# Supplementary material for: Combined IgE neutralization and Bifidobacterium longum supplementation reduces the allergic response in models of food allergy
Source: Nat Commun. 2022 Sep 27;13:5669. doi: 10.1038/s41467-022-33176-1 (PMC9515155; doi:10.1038/s41467-022-33176-1)
Supplement: Supplementary file 4 — Supplementary Data 1 [file 41467_2022_33176_MOESM4_ESM.xlsx]

## Sheet: Omalizumab-FcgRI
Time	4 mM	2 mM	1 mM	0.5 mM	0.25 mM
-60	0	0	0	0	0
-59.8	0	0	0	0	0
-59.6	0	0	0	0	0
-59.4	0	0	0	0	0
-59.2	0	0	0	0	0
-59	0	0	0	0	0
-58.8	0	0	0	0	0
-58.6	0	0	0	0	0
-58.4	0	0	0	0	0
-58.2	0	0	0	0	0
-58	0	0	0	0	0
-57.8	0	0	0	0	0
-57.6	0	0	0	0	0
-57.4	0	0	0	0	0
-57.2	0	0	0	0	0
-57	0	0	0	0	0
-56.8	0	0	0	0	0
-56.6	0	0	0	0	0
-56.4	0	0	0	0	0
-56.2	0	0	0	0	0
-56	0	0	0	0	0
-55.8	0	0	0	0	0
-55.6	0	0	0	0	0
-55.4	0	0	0	0	0
-55.2	0	0	0	0	0
-55	0	0	0	0	0
-54.8	0	0	0	0	0
-54.6	0	0	0	0	0
-54.4	0	0	0	0	0
-54.2	0	0	0	0	0
-54	0	0	0	0	0
-53.8	0	0	0	0	0
-53.6	0	0	0	0	0
-53.4	0	0	0	0	0
-53.2	0	0	0	0	0
-53	0	0	0	0	0
-52.8	0	0	0	0	0
-52.6	0	0	0	0	0
-52.4	0	0	0	0	0
-52.2	0	0	0	0	0
-52	0	0	0	0	0
-51.8	0	0	0	0	0
-51.6	0	0	0	0	0
-51.4	0	0	0	0	0
-51.2	0	0	0	0	0
-51	0	0	0	0	0
-50.8	0	0	0	0	0
-50.6	0	0	0	0	0
-50.4	0	0	0	0	0
-50.2	0	0	0	0	0
-50	0	0	0	0	0
-49.8	0	0	0	0	0
-49.6	0	0	0	0	0
-49.4	0	0	0	0	0
-49.2	0	0	0	0	0
-49	0	0	0	0	0
-48.8	0	0	0	0	0
-48.6	0	0	0	0	0
-48.4	0	0	0	0	0
-48.2	0	0	0	0	0
-48	0	0	0	0	0
-47.8	0	0	0	0	0
-47.6	0	0	0	0	0
-47.4	0	0	0	0	0
-47.2	0	0	0	0	0
-47	0	0	0	0	0
-46.8	0	0	0	0	0
-46.6	0	0	0	0	0
-46.4	0	0	0	0	0
-46.2	0	0	0	0	0
-46	0	0	0	0	0
-45.8	0	0	0	0	0
-45.6	0	0	0	0	0
-45.4	0	0	0	0	0
-45.2	0	0	0	0	0
-45	0	0	0	0	0
-44.8	0	0	0	0	0
-44.6	0	0	0	0	0
-44.4	0	0	0	0	0
-44.2	0	0	0	0	0
-44	0	0	0	0	0
-43.8	0	0	0	0	0
-43.6	0	0	0	0	0
-43.4	0	0	0	0	0
-43.2	0	0	0	0	0
-43	0	0	0	0	0
-42.8	0	0	0	0	0
-42.6	0	0	0	0	0
-42.4	0	0	0	0	0
-42.2	0	0	0	0	0
-42	0	0	0	0	0
-41.8	0	0	0	0	0
-41.6	0	0	0	0	0
-41.4	0	0	0	0	0
-41.2	0	0	0	0	0
-41	0	0	0	0	0
-40.8	0	0	0	0	0
-40.6	0	0	0	0	0
-40.4	0	0	0	0	0
-40.2	0	0	0	0	0
-40	0	0	0	0	0
-39.8	0	0	0	0	0
-39.6	0	0	0	0	0
-39.4	0	0	0	0	0
-39.2	0	0	0	0	0
-39	0	0	0	0	0
-38.8	0	0	0	0	0
-38.6	0	0	0	0	0
-38.4	0	0	0	0	0
-38.2	0	0	0	0	0
-38	0	0	0	0	0
-37.8	0	0	0	0	0
-37.6	0	0	0	0	0
-37.4	0	0	0	0	0
-37.2	0	0	0	0	0
-37	0	0	0	0	0
-36.8	0	0	0	0	0
-36.6	0	0	0	0	0
-36.4	0	0	0	0	0
-36.2	0	0	0	0	0
-36	0	0	0	0	0
-35.8	0	0	0	0	0
-35.6	0	0	0	0	0
-35.4	0	0	0	0	0
-35.2	0	0	0	0	0
-35	0	0	0	0	0
-34.8	0	0	0	0	0
-34.6	0	0	0	0	0
-34.4	0	0	0	0	0
-34.2	0	0	0	0	0
-34	0	0	0	0	0
-33.8	0	0	0	0	0
-33.6	0	0	0	0	0
-33.4	0	0	0	0	0
-33.2	0	0	0	0	0
-33	0	0	0	0	0
-32.8	0	0	0	0	0
-32.6	0	0	0	0	0
-32.4	0	0	0	0	0
-32.2	0	0	0	0	0
-32	0	0	0	0	0
-31.8	0	0	0	0	0
-31.6	0	0	0	0	0
-31.4	0	0	0	0	0
-31.2	0	0	0	0	0
-31	0	0	0	0	0
-30.8	0	0	0	0	0
-30.6	0	0	0	0	0
-30.4	0	0	0	0	0
-30.2	0	0	0	0	0
-30	0	0	0	0	0
-29.8	0	0	0	0	0
-29.6	0	0	0	0	0
-29.4	0	0	0	0	0
-29.2	0	0	0	0	0
-29	0	0	0	0	0
-28.8	0	0	0	0	0
-28.6	0	0	0	0	0
-28.4	0	0	0	0	0
-28.2	0	0	0	0	0
-28	0	0	0	0	0
-27.8	0	0	0	0	0
-27.6	0	0	0	0	0
-27.4	0	0	0	0	0
-27.2	0	0	0	0	0
-27	0	0	0	0	0
-26.8	0	0	0	0	0
-26.6	0	0	0	0	0
-26.4	0	0	0	0	0
-26.2	0	0	0	0	0
-26	0	0	0	0	0
-25.8	0	0	0	0	0
-25.6	0	0	0	0	0
-25.4	0	0	0	0	0
-25.2	0	0	0	0	0
-25	0	0	0	0	0
-24.8	0	0	0	0	0
-24.6	0	0	0	0	0
-24.4	0	0	0	0	0
-24.2	0	0	0	0	0
-24	0	0	0	0	0
-23.8	0	0	0	0	0
-23.6	0	0	0	0	0
-23.4	0	0	0	0	0
-23.2	0	0	0	0	0
-23	0	0	0	0	0
-22.8	0	0	0	0	0
-22.6	0	0	0	0	0
-22.4	0	0	0	0	0
-22.2	0	0	0	0	0
-22	0	0	0	0	0
-21.8	0	0	0	0	0
-21.6	0	0	0	0	0
-21.4	0	0	0	0	0
-21.2	0	0	0	0	0
-21	0	0	0	0	0
-20.8	0	0	0	0	0
-20.6	0	0	0	0	0
-20.4	0	0	0	0	0
-20.2	0	0	0	0	0
-20	0	0	0	0	0
-19.8	0	0	0	0	0
-19.6	0	0	0	0	0
-19.4	0	0	0	0	0
-19.2	0	0	0	0	0
-19	0	0	0	0	0
-18.8	0	0	0	0	0
-18.6	0	0	0	0	0
-18.4	0	0	0	0	0
-18.2	0	0	0	0	0
-18	0	0	0	0	0
-17.8	0	0	0	0	0
-17.6	0	0	0	0	0
-17.4	0	0	0	0	0
-17.2	0	0	0	0	0
-17	0	0	0	0	0
-16.8	0	0	0	0	0
-16.6	0	0	0	0	0
-16.4	0	0	0	0	0
-16.2	0	0	0	0	0
-16	0	0	0	0	0
-15.8	0	0	0	0	0
-15.6	0	0	0	0	0
-15.4	0	0	0	0	0
-15.2	0	0	0	0	0
-15	0	0	0	0	0
-14.8	0	0	0	0	0
-14.6	0	0	0	0	0
-14.4	0	0	0	0	0
-14.2	0	0	0	0	0
-14	0	0	0	0	0
-13.8	0	0	0	0	0
-13.6	0	0	0	0	0
-13.4	0	0	0	0	0
-13.2	0	0	0	0	0
-13	0	0	0	0	0
-12.8	0	0	0	0	0
-12.6	0	0	0	0	0
-12.4	0	0	0	0	0
-12.2	0	0	0	0	0
-12	0	0	0	0	0
-11.8	0	0	0	0	0
-11.6	0	0	0	0	0
-11.4	0	0	0	0	0
-11.2	0	0	0	0	0
-11	0	0	0	0	0
-10.8	0	0	0	0	0
-10.6	0	0	0	0	0
-10.4	0	0	0	0	0
-10.2	0	0	0	0	0
-10	0	0	0	0	0
-9.8	0	0	0	0	0
-9.6	0	0	0	0	0
-9.4	0	0	0	0	0
-9.2	0	0	0	0	0
-9	0	0	0	0	0
-8.8	0	0	0	0	0
-8.6	0	0	0	0	0
-8.4	0	0	0	0	0
-8.2	0	0	0	0	0
-8	0	0	0	0	0
-7.8	0	0	0	0	0
-7.6	0	0	0	0	0
-7.4	0	0	0	0	0
-7.2	0	0	0	0	0
-7	0	0	0	0	0
-6.8	0	0	0	0	0
-6.6	0	0	0	0	0
-6.4	0	0	0	0	0
-6.2	0	0	0	0	0
-6	0	0	0	0	0
-5.8	0	0	0	0	0
-5.6	0	0	0	0	0
-5.4	0	0	0	0	0
-5.2	0	0	0	0	0
-5	0	0	0	0	0
-4.8	0	0	0	0	0
-4.6	0	0	0	0	0
-4.4	0	0	0	0	0
-4.2	0	0	0	0	0
-4	0	0	0	0	0
-3.8	0	0	0	0	0
-3.6	0	0	0	0	0
-3.4	0	0	0	0	0
-3.2	0	0	0	0	0
-3	0	0	0	0	0
-2.8	0	0	0	0	0
-2.6	0	0	0	0	0
-2.4	0	0	0	0	0
-2.2	0	0	0	0	0
-2	0	0	0	0	0
-1.8	0	0	0	0	0
-1.6	0	0	0	0	0
-1.4	0	0	0	0	0
-1.2	0	0	0	0	0
-1	0	0	0	0	0
-0.8	0	0	0	0	0
-0.6	0	0	0	0	0
-0.4	0	0	0	0	0
-0.2	0	0	0	0	0
0	0.023926	0.016024	0.007657	0.003953	0.004269
0.2	0.032507	0.022	0.011342	0.006623	0.005809
0.4	0.042618	0.029098	0.015366	0.010041	0.007606
0.6	0.054208	0.037743	0.0204	0.013676	0.010058
0.8	0.066692	0.046991	0.025906	0.018265	0.013164
1	0.079702	0.05695	0.032233	0.023294	0.016296
1.2	0.093153	0.067369	0.039262	0.028577	0.019757
1.4	0.106138	0.077542	0.046345	0.033715	0.022878
1.6	0.118732	0.087642	0.053374	0.039521	0.026785
1.8	0.130534	0.097711	0.060417	0.045335	0.030488
2	0.140868	0.106801	0.067246	0.050671	0.034013
2.2	0.150057	0.114809	0.073423	0.055968	0.03807
2.4	0.157587	0.121374	0.078386	0.061076	0.042166
2.6	0.163282	0.126883	0.083813	0.065765	0.045375
2.8	0.168242	0.13224	0.088517	0.0694	0.048631
3	0.173264	0.136753	0.092689	0.073093	0.051408
3.2	0.177181	0.140536	0.096363	0.076108	0.053557
3.4	0.181238	0.143934	0.09995	0.079254	0.055799
3.6	0.185112	0.14729	0.103074	0.08217	0.058517
3.8	0.188697	0.150528	0.105844	0.084394	0.060633
4	0.191683	0.153917	0.108784	0.087439	0.062864
4.2	0.194494	0.156388	0.111802	0.089712	0.064691
4.4	0.196902	0.158668	0.113386	0.091673	0.066481
4.6	0.199543	0.161065	0.115598	0.093889	0.068754
4.8	0.201685	0.163392	0.117875	0.096341	0.07103
5	0.203304	0.165413	0.119731	0.098011	0.072336
5.2	0.205065	0.167601	0.121938	0.0999	0.073896
5.4	0.206722	0.169699	0.123769	0.101628	0.075235
5.6	0.208463	0.171913	0.125483	0.103734	0.076733
5.8	0.209863	0.173916	0.127418	0.105533	0.077579
6	0.211679	0.175527	0.129148	0.107049	0.079238
6.2	0.213559	0.17739	0.130847	0.109438	0.080649
6.4	0.214359	0.178591	0.132315	0.110797	0.081481
6.6	0.215635	0.180186	0.134397	0.112354	0.082375
6.8	0.217319	0.181825	0.135683	0.113802	0.084009
7	0.218855	0.183171	0.136626	0.115685	0.084649
7.2	0.219662	0.183818	0.137843	0.116554	0.085243
7.4	0.221662	0.185686	0.140143	0.118603	0.08683
7.6	0.223315	0.187139	0.141232	0.12011	0.088529
7.8	0.224428	0.188565	0.142533	0.121582	0.089755
8	0.225824	0.190485	0.144398	0.12345	0.091378
8.2	0.226787	0.191872	0.145903	0.124637	0.093064
8.4	0.22793	0.192976	0.14659	0.126303	0.094597
8.6	0.229595	0.194899	0.148419	0.128217	0.0966
8.8	0.230607	0.1969	0.149506	0.129671	0.098047
9	0.23185	0.19826	0.150347	0.13095	0.099238
9.2	0.23305	0.19992	0.151522	0.131984	0.100392
9.4	0.234113	0.201375	0.152764	0.132926	0.101857
9.6	0.235196	0.202431	0.153438	0.134049	0.102778
9.8	0.236154	0.20338	0.154697	0.135197	0.103898
10	0.237218	0.204231	0.155616	0.136043	0.104985
10.2	0.238064	0.205505	0.156921	0.137441	0.105957
10.4	0.239381	0.206094	0.157654	0.13831	0.106876
10.6	0.24065	0.207122	0.158572	0.139074	0.10766
10.8	0.241901	0.207983	0.15858	0.139859	0.108552
11	0.242701	0.208513	0.159146	0.140255	0.108614
11.2	0.243257	0.208921	0.160354	0.140686	0.109462
11.4	0.244597	0.209642	0.16121	0.14184	0.110461
11.6	0.24568	0.210849	0.161821	0.142926	0.111373
11.8	0.245859	0.211446	0.162785	0.143655	0.111919
12	0.247511	0.21271	0.163974	0.144602	0.113136
12.2	0.248196	0.213096	0.165012	0.145523	0.113799
12.4	0.248872	0.21317	0.165459	0.146427	0.114255
12.6	0.249442	0.214217	0.166688	0.147382	0.115453
12.8	0.250243	0.214599	0.166271	0.148022	0.115726
13	0.250748	0.214786	0.16658	0.148116	0.116258
13.2	0.250366	0.215129	0.167005	0.148053	0.116726
13.4	0.251045	0.21564	0.167782	0.148792	0.117391
13.6	0.251621	0.21594	0.168334	0.149512	0.118063
13.8	0.252315	0.216519	0.169563	0.150578	0.118603
14	0.252468	0.217184	0.170481	0.151231	0.119296
14.2	0.253118	0.218285	0.172121	0.152556	0.12063
14.4	0.253628	0.218544	0.17279	0.1535	0.121042
14.6	0.253317	0.219117	0.173474	0.153766	0.121563
14.8	0.254086	0.219954	0.173836	0.154161	0.122289
15	0.254456	0.220122	0.174881	0.154366	0.122756
15.2	0.25482	0.220444	0.175581	0.155279	0.123589
15.4	0.255638	0.221216	0.17663	0.156302	0.124094
15.6	0.256174	0.222289	0.177414	0.157381	0.124723
15.8	0.256682	0.222138	0.178011	0.157755	0.125205
16	0.257862	0.222934	0.17874	0.158451	0.125621
16.2	0.258653	0.223361	0.179522	0.159104	0.126435
16.4	0.259087	0.223762	0.17971	0.15968	0.127294
16.6	0.260416	0.224987	0.18031	0.160559	0.128184
16.8	0.261656	0.225329	0.179936	0.161222	0.128625
17	0.261868	0.225676	0.180568	0.16134	0.128967
17.2	0.262155	0.226732	0.181372	0.161864	0.129359
17.4	0.263049	0.227368	0.181763	0.162724	0.130135
17.6	0.263352	0.228384	0.182603	0.163755	0.131131
17.8	0.263336	0.229357	0.18328	0.164698	0.131268
18	0.263067	0.230552	0.184329	0.165526	0.132301
18.2	0.263376	0.230894	0.18466	0.166452	0.133613
18.4	0.263811	0.231319	0.185017	0.167268	0.134131
18.6	0.263599	0.231814	0.185465	0.167491	0.134301
18.8	0.264276	0.232553	0.185799	0.167933	0.135331
19	0.264996	0.232492	0.185725	0.168594	0.135987
19.2	0.264786	0.232574	0.186013	0.169425	0.136
19.4	0.265222	0.233381	0.18705	0.170224	0.136742
19.6	0.265603	0.233537	0.187133	0.170358	0.136842
19.8	0.266021	0.233455	0.187724	0.170627	0.137209
20	0.265981	0.233714	0.188086	0.170578	0.137606
20.2	0.266613	0.234071	0.188867	0.170789	0.138718
20.4	0.267322	0.234424	0.18956	0.171604	0.139589
20.6	0.267919	0.234361	0.18987	0.171604	0.139962
20.8	0.268418	0.234967	0.190841	0.171809	0.140643
21	0.268817	0.235259	0.191542	0.17151	0.140488
21.2	0.269449	0.235646	0.192195	0.171504	0.140676
21.4	0.269259	0.235685	0.192531	0.171546	0.140959
21.6	0.269637	0.236196	0.193284	0.172067	0.141162
21.8	0.2696	0.236242	0.193134	0.172182	0.141637
22	0.270302	0.236777	0.193523	0.172672	0.142516
22.2	0.271094	0.236708	0.193515	0.172884	0.143156
22.4	0.271193	0.236728	0.194128	0.173199	0.142768
22.6	0.271309	0.236875	0.194656	0.173149	0.143102
22.8	0.272039	0.237019	0.194385	0.173514	0.143792
23	0.272362	0.236761	0.194245	0.17364	0.143784
23.2	0.272258	0.2372	0.194901	0.174487	0.144185
23.4	0.273144	0.238043	0.195227	0.175172	0.1451
23.6	0.27329	0.238432	0.195165	0.175415	0.145027
23.8	0.273256	0.238762	0.195657	0.176319	0.145672
24	0.273013	0.239364	0.195821	0.176731	0.146321
24.2	0.273556	0.240213	0.195965	0.177539	0.147032
24.4	0.274712	0.241019	0.196424	0.17856	0.147486
24.6	0.274896	0.241175	0.196489	0.178639	0.147087
24.8	0.275494	0.242163	0.19738	0.179174	0.147488
25	0.276094	0.241754	0.197021	0.179356	0.147136
25.2	0.276428	0.24211	0.197395	0.179887	0.14714
25.4	0.275822	0.242092	0.197066	0.180067	0.146823
25.6	0.276838	0.242874	0.197289	0.180736	0.147553
25.8	0.27768	0.243627	0.197117	0.180798	0.147824
26	0.277817	0.243874	0.197486	0.180757	0.147663
26.2	0.278	0.24377	0.198069	0.180663	0.147893
26.4	0.278108	0.244068	0.198591	0.18083	0.148074
26.6	0.278535	0.244457	0.199049	0.181042	0.149039
26.8	0.278787	0.244702	0.198827	0.181488	0.1493
27	0.279236	0.245236	0.199295	0.182022	0.150284
27.2	0.279463	0.245511	0.199557	0.182928	0.151032
27.4	0.279235	0.245676	0.199929	0.183362	0.151456
27.6	0.27909	0.245827	0.200259	0.183591	0.151919
27.8	0.278692	0.245885	0.200721	0.18421	0.152672
28	0.278813	0.246368	0.201424	0.18494	0.153632
28.2	0.27928	0.246755	0.201406	0.185133	0.154059
28.4	0.279532	0.246556	0.202022	0.185499	0.153693
28.6	0.278875	0.246444	0.202359	0.185509	0.153572
28.8	0.278767	0.246448	0.202561	0.18559	0.154203
29	0.278921	0.246133	0.202555	0.186039	0.154346
29.2	0.278681	0.246597	0.202906	0.186459	0.154559
29.4	0.278662	0.24666	0.202717	0.186127	0.154252
29.6	0.279691	0.247449	0.20332	0.186668	0.154644
29.8	0.279583	0.247658	0.203683	0.186336	0.154492
30	0.278761	0.247299	0.204003	0.186035	0.154193
30.2	0.279002	0.24771	0.204616	0.186514	0.155137
30.4	0.279624	0.24869	0.204818	0.187509	0.156298
30.6	0.280247	0.24928	0.204997	0.188232	0.156801
30.8	0.280665	0.249965	0.205191	0.188554	0.1568
31	0.2813	0.250363	0.20504	0.18899	0.157756
31.2	0.281908	0.250376	0.20489	0.189562	0.157908
31.4	0.281825	0.250464	0.205332	0.189846	0.15799
31.6	0.282239	0.250744	0.205464	0.190037	0.158517
31.8	0.282741	0.251139	0.205404	0.19036	0.158962
32	0.283504	0.251522	0.205758	0.190945	0.15938
32.2	0.284004	0.25187	0.205632	0.190879	0.1595
32.4	0.284787	0.25202	0.206241	0.191336	0.159603
32.6	0.285207	0.251892	0.206207	0.191312	0.16006
32.8	0.28578	0.25176	0.206599	0.191281	0.160454
33	0.286642	0.251968	0.206897	0.191845	0.16087
33.2	0.286295	0.251794	0.206801	0.191179	0.160548
33.4	0.286363	0.251519	0.207648	0.190733	0.160232
33.6	0.286612	0.251683	0.208276	0.190647	0.160706
33.8	0.285606	0.251586	0.208813	0.190169	0.160575
34	0.285619	0.251635	0.209414	0.19019	0.161022
34.2	0.285971	0.251817	0.209447	0.190696	0.16184
34.4	0.285869	0.252014	0.209194	0.190691	0.16153
34.6	0.286014	0.252186	0.209641	0.190719	0.160885
34.8	0.286296	0.252507	0.209635	0.190617	0.161145
35	0.286935	0.252821	0.209334	0.191006	0.161818
35.2	0.286952	0.252861	0.209697	0.191645	0.16147
35.4	0.286434	0.252986	0.210387	0.191899	0.161608
35.6	0.286924	0.253503	0.210379	0.192343	0.16221
35.8	0.287787	0.254233	0.210154	0.193138	0.163064
36	0.28807	0.254567	0.2108	0.193902	0.163848
36.2	0.288307	0.255109	0.211178	0.194544	0.164267
36.4	0.289	0.255233	0.211445	0.195348	0.164939
36.6	0.289193	0.255493	0.211256	0.195838	0.165321
36.8	0.28917	0.256141	0.211681	0.196316	0.165675
37	0.289656	0.256787	0.211832	0.196812	0.166558
37.2	0.289592	0.256981	0.212098	0.196716	0.16715
37.4	0.289708	0.257285	0.212627	0.196734	0.167125
37.6	0.289839	0.257536	0.212665	0.197309	0.167986
37.8	0.28967	0.25786	0.212659	0.19776	0.167784
38	0.289858	0.257754	0.212735	0.197776	0.16784
38.2	0.289495	0.257343	0.212505	0.197843	0.167541
38.4	0.28961	0.257662	0.212542	0.197906	0.167458
38.6	0.289853	0.258046	0.213036	0.198402	0.16711
38.8	0.289825	0.258006	0.212945	0.198155	0.167363
39	0.28998	0.25801	0.212502	0.19821	0.16734
39.2	0.289841	0.258024	0.212806	0.198334	0.166785
39.4	0.289872	0.258254	0.213055	0.198373	0.167287
39.6	0.290382	0.25806	0.212753	0.198359	0.16755
39.8	0.290214	0.257911	0.212651	0.19833	0.167806
40	0.289893	0.25785	0.21338	0.198499	0.167759
40.2	0.290127	0.258158	0.213051	0.198765	0.167922
40.4	0.29109	0.258743	0.213465	0.199515	0.168749
40.6	0.291092	0.25917	0.213431	0.199659	0.168977
40.8	0.291205	0.259337	0.214188	0.199504	0.169452
41	0.29218	0.259799	0.214674	0.199917	0.170513
41.2	0.291998	0.259234	0.214905	0.199856	0.170601
41.4	0.291611	0.259393	0.215555	0.200295	0.170421
41.6	0.29162	0.259987	0.216038	0.201039	0.171456
41.8	0.291787	0.260538	0.216075	0.20121	0.171308
42	0.291932	0.260383	0.21698	0.201721	0.17153
42.2	0.29232	0.26089	0.217661	0.202376	0.171939
42.4	0.292372	0.26127	0.21735	0.202633	0.171275
42.6	0.291928	0.260982	0.217001	0.202735	0.170982
42.8	0.291762	0.260911	0.216622	0.202771	0.171147
43	0.292216	0.261569	0.216669	0.203145	0.171262
43.2	0.2927	0.261766	0.216903	0.203408	0.171253
43.4	0.292646	0.261586	0.216992	0.203544	0.171264
43.6	0.292289	0.26098	0.216687	0.20299	0.170563
43.8	0.292623	0.261027	0.217011	0.203033	0.170821
44	0.29345	0.261616	0.217327	0.203478	0.171106
44.2	0.292964	0.26155	0.216851	0.203113	0.171037
44.4	0.293388	0.261437	0.216994	0.203062	0.171518
44.6	0.292988	0.261233	0.21687	0.202456	0.171283
44.8	0.293113	0.261007	0.217178	0.201957	0.171548
45	0.293553	0.260791	0.216739	0.201895	0.172314
45.2	0.293279	0.260613	0.216985	0.2016	0.172197
45.4	0.293701	0.261419	0.217384	0.202128	0.172829
45.6	0.294309	0.261565	0.217425	0.202372	0.173464
45.8	0.294812	0.261591	0.217999	0.202819	0.173263
46	0.294733	0.261477	0.218792	0.203094	0.17316
46.2	0.294786	0.26127	0.218363	0.203143	0.17325
46.4	0.294815	0.261218	0.217515	0.203177	0.173074
46.6	0.29535	0.261752	0.217413	0.203854	0.174103
46.8	0.295717	0.262657	0.218157	0.204719	0.174433
47	0.29655	0.263497	0.219313	0.205247	0.175216
47.2	0.297266	0.263391	0.219497	0.205523	0.175787
47.4	0.29686	0.263255	0.219861	0.20551	0.175646
47.6	0.296511	0.263311	0.220357	0.205681	0.176126
47.8	0.297156	0.264035	0.220549	0.206011	0.176698
48	0.296773	0.264264	0.220509	0.206142	0.176823
48.2	0.295652	0.263904	0.220173	0.205441	0.176447
48.4	0.296272	0.263942	0.219919	0.205293	0.176826
48.6	0.296028	0.263839	0.219672	0.20559	0.17637
48.8	0.29539	0.26366	0.219423	0.205297	0.176255
49	0.295458	0.2639	0.219162	0.205641	0.17689
49.2	0.295378	0.264005	0.219388	0.206348	0.177051
49.4	0.295863	0.264082	0.219276	0.207105	0.177404
49.6	0.295769	0.264096	0.219344	0.207329	0.177159
49.8	0.295167	0.26405	0.219587	0.207315	0.176604
50	0.294915	0.263774	0.219298	0.207102	0.176592
50.2	0.29507	0.263739	0.219104	0.207384	0.177022
50.4	0.295273	0.264156	0.219398	0.207495	0.177451
50.6	0.2957	0.26426	0.220355	0.207977	0.178108
50.8	0.295911	0.264449	0.221175	0.207994	0.178265
51	0.296406	0.264964	0.221676	0.20792	0.178866
51.2	0.296499	0.264801	0.221743	0.207643	0.179006
51.4	0.296225	0.265174	0.222061	0.207665	0.179067
51.6	0.296294	0.265626	0.222301	0.207809	0.179413
51.8	0.297117	0.265874	0.222293	0.207974	0.17952
52	0.297317	0.265607	0.222681	0.208091	0.179111
52.2	0.297174	0.265492	0.222805	0.207692	0.179205
52.4	0.297768	0.265387	0.222666	0.20753	0.179435
52.6	0.297562	0.265052	0.222259	0.207254	0.179003
52.8	0.296783	0.264846	0.22189	0.206784	0.178536
53	0.296769	0.265008	0.221912	0.207366	0.179365
53.2	0.297582	0.265069	0.221813	0.207894	0.179483
53.4	0.298246	0.265254	0.221662	0.208019	0.179512
53.6	0.297882	0.265274	0.22206	0.207997	0.179579
53.8	0.29834	0.266272	0.222696	0.208358	0.18071
54	0.298265	0.266187	0.222519	0.208422	0.18035
54.2	0.297999	0.26605	0.222978	0.208385	0.180674
54.4	0.298499	0.266375	0.223617	0.208756	0.181147
54.6	0.298566	0.265647	0.223488	0.208692	0.18091
54.8	0.298259	0.265716	0.222918	0.208313	0.180636
55	0.29818	0.266254	0.22314	0.208481	0.181166
55.2	0.298649	0.266531	0.223481	0.208824	0.181082
55.4	0.298608	0.266773	0.223632	0.209208	0.181304
55.6	0.299001	0.267207	0.224028	0.210154	0.181388
55.8	0.299451	0.267371	0.224473	0.210383	0.181842
56	0.299334	0.26728	0.224846	0.210353	0.181588
56.2	0.299242	0.267285	0.225057	0.210192	0.182499
56.4	0.299187	0.266986	0.224308	0.209649	0.182286
56.6	0.298918	0.266803	0.224456	0.210037	0.182244
56.8	0.29866	0.267214	0.224859	0.210565	0.182628
57	0.299281	0.267244	0.224893	0.211009	0.183125
57.2	0.299992	0.267475	0.225192	0.211535	0.182787
57.4	0.300078	0.267962	0.225576	0.212158	0.183461
57.6	0.300321	0.268775	0.226187	0.212786	0.184177
57.8	0.301118	0.269434	0.226087	0.212823	0.184354
58	0.301266	0.268807	0.225618	0.212575	0.183425
58.2	0.301805	0.269309	0.22629	0.212834	0.18359
58.4	0.302422	0.269842	0.226792	0.213366	0.184057
58.6	0.302374	0.26928	0.225912	0.212731	0.183405
58.8	0.302025	0.26968	0.225885	0.212765	0.183102
59	0.302209	0.270179	0.226569	0.212891	0.183537
59.2	0.302808	0.27045	0.226726	0.212898	0.183135
59.4	0.302772	0.270039	0.226647	0.213059	0.182858
59.6	0.30251	0.270232	0.227182	0.212963	0.182669
59.8	0.302438	0.270009	0.227179	0.212435	0.182854
60	0.302485	0.269733	0.22701	0.212576	0.182725
60.2	0.301963	0.269302	0.226855	0.212481	0.182543
60.4	0.301476	0.269295	0.22687	0.212218	0.182344
60.6	0.301975	0.269612	0.22746	0.212368	0.182798
60.8	0.301278	0.269697	0.227151	0.212022	0.182307
61	0.301015	0.268829	0.226712	0.211645	0.181598
61.2	0.300906	0.269354	0.226935	0.211719	0.181643
61.4	0.30092	0.269376	0.226521	0.211717	0.181718
61.6	0.301121	0.26972	0.226486	0.212052	0.181834
61.8	0.3017	0.270015	0.225927	0.211687	0.181566
62	0.30154	0.270282	0.22606	0.212107	0.181674
62.2	0.30152	0.271021	0.226601	0.212451	0.181938
62.4	0.30186	0.271401	0.226692	0.212674	0.182963
62.6	0.301973	0.271721	0.226412	0.212368	0.183199
62.8	0.30169	0.271957	0.227135	0.212849	0.184111
63	0.302604	0.27255	0.227759	0.213259	0.18538
63.2	0.303447	0.272582	0.22796	0.213683	0.186038
63.4	0.303695	0.272433	0.228438	0.214269	0.186557
63.6	0.303311	0.27305	0.229492	0.214514	0.187289
63.8	0.303885	0.27356	0.22982	0.215465	0.188188
64	0.303887	0.273436	0.229721	0.215877	0.188868
64.2	0.303754	0.273496	0.23016	0.215903	0.189196
64.4	0.303609	0.273595	0.230094	0.215603	0.18954
64.6	0.304544	0.274188	0.230257	0.216034	0.19027
64.8	0.304315	0.274085	0.23004	0.216317	0.189914
65	0.304097	0.273787	0.229716	0.216182	0.189474
65.2	0.304343	0.273928	0.229686	0.216601	0.189863
65.4	0.304258	0.273298	0.229319	0.216862	0.189158
65.6	0.30448	0.273258	0.229237	0.217375	0.189255
65.8	0.304719	0.273625	0.22924	0.217235	0.189124
66	0.304756	0.273503	0.228938	0.217176	0.189313
66.2	0.304994	0.273626	0.228609	0.216816	0.189077
66.4	0.305004	0.273218	0.228707	0.216654	0.189048
66.6	0.305403	0.273471	0.229179	0.216621	0.189344
66.8	0.305564	0.273385	0.22958	0.216955	0.189379
67	0.30641	0.273851	0.230103	0.216909	0.189858
67.2	0.307412	0.274228	0.230821	0.217426	0.190423
67.4	0.307097	0.274481	0.231083	0.217337	0.189683
67.6	0.306687	0.275198	0.231915	0.217436	0.189901
67.8	0.307106	0.275096	0.231748	0.217523	0.190098
68	0.306859	0.274813	0.23207	0.217156	0.189983
68.2	0.306465	0.275008	0.232357	0.216784	0.189712
68.4	0.306588	0.274955	0.231731	0.216483	0.189299
68.6	0.30672	0.275536	0.231727	0.216863	0.188891
68.8	0.306295	0.275054	0.231951	0.217087	0.188458
69	0.305776	0.275161	0.231513	0.216738	0.188371
69.2	0.305873	0.274724	0.231443	0.216543	0.188501
69.4	0.306122	0.274388	0.231182	0.216583	0.18837
69.6	0.306128	0.274214	0.23089	0.216332	0.188692
69.8	0.306339	0.275098	0.231058	0.216399	0.188751
70	0.306368	0.27505	0.230388	0.216299	0.189281
70.2	0.305811	0.274562	0.230232	0.216235	0.188621
70.4	0.305875	0.274716	0.23096	0.216485	0.189136
70.6	0.306497	0.275272	0.231152	0.216627	0.189712
70.8	0.307227	0.27556	0.231834	0.217367	0.190446
71	0.307472	0.276212	0.232771	0.21758	0.191001
71.2	0.307709	0.276501	0.232997	0.218191	0.191428
71.4	0.307399	0.276401	0.232855	0.218364	0.191055
71.6	0.307537	0.276495	0.233406	0.218806	0.19143
71.8	0.307742	0.276269	0.233555	0.218835	0.191586
72	0.307524	0.276516	0.233747	0.218754	0.191648
72.2	0.307308	0.276327	0.2335	0.21851	0.191021
72.4	0.307491	0.276484	0.233393	0.218548	0.190696
72.6	0.306938	0.276278	0.233825	0.218691	0.190272
72.8	0.307321	0.276024	0.234282	0.219155	0.190166
73	0.306933	0.276407	0.233644	0.218664	0.189954
73.2	0.307067	0.275849	0.233252	0.218867	0.189652
73.4	0.306666	0.275642	0.232744	0.218543	0.189556
73.6	0.306063	0.275724	0.23253	0.218318	0.189522
73.8	0.306192	0.276081	0.232317	0.218653	0.189811
74	0.306423	0.276241	0.231731	0.21895	0.190335
74.2	0.306298	0.276125	0.23153	0.21851	0.190146
74.4	0.307231	0.276946	0.231509	0.218666	0.191013
74.6	0.307696	0.276836	0.231054	0.218438	0.191068
74.8	0.307852	0.27684	0.231516	0.218844	0.191888
75	0.307684	0.277335	0.231991	0.219161	0.192517
75.2	0.308421	0.27742	0.231814	0.219535	0.193492
75.4	0.309274	0.277883	0.232186	0.220018	0.193768
75.6	0.309303	0.277798	0.23284	0.220168	0.194026
75.8	0.309643	0.27814	0.233406	0.220162	0.194182
76	0.310136	0.278555	0.233259	0.220248	0.194066
76.2	0.31032	0.278504	0.234192	0.221056	0.193563
76.4	0.310322	0.278819	0.235162	0.221946	0.193617
76.6	0.310513	0.278654	0.236183	0.222631	0.193379
76.8	0.310993	0.278644	0.236223	0.223185	0.193181
77	0.310879	0.278973	0.236338	0.223285	0.193067
77.2	0.310811	0.279137	0.236295	0.223215	0.192635
77.4	0.310554	0.279114	0.236628	0.223034	0.192621
77.6	0.310741	0.279294	0.236924	0.22358	0.193106
77.8	0.31098	0.27952	0.237187	0.223319	0.193255
78	0.31129	0.279594	0.237223	0.223138	0.19317
78.2	0.311542	0.279493	0.237177	0.222741	0.193326
78.4	0.311961	0.280155	0.23702	0.222678	0.193623
78.6	0.311923	0.279581	0.236814	0.222678	0.193898
78.8	0.312036	0.279435	0.237266	0.222824	0.194659
79	0.311917	0.279346	0.237661	0.223075	0.194917
79.2	0.312612	0.279325	0.237458	0.223168	0.19537
79.4	0.312428	0.2797	0.237719	0.223651	0.19555
79.6	0.312166	0.279652	0.237966	0.223903	0.195697
79.8	0.312284	0.280184	0.237407	0.223918	0.195817
80	0.3122	0.28005	0.236394	0.223665	0.19546
80.2	0.311433	0.280006	0.236513	0.224126	0.195423
80.4	0.311945	0.280349	0.236707	0.224604	0.195801
80.6	0.312673	0.280865	0.236953	0.224734	0.196306
80.8	0.312868	0.28104	0.236605	0.22455	0.196252
81	0.312726	0.281469	0.237085	0.22476	0.196147
81.2	0.312621	0.281802	0.237138	0.224672	0.196145
81.4	0.313081	0.282169	0.237266	0.225264	0.196902
81.6	0.312204	0.281862	0.237055	0.224673	0.196827
81.8	0.312084	0.281861	0.237276	0.224014	0.196607
82	0.31217	0.281392	0.236955	0.223859	0.196453
82.2	0.312	0.281042	0.236628	0.224147	0.196604
82.4	0.311288	0.280832	0.23704	0.22366	0.196767
82.6	0.311055	0.280296	0.237266	0.223778	0.196905
82.8	0.311097	0.280213	0.23745	0.223613	0.197058
83	0.310396	0.279972	0.238044	0.223726	0.197455
83.2	0.310596	0.280642	0.23816	0.223823	0.19775
83.4	0.310493	0.280885	0.238552	0.224049	0.198154
83.6	0.310622	0.280556	0.23854	0.223845	0.197971
83.8	0.310485	0.280804	0.238229	0.223396	0.19813
84	0.310325	0.280676	0.23801	0.222781	0.197765
84.2	0.310319	0.281366	0.238466	0.223168	0.198
84.4	0.311434	0.281827	0.239024	0.223733	0.198359
84.6	0.311839	0.282206	0.239662	0.224021	0.198513
84.8	0.311665	0.282371	0.239812	0.224266	0.198251
85	0.311847	0.282668	0.239984	0.224351	0.19831
85.2	0.312603	0.282669	0.239849	0.224727	0.198374
85.4	0.312814	0.282619	0.239681	0.224983	0.198283
85.6	0.312638	0.282319	0.239667	0.224845	0.197852
85.8	0.313418	0.282393	0.239612	0.225254	0.198016
86	0.312905	0.281538	0.239323	0.225501	0.19786
86.2	0.312707	0.281375	0.239225	0.225957	0.198274
86.4	0.312457	0.282154	0.239734	0.225789	0.198357
86.6	0.312834	0.282536	0.239564	0.226148	0.198807
86.8	0.313193	0.282806	0.23904	0.226288	0.198698
87	0.312486	0.282827	0.239023	0.226372	0.198461
87.2	0.312581	0.283151	0.238689	0.226222	0.198413
87.4	0.31329	0.282999	0.238648	0.22664	0.198996
87.6	0.313146	0.282855	0.238366	0.226465	0.198806
87.8	0.31278	0.28305	0.238251	0.225975	0.199499
88	0.312845	0.283527	0.238404	0.225841	0.199696
88.2	0.313157	0.283446	0.238549	0.225946	0.199521
88.4	0.313244	0.28318	0.238819	0.226238	0.199987
88.6	0.313196	0.283034	0.239383	0.226362	0.20034
88.8	0.313252	0.282743	0.239198	0.226055	0.200137
89	0.313229	0.282414	0.239478	0.225765	0.200216
89.2	0.31316	0.282293	0.23983	0.226014	0.200216
89.4	0.313347	0.282404	0.239867	0.225759	0.200036
89.6	0.313163	0.282215	0.240115	0.225596	0.199807
89.8	0.312823	0.282096	0.240195	0.225683	0.199651
90	0.312235	0.281935	0.239843	0.225528	0.199612
90.2	0.312063	0.282309	0.240058	0.225682	0.199693
90.4	0.311877	0.283024	0.240497	0.225884	0.199341
90.6	0.312774	0.283364	0.240596	0.226182	0.199661
90.8	0.312269	0.283165	0.240325	0.225922	0.198716
91	0.312132	0.283722	0.24086	0.226119	0.199163
91.2	0.312179	0.283614	0.240578	0.225946	0.199018
91.4	0.312395	0.283239	0.240245	0.226349	0.199041
91.6	0.312243	0.282943	0.240347	0.22667	0.199395
91.8	0.312509	0.28308	0.24028	0.226986	0.199697
92	0.313108	0.282815	0.240185	0.227355	0.199887
92.2	0.313404	0.282339	0.240184	0.227897	0.200367
92.4	0.312759	0.282142	0.240441	0.22795	0.200453
92.6	0.312662	0.281973	0.240249	0.227892	0.200794
92.8	0.313334	0.281775	0.23961	0.227945	0.200918
93	0.313013	0.282073	0.239648	0.22763	0.200943
93.2	0.313116	0.2823	0.240008	0.227439	0.201483
93.4	0.313865	0.282494	0.239732	0.22751	0.201719
93.6	0.313666	0.282346	0.239493	0.227322	0.201217
93.8	0.313477	0.282712	0.239274	0.227772	0.201138
94	0.313574	0.282841	0.23917	0.227748	0.20135
94.2	0.31367	0.283004	0.239516	0.227812	0.201205
94.4	0.314026	0.283532	0.239799	0.227887	0.201163
94.6	0.314455	0.283604	0.24015	0.227521	0.201266
94.8	0.314807	0.283684	0.240552	0.227304	0.201085
95	0.315031	0.283997	0.240726	0.227375	0.201073
95.2	0.314534	0.283344	0.240483	0.227172	0.200896
95.4	0.315156	0.283562	0.241219	0.228021	0.201665
95.6	0.315389	0.283699	0.241932	0.22885	0.201964
95.8	0.315664	0.283899	0.242444	0.228977	0.202168
96	0.315644	0.283856	0.243049	0.229363	0.20273
96.2	0.315132	0.284074	0.243706	0.229836	0.202865
96.4	0.314434	0.284125	0.244047	0.229575	0.203124
96.6	0.314906	0.284077	0.243702	0.230062	0.20373
96.8	0.315343	0.284427	0.243726	0.230218	0.203725
97	0.31482	0.284366	0.24388	0.230273	0.203673
97.2	0.315039	0.284537	0.243824	0.23036	0.204137
97.4	0.315142	0.284903	0.242553	0.230133	0.203531
97.6	0.31465	0.284488	0.242049	0.229816	0.203112
97.8	0.31434	0.284772	0.242248	0.230212	0.203223
98	0.31443	0.28512	0.241843	0.229685	0.203338
98.2	0.314725	0.28532	0.241409	0.229615	0.203303
98.4	0.314835	0.285358	0.241188	0.229276	0.203244
98.6	0.315462	0.28607	0.241655	0.229208	0.203444
98.8	0.316403	0.286724	0.241579	0.229376	0.204349
99	0.315824	0.286304	0.240973	0.228692	0.203832
99.2	0.315548	0.286655	0.241517	0.228778	0.204477
99.4	0.31669	0.286849	0.241721	0.229114	0.204806
99.6	0.316501	0.286221	0.24165	0.228487	0.204454
99.8	0.316406	0.285859	0.242436	0.228043	0.204567
100	0.316537	0.285933	0.242918	0.228299	0.204884
100.2	0.316291	0.285233	0.242853	0.22809	0.204668
100.4	0.315466	0.284636	0.242531	0.227589	0.20426
100.6	0.315695	0.284055	0.242759	0.227899	0.203655
100.8	0.316147	0.284096	0.243008	0.228209	0.203445
101	0.315607	0.283127	0.242572	0.228251	0.202826
101.2	0.315246	0.28314	0.242421	0.228233	0.202754
101.4	0.315188	0.283093	0.24217	0.228546	0.202271
101.6	0.315167	0.282798	0.24267	0.229251	0.202249
101.8	0.315917	0.283841	0.243344	0.230113	0.202503
102	0.316175	0.283595	0.242929	0.229897	0.202184
102.2	0.316162	0.28407	0.243145	0.230302	0.20231
102.4	0.315803	0.284509	0.243331	0.230505	0.202486
102.6	0.316122	0.285482	0.243596	0.230983	0.202654
102.8	0.315864	0.285527	0.243382	0.231285	0.20298
103	0.31523	0.285313	0.243382	0.230777	0.202372
103.2	0.315576	0.285935	0.243818	0.230944	0.202999
103.4	0.316545	0.285632	0.243501	0.230555	0.203416
103.6	0.316101	0.284679	0.243173	0.229696	0.20287
103.8	0.31552	0.284705	0.243643	0.229869	0.202901
104	0.315312	0.284625	0.243616	0.22958	0.203103
104.2	0.314566	0.284081	0.243417	0.229317	0.202665
104.4	0.314	0.283666	0.243226	0.229086	0.202199
104.6	0.314498	0.283984	0.243798	0.229636	0.203085
104.8	0.314426	0.283889	0.243404	0.229376	0.203461
105	0.31402	0.283781	0.243246	0.229404	0.203556
105.2	0.31398	0.284025	0.243587	0.229645	0.2036
105.4	0.31419	0.284164	0.243804	0.229722	0.203417
105.6	0.314705	0.284736	0.244211	0.229843	0.203957
105.8	0.314617	0.284856	0.244008	0.22956	0.203623
106	0.314082	0.284276	0.243577	0.229097	0.203435
106.2	0.314281	0.284971	0.243819	0.22978	0.204115
106.4	0.314451	0.28524	0.243359	0.230346	0.203907
106.6	0.314504	0.2857	0.243074	0.230577	0.203927
106.8	0.314735	0.285754	0.242657	0.23089	0.20406
107	0.315244	0.285989	0.242666	0.230819	0.204124
107.2	0.315846	0.286024	0.242726	0.231034	0.204374
107.4	0.316407	0.285635	0.24239	0.231304	0.204594
107.6	0.316465	0.285628	0.242287	0.231656	0.204347
107.8	0.316067	0.285798	0.242222	0.231837	0.204637
108	0.316265	0.285654	0.242705	0.231795	0.204836
108.2	0.315947	0.2857	0.242835	0.231591	0.204599
108.4	0.315539	0.285808	0.24308	0.231691	0.204767
108.6	0.315265	0.286041	0.243051	0.231556	0.205467
108.8	0.315607	0.285821	0.242953	0.230985	0.20521
109	0.315889	0.286215	0.243466	0.231203	0.205199
109.2	0.315272	0.286139	0.243767	0.231029	0.20486
109.4	0.315894	0.286803	0.244281	0.231199	0.205454
109.6	0.31643	0.287037	0.243794	0.23123	0.205254
109.8	0.31564	0.286608	0.243462	0.231022	0.204922
110	0.315982	0.287071	0.243641	0.231487	0.205924
110.2	0.316612	0.287453	0.243457	0.23188	0.206246
110.4	0.31682	0.287927	0.243192	0.232348	0.205979
110.6	0.316839	0.287854	0.243111	0.232238	0.206147
110.8	0.317795	0.288078	0.242939	0.232909	0.206146
111	0.317818	0.287751	0.243111	0.232861	0.206009
111.2	0.317146	0.287073	0.242499	0.232732	0.20551
111.4	0.317148	0.286957	0.242027	0.232686	0.205329
111.6	0.316999	0.286562	0.242179	0.232524	0.205319
111.8	0.316759	0.285852	0.242126	0.232267	0.205067
112	0.316903	0.285782	0.243294	0.232268	0.204396
112.2	0.316264	0.28537	0.243081	0.232184	0.204049
112.4	0.316169	0.285074	0.243083	0.232347	0.203665
112.6	0.316544	0.284931	0.242595	0.23199	0.203592
112.8	0.317416	0.285175	0.242816	0.232132	0.203563
113	0.317398	0.285684	0.243547	0.232337	0.204034
113.2	0.317685	0.286337	0.244205	0.23235	0.204548
113.4	0.318902	0.287184	0.244455	0.23254	0.205125
113.6	0.318602	0.287073	0.244365	0.232664	0.205358
113.8	0.318095	0.287797	0.245275	0.232808	0.20618
114	0.319179	0.289009	0.245477	0.233395	0.206966
114.2	0.319599	0.28922	0.24571	0.233487	0.207257
114.4	0.319999	0.289893	0.246238	0.234167	0.207577
114.6	0.319541	0.289913	0.246184	0.234154	0.207969
114.8	0.319567	0.290307	0.246225	0.234413	0.208139
115	0.318713	0.289828	0.24576	0.233957	0.207676
115.2	0.317502	0.289554	0.245502	0.233584	0.207133
115.4	0.3171	0.289598	0.245864	0.233371	0.207239
115.6	0.3174	0.289392	0.245866	0.233318	0.207271
115.8	0.316908	0.28904	0.245652	0.233256	0.20689
116	0.31632	0.28883	0.24585	0.23301	0.20638
116.2	0.315694	0.288455	0.244724	0.232817	0.206247
116.4	0.315027	0.287606	0.244114	0.232328	0.205472
116.6	0.314705	0.287469	0.244176	0.232086	0.205991
116.8	0.314954	0.287537	0.244288	0.231915	0.20619
117	0.314882	0.287172	0.244216	0.231535	0.20637
117.2	0.315021	0.287103	0.244288	0.2313	0.206306
117.4	0.31517	0.287283	0.244007	0.231339	0.205951
117.6	0.315086	0.286785	0.243818	0.231181	0.205578
117.8	0.315466	0.286967	0.244262	0.231387	0.205486
118	0.316331	0.287143	0.244426	0.231639	0.205674
118.2	0.317134	0.286954	0.245429	0.231881	0.20636
118.4	0.317592	0.287351	0.246117	0.232402	0.206438
118.6	0.317514	0.287484	0.246454	0.232843	0.206815
118.8	0.317939	0.287143	0.246493	0.232589	0.206275
119	0.317699	0.286892	0.246629	0.232836	0.206062
119.2	0.318027	0.287255	0.247098	0.232775	0.206347
119.4	0.318818	0.287042	0.246851	0.232904	0.206891
119.6	0.319061	0.287031	0.246608	0.232797	0.20699
119.8	0.318484	0.287803	0.247084	0.233148	0.207854
120	0.318009	0.288156	0.246463	0.232831	0.207951
120.2	0.317967	0.288176	0.245852	0.233007	0.208672
120.4	0.317358	0.287817	0.245831	0.233007	0.208316
120.6	0.317326	0.288119	0.246279	0.23287	0.208895
120.8	0.317743	0.288505	0.246004	0.232929	0.208749
121	0.317751	0.288399	0.245601	0.233264	0.208976
121.2	0.31697	0.288264	0.24513	0.233103	0.20801
121.4	0.316594	0.288474	0.244867	0.233476	0.207776
121.6	0.31669	0.287984	0.244252	0.233495	0.207768
121.8	0.316585	0.287854	0.244189	0.233712	0.207727
122	0.317028	0.28823	0.244793	0.234104	0.208191
122.2	0.317639	0.288081	0.244903	0.234388	0.208607
122.4	0.317024	0.28773	0.244588	0.234704	0.207897
122.6	0.316665	0.287317	0.244618	0.234804	0.207758
122.8	0.317007	0.286936	0.244683	0.234886	0.207409
123	0.317873	0.286979	0.245012	0.235337	0.207679
123.2	0.318485	0.287033	0.244758	0.235515	0.207829
123.4	0.318927	0.287224	0.245017	0.235631	0.208303
123.6	0.318532	0.287533	0.244828	0.235273	0.208113
123.8	0.318407	0.288656	0.245476	0.235755	0.209061
124	0.318649	0.288724	0.245052	0.235746	0.209096
124.2	0.319003	0.288908	0.24555	0.235604	0.209043
124.4	0.318822	0.288772	0.246099	0.235118	0.208503
124.6	0.319189	0.28909	0.246439	0.235176	0.209094
124.8	0.319455	0.289705	0.246665	0.235741	0.209241
125	0.319372	0.289695	0.246825	0.236181	0.20988
125.2	0.318924	0.290111	0.247111	0.236155	0.209736
125.4	0.319254	0.29025	0.246846	0.236323	0.210204
125.6	0.319579	0.289998	0.246851	0.236231	0.210493
125.8	0.319227	0.289885	0.247041	0.236217	0.210375
126	0.3195	0.290096	0.247476	0.236426	0.211025
126.2	0.319271	0.28941	0.247195	0.236225	0.211014
126.4	0.319084	0.289204	0.24741	0.236642	0.210826
126.6	0.318697	0.289271	0.247622	0.236394	0.210306
126.8	0.318565	0.289336	0.247395	0.236279	0.210071
127	0.319114	0.289543	0.24752	0.236037	0.209557
127.2	0.318305	0.289609	0.247321	0.235822	0.209187
127.4	0.318432	0.290129	0.24781	0.235519	0.209416
127.6	0.318166	0.289941	0.247485	0.235403	0.209644
127.8	0.31844	0.29107	0.248557	0.236062	0.210534
128	0.318796	0.290977	0.248483	0.235967	0.210514
128.2	0.319189	0.290998	0.24884	0.235595	0.210684
128.4	0.319389	0.290634	0.249065	0.235857	0.211001
128.6	0.319535	0.290937	0.24898	0.236469	0.21088
128.8	0.319656	0.291056	0.249556	0.236634	0.211248
129	0.320025	0.291221	0.249547	0.236658	0.211757
129.2	0.319727	0.290977	0.249206	0.236201	0.211462
129.4	0.320381	0.290671	0.248714	0.236348	0.211914
129.6	0.320383	0.290582	0.248781	0.236568	0.211981
129.8	0.32053	0.290617	0.248755	0.236481	0.212203
130	0.320535	0.290293	0.248234	0.236111	0.212094
130.2	0.320755	0.290211	0.248249	0.236184	0.211459
130.4	0.320431	0.290025	0.247892	0.235986	0.210717
130.6	0.320093	0.28985	0.247767	0.235379	0.210287
130.8	0.320149	0.289547	0.247242	0.235148	0.210196
131	0.32003	0.2895	0.247285	0.235232	0.209752
131.2	0.319632	0.289488	0.247444	0.235092	0.209876
131.4	0.320109	0.290004	0.247506	0.235188	0.210368
131.6	0.32028	0.289966	0.247458	0.235809	0.210511
131.8	0.320156	0.290377	0.247973	0.23563	0.21019
132	0.320127	0.289945	0.247856	0.235363	0.209904
132.2	0.319837	0.289687	0.247548	0.234918	0.209563
132.4	0.319699	0.289263	0.24747	0.235289	0.208973
132.6	0.31905	0.289176	0.247241	0.234963	0.208315
132.8	0.319325	0.289453	0.247358	0.234692	0.208545
133	0.31956	0.289862	0.247072	0.234972	0.209075
133.2	0.319585	0.289456	0.247111	0.234873	0.209301
133.4	0.320213	0.290134	0.247204	0.235168	0.209747
133.6	0.320239	0.290485	0.247655	0.235378	0.2098
133.8	0.320807	0.290501	0.24815	0.235906	0.210204
134	0.320395	0.290354	0.247906	0.235667	0.209601
134.2	0.320848	0.290536	0.248547	0.236252	0.210266
134.4	0.320653	0.289804	0.248288	0.236324	0.210625
134.6	0.320662	0.289844	0.248115	0.236155	0.210765
134.8	0.320498	0.290235	0.248182	0.23657	0.211194
135	0.320481	0.290502	0.248575	0.237109	0.21136
135.2	0.320577	0.290769	0.248608	0.237454	0.211169
135.4	0.320864	0.291016	0.248228	0.237828	0.211472
135.6	0.321139	0.291038	0.24866	0.238187	0.211132
135.8	0.320998	0.291322	0.249317	0.237753	0.211087
136	0.321177	0.291406	0.249534	0.238364	0.211533
136.2	0.321082	0.291383	0.249321	0.238546	0.211425
136.4	0.321664	0.291591	0.249622	0.239052	0.211203
136.6	0.321784	0.291618	0.249755	0.239132	0.211451
136.8	0.322912	0.292289	0.249996	0.239628	0.212302
137	0.323525	0.292405	0.250154	0.240086	0.212984
137.2	0.322978	0.29192	0.250373	0.239655	0.212656
137.4	0.322362	0.292217	0.250492	0.239453	0.21234
137.6	0.322547	0.292401	0.25038	0.239545	0.21229
137.8	0.322117	0.291782	0.25012	0.23951	0.211649
138	0.321331	0.291742	0.250345	0.239069	0.211399
138.2	0.32125	0.2919	0.250035	0.239018	0.211622
138.4	0.320827	0.291202	0.249035	0.238479	0.210896
138.6	0.320384	0.291221	0.249029	0.237992	0.21058
138.8	0.320264	0.291712	0.249474	0.238494	0.210855
139	0.320244	0.29161	0.249122	0.238754	0.210648
139.2	0.320176	0.290893	0.248783	0.238629	0.21011
139.4	0.320952	0.291359	0.248877	0.238624	0.210694
139.6	0.321596	0.291528	0.24942	0.238476	0.210188
139.8	0.321889	0.291013	0.249713	0.23863	0.210226
140	0.322617	0.290907	0.249658	0.239078	0.209907
140.2	0.323086	0.29118	0.249969	0.239096	0.210145
140.4	0.324074	0.291078	0.250192	0.239396	0.210442
140.6	0.324845	0.291342	0.250613	0.239876	0.211483
140.8	0.325094	0.291868	0.250644	0.239818	0.212153
141	0.324816	0.29167	0.250937	0.239767	0.211983
141.2	0.323898	0.291411	0.251086	0.239537	0.212226
141.4	0.323682	0.291915	0.250914	0.239556	0.212226
141.6	0.323933	0.292059	0.250526	0.239757	0.212318
141.8	0.323909	0.292373	0.251217	0.240024	0.212573
142	0.323326	0.292741	0.251246	0.239577	0.213062
142.2	0.323264	0.292806	0.250907	0.239445	0.213669
142.4	0.323028	0.292543	0.251155	0.239455	0.213829
142.6	0.322674	0.293158	0.251806	0.239609	0.213894
142.8	0.322573	0.293704	0.25196	0.239585	0.213958
143	0.323291	0.2939	0.252186	0.239639	0.214713
143.2	0.323328	0.293595	0.252003	0.239208	0.21421
143.4	0.32376	0.293856	0.2522	0.238714	0.214136
143.6	0.323929	0.293724	0.252791	0.238556	0.213545
143.8	0.323828	0.293247	0.252767	0.238762	0.213388
144	0.323966	0.293426	0.252538	0.238871	0.213177
144.2	0.323813	0.293791	0.252806	0.238892	0.213639
144.4	0.324528	0.293934	0.252543	0.239221	0.213647
144.6	0.324391	0.293755	0.25256	0.239172	0.213357
144.8	0.323708	0.293446	0.252291	0.239	0.213459
145	0.323531	0.293267	0.252161	0.238973	0.213309
145.2	0.32321	0.292805	0.251898	0.239291	0.213653
145.4	0.323326	0.292965	0.251926	0.239579	0.213761
145.6	0.323571	0.293301	0.251746	0.239666	0.214543
145.8	0.324233	0.293847	0.251977	0.240185	0.215104
146	0.323842	0.293679	0.251665	0.240445	0.215331
146.2	0.324313	0.294296	0.251859	0.240966	0.216075
146.4	0.324121	0.294062	0.251279	0.2408	0.214962
146.6	0.324031	0.294237	0.251515	0.240857	0.214845
146.8	0.324	0.294075	0.251265	0.240443	0.214466
147	0.323907	0.293799	0.251196	0.240485	0.214166
147.2	0.323222	0.293366	0.250925	0.239924	0.212909
147.4	0.323106	0.293087	0.251064	0.239633	0.212801
147.6	0.322335	0.29282	0.250461	0.239621	0.212229
147.8	0.322107	0.292302	0.249829	0.239843	0.211482
148	0.32173	0.292424	0.249797	0.240027	0.21118
148.2	0.321502	0.292308	0.24965	0.239618	0.210722
148.4	0.321703	0.291913	0.249548	0.239566	0.210065
148.6	0.321087	0.291435	0.249674	0.239427	0.20948
148.8	0.320128	0.291084	0.249376	0.238531	0.209585
149	0.32059	0.290938	0.249164	0.238179	0.20997
149.2	0.321105	0.290835	0.249348	0.238295	0.210424
149.4	0.321339	0.290974	0.249382	0.238024	0.210918
149.6	0.321698	0.291466	0.249291	0.238031	0.211791
149.8	0.322656	0.291861	0.250002	0.238348	0.212163
150	0.322777	0.291476	0.250042	0.237951	0.212289
150.2	0.322794	0.291578	0.250033	0.237418	0.21275
150.4	0.322958	0.290878	0.249734	0.236772	0.212433
150.6	0.323764	0.291314	0.250186	0.236974	0.21325
150.8	0.323906	0.291104	0.250434	0.236808	0.213043
151	0.323964	0.29124	0.251389	0.237051	0.213601
151.2	0.324058	0.29121	0.251555	0.236995	0.213883
151.4	0.323884	0.291106	0.251618	0.237478	0.21417
151.6	0.324001	0.291262	0.252036	0.238418	0.214544
151.8	0.324613	0.291877	0.252799	0.239456	0.214975
152	0.323931	0.292058	0.253185	0.239972	0.215488
152.2	0.324236	0.292581	0.253228	0.240547	0.215738
152.4	0.324067	0.292821	0.253717	0.241287	0.215624
152.6	0.32379	0.292767	0.2539	0.241888	0.21592
152.8	0.323781	0.292662	0.253377	0.24177	0.216336
153	0.324186	0.292718	0.25312	0.242417	0.216364
153.2	0.323262	0.292301	0.252573	0.24236	0.215478
153.4	0.322188	0.292036	0.252418	0.242181	0.215358
153.6	0.322004	0.292078	0.252002	0.24218	0.215331
153.8	0.321612	0.291812	0.251289	0.24135	0.215091
154	0.320784	0.291196	0.250094	0.240612	0.214975
154.2	0.320401	0.291604	0.249466	0.239895	0.215204
154.4	0.320633	0.291764	0.249252	0.23934	0.214901
154.6	0.320516	0.291927	0.248935	0.238991	0.214463
154.8	0.319685	0.291654	0.249529	0.238378	0.214014
155	0.31908	0.2917	0.249749	0.238207	0.214299
155.2	0.318905	0.291693	0.249244	0.237957	0.214272
155.4	0.319032	0.292827	0.250214	0.238599	0.214409
155.6	0.31965	0.294011	0.251226	0.239125	0.215178
155.8	0.320723	0.294928	0.25179	0.239827	0.215638
156	0.321182	0.295242	0.252313	0.24038	0.215615
156.2	0.322088	0.296127	0.253151	0.241062	0.21619
156.4	0.322278	0.295868	0.253193	0.241553	0.216107
156.6	0.322884	0.295502	0.253193	0.24201	0.216073
156.8	0.323192	0.295984	0.253527	0.242559	0.216013
157	0.323148	0.295658	0.253303	0.242937	0.215749
157.2	0.323018	0.295456	0.252937	0.242909	0.215202
157.4	0.322805	0.294876	0.253038	0.242731	0.215259
157.6	0.323502	0.294377	0.252309	0.242746	0.215233
157.8	0.323424	0.293836	0.251637	0.242214	0.214973
158	0.323334	0.293799	0.251473	0.24188	0.215137
158.2	0.323807	0.293767	0.251273	0.241534	0.215102
158.4	0.323145	0.29267	0.25054	0.240858	0.21412
158.6	0.322522	0.292113	0.250276	0.239979	0.21385
158.8	0.322487	0.291469	0.25055	0.239659	0.213893
159	0.32274	0.291314	0.250023	0.239246	0.213566
159.2	0.322717	0.291728	0.249968	0.239088	0.213481
159.4	0.322894	0.29254	0.250379	0.239137	0.213372
159.6	0.323161	0.292601	0.250609	0.239046	0.213622
159.8	0.32366	0.292815	0.250966	0.239491	0.21367
160	0.323661	0.293169	0.251379	0.239516	0.21386
160.2	0.323451	0.29372	0.251377	0.23972	0.214284
160.4	0.322935	0.293539	0.250992	0.239905	0.213955
160.6	0.323203	0.29355	0.251871	0.240226	0.213979
160.8	0.322918	0.293983	0.25276	0.240697	0.214405
161	0.323031	0.293984	0.252472	0.241196	0.214681
161.2	0.322665	0.29382	0.25249	0.24143	0.214108
161.4	0.322408	0.29341	0.252511	0.241281	0.213776
161.6	0.322831	0.293818	0.252664	0.241864	0.21414
161.8	0.323035	0.293941	0.252825	0.24212	0.214414
162	0.323058	0.294066	0.252684	0.242048	0.215005
162.2	0.322745	0.294103	0.252747	0.24201	0.214911
162.4	0.32221	0.293376	0.252459	0.241588	0.214967
162.6	0.322856	0.293749	0.252554	0.241807	0.215287
162.8	0.323437	0.293117	0.252282	0.241921	0.215605
163	0.324094	0.293221	0.251851	0.241598	0.215491
163.2	0.324043	0.293467	0.252027	0.242002	0.215972
163.4	0.324228	0.293572	0.25191	0.241966	0.215815
163.6	0.324406	0.293319	0.252013	0.241952	0.216312
163.8	0.324487	0.29391	0.251923	0.241833	0.216374
164	0.324174	0.293957	0.2519	0.241405	0.216549
164.2	0.324289	0.294365	0.251852	0.241185	0.216668
164.4	0.324239	0.293992	0.251938	0.240852	0.216407
164.6	0.324227	0.294013	0.252699	0.240984	0.216911
164.8	0.323715	0.29448	0.252445	0.240984	0.21747
165	0.324041	0.294694	0.251899	0.241382	0.217479
165.2	0.323866	0.294652	0.251735	0.240829	0.216474
165.4	0.323594	0.2946	0.252137	0.240564	0.216439
165.6	0.323374	0.294569	0.252468	0.240725	0.216862
165.8	0.323439	0.294345	0.252205	0.240987	0.217228
166	0.32313	0.294279	0.251901	0.240812	0.217409
166.2	0.322873	0.294824	0.252369	0.241267	0.217883
166.4	0.323471	0.294548	0.25224	0.241624	0.2184
166.6	0.323692	0.294398	0.251835	0.241624	0.218173
166.8	0.32383	0.294054	0.252195	0.241481	0.218257
167	0.324164	0.294205	0.252564	0.241604	0.2181
167.2	0.323728	0.293686	0.252611	0.241556	0.217429
167.4	0.323451	0.293235	0.252361	0.241378	0.216869
167.6	0.323445	0.29359	0.252722	0.241023	0.217274
167.8	0.322638	0.293887	0.252593	0.240302	0.216403
168	0.322885	0.294307	0.252713	0.240077	0.216097
168.2	0.323047	0.294685	0.252716	0.240229	0.21636
168.4	0.322761	0.294415	0.252251	0.239764	0.216203
168.6	0.322257	0.294666	0.252305	0.240122	0.216194
168.8	0.322154	0.295064	0.25183	0.240275	0.215984
169	0.321954	0.294513	0.251647	0.239975	0.215072
169.2	0.321548	0.294123	0.251789	0.239486	0.214206
169.4	0.321001	0.294116	0.251856	0.239422	0.21448
169.6	0.321225	0.293774	0.251219	0.23957	0.214109
169.8	0.321475	0.293738	0.251091	0.239964	0.21465
170	0.3216	0.294193	0.251099	0.240017	0.214991
170.2	0.322174	0.294818	0.25179	0.240821	0.216002
170.4	0.322305	0.29435	0.252057	0.241051	0.216139
170.6	0.321799	0.294214	0.251965	0.240989	0.215849
170.8	0.321908	0.29408	0.252559	0.241455	0.216018
171	0.32203	0.293625	0.252952	0.241399	0.216345
171.2	0.322225	0.293169	0.252781	0.241216	0.215439
171.4	0.322218	0.293302	0.252862	0.241713	0.215744
171.6	0.322882	0.294326	0.253783	0.241983	0.216768
171.8	0.323284	0.293975	0.253465	0.241793	0.216458
172	0.323735	0.294258	0.253504	0.242097	0.216647
172.2	0.323205	0.294056	0.253953	0.242298	0.217013
172.4	0.323391	0.294124	0.253415	0.241903	0.216922
172.6	0.323608	0.294205	0.253554	0.242537	0.217
172.8	0.323793	0.294226	0.253447	0.242343	0.217347
173	0.324063	0.293952	0.253727	0.242145	0.216971
173.2	0.324915	0.294737	0.253921	0.242568	0.217389
173.4	0.325088	0.294767	0.253781	0.242607	0.217407
173.6	0.324881	0.29437	0.253649	0.242845	0.217589
173.8	0.324867	0.294693	0.253452	0.242905	0.217739
174	0.325078	0.295168	0.253733	0.243814	0.218257
174.2	0.325565	0.295635	0.254452	0.244796	0.219118
174.4	0.325569	0.295616	0.254675	0.245074	0.218672
174.6	0.325402	0.29547	0.254435	0.244649	0.218162
174.8	0.325196	0.295033	0.254349	0.244436	0.217984
175	0.325125	0.295051	0.254036	0.243865	0.217484
175.2	0.325116	0.295465	0.254123	0.243904	0.21701
175.4	0.325004	0.295885	0.254543	0.244018	0.217825
175.6	0.325449	0.296199	0.254485	0.243588	0.218008
175.8	0.324804	0.295783	0.254233	0.243198	0.21751
176	0.323711	0.296059	0.254239	0.243128	0.217455
176.2	0.323029	0.295765	0.254035	0.242755	0.217523
176.4	0.323404	0.295646	0.253223	0.242392	0.217508
176.6	0.323396	0.295666	0.253296	0.242529	0.217443
176.8	0.323532	0.295968	0.25345	0.242228	0.217228
177	0.324051	0.296342	0.253729	0.242548	0.217201
177.2	0.324403	0.296526	0.253378	0.242849	0.217444
177.4	0.324186	0.296189	0.253109	0.242919	0.216911
177.6	0.323709	0.296117	0.253058	0.243068	0.21689
177.8	0.325004	0.296324	0.252958	0.243632	0.216516
178	0.325392	0.29662	0.253467	0.243999	0.216723
178.2	0.325238	0.296597	0.253588	0.24362	0.216478
178.4	0.325439	0.296351	0.253355	0.24309	0.216036
178.6	0.325614	0.296427	0.253231	0.242934	0.215651
178.8	0.324875	0.296087	0.253127	0.242863	0.215643
179	0.325372	0.296679	0.253456	0.242951	0.216259
179.2	0.325875	0.296815	0.253848	0.243009	0.216736
179.4	0.325644	0.296783	0.254079	0.243488	0.217225
179.6	0.325393	0.296853	0.254143	0.243551	0.217493
179.8	0.32481	0.296637	0.254335	0.243733	0.217714
180	0.324056	0.29647	0.25415	0.243981	0.217979
180.2	0.323875	0.295942	0.254147	0.243679	0.218452
180.4	0.324559	0.29614	0.254364	0.244001	0.218279
180.6	0.323833	0.295837	0.254514	0.244002	0.217924
180.8	0.324271	0.296492	0.254812	0.244024	0.218531
181	0.324674	0.296552	0.254878	0.244459	0.219185
181.2	0.32431	0.296633	0.255032	0.244381	0.21898
181.4	0.324621	0.296874	0.255393	0.244257	0.219294
181.6	0.32472	0.296738	0.255445	0.244016	0.219318
181.8	0.32496	0.296852	0.255568	0.243791	0.218727
182	0.324297	0.29706	0.255821	0.243558	0.219073
182.2	0.324076	0.29701	0.255895	0.24367	0.219695
182.4	0.32449	0.296928	0.255679	0.243803	0.219939
182.6	0.324217	0.296908	0.255529	0.243883	0.21942
182.8	0.323686	0.296542	0.255348	0.244097	0.219028
183	0.324498	0.296715	0.255294	0.243871	0.2191
183.2	0.325316	0.296661	0.255487	0.244411	0.21887
183.4	0.324536	0.296869	0.255782	0.244649	0.218803
183.6	0.324776	0.297138	0.255925	0.244819	0.219009
183.8	0.324924	0.296871	0.255684	0.244987	0.218675
184	0.325002	0.297004	0.25638	0.245402	0.218879
184.2	0.325002	0.296877	0.25664	0.245245	0.21889
184.4	0.325015	0.296402	0.25633	0.245034	0.218101
184.6	0.324303	0.296234	0.2559	0.24468	0.217975
184.8	0.324118	0.296562	0.255858	0.244499	0.218179
185	0.324377	0.296457	0.256048	0.244494	0.218299
185.2	0.324581	0.296236	0.256058	0.2444	0.218135
185.4	0.325148	0.296171	0.256176	0.244436	0.218979
185.6	0.325114	0.296085	0.255953	0.244417	0.219012
185.8	0.324716	0.296117	0.25618	0.244821	0.219183
186	0.3244	0.296718	0.256186	0.245355	0.219997
186.2	0.324487	0.296532	0.255364	0.244997	0.220156
186.4	0.324829	0.297111	0.255318	0.245063	0.219721
186.6	0.324142	0.296781	0.255142	0.24488	0.219069
186.8	0.324073	0.296815	0.25492	0.245209	0.218677
187	0.324901	0.296812	0.254829	0.245	0.218804
187.2	0.325061	0.297498	0.255557	0.245481	0.218936
187.4	0.324439	0.298334	0.256096	0.245174	0.219238
187.6	0.325037	0.298919	0.256795	0.245484	0.219973
187.8	0.325525	0.299223	0.25695	0.245418	0.219609
188	0.325573	0.29929	0.258005	0.245365	0.219808
188.2	0.325503	0.299271	0.258376	0.245168	0.220064
188.4	0.325574	0.299062	0.258089	0.244736	0.220037
188.6	0.325552	0.299023	0.257774	0.244681	0.220026
188.8	0.325572	0.299039	0.258158	0.244889	0.220301
189	0.326452	0.298895	0.258207	0.244811	0.220745
189.2	0.326726	0.297927	0.257807	0.244367	0.220555
189.4	0.326679	0.298188	0.257957	0.244167	0.221243
189.6	0.326196	0.298199	0.257516	0.243935	0.220752
189.8	0.325838	0.298125	0.257088	0.243973	0.220469
190	0.325702	0.29803	0.256445	0.243717	0.220157
190.2	0.325883	0.297761	0.256356	0.243433	0.219988
190.4	0.32597	0.29798	0.256365	0.243885	0.220075
190.6	0.325672	0.297154	0.255831	0.24386	0.220005
190.8	0.32581	0.297356	0.255528	0.244033	0.219759
191	0.326128	0.296958	0.255329	0.244091	0.219505
191.2	0.325795	0.297128	0.255561	0.24413	0.219721
191.4	0.325875	0.297409	0.255409	0.244181	0.219681
191.6	0.325983	0.296962	0.255306	0.244159	0.219311
191.8	0.326028	0.296971	0.255358	0.244593	0.218953
192	0.32566	0.297062	0.255984	0.244686	0.219542
192.2	0.325511	0.297285	0.25623	0.24536	0.219938
192.4	0.32544	0.297247	0.256037	0.245496	0.22013
192.6	0.325436	0.29741	0.256184	0.245453	0.220326
192.8	0.325174	0.29739	0.256695	0.245255	0.220794
193	0.325341	0.29677	0.256536	0.244651	0.220826
193.2	0.32497	0.296659	0.25624	0.244051	0.220333
193.4	0.324386	0.297539	0.256834	0.244277	0.220835
193.6	0.32391	0.297314	0.25649	0.243594	0.220522
193.8	0.324037	0.297135	0.256403	0.243703	0.220509
194	0.324105	0.29707	0.256711	0.243834	0.220668
194.2	0.324092	0.297927	0.257728	0.244478	0.221033
194.4	0.324493	0.297809	0.257497	0.244759	0.221124
194.6	0.324516	0.297416	0.25702	0.244516	0.22048
194.8	0.324355	0.297064	0.257217	0.244496	0.220198
195	0.324786	0.29688	0.257095	0.244581	0.220133
195.2	0.325131	0.296891	0.256791	0.244552	0.21988
195.4	0.325586	0.297268	0.25685	0.244717	0.219595
195.6	0.325914	0.297674	0.257442	0.244723	0.219939
195.8	0.326225	0.29805	0.257281	0.245266	0.220286
196	0.326542	0.298041	0.257242	0.245529	0.220724
196.2	0.326834	0.298194	0.257811	0.246356	0.221135
196.4	0.327348	0.298301	0.257742	0.246233	0.221625
196.6	0.327516	0.29841	0.257618	0.246357	0.222176
196.8	0.327814	0.298632	0.257916	0.246454	0.222766
197	0.327692	0.298779	0.257635	0.246196	0.222676
197.2	0.327004	0.299104	0.257868	0.246004	0.222734
197.4	0.326666	0.2992	0.258356	0.245883	0.223365
197.6	0.326661	0.299137	0.258009	0.245794	0.223385
197.8	0.326612	0.299341	0.258601	0.24684	0.223718
198	0.326235	0.299552	0.259257	0.247123	0.224054
198.2	0.325711	0.299827	0.259004	0.247378	0.223483
198.4	0.325418	0.299159	0.258328	0.247345	0.223046
198.6	0.325381	0.299258	0.258144	0.247533	0.222728
198.8	0.325294	0.299401	0.258529	0.247513	0.222491
199	0.32518	0.298971	0.257946	0.246928	0.222079
199.2	0.325483	0.298656	0.257689	0.2466	0.221267
199.4	0.325383	0.298646	0.257922	0.2463	0.220711
199.6	0.324948	0.298097	0.257325	0.245779	0.220164
199.8	0.325013	0.297669	0.256466	0.245918	0.219533
200	0.32507	0.297507	0.256501	0.246236	0.219141
200.2	0.325097	0.297548	0.257	0.246477	0.219349
200.4	0.325643	0.297758	0.256895	0.246711	0.219541
200.6	0.325726	0.297872	0.256886	0.246507	0.219336
200.8	0.324961	0.297985	0.256701	0.245916	0.218785
201	0.323952	0.297481	0.25653	0.24506	0.218487
201.2	0.324141	0.297392	0.256954	0.244715	0.218624
201.4	0.324179	0.297762	0.256939	0.244722	0.218498
201.6	0.324466	0.298364	0.257363	0.245524	0.218907
201.8	0.324824	0.298403	0.257474	0.246173	0.219356
202	0.324842	0.298638	0.257241	0.245986	0.21948
202.2	0.325108	0.299077	0.256976	0.246389	0.219528
202.4	0.325728	0.299054	0.257379	0.2467	0.220398
202.6	0.326094	0.298963	0.257536	0.246667	0.22009
202.8	0.326142	0.298636	0.257229	0.246011	0.220379
203	0.326205	0.29795	0.256914	0.245417	0.220472
203.2	0.326406	0.298054	0.256813	0.245271	0.220187
203.4	0.325625	0.297726	0.256636	0.245	0.220157
203.6	0.325847	0.297669	0.256306	0.24501	0.220314
203.8	0.326292	0.297341	0.256079	0.245288	0.220306
204	0.326665	0.297012	0.256534	0.245633	0.220466
204.2	0.326924	0.29705	0.257007	0.245622	0.220793
204.4	0.326852	0.297412	0.256443	0.245346	0.220393
204.6	0.326303	0.297093	0.256167	0.245157	0.220088
204.8	0.325687	0.296976	0.256369	0.245226	0.220457
205	0.325618	0.296842	0.256614	0.245018	0.220804
205.2	0.326247	0.296727	0.256404	0.245016	0.220633
205.4	0.326521	0.296832	0.2564	0.245422	0.220778
205.6	0.326247	0.296854	0.256512	0.245586	0.221188
205.8	0.326641	0.296598	0.256433	0.24581	0.221127
206	0.327165	0.29704	0.257045	0.246367	0.221291
206.2	0.327493	0.297388	0.257462	0.246984	0.221586
206.4	0.3278	0.297492	0.257907	0.247304	0.222309
206.6	0.328113	0.297691	0.257673	0.247268	0.222126
206.8	0.328324	0.297532	0.257426	0.2467	0.222023
207	0.327962	0.297493	0.257916	0.246598	0.222266
207.2	0.327334	0.297771	0.258002	0.246658	0.22246
207.4	0.326811	0.297486	0.25782	0.24634	0.222259
207.6	0.327027	0.297472	0.258013	0.2467	0.222272
207.8	0.327134	0.297061	0.257992	0.246796	0.22233
208	0.327267	0.297304	0.258205	0.246609	0.222307
208.2	0.326803	0.297783	0.257987	0.246551	0.222287
208.4	0.326527	0.298004	0.257193	0.245969	0.221849
208.6	0.326363	0.298129	0.257202	0.246082	0.22172
208.8	0.325712	0.297825	0.257181	0.245385	0.221904
209	0.325369	0.297376	0.256414	0.244694	0.221526
209.2	0.325507	0.29709	0.256372	0.244074	0.221434
209.4	0.325468	0.297208	0.256488	0.243945	0.221783
209.6	0.324917	0.297914	0.256631	0.243998	0.221762
209.8	0.325562	0.298361	0.256448	0.244252	0.221241
210	0.325658	0.298433	0.256558	0.244918	0.221301
210.2	0.325764	0.298653	0.256738	0.244936	0.221629
210.4	0.325775	0.298992	0.256964	0.245042	0.222175
210.6	0.326083	0.298721	0.256426	0.244633	0.221741
210.8	0.32581	0.298395	0.256615	0.244685	0.22178
211	0.325431	0.298756	0.257141	0.245202	0.222459
211.2	0.325373	0.298787	0.256861	0.245487	0.222319
211.4	0.32571	0.298074	0.256704	0.245911	0.222173
211.6	0.325984	0.29813	0.257352	0.246794	0.222531
211.8	0.326269	0.297896	0.257337	0.246934	0.222754
212	0.326072	0.297335	0.256965	0.246867	0.222287
212.2	0.325671	0.297543	0.256918	0.2468	0.222017
212.4	0.32523	0.29751	0.256847	0.246003	0.221148
212.6	0.32528	0.297359	0.257082	0.246038	0.221164
212.8	0.32567	0.297162	0.257456	0.246138	0.221216
213	0.32598	0.296972	0.257671	0.245943	0.221054
213.2	0.326082	0.297101	0.258101	0.245855	0.221491
213.4	0.326269	0.297326	0.257753	0.245708	0.221427
213.6	0.32643	0.298192	0.258018	0.245876	0.221345
213.8	0.327032	0.297946	0.257522	0.24549	0.221084
214	0.327159	0.29745	0.258218	0.245779	0.221317
214.2	0.327314	0.297845	0.258508	0.245871	0.222053
214.4	0.327471	0.2977	0.258548	0.246017	0.222187
214.6	0.327579	0.297482	0.258027	0.246044	0.222222
214.8	0.327248	0.297788	0.258379	0.246286	0.222752
215	0.327079	0.297805	0.258354	0.246451	0.222848
215.2	0.327269	0.297178	0.257953	0.246506	0.22277
215.4	0.327113	0.296695	0.257999	0.246933	0.22269
215.6	0.326972	0.297	0.258652	0.247221	0.223099
215.8	0.326746	0.297308	0.258394	0.246993	0.223148
216	0.326204	0.296663	0.257601	0.24637	0.222491
216.2	0.32591	0.297174	0.25769	0.246	0.222667
216.4	0.326002	0.297349	0.257413	0.245508	0.222536
216.6	0.326673	0.297292	0.256228	0.245489	0.222001
216.8	0.326456	0.297058	0.256163	0.245364	0.221387
217	0.326139	0.297093	0.256349	0.245099	0.221612
217.2	0.326206	0.296897	0.255863	0.244838	0.22171
217.4	0.326432	0.296668	0.255656	0.244438	0.22115
217.6	0.326358	0.296842	0.255997	0.244642	0.220891
217.8	0.326817	0.296906	0.255833	0.2443	0.220746
218	0.326599	0.296775	0.256278	0.244623	0.220848
218.2	0.326025	0.296805	0.256399	0.244949	0.221314
218.4	0.325876	0.296969	0.256723	0.245423	0.221444
218.6	0.325674	0.297288	0.25691	0.24552	0.222218
218.8	0.325606	0.297596	0.257564	0.245791	0.222402
219	0.325796	0.298024	0.25796	0.246546	0.222234
219.2	0.326065	0.297676	0.25791	0.246477	0.222039
219.4	0.326243	0.298491	0.25894	0.247308	0.222843
219.6	0.326043	0.299109	0.259388	0.247302	0.223403
219.8	0.325791	0.298934	0.258649	0.246878	0.222956
220	0.325638	0.298257	0.258206	0.246726	0.222578
220.2	0.325538	0.298687	0.258249	0.246601	0.222779
220.4	0.325901	0.298404	0.25775	0.246566	0.222555
220.6	0.325911	0.297714	0.256928	0.246322	0.221934
220.8	0.325598	0.297432	0.257476	0.246242	0.22221
221	0.326643	0.297805	0.25782	0.246918	0.223089
221.2	0.326559	0.29687	0.257254	0.246434	0.222841
221.4	0.326591	0.296897	0.257791	0.246413	0.222936
221.6	0.326733	0.297084	0.257948	0.246119	0.223021
221.8	0.327165	0.2974	0.257718	0.245777	0.223131
222	0.326824	0.296891	0.257671	0.245608	0.223051
222.2	0.326602	0.296942	0.257578	0.245562	0.222972
222.4	0.32664	0.297811	0.257836	0.245742	0.223362
222.6	0.327037	0.297847	0.258108	0.245214	0.223421
222.8	0.326562	0.298183	0.258211	0.245232	0.223102
223	0.326342	0.298906	0.258488	0.245058	0.223378
223.2	0.325649	0.298199	0.258028	0.244491	0.223318
223.4	0.325349	0.298451	0.258219	0.244549	0.223224
223.6	0.325204	0.298325	0.258099	0.244561	0.222613
223.8	0.325616	0.298466	0.258058	0.245107	0.22247
224	0.325691	0.298254	0.257851	0.245244	0.22271
224.2	0.325737	0.298343	0.257721	0.245209	0.22281
224.4	0.326111	0.298038	0.257851	0.245726	0.223075
224.6	0.325976	0.298007	0.257734	0.245962	0.222912
224.8	0.326222	0.298705	0.258381	0.246885	0.223555
225	0.326787	0.299262	0.258154	0.247476	0.224027
225.2	0.32644	0.298794	0.257803	0.247362	0.223597
225.4	0.32608	0.298967	0.25834	0.247245	0.223839
225.6	0.326401	0.299078	0.257882	0.247279	0.22367
225.8	0.326488	0.298879	0.257218	0.246989	0.222832
226	0.326205	0.298924	0.25678	0.246714	0.222654
226.2	0.326248	0.299264	0.256294	0.24685	0.222324
226.4	0.326146	0.299501	0.255959	0.246381	0.222314
226.6	0.325878	0.298889	0.25587	0.245966	0.222127
226.8	0.325259	0.298789	0.255406	0.245774	0.222159
227	0.324822	0.29835	0.254948	0.245394	0.221924
227.2	0.324183	0.297221	0.253967	0.245268	0.221221
227.4	0.324566	0.297037	0.254085	0.245229	0.220722
227.6	0.325052	0.297509	0.254657	0.245649	0.220845
227.8	0.325099	0.297301	0.254529	0.245838	0.221239
228	0.325228	0.296137	0.254096	0.245402	0.220923
228.2	0.325041	0.295774	0.254867	0.245828	0.220725
228.4	0.324633	0.296084	0.255574	0.246304	0.221292
228.6	0.324557	0.296332	0.255686	0.24666	0.221414
228.8	0.324933	0.296373	0.256336	0.247242	0.221846
229	0.325056	0.296805	0.256644	0.24774	0.222568
229.2	0.325066	0.296336	0.25715	0.248468	0.222913
229.4	0.324814	0.296466	0.257725	0.24843	0.22324
229.6	0.32569	0.297077	0.258099	0.248966	0.223653
229.8	0.325821	0.297601	0.258389	0.248728	0.223792
230	0.325766	0.297739	0.258133	0.248322	0.22407
230.2	0.32626	0.297959	0.258756	0.248337	0.224382
230.4	0.326733	0.297817	0.25889	0.248041	0.224625
230.6	0.326822	0.297762	0.259174	0.248179	0.224776
230.8	0.327016	0.298054	0.259668	0.248129	0.225109
231	0.327236	0.298409	0.259481	0.247782	0.224929
231.2	0.327481	0.298574	0.259605	0.247557	0.224937
231.4	0.327236	0.299033	0.259941	0.247343	0.22467
231.6	0.326928	0.299228	0.259917	0.247043	0.224729
231.8	0.326544	0.298686	0.2595	0.246708	0.224236
232	0.325725	0.298559	0.259534	0.246618	0.223852
232.2	0.324857	0.298998	0.259975	0.246649	0.224178
232.4	0.325388	0.300029	0.259645	0.247154	0.22461
232.6	0.325392	0.299666	0.25926	0.247409	0.2243
232.8	0.325501	0.299469	0.259742	0.247748	0.224571
233	0.325049	0.300033	0.259885	0.248352	0.224817
233.2	0.324531	0.29983	0.259457	0.248236	0.224163
233.4	0.324666	0.299573	0.259359	0.248054	0.223741
233.6	0.324559	0.299962	0.259705	0.248154	0.223867
233.8	0.324888	0.300076	0.25983	0.247908	0.223986
234	0.325778	0.299557	0.259693	0.247932	0.223615
234.2	0.326259	0.299652	0.260443	0.248165	0.223349
234.4	0.326502	0.299497	0.260442	0.248235	0.223256
234.6	0.326914	0.299493	0.260964	0.248571	0.223985
234.8	0.3276	0.299844	0.261426	0.248945	0.224341
235	0.328012	0.30031	0.261004	0.248758	0.224202
235.2	0.328221	0.300298	0.2612	0.249101	0.224622
235.4	0.327718	0.300272	0.260645	0.249081	0.224182
235.6	0.327474	0.300356	0.260812	0.24887	0.224118
235.8	0.327723	0.300589	0.261047	0.249394	0.224024
236	0.327926	0.301125	0.261274	0.249659	0.224354
236.2	0.328784	0.301675	0.261109	0.250159	0.224875
236.4	0.32998	0.302077	0.260975	0.250723	0.2255
236.6	0.329044	0.301384	0.260619	0.25003	0.225011
236.8	0.328906	0.30141	0.260774	0.250001	0.225271
237	0.328509	0.301187	0.260485	0.249978	0.225117
237.2	0.32867	0.301047	0.259945	0.249931	0.224779
237.4	0.328616	0.300379	0.259686	0.249686	0.224935
237.6	0.328952	0.30089	0.260199	0.249888	0.225719
237.8	0.329862	0.300935	0.259982	0.249856	0.225553
238	0.329761	0.300596	0.260028	0.249815	0.225099
238.2	0.32918	0.300384	0.260154	0.249603	0.225331
238.4	0.329208	0.300258	0.260502	0.249918	0.226302
238.6	0.329763	0.299757	0.260731	0.250234	0.22627
238.8	0.329977	0.299666	0.260579	0.249843	0.225717
239	0.329891	0.299273	0.260303	0.249324	0.22536
239.2	0.329527	0.299359	0.260443	0.249027	0.225337
239.4	0.328905	0.299039	0.260356	0.248741	0.224563
239.6	0.328684	0.298965	0.260637	0.248287	0.224291
239.8	0.328773	0.298938	0.260825	0.248142	0.224038
240	0.329009	0.298702	0.260318	0.247342	0.223716
240.2	0.328959	0.298488	0.259998	0.247345	0.223706
240.4	0.328354	0.297926	0.260127	0.246917	0.223669
240.6	0.327541	0.29728	0.259728	0.246481	0.223028
240.8	0.327461	0.297365	0.259734	0.24683	0.223284
241	0.327692	0.297724	0.259854	0.247431	0.223589
241.2	0.327636	0.298001	0.25973	0.247757	0.223961
241.4	0.32759	0.298115	0.259835	0.248054	0.224704
241.6	0.328122	0.29877	0.26014	0.248503	0.225384
241.8	0.32811	0.299286	0.259817	0.248939	0.225533
242	0.327938	0.299602	0.260256	0.249397	0.226127
242.2	0.328305	0.300046	0.260279	0.250258	0.226772
242.4	0.328253	0.299732	0.259818	0.250693	0.226485
242.6	0.329167	0.299821	0.259856	0.25109	0.226388
242.8	0.329135	0.300604	0.260062	0.251006	0.22679
243	0.328568	0.300862	0.2599	0.250889	0.226867
243.2	0.328514	0.301301	0.260145	0.250785	0.226949
243.4	0.32884	0.300985	0.260258	0.25079	0.226364
243.6	0.328437	0.300679	0.259791	0.250142	0.225869
243.8	0.32864	0.300868	0.259872	0.249745	0.225731
244	0.329103	0.30037	0.258922	0.249139	0.225136
244.2	0.328927	0.300356	0.259428	0.248981	0.225051
244.4	0.328343	0.300125	0.259634	0.248642	0.22494
244.6	0.328516	0.299954	0.259433	0.247927	0.224866
244.8	0.328471	0.299945	0.259231	0.247784	0.22465
245	0.328835	0.300179	0.260027	0.24776	0.225267
245.2	0.328917	0.30028	0.260342	0.247371	0.225754
245.4	0.329157	0.300782	0.260417	0.247474	0.226008
245.6	0.328955	0.300898	0.260344	0.247334	0.226496
245.8	0.328932	0.301294	0.260462	0.247562	0.226637
246	0.328148	0.301355	0.260741	0.247887	0.226385
246.2	0.32808	0.301107	0.260379	0.248114	0.226108
246.4	0.327731	0.300671	0.259889	0.248019	0.225437
246.6	0.327681	0.301121	0.260827	0.247724	0.225644
246.8	0.326772	0.300887	0.260924	0.247399	0.225359
247	0.32673	0.300235	0.260867	0.247589	0.224769
247.2	0.327094	0.300155	0.261398	0.248088	0.225072
247.4	0.326915	0.299569	0.261484	0.248194	0.224499
247.6	0.327274	0.299692	0.261325	0.248568	0.224482
247.8	0.327599	0.300231	0.261456	0.248752	0.224784
248	0.327858	0.299932	0.261217	0.248953	0.225074
248.2	0.328142	0.300285	0.261816	0.249135	0.225348
248.4	0.328076	0.300426	0.262027	0.249124	0.225239
248.6	0.328929	0.300933	0.262023	0.249214	0.226092
248.8	0.32951	0.301333	0.261819	0.249484	0.226284
249	0.32988	0.301687	0.26251	0.249536	0.226715
249.2	0.330117	0.302198	0.262923	0.250078	0.227242
249.4	0.330489	0.302522	0.262517	0.250436	0.226899
249.6	0.330552	0.302551	0.262405	0.250753	0.226924
249.8	0.330267	0.302726	0.262616	0.250656	0.226568
250	0.329866	0.302722	0.262257	0.251162	0.226591
250.2	0.330279	0.301779	0.261427	0.250677	0.22582
250.4	0.329571	0.30114	0.261216	0.250052	0.224884
250.6	0.328911	0.300693	0.261395	0.249328	0.224646
250.8	0.328648	0.299952	0.260749	0.249392	0.22426
251	0.32867	0.299684	0.260411	0.249448	0.224326
251.2	0.328718	0.299595	0.260333	0.249408	0.225012
251.4	0.328947	0.299796	0.260256	0.24924	0.224817
251.6	0.328954	0.299736	0.259666	0.249124	0.224798
251.8	0.32849	0.299514	0.259482	0.249366	0.225053
252	0.328914	0.299428	0.259746	0.249592	0.225082
252.2	0.32865	0.299798	0.259349	0.249183	0.224796
252.4	0.329044	0.300361	0.259479	0.249739	0.225355
252.6	0.329554	0.300979	0.259128	0.249691	0.225642
252.8	0.329688	0.301057	0.259057	0.249472	0.225383
253	0.329846	0.301712	0.26018	0.25027	0.225832
253.2	0.330284	0.302491	0.260977	0.251403	0.226698
253.4	0.330608	0.302935	0.260844	0.251559	0.226835
253.6	0.330846	0.303003	0.261224	0.2521	0.227439
253.8	0.330986	0.303259	0.26172	0.252291	0.227645
254	0.330715	0.303058	0.261409	0.252527	0.227491
254.2	0.330583	0.302348	0.261006	0.252055	0.226509
254.4	0.329911	0.302035	0.2614	0.251636	0.225871
254.6	0.329583	0.30228	0.261512	0.251299	0.226192
254.8	0.329362	0.301574	0.260798	0.251267	0.22617
255	0.3292	0.300839	0.260326	0.250759	0.225852
255.2	0.329435	0.300501	0.260802	0.250529	0.226093
255.4	0.329202	0.300298	0.26122	0.25009	0.225743
255.6	0.328616	0.299015	0.260298	0.249524	0.224735
255.8	0.32898	0.299273	0.260311	0.249384	0.224674
256	0.328994	0.299404	0.260479	0.249291	0.224893
256.2	0.329227	0.29983	0.259956	0.249403	0.224896
256.4	0.330266	0.300171	0.260162	0.249571	0.225072
256.6	0.330262	0.300687	0.260293	0.24922	0.225201
256.8	0.330526	0.301405	0.261148	0.249912	0.226054
257	0.330749	0.301988	0.261192	0.250452	0.226837
257.2	0.330978	0.302008	0.2607	0.250542	0.227449
257.4	0.330911	0.302195	0.260557	0.250377	0.227862
257.6	0.330542	0.302087	0.260383	0.249976	0.227235
257.8	0.330165	0.301218	0.259888	0.249229	0.226672
258	0.329532	0.300945	0.259625	0.248891	0.226504
258.2	0.329293	0.300659	0.259233	0.248373	0.226353
258.4	0.328824	0.300529	0.259402	0.248054	0.226651
258.6	0.32855	0.300544	0.259338	0.247893	0.226708
258.8	0.328391	0.299667	0.259045	0.247649	0.226522
259	0.328158	0.298861	0.259128	0.247382	0.226111
259.2	0.328386	0.29913	0.259906	0.24766	0.226599
259.4	0.32826	0.299377	0.259967	0.24769	0.226574
259.6	0.328104	0.299555	0.260093	0.247729	0.226967
259.8	0.328957	0.300755	0.261022	0.24854	0.227527
260	0.329141	0.300989	0.261586	0.249343	0.227467
260.2	0.32961	0.301142	0.261482	0.249232	0.227041
260.4	0.329713	0.301564	0.261906	0.249213	0.227166
260.6	0.32968	0.302416	0.262232	0.249912	0.227413
260.8	0.329512	0.302672	0.262359	0.250294	0.227132
261	0.329536	0.303356	0.261867	0.250492	0.227367
261.2	0.329556	0.303306	0.262044	0.250811	0.227246
261.4	0.328849	0.30301	0.262242	0.250737	0.226612
261.6	0.328257	0.302451	0.261887	0.250142	0.22604
261.8	0.328479	0.301752	0.26123	0.249599	0.225919
262	0.328475	0.302074	0.261066	0.249312	0.225642
262.2	0.327943	0.301629	0.260438	0.248927	0.225596
262.4	0.327452	0.301373	0.2597	0.248315	0.225243
262.6	0.327163	0.300724	0.258992	0.248004	0.224537
262.8	0.32663	0.299722	0.258171	0.247374	0.224269
263	0.326477	0.299374	0.25787	0.24736	0.224319
263.2	0.326459	0.299446	0.257651	0.247161	0.224714
263.4	0.326277	0.299258	0.257766	0.247149	0.22488
263.6	0.326379	0.299672	0.258577	0.247608	0.225491
263.8	0.326842	0.299684	0.25829	0.247663	0.225216
264	0.327042	0.299345	0.258362	0.247051	0.225051
264.2	0.327231	0.299409	0.25849	0.246835	0.225223
264.4	0.327455	0.299879	0.258921	0.247428	0.225493
264.6	0.327493	0.300051	0.259701	0.247797	0.225812
264.8	0.327865	0.300592	0.260342	0.248256	0.225905
265	0.328343	0.30064	0.260962	0.248711	0.226227
265.2	0.328662	0.300206	0.261494	0.249126	0.226051
265.4	0.328765	0.30028	0.262072	0.249457	0.226176
265.6	0.328955	0.300219	0.261714	0.24944	0.226073
265.8	0.329417	0.300194	0.261453	0.249591	0.225904
266	0.329243	0.299847	0.261624	0.250091	0.225717
266.2	0.328841	0.299531	0.261354	0.250172	0.22606
266.4	0.329266	0.299705	0.261135	0.250339	0.226486
266.6	0.329567	0.299194	0.26112	0.25034	0.226775
266.8	0.32919	0.298466	0.260938	0.250074	0.226513
267	0.32904	0.298523	0.261036	0.249975	0.227223
267.2	0.329287	0.29844	0.260803	0.25048	0.227152
267.4	0.328943	0.298712	0.260816	0.250374	0.226842
267.6	0.328393	0.29894	0.26066	0.250499	0.227306
267.8	0.328724	0.298963	0.260089	0.250249	0.227542
268	0.328984	0.299244	0.260066	0.249798	0.227312
268.2	0.329011	0.299523	0.259993	0.249812	0.22732
268.4	0.328839	0.299577	0.259644	0.249408	0.227302
268.6	0.328233	0.299499	0.259393	0.248651	0.227036
268.8	0.328565	0.299944	0.259039	0.248583	0.226899
269	0.32816	0.299528	0.259292	0.248386	0.226565
269.2	0.328296	0.299903	0.259281	0.248615	0.226362
269.4	0.327813	0.299863	0.259292	0.248974	0.22584
269.6	0.32765	0.300216	0.259373	0.249425	0.225871
269.8	0.327642	0.300638	0.259879	0.249701	0.225735
270	0.327754	0.300758	0.260273	0.250054	0.226082
270.2	0.32867	0.301204	0.260337	0.249976	0.226121
270.4	0.329118	0.301634	0.260848	0.250464	0.226587
270.6	0.328152	0.300981	0.260707	0.249807	0.226047
270.8	0.327816	0.300886	0.260765	0.249842	0.225904
271	0.327482	0.300574	0.260432	0.249676	0.22579
271.2	0.327926	0.300746	0.260568	0.250282	0.225633
271.4	0.327536	0.300795	0.260522	0.249987	0.22547
271.6	0.327412	0.300331	0.260183	0.249879	0.225789
271.8	0.327779	0.3	0.259625	0.249684	0.225892
272	0.327272	0.299485	0.259288	0.249058	0.225404
272.2	0.326566	0.299031	0.259075	0.249219	0.225365
272.4	0.32598	0.298639	0.258303	0.248416	0.225449
272.6	0.326001	0.297774	0.257674	0.247971	0.225111
272.8	0.32682	0.297888	0.257937	0.248687	0.225537
273	0.326854	0.297599	0.258411	0.248767	0.225695
273.2	0.327839	0.297557	0.258379	0.248949	0.226016
273.4	0.327966	0.297339	0.258607	0.249592	0.225995
273.6	0.328333	0.298084	0.259491	0.24967	0.226487
273.8	0.328346	0.298168	0.259592	0.249436	0.226102
274	0.32936	0.298696	0.260089	0.250086	0.226732
274.2	0.329229	0.299161	0.260487	0.250076	0.226593
274.4	0.328449	0.29921	0.261187	0.250434	0.227183
274.6	0.328175	0.299511	0.261193	0.250602	0.227115
274.8	0.328805	0.299924	0.261819	0.250968	0.227428
275	0.328853	0.300031	0.261779	0.25096	0.227355
275.2	0.328912	0.300216	0.261642	0.250878	0.227259
275.4	0.328412	0.30054	0.261353	0.25063	0.226864
275.6	0.327927	0.30019	0.260881	0.250265	0.226922
275.8	0.327398	0.300016	0.260434	0.250081	0.226345
276	0.32644	0.29984	0.260259	0.249711	0.22578
276.2	0.326267	0.299697	0.259813	0.249774	0.225651
276.4	0.326559	0.299377	0.259097	0.248969	0.224971
276.6	0.326956	0.299032	0.258786	0.248648	0.224714
276.8	0.326815	0.299266	0.258524	0.248239	0.225184
277	0.326984	0.298926	0.258127	0.247328	0.2252
277.2	0.327824	0.298688	0.257806	0.247479	0.224913
277.4	0.328027	0.298932	0.257962	0.247798	0.225009
277.6	0.32782	0.299098	0.257975	0.247248	0.224937
277.8	0.327783	0.299077	0.25785	0.246973	0.2251
278	0.328066	0.299337	0.258275	0.247384	0.225425
278.2	0.327426	0.29974	0.258385	0.247459	0.225717
278.4	0.32771	0.299883	0.258223	0.247834	0.226214
278.6	0.328151	0.300155	0.258215	0.248395	0.226371
278.8	0.328506	0.30054	0.258813	0.24886	0.226894
279	0.32848	0.300539	0.258436	0.248862	0.227221
279.2	0.328346	0.300387	0.258544	0.249002	0.227112
279.4	0.328294	0.300627	0.259329	0.249572	0.227243
279.6	0.327825	0.300336	0.259676	0.24972	0.227183
279.8	0.327945	0.300088	0.260151	0.249598	0.226916
280	0.327962	0.300281	0.26066	0.249954	0.226888
280.2	0.32875	0.300938	0.261349	0.250645	0.227336
280.4	0.328702	0.300904	0.260972	0.250373	0.226736
280.6	0.328729	0.300941	0.261457	0.250114	0.227052
280.8	0.328121	0.300967	0.26139	0.250126	0.226955
281	0.328221	0.3007	0.261557	0.250442	0.2268
281.2	0.328275	0.301244	0.262068	0.251252	0.227043
281.4	0.328229	0.301769	0.262442	0.25111	0.227681
281.6	0.328035	0.30128	0.261646	0.250492	0.227191
281.8	0.327786	0.301673	0.261736	0.250274	0.227457
282	0.327512	0.301875	0.261224	0.250226	0.227695
282.2	0.327209	0.301871	0.260591	0.249933	0.227794
282.4	0.327337	0.301432	0.260174	0.249828	0.227912
282.6	0.327714	0.301382	0.260443	0.250026	0.227965
282.8	0.327747	0.3015	0.260555	0.249779	0.227698
283	0.327999	0.301068	0.260314	0.249366	0.22742
283.2	0.327951	0.300686	0.260176	0.249018	0.226596
283.4	0.327889	0.300496	0.260692	0.249229	0.226564
283.6	0.327804	0.300186	0.260846	0.249496	0.226556
283.8	0.32908	0.299895	0.261215	0.249365	0.226501
284	0.329418	0.3003	0.261607	0.249478	0.226452
284.2	0.329531	0.300698	0.262155	0.249712	0.226945
284.4	0.329062	0.300379	0.261914	0.24968	0.226648
284.6	0.328691	0.299926	0.262134	0.249394	0.22637
284.8	0.328572	0.30023	0.262461	0.250222	0.226898
285	0.32869	0.300195	0.262392	0.250489	0.227091
285.2	0.328329	0.300642	0.26205	0.250487	0.22727
285.4	0.328903	0.30063	0.2617	0.250285	0.227658
285.6	0.328741	0.300487	0.260804	0.250005	0.227517
285.8	0.328224	0.300534	0.260278	0.249418	0.227692
286	0.328188	0.300849	0.259894	0.24953	0.227903
286.2	0.328064	0.300707	0.259648	0.249712	0.227083
286.4	0.327962	0.300322	0.259259	0.249225	0.226754
286.6	0.328044	0.299891	0.258977	0.248814	0.226162
286.8	0.328028	0.29973	0.258616	0.248788	0.225803
287	0.328147	0.299176	0.258248	0.248709	0.225135
287.2	0.327632	0.298636	0.258141	0.248868	0.225154
287.4	0.328504	0.299201	0.259345	0.249853	0.226118
287.6	0.328559	0.298441	0.259168	0.249571	0.225814
287.8	0.328856	0.298025	0.259395	0.249087	0.225873
288	0.328403	0.298585	0.259496	0.248902	0.226259
288.2	0.328104	0.299081	0.259787	0.24903	0.227101
288.4	0.328445	0.29935	0.260183	0.249144	0.22781
288.6	0.328898	0.299874	0.260648	0.249571	0.227919
288.8	0.329001	0.300319	0.261409	0.250114	0.228833
289	0.328974	0.300281	0.261641	0.249727	0.229234
289.2	0.32901	0.300262	0.261182	0.249216	0.228981
289.4	0.329548	0.300421	0.261386	0.249039	0.228793
289.6	0.328749	0.300809	0.2613	0.249366	0.228948
289.8	0.328255	0.300957	0.260913	0.24906	0.228414
290	0.32821	0.300901	0.260734	0.249214	0.227499
290.2	0.327438	0.300119	0.260272	0.248748	0.226292
290.4	0.327339	0.300231	0.260478	0.248749	0.226454
290.6	0.327296	0.299388	0.260093	0.249243	0.225652
290.8	0.327381	0.299521	0.260243	0.249547	0.225525
291	0.327158	0.2994	0.260571	0.249854	0.225249
291.2	0.327445	0.299292	0.260136	0.250594	0.225518
291.4	0.32835	0.299842	0.260483	0.250835	0.225805
291.6	0.32764	0.298987	0.259618	0.250319	0.225407
291.8	0.327943	0.299189	0.259688	0.25059	0.225794
292	0.32777	0.299676	0.259627	0.250474	0.225997
292.2	0.328209	0.300493	0.260592	0.251288	0.227171
292.4	0.328745	0.300939	0.261411	0.251907	0.22781
292.6	0.328564	0.301094	0.26217	0.252373	0.227711
292.8	0.328264	0.300499	0.262588	0.251526	0.228274
293	0.327997	0.300179	0.262211	0.25078	0.228178
293.2	0.328252	0.30036	0.261654	0.250659	0.227606
293.4	0.327817	0.300775	0.261918	0.250744	0.228189
293.6	0.327601	0.301234	0.26178	0.250877	0.228483
293.8	0.327818	0.300786	0.26147	0.250052	0.227932
294	0.328018	0.300407	0.262169	0.250489	0.227857
294.2	0.327449	0.300792	0.262769	0.250403	0.228255
294.4	0.327672	0.301288	0.263134	0.251299	0.229165
294.6	0.328068	0.300459	0.262842	0.251339	0.228914
294.8	0.328765	0.30105	0.26315	0.250873	0.229577
295	0.328856	0.301118	0.263114	0.251236	0.229975
295.2	0.329724	0.301163	0.262636	0.251592	0.230431
295.4	0.330067	0.301346	0.262264	0.251342	0.230058
295.6	0.329975	0.301419	0.262112	0.251554	0.230109
295.8	0.330425	0.301738	0.262056	0.251963	0.230581
296	0.330215	0.301989	0.26226	0.252277	0.230054
296.2	0.329741	0.302282	0.262396	0.252648	0.229772
296.4	0.329193	0.302416	0.262227	0.252566	0.229101
296.6	0.328746	0.302009	0.26167	0.251863	0.228212
296.8	0.328301	0.301561	0.261367	0.251319	0.227421
297	0.328086	0.30206	0.261107	0.251386	0.227298
297.2	0.328799	0.302747	0.260791	0.251908	0.227253
297.4	0.328727	0.302814	0.261045	0.251708	0.227317
297.6	0.32926	0.30309	0.261073	0.251648	0.226964
297.8	0.329828	0.303054	0.261317	0.251694	0.227338
298	0.329842	0.303367	0.261844	0.252085	0.227769
298.2	0.329703	0.303561	0.261732	0.251797	0.2281
298.4	0.32993	0.303359	0.261656	0.252178	0.228533
298.6	0.330274	0.303154	0.261883	0.252136	0.228627
298.8	0.329891	0.303102	0.261906	0.25196	0.228965
299	0.329235	0.302803	0.2619	0.252489	0.229067
299.2	0.329111	0.302669	0.261806	0.252955	0.22915
299.4	0.328292	0.302218	0.26153	0.253079	0.228583
299.6	0.327494	0.302022	0.261982	0.25363	0.229051
299.8	0.326531	0.301573	0.261889	0.253955	0.228819
300.02	0.326531	0.301573	0.261889	0.253955	0.228819
300.22	0.32764	0.301479	0.263	0.253609	0.228982
300.42	0.328479	0.30158	0.263796	0.253021	0.229028
300.62	0.329209	0.301867	0.26488	0.253106	0.229283
300.82	0.329987	0.301581	0.265734	0.252839	0.22948
301.02	0.330044	0.301042	0.26589	0.251883	0.229373
301.22	0.329777	0.300425	0.265993	0.251277	0.2291
301.42	0.329868	0.299671	0.266127	0.25032	0.228825
301.62	0.329649	0.298982	0.265829	0.249718	0.228427
301.82	0.328958	0.298091	0.265523	0.249104	0.227806
302.02	0.328055	0.297077	0.264683	0.248747	0.227583
302.22	0.326541	0.295873	0.263299	0.248145	0.227198
302.42	0.325224	0.295236	0.262482	0.24787	0.226915
302.62	0.323954	0.294444	0.26123	0.247109	0.226101
302.82	0.323732	0.293994	0.260712	0.246895	0.22553
303.02	0.322627	0.293963	0.260036	0.246782	0.225411
303.22	0.321974	0.292822	0.259268	0.246564	0.224829
303.42	0.321047	0.291544	0.258326	0.246147	0.223961
303.62	0.32074	0.291418	0.258163	0.246625	0.223629
303.82	0.319953	0.291158	0.257741	0.246933	0.223637
304.02	0.319089	0.290487	0.257538	0.246765	0.22399
304.22	0.31875	0.289933	0.257231	0.246342	0.223416
304.42	0.31818	0.289955	0.257138	0.246303	0.223303
304.62	0.317304	0.289605	0.257208	0.246283	0.222883
304.82	0.316805	0.289099	0.257152	0.246069	0.222746
305.02	0.316203	0.288717	0.256741	0.24541	0.222358
305.22	0.315247	0.288824	0.256662	0.245223	0.222074
305.42	0.314661	0.288317	0.256644	0.244289	0.221637
305.62	0.314069	0.288178	0.256342	0.243811	0.221395
305.82	0.313446	0.288002	0.256152	0.243728	0.221049
306.02	0.312633	0.287893	0.25529	0.243593	0.221334
306.22	0.312007	0.287641	0.254512	0.242675	0.221244
306.42	0.31127	0.287268	0.253481	0.24205	0.220867
306.62	0.311151	0.286867	0.252981	0.241809	0.220714
306.82	0.310641	0.286214	0.252358	0.241336	0.220528
307.02	0.30984	0.285578	0.251781	0.241003	0.220498
307.22	0.309498	0.284511	0.251522	0.241239	0.220683
307.42	0.308949	0.284028	0.251182	0.240922	0.220537
307.62	0.308597	0.283942	0.25127	0.24145	0.220867
307.82	0.308769	0.283666	0.251177	0.241438	0.221064
308.02	0.308467	0.282612	0.25094	0.241015	0.220673
308.22	0.308518	0.28225	0.250843	0.240158	0.219687
308.42	0.307954	0.282342	0.251006	0.240464	0.219448
308.62	0.307084	0.281449	0.250598	0.239665	0.218514
308.82	0.307004	0.281311	0.250588	0.240178	0.218403
309.02	0.306542	0.281033	0.250396	0.239688	0.21813
309.22	0.305485	0.280755	0.250021	0.239251	0.217811
309.42	0.304904	0.280153	0.249684	0.238622	0.217209
309.62	0.304653	0.28051	0.249544	0.238714	0.217163
309.82	0.304325	0.280653	0.249562	0.238928	0.217071
310.02	0.303547	0.280374	0.249232	0.238488	0.216952
310.22	0.303547	0.279681	0.248811	0.237803	0.216535
310.42	0.302784	0.278669	0.248279	0.237463	0.216039
310.62	0.302201	0.278293	0.248196	0.237178	0.2158
310.82	0.30129	0.277645	0.247616	0.236805	0.215684
311.02	0.301591	0.277182	0.247496	0.236906	0.215809
311.22	0.301101	0.276864	0.247642	0.236867	0.215989
311.42	0.30179	0.277161	0.247868	0.237033	0.216519
311.62	0.302139	0.276652	0.247985	0.237479	0.216864
311.82	0.302274	0.276525	0.247698	0.237164	0.216639
312.02	0.302199	0.276428	0.247758	0.236917	0.216163
312.22	0.30157	0.275998	0.24728	0.236447	0.215759
312.42	0.300936	0.275552	0.246455	0.236477	0.215328
312.62	0.300641	0.275018	0.245663	0.236061	0.214803
312.82	0.300509	0.274755	0.245743	0.236354	0.21465
313.02	0.300656	0.274492	0.245497	0.236548	0.214571
313.22	0.300646	0.27452	0.245558	0.236944	0.214431
313.42	0.299856	0.273946	0.244929	0.236382	0.213889
313.62	0.299527	0.273716	0.244466	0.236485	0.213514
313.82	0.299278	0.273765	0.244182	0.236252	0.213529
314.02	0.298454	0.27272	0.243446	0.235677	0.212948
314.22	0.298247	0.272221	0.242939	0.235311	0.212368
314.42	0.297597	0.272082	0.242876	0.234767	0.212517
314.62	0.297081	0.271961	0.242216	0.234062	0.212279
314.82	0.297001	0.271523	0.241734	0.233423	0.212109
315.02	0.296915	0.271968	0.241824	0.233523	0.212536
315.22	0.296188	0.271953	0.241812	0.233119	0.212645
315.42	0.296469	0.271815	0.241526	0.233033	0.212643
315.62	0.295761	0.271053	0.241227	0.232743	0.211764
315.82	0.294814	0.271369	0.241328	0.232736	0.21097
316.02	0.294187	0.271018	0.241016	0.232114	0.210105
316.22	0.292888	0.270096	0.240485	0.231547	0.21005
316.42	0.292633	0.270075	0.240674	0.231519	0.209553
316.62	0.292132	0.26982	0.240371	0.231605	0.20919
316.82	0.292329	0.2691	0.240869	0.231786	0.209188
317.02	0.292408	0.268664	0.240738	0.232257	0.209006
317.22	0.292044	0.268433	0.241005	0.232487	0.208755
317.42	0.291645	0.267867	0.240398	0.232045	0.208529
317.62	0.291889	0.26827	0.240092	0.232725	0.208644
317.82	0.291694	0.268225	0.239912	0.232176	0.208637
318.02	0.291343	0.267427	0.239644	0.231526	0.208436
318.22	0.291039	0.267511	0.239686	0.231058	0.208352
318.42	0.291247	0.267229	0.23952	0.230412	0.208776
318.62	0.291262	0.267572	0.239134	0.230312	0.209042
318.82	0.291398	0.268124	0.239314	0.230528	0.209276
319.02	0.291191	0.268183	0.239416	0.230665	0.209285
319.22	0.290779	0.267415	0.239098	0.230204	0.208847
319.42	0.290734	0.267288	0.238805	0.23051	0.208735
319.62	0.290193	0.266808	0.239094	0.230578	0.208609
319.82	0.28974	0.267044	0.239554	0.23065	0.208827
320.02	0.289541	0.267155	0.239592	0.2304	0.209205
320.22	0.289463	0.267251	0.239605	0.230117	0.210058
320.42	0.289615	0.266935	0.239805	0.230185	0.210156
320.62	0.288934	0.265952	0.238846	0.229767	0.210101
320.82	0.288873	0.265535	0.238915	0.229785	0.209885
321.02	0.28903	0.265868	0.239452	0.230161	0.209624
321.22	0.288896	0.266196	0.239539	0.230145	0.209761
321.42	0.288904	0.265748	0.239094	0.229368	0.209546
321.62	0.288589	0.265248	0.238567	0.229107	0.209107
321.82	0.288246	0.264698	0.238182	0.228424	0.208903
322.02	0.287881	0.264388	0.237787	0.22819	0.208938
322.22	0.287423	0.264049	0.237453	0.227829	0.208765
322.42	0.287439	0.263722	0.236919	0.227473	0.208314
322.62	0.28727	0.264144	0.236742	0.227474	0.208386
322.82	0.286556	0.263463	0.236247	0.227001	0.207899
323.02	0.286423	0.262704	0.235977	0.226881	0.20766
323.22	0.286346	0.262299	0.236197	0.227108	0.207841
323.42	0.285876	0.262585	0.236438	0.227338	0.207751
323.62	0.285242	0.261887	0.236621	0.22711	0.207279
323.82	0.285393	0.262545	0.236895	0.227575	0.207647
324.02	0.285294	0.262443	0.236625	0.227241	0.207839
324.22	0.284678	0.261946	0.23658	0.227018	0.207872
324.42	0.284013	0.260924	0.236293	0.22716	0.207234
324.62	0.283767	0.260887	0.236197	0.227291	0.206951
324.82	0.283826	0.26147	0.236503	0.227767	0.206955
325.02	0.283773	0.261877	0.236906	0.227789	0.207126
325.22	0.282975	0.261213	0.236263	0.226984	0.207184
325.42	0.28293	0.261186	0.236072	0.226803	0.206891
325.62	0.28237	0.260883	0.235625	0.226627	0.206578
325.82	0.281619	0.260442	0.2349	0.226251	0.206046
326.02	0.28076	0.259784	0.234263	0.225658	0.205393
326.22	0.280441	0.259823	0.233867	0.225186	0.20509
326.42	0.280549	0.259646	0.233685	0.225056	0.204514
326.62	0.280317	0.259685	0.233325	0.224682	0.204686
326.82	0.280008	0.259168	0.23272	0.224037	0.204502
327.02	0.280768	0.259435	0.233245	0.224218	0.204819
327.22	0.280959	0.259624	0.233281	0.224417	0.204595
327.42	0.280525	0.25977	0.233369	0.224666	0.20453
327.62	0.27997	0.258711	0.232462	0.224091	0.203789
327.82	0.280223	0.258757	0.232592	0.224389	0.203929
328.02	0.279647	0.258334	0.232356	0.224293	0.203868
328.22	0.27942	0.257846	0.232809	0.224644	0.203797
328.42	0.28009	0.258065	0.233144	0.225288	0.204026
328.62	0.280732	0.258936	0.234071	0.226313	0.204841
328.82	0.280471	0.258774	0.2338	0.226073	0.205286
329.02	0.280338	0.258827	0.233891	0.226146	0.205746
329.22	0.280292	0.259087	0.234203	0.226426	0.205821
329.42	0.279929	0.259165	0.233949	0.226108	0.205037
329.62	0.279391	0.258794	0.233586	0.22551	0.204234
329.82	0.278855	0.258594	0.233608	0.225257	0.203602
330.02	0.278735	0.258319	0.233219	0.224897	0.203728
330.22	0.278984	0.258008	0.233133	0.224451	0.203652
330.42	0.279004	0.257327	0.232962	0.224231	0.203447
330.62	0.277948	0.256493	0.231689	0.222989	0.203368
330.82	0.278092	0.255902	0.231033	0.22253	0.202973
331.02	0.278223	0.25586	0.230907	0.222657	0.203258
331.22	0.277572	0.254885	0.230075	0.222066	0.202395
331.42	0.277111	0.253936	0.229327	0.221122	0.201772
331.62	0.276235	0.253076	0.227972	0.220289	0.200617
331.82	0.276342	0.252599	0.227654	0.220271	0.200727
332.02	0.276038	0.252357	0.227492	0.220009	0.200846
332.22	0.276371	0.252269	0.22792	0.220064	0.200913
332.42	0.276999	0.252737	0.228295	0.220467	0.201361
332.62	0.27712	0.252894	0.22837	0.22022	0.201628
332.82	0.276822	0.252941	0.228196	0.219979	0.201852
333.02	0.277014	0.253211	0.228252	0.22054	0.201919
333.22	0.276791	0.253588	0.228306	0.220423	0.20136
333.42	0.276605	0.253969	0.228314	0.220005	0.200557
333.62	0.276428	0.253914	0.228262	0.219513	0.199802
333.82	0.276196	0.2533	0.228138	0.219076	0.199281
334.02	0.276052	0.253016	0.227808	0.218942	0.199494
334.22	0.275357	0.252456	0.22737	0.21867	0.199262
334.42	0.275203	0.252354	0.227372	0.219086	0.199499
334.62	0.274638	0.252213	0.227035	0.219041	0.199654
334.82	0.274931	0.252355	0.22739	0.219887	0.200038
335.02	0.274607	0.252151	0.227543	0.219671	0.200326
335.22	0.274556	0.252207	0.228125	0.219777	0.200357
335.42	0.27463	0.252674	0.227851	0.2201	0.200825
335.62	0.274529	0.252822	0.227867	0.220418	0.201444
335.82	0.274539	0.252522	0.228004	0.220457	0.201789
336.02	0.274124	0.252802	0.228518	0.220579	0.202191
336.22	0.274388	0.252979	0.228777	0.220785	0.202896
336.42	0.274633	0.253522	0.229062	0.2207	0.203305
336.62	0.274362	0.253805	0.229133	0.220274	0.203654
336.82	0.274371	0.253356	0.228748	0.220495	0.203603
337.02	0.274477	0.253649	0.228468	0.220489	0.203062
337.22	0.273784	0.2534	0.227979	0.219831	0.202365
337.42	0.274088	0.253088	0.2279	0.219411	0.201372
337.62	0.273414	0.251853	0.226744	0.218221	0.200265
337.82	0.273372	0.25173	0.22642	0.217788	0.19983
338.02	0.273056	0.251256	0.225805	0.217496	0.199501
338.22	0.272732	0.25072	0.225127	0.216916	0.199047
338.42	0.273035	0.250627	0.2256	0.216967	0.199081
338.62	0.272467	0.250273	0.225289	0.216948	0.199166
338.82	0.272322	0.250401	0.225627	0.217533	0.199451
339.02	0.272195	0.250528	0.226017	0.21759	0.199359
339.22	0.272496	0.250778	0.226787	0.218145	0.199873
339.42	0.272363	0.251014	0.226744	0.218191	0.200432
339.62	0.272403	0.251223	0.226915	0.218557	0.200537
[truncated: 1,301 more rows]

## Sheet: Omalizumab-FcgRIIA
Time	4 mM	2 mM	1 mM	0.5 mM	0.25 mM
-60	0	0	0	0	0
-59.8	0	0	0	0	0
-59.6	0	0	0	0	0
-59.4	0	0	0	0	0
-59.2	0	0	0	0	0
-59	0	0	0	0	0
-58.8	0	0	0	0	0
-58.6	0	0	0	0	0
-58.4	0	0	0	0	0
-58.2	0	0	0	0	0
-58	0	0	0	0	0
-57.8	0	0	0	0	0
-57.6	0	0	0	0	0
-57.4	0	0	0	0	0
-57.2	0	0	0	0	0
-57	0	0	0	0	0
-56.8	0	0	0	0	0
-56.6	0	0	0	0	0
-56.4	0	0	0	0	0
-56.2	0	0	0	0	0
-56	0	0	0	0	0
-55.8	0	0	0	0	0
-55.6	0	0	0	0	0
-55.4	0	0	0	0	0
-55.2	0	0	0	0	0
-55	0	0	0	0	0
-54.8	0	0	0	0	0
-54.6	0	0	0	0	0
-54.4	0	0	0	0	0
-54.2	0	0	0	0	0
-54	0	0	0	0	0
-53.8	0	0	0	0	0
-53.6	0	0	0	0	0
-53.4	0	0	0	0	0
-53.2	0	0	0	0	0
-53	0	0	0	0	0
-52.8	0	0	0	0	0
-52.6	0	0	0	0	0
-52.4	0	0	0	0	0
-52.2	0	0	0	0	0
-52	0	0	0	0	0
-51.8	0	0	0	0	0
-51.6	0	0	0	0	0
-51.4	0	0	0	0	0
-51.2	0	0	0	0	0
-51	0	0	0	0	0
-50.8	0	0	0	0	0
-50.6	0	0	0	0	0
-50.4	0	0	0	0	0
-50.2	0	0	0	0	0
-50	0	0	0	0	0
-49.8	0	0	0	0	0
-49.6	0	0	0	0	0
-49.4	0	0	0	0	0
-49.2	0	0	0	0	0
-49	0	0	0	0	0
-48.8	0	0	0	0	0
-48.6	0	0	0	0	0
-48.4	0	0	0	0	0
-48.2	0	0	0	0	0
-48	0	0	0	0	0
-47.8	0	0	0	0	0
-47.6	0	0	0	0	0
-47.4	0	0	0	0	0
-47.2	0	0	0	0	0
-47	0	0	0	0	0
-46.8	0	0	0	0	0
-46.6	0	0	0	0	0
-46.4	0	0	0	0	0
-46.2	0	0	0	0	0
-46	0	0	0	0	0
-45.8	0	0	0	0	0
-45.6	0	0	0	0	0
-45.4	0	0	0	0	0
-45.2	0	0	0	0	0
-45	0	0	0	0	0
-44.8	0	0	0	0	0
-44.6	0	0	0	0	0
-44.4	0	0	0	0	0
-44.2	0	0	0	0	0
-44	0	0	0	0	0
-43.8	0	0	0	0	0
-43.6	0	0	0	0	0
-43.4	0	0	0	0	0
-43.2	0	0	0	0	0
-43	0	0	0	0	0
-42.8	0	0	0	0	0
-42.6	0	0	0	0	0
-42.4	0	0	0	0	0
-42.2	0	0	0	0	0
-42	0	0	0	0	0
-41.8	0	0	0	0	0
-41.6	0	0	0	0	0
-41.4	0	0	0	0	0
-41.2	0	0	0	0	0
-41	0	0	0	0	0
-40.8	0	0	0	0	0
-40.6	0	0	0	0	0
-40.4	0	0	0	0	0
-40.2	0	0	0	0	0
-40	0	0	0	0	0
-39.8	0	0	0	0	0
-39.6	0	0	0	0	0
-39.4	0	0	0	0	0
-39.2	0	0	0	0	0
-39	0	0	0	0	0
-38.8	0	0	0	0	0
-38.6	0	0	0	0	0
-38.4	0	0	0	0	0
-38.2	0	0	0	0	0
-38	0	0	0	0	0
-37.8	0	0	0	0	0
-37.6	0	0	0	0	0
-37.4	0	0	0	0	0
-37.2	0	0	0	0	0
-37	0	0	0	0	0
-36.8	0	0	0	0	0
-36.6	0	0	0	0	0
-36.4	0	0	0	0	0
-36.2	0	0	0	0	0
-36	0	0	0	0	0
-35.8	0	0	0	0	0
-35.6	0	0	0	0	0
-35.4	0	0	0	0	0
-35.2	0	0	0	0	0
-35	0	0	0	0	0
-34.8	0	0	0	0	0
-34.6	0	0	0	0	0
-34.4	0	0	0	0	0
-34.2	0	0	0	0	0
-34	0	0	0	0	0
-33.8	0	0	0	0	0
-33.6	0	0	0	0	0
-33.4	0	0	0	0	0
-33.2	0	0	0	0	0
-33	0	0	0	0	0
-32.8	0	0	0	0	0
-32.6	0	0	0	0	0
-32.4	0	0	0	0	0
-32.2	0	0	0	0	0
-32	0	0	0	0	0
-31.8	0	0	0	0	0
-31.6	0	0	0	0	0
-31.4	0	0	0	0	0
-31.2	0	0	0	0	0
-31	0	0	0	0	0
-30.8	0	0	0	0	0
-30.6	0	0	0	0	0
-30.4	0	0	0	0	0
-30.2	0	0	0	0	0
-30	0	0	0	0	0
-29.8	0	0	0	0	0
-29.6	0	0	0	0	0
-29.4	0	0	0	0	0
-29.2	0	0	0	0	0
-29	0	0	0	0	0
-28.8	0	0	0	0	0
-28.6	0	0	0	0	0
-28.4	0	0	0	0	0
-28.2	0	0	0	0	0
-28	0	0	0	0	0
-27.8	0	0	0	0	0
-27.6	0	0	0	0	0
-27.4	0	0	0	0	0
-27.2	0	0	0	0	0
-27	0	0	0	0	0
-26.8	0	0	0	0	0
-26.6	0	0	0	0	0
-26.4	0	0	0	0	0
-26.2	0	0	0	0	0
-26	0	0	0	0	0
-25.8	0	0	0	0	0
-25.6	0	0	0	0	0
-25.4	0	0	0	0	0
-25.2	0	0	0	0	0
-25	0	0	0	0	0
-24.8	0	0	0	0	0
-24.6	0	0	0	0	0
-24.4	0	0	0	0	0
-24.2	0	0	0	0	0
-24	0	0	0	0	0
-23.8	0	0	0	0	0
-23.6	0	0	0	0	0
-23.4	0	0	0	0	0
-23.2	0	0	0	0	0
-23	0	0	0	0	0
-22.8	0	0	0	0	0
-22.6	0	0	0	0	0
-22.4	0	0	0	0	0
-22.2	0	0	0	0	0
-22	0	0	0	0	0
-21.8	0	0	0	0	0
-21.6	0	0	0	0	0
-21.4	0	0	0	0	0
-21.2	0	0	0	0	0
-21	0	0	0	0	0
-20.8	0	0	0	0	0
-20.6	0	0	0	0	0
-20.4	0	0	0	0	0
-20.2	0	0	0	0	0
-20	0	0	0	0	0
-19.8	0	0	0	0	0
-19.6	0	0	0	0	0
-19.4	0	0	0	0	0
-19.2	0	0	0	0	0
-19	0	0	0	0	0
-18.8	0	0	0	0	0
-18.6	0	0	0	0	0
-18.4	0	0	0	0	0
-18.2	0	0	0	0	0
-18	0	0	0	0	0
-17.8	0	0	0	0	0
-17.6	0	0	0	0	0
-17.4	0	0	0	0	0
-17.2	0	0	0	0	0
-17	0	0	0	0	0
-16.8	0	0	0	0	0
-16.6	0	0	0	0	0
-16.4	0	0	0	0	0
-16.2	0	0	0	0	0
-16	0	0	0	0	0
-15.8	0	0	0	0	0
-15.6	0	0	0	0	0
-15.4	0	0	0	0	0
-15.2	0	0	0	0	0
-15	0	0	0	0	0
-14.8	0	0	0	0	0
-14.6	0	0	0	0	0
-14.4	0	0	0	0	0
-14.2	0	0	0	0	0
-14	0	0	0	0	0
-13.8	0	0	0	0	0
-13.6	0	0	0	0	0
-13.4	0	0	0	0	0
-13.2	0	0	0	0	0
-13	0	0	0	0	0
-12.8	0	0	0	0	0
-12.6	0	0	0	0	0
-12.4	0	0	0	0	0
-12.2	0	0	0	0	0
-12	0	0	0	0	0
-11.8	0	0	0	0	0
-11.6	0	0	0	0	0
-11.4	0	0	0	0	0
-11.2	0	0	0	0	0
-11	0	0	0	0	0
-10.8	0	0	0	0	0
-10.6	0	0	0	0	0
-10.4	0	0	0	0	0
-10.2	0	0	0	0	0
-10	0	0	0	0	0
-9.8	0	0	0	0	0
-9.6	0	0	0	0	0
-9.4	0	0	0	0	0
-9.2	0	0	0	0	0
-9	0	0	0	0	0
-8.8	0	0	0	0	0
-8.6	0	0	0	0	0
-8.4	0	0	0	0	0
-8.2	0	0	0	0	0
-8	0	0	0	0	0
-7.8	0	0	0	0	0
-7.6	0	0	0	0	0
-7.4	0	0	0	0	0
-7.2	0	0	0	0	0
-7	0	0	0	0	0
-6.8	0	0	0	0	0
-6.6	0	0	0	0	0
-6.4	0	0	0	0	0
-6.2	0	0	0	0	0
-6	0	0	0	0	0
-5.8	0	0	0	0	0
-5.6	0	0	0	0	0
-5.4	0	0	0	0	0
-5.2	0	0	0	0	0
-5	0	0	0	0	0
-4.8	0	0	0	0	0
-4.6	0	0	0	0	0
-4.4	0	0	0	0	0
-4.2	0	0	0	0	0
-4	0	0	0	0	0
-3.8	0	0	0	0	0
-3.6	0	0	0	0	0
-3.4	0	0	0	0	0
-3.2	0	0	0	0	0
-3	0	0	0	0	0
-2.8	0	0	0	0	0
-2.6	0	0	0	0	0
-2.4	0	0	0	0	0
-2.2	0	0	0	0	0
-2	0	0	0	0	0
-1.8	0	0	0	0	0
-1.6	0	0	0	0	0
-1.4	0	0	0	0	0
-1.2	0	0	0	0	0
-1	0	0	0	0	0
-0.8	0	0	0	0	0
-0.6	0	0	0	0	0
-0.4	0	0	0	0	0
-0.2	0	0	0	0	0
0	0.04078	0.024198	0.013976	0.011485	0.011654
0.2	0.056208	0.033804	0.019212	0.014955	0.01301
0.4	0.072427	0.0444	0.025494	0.018776	0.01426
0.6	0.090608	0.055816	0.032482	0.022917	0.015905
0.8	0.108491	0.067611	0.039146	0.02675	0.017239
1	0.12607	0.078991	0.04589	0.030606	0.018817
1.2	0.143599	0.090225	0.052398	0.034138	0.020432
1.4	0.159232	0.100518	0.058378	0.037693	0.021689
1.6	0.172806	0.109523	0.063289	0.040453	0.022627
1.8	0.18461	0.117446	0.068067	0.043211	0.024382
2	0.192614	0.123509	0.071552	0.045017	0.025227
2.2	0.197071	0.126845	0.074111	0.04635	0.025733
2.4	0.197894	0.127586	0.074924	0.046797	0.025208
2.6	0.19783	0.127672	0.075131	0.046815	0.02501
2.8	0.197578	0.127095	0.075486	0.046267	0.024402
3	0.197563	0.126848	0.075663	0.045571	0.024594
3.2	0.196941	0.126365	0.075009	0.044618	0.02382
3.4	0.197234	0.125777	0.075381	0.044001	0.024282
3.6	0.197287	0.125522	0.075541	0.044377	0.024109
3.8	0.198093	0.125535	0.075984	0.044424	0.024383
4	0.198506	0.124966	0.075708	0.04424	0.024561
4.2	0.199182	0.125451	0.075889	0.044932	0.024854
4.4	0.199355	0.125652	0.076064	0.045128	0.023873
4.6	0.200084	0.125391	0.075495	0.044938	0.023439
4.8	0.200287	0.125906	0.075147	0.045178	0.023351
5	0.201081	0.126257	0.075451	0.045354	0.023282
5.2	0.201368	0.126135	0.074883	0.045063	0.022758
5.4	0.201467	0.126621	0.074894	0.045544	0.022801
5.6	0.201953	0.126786	0.074395	0.045096	0.022816
5.8	0.202869	0.127734	0.075065	0.046235	0.023458
6	0.202659	0.128341	0.075328	0.046565	0.022904
6.2	0.203294	0.128538	0.075635	0.046704	0.023212
6.4	0.203753	0.12869	0.075468	0.04672	0.02331
6.6	0.203948	0.129108	0.075758	0.046639	0.023818
6.8	0.204367	0.129363	0.0766	0.046553	0.023884
7	0.204736	0.129158	0.076473	0.046344	0.024359
7.2	0.204072	0.128593	0.076224	0.045681	0.023857
7.4	0.204404	0.128909	0.076805	0.046343	0.02443
7.6	0.204613	0.128715	0.07652	0.046327	0.024061
7.8	0.205746	0.128697	0.077053	0.046557	0.025358
8	0.206677	0.129276	0.077242	0.046612	0.026031
8.2	0.20687	0.129353	0.077228	0.046396	0.025479
8.4	0.206625	0.129132	0.076548	0.046136	0.024282
8.6	0.207328	0.129413	0.0767	0.045896	0.024716
8.8	0.207374	0.129811	0.077136	0.046154	0.024116
9	0.207179	0.129362	0.077001	0.045567	0.023349
9.2	0.207172	0.129125	0.076596	0.045447	0.023182
9.4	0.207815	0.129128	0.076766	0.045346	0.023481
9.6	0.20752	0.128487	0.076387	0.045159	0.02321
9.8	0.207997	0.129141	0.076881	0.04567	0.023593
10	0.207441	0.128875	0.076279	0.045008	0.023094
10.2	0.207752	0.128691	0.076476	0.044993	0.023533
10.4	0.208452	0.129014	0.077006	0.045733	0.024109
10.6	0.208632	0.128905	0.076995	0.045839	0.024014
10.8	0.20799	0.128246	0.076581	0.045482	0.023386
11	0.207461	0.127648	0.07613	0.045173	0.023209
11.2	0.206493	0.127696	0.075864	0.044909	0.022818
11.4	0.206008	0.127147	0.075335	0.044728	0.022393
11.6	0.206157	0.127146	0.075865	0.044751	0.023093
11.8	0.206915	0.127751	0.076923	0.044996	0.023317
12	0.206518	0.127645	0.076609	0.044262	0.022479
12.2	0.206356	0.127478	0.076337	0.044023	0.021733
12.4	0.206624	0.127856	0.076356	0.044371	0.021637
12.6	0.206532	0.128084	0.076289	0.043998	0.021263
12.8	0.206537	0.127661	0.076212	0.044402	0.020542
13	0.206938	0.127159	0.075645	0.044255	0.02022
13.2	0.207069	0.127381	0.076066	0.044474	0.020177
13.4	0.207025	0.126864	0.075942	0.044097	0.020151
13.6	0.207556	0.127084	0.075843	0.044391	0.020393
13.8	0.207747	0.126985	0.075567	0.044074	0.019778
14	0.207762	0.127386	0.075914	0.044552	0.01942
14.2	0.208459	0.127271	0.076218	0.044937	0.019854
14.4	0.208669	0.127025	0.075359	0.04511	0.01984
14.6	0.208655	0.127121	0.075155	0.045227	0.019897
14.8	0.208155	0.127146	0.07534	0.044947	0.019966
15	0.208216	0.127018	0.075113	0.044638	0.0198
15.2	0.208418	0.127555	0.075439	0.045104	0.02034
15.4	0.209004	0.127609	0.07577	0.04485	0.020649
15.6	0.209491	0.128047	0.076618	0.04527	0.020777
15.8	0.209583	0.128038	0.076727	0.045268	0.020126
16	0.210249	0.128301	0.077277	0.045161	0.021012
16.2	0.21138	0.128988	0.077741	0.045605	0.021722
16.4	0.211448	0.129187	0.078059	0.045858	0.021757
16.6	0.211527	0.129475	0.078578	0.045624	0.021979
16.8	0.21219	0.129225	0.079068	0.045983	0.022195
17	0.211849	0.128868	0.079186	0.045966	0.021791
17.2	0.212358	0.129971	0.080732	0.046249	0.022972
17.4	0.212756	0.129858	0.080245	0.045809	0.023322
17.6	0.212803	0.129761	0.080092	0.045494	0.023331
17.8	0.212346	0.129686	0.080754	0.045293	0.022926
18	0.212956	0.130443	0.081484	0.045952	0.023509
18.2	0.212662	0.129436	0.080178	0.045645	0.023444
18.4	0.212967	0.130054	0.080035	0.046482	0.023713
18.6	0.213228	0.130129	0.080237	0.04675	0.023748
18.8	0.212537	0.129584	0.079618	0.04636	0.022797
19	0.213307	0.12984	0.079286	0.04659	0.023227
19.2	0.213882	0.13068	0.079745	0.047335	0.023722
19.4	0.213377	0.129862	0.078395	0.04687	0.022769
19.6	0.21324	0.129665	0.078088	0.047399	0.022511
19.8	0.213485	0.12996	0.077886	0.047413	0.022746
20	0.21345	0.130349	0.07782	0.047146	0.022806
20.2	0.212926	0.130213	0.077389	0.047155	0.022509
20.4	0.213018	0.130544	0.077423	0.047279	0.022669
20.6	0.21235	0.130271	0.077062	0.046613	0.022226
20.8	0.212463	0.130286	0.077248	0.046784	0.022314
21	0.212691	0.130512	0.077223	0.046218	0.02208
21.2	0.21229	0.131076	0.0774	0.045407	0.022771
21.4	0.21208	0.130938	0.077105	0.04519	0.023109
21.6	0.211616	0.130944	0.077551	0.044612	0.023102
21.8	0.211175	0.13094	0.078094	0.044558	0.022287
22	0.211538	0.130878	0.078054	0.044877	0.022448
22.2	0.211069	0.130018	0.077749	0.044381	0.021587
22.4	0.21098	0.130059	0.078055	0.044493	0.02093
22.6	0.21065	0.129767	0.078016	0.044485	0.020599
22.8	0.21089	0.130099	0.078432	0.044949	0.021043
23	0.211357	0.130174	0.078502	0.045626	0.021443
23.2	0.211441	0.130206	0.078372	0.045918	0.021599
23.4	0.211844	0.12996	0.077807	0.045952	0.021486
23.6	0.212007	0.130425	0.078456	0.046174	0.021822
23.8	0.212081	0.130785	0.078494	0.046672	0.021862
24	0.212489	0.130873	0.078503	0.04679	0.022181
24.2	0.213089	0.131002	0.078524	0.047062	0.022487
24.4	0.213215	0.131584	0.078914	0.047296	0.022736
24.6	0.212506	0.130971	0.078338	0.046565	0.022036
24.8	0.213107	0.131156	0.07826	0.046443	0.022193
25	0.212968	0.131089	0.077915	0.046013	0.022325
25.2	0.212705	0.131019	0.078472	0.046435	0.023366
25.4	0.212682	0.130866	0.078364	0.046544	0.023561
25.6	0.212447	0.130465	0.078135	0.045498	0.022904
25.8	0.212761	0.130524	0.078529	0.045901	0.02271
26	0.213157	0.130451	0.078586	0.045855	0.022968
26.2	0.212329	0.129644	0.078215	0.04546	0.021691
26.4	0.212349	0.129842	0.077861	0.045501	0.021672
26.6	0.212336	0.130307	0.077445	0.045795	0.021703
26.8	0.212183	0.129723	0.07718	0.045663	0.021295
27	0.212115	0.129904	0.077158	0.045882	0.021067
27.2	0.212343	0.129919	0.076526	0.045056	0.020758
27.4	0.212031	0.129874	0.076402	0.044892	0.01978
27.6	0.211527	0.130111	0.076933	0.044876	0.019527
27.8	0.212146	0.130016	0.076606	0.045132	0.019187
28	0.212594	0.129831	0.075962	0.044743	0.01889
28.2	0.212684	0.130592	0.076731	0.045398	0.019259
28.4	0.212136	0.130304	0.07719	0.045065	0.019273
28.6	0.212061	0.129887	0.076614	0.04447	0.018914
28.8	0.213063	0.130376	0.077566	0.045441	0.020057
29	0.213564	0.130365	0.078243	0.045773	0.020679
29.2	0.213614	0.130272	0.078706	0.04607	0.020975
29.4	0.213789	0.13055	0.07928	0.046197	0.021517
29.6	0.215147	0.131181	0.080414	0.046349	0.022514
29.8	0.215448	0.131662	0.080843	0.046797	0.022849
30	0.215447	0.131515	0.08092	0.046374	0.022768
30.2	0.215302	0.130929	0.080307	0.045983	0.022439
30.4	0.214956	0.131164	0.079771	0.045866	0.022375
30.6	0.214492	0.131521	0.079352	0.045864	0.022153
30.8	0.2145	0.131789	0.079664	0.046295	0.02276
31	0.214388	0.131857	0.079098	0.046055	0.02222
31.2	0.214415	0.131655	0.078671	0.046019	0.021815
31.4	0.214516	0.131629	0.078673	0.04636	0.021644
31.6	0.214343	0.131012	0.078224	0.046175	0.021108
31.8	0.214827	0.130935	0.077492	0.046195	0.02081
32	0.215189	0.130897	0.076832	0.045957	0.02101
32.2	0.214923	0.130809	0.077383	0.045797	0.020961
32.4	0.214917	0.130284	0.077158	0.045541	0.02088
32.6	0.215454	0.130232	0.077104	0.045662	0.020783
32.8	0.215743	0.129623	0.077525	0.045958	0.020315
33	0.215579	0.129096	0.077392	0.045864	0.019584
33.2	0.215709	0.129184	0.077632	0.046082	0.019844
33.4	0.215509	0.128761	0.077705	0.046079	0.019909
33.6	0.215393	0.128362	0.0775	0.045903	0.019227
33.8	0.215699	0.128556	0.077743	0.046038	0.01959
34	0.215633	0.127709	0.07715	0.045815	0.019315
34.2	0.215019	0.127675	0.077057	0.045885	0.019451
34.4	0.214863	0.128312	0.077452	0.045939	0.019992
34.6	0.215184	0.128611	0.07717	0.046014	0.020475
34.8	0.215426	0.129221	0.077683	0.046235	0.021125
35	0.215879	0.129826	0.078122	0.04627	0.021424
35.2	0.215866	0.12993	0.078304	0.046401	0.021711
35.4	0.215645	0.130206	0.077842	0.046148	0.021809
35.6	0.215888	0.130834	0.078174	0.046256	0.02225
35.8	0.21605	0.13121	0.078349	0.04618	0.022661
36	0.21546	0.130936	0.077615	0.045647	0.022546
36.2	0.215845	0.131506	0.078576	0.046488	0.023125
36.4	0.216286	0.131796	0.0787	0.047169	0.023565
36.6	0.215883	0.131737	0.078714	0.04681	0.023143
36.8	0.215972	0.131975	0.07911	0.047168	0.023373
37	0.216495	0.132541	0.079419	0.04721	0.024028
37.2	0.216354	0.132588	0.079337	0.047292	0.023752
37.4	0.216363	0.132693	0.079943	0.047923	0.023368
37.6	0.216606	0.13297	0.0802	0.048053	0.023175
37.8	0.217309	0.133376	0.080247	0.048226	0.023676
38	0.216925	0.133179	0.080116	0.048295	0.023367
38.2	0.217224	0.134121	0.081053	0.048236	0.023887
38.4	0.217804	0.134463	0.080562	0.048192	0.02376
38.6	0.21835	0.134742	0.080402	0.048455	0.023668
38.8	0.218468	0.134914	0.081181	0.047861	0.023164
39	0.218359	0.134694	0.081155	0.047444	0.02241
39.2	0.218257	0.134365	0.080436	0.047037	0.021746
39.4	0.218935	0.135051	0.080514	0.047782	0.022487
39.6	0.219015	0.134982	0.080534	0.047846	0.022472
39.8	0.218104	0.134013	0.080171	0.047442	0.021935
40	0.218211	0.133946	0.079904	0.047501	0.022285
40.2	0.218339	0.133841	0.079677	0.04753	0.022088
40.4	0.217637	0.133323	0.079335	0.046848	0.021714
40.6	0.217926	0.133276	0.079597	0.046706	0.022415
40.8	0.218596	0.133008	0.079553	0.047011	0.022609
41	0.218291	0.132342	0.079782	0.04638	0.02213
41.2	0.217695	0.131708	0.079524	0.046415	0.021577
41.4	0.217485	0.131498	0.079652	0.046713	0.021541
41.6	0.216809	0.131376	0.079333	0.046517	0.021467
41.8	0.217469	0.131538	0.079773	0.047092	0.022164
42	0.217412	0.131863	0.080157	0.047467	0.022253
42.2	0.217571	0.131771	0.080108	0.047503	0.022135
42.4	0.217996	0.131813	0.080056	0.048024	0.02231
42.6	0.217637	0.131495	0.080444	0.047548	0.021704
42.8	0.216941	0.130826	0.079728	0.047115	0.020702
43	0.217501	0.131609	0.079393	0.047835	0.021465
43.2	0.217896	0.132209	0.079243	0.048626	0.022361
43.4	0.218078	0.132221	0.078768	0.048853	0.022502
43.6	0.217888	0.132113	0.078984	0.048899	0.02259
43.8	0.217578	0.132042	0.078489	0.048602	0.02252
44	0.217094	0.131947	0.078044	0.048346	0.022461
44.2	0.216778	0.132047	0.077835	0.048228	0.022372
44.4	0.2169	0.132234	0.077956	0.048132	0.022777
44.6	0.217121	0.132615	0.078244	0.048363	0.023089
44.8	0.217311	0.132848	0.078302	0.048096	0.023086
45	0.217238	0.132542	0.07851	0.047213	0.023109
45.2	0.217367	0.132554	0.078693	0.047491	0.023338
45.4	0.217441	0.133018	0.079561	0.047419	0.02332
45.6	0.217807	0.133202	0.079863	0.046933	0.023438
45.8	0.218558	0.133537	0.080229	0.047079	0.0237
46	0.218592	0.13431	0.080869	0.046911	0.023759
46.2	0.218737	0.134115	0.081262	0.046668	0.024001
46.4	0.218912	0.134351	0.081348	0.04653	0.023801
46.6	0.219483	0.13456	0.081465	0.046505	0.023609
46.8	0.219586	0.134459	0.080738	0.046574	0.023616
47	0.220124	0.134953	0.080978	0.04708	0.024052
47.2	0.21999	0.134805	0.081218	0.047553	0.023739
47.4	0.220526	0.134597	0.081086	0.047794	0.023926
47.6	0.219587	0.1343	0.080671	0.047981	0.023786
47.8	0.219345	0.134532	0.080487	0.048026	0.02353
48	0.218926	0.134158	0.080354	0.048061	0.023257
48.2	0.219106	0.134274	0.079927	0.04836	0.022877
48.4	0.218537	0.134131	0.079759	0.048175	0.02224
48.6	0.218766	0.134287	0.080181	0.048503	0.022597
48.8	0.21908	0.134125	0.079563	0.048224	0.022548
49	0.219266	0.13374	0.07968	0.048651	0.022467
49.2	0.219142	0.13427	0.080648	0.049184	0.022778
49.4	0.218767	0.13416	0.079454	0.048415	0.021868
49.6	0.218803	0.133927	0.078689	0.048274	0.021874
49.8	0.219296	0.134494	0.07905	0.048782	0.022298
50	0.21934	0.134389	0.078763	0.048232	0.022428
50.2	0.219641	0.134076	0.078361	0.048323	0.02224
50.4	0.220073	0.134441	0.078254	0.048329	0.022385
50.6	0.220453	0.134141	0.077996	0.047996	0.021614
50.8	0.219453	0.133811	0.077463	0.047593	0.021321
51	0.22059	0.134416	0.077982	0.047877	0.021921
51.2	0.220738	0.134739	0.078345	0.048312	0.021949
51.4	0.220815	0.134683	0.078436	0.048392	0.022508
51.6	0.221131	0.135126	0.078779	0.048555	0.022777
51.8	0.22153	0.135267	0.078708	0.048254	0.022386
52	0.221461	0.134888	0.078347	0.047996	0.021984
52.2	0.221745	0.134938	0.078721	0.04817	0.021873
52.4	0.221051	0.134215	0.078788	0.047416	0.021704
52.6	0.220623	0.134078	0.078251	0.047363	0.021603
52.8	0.220439	0.134008	0.078581	0.047213	0.021547
53	0.220613	0.133934	0.078823	0.047186	0.02165
53.2	0.220143	0.134128	0.078785	0.046911	0.021413
53.4	0.219986	0.134007	0.078237	0.046836	0.020903
53.6	0.219305	0.133458	0.078261	0.04674	0.020888
53.8	0.218987	0.133269	0.078255	0.046706	0.020805
54	0.219162	0.133569	0.07866	0.04683	0.021569
54.2	0.219116	0.133995	0.079104	0.046955	0.021592
54.4	0.218912	0.133948	0.079165	0.046988	0.021773
54.6	0.219009	0.133737	0.079287	0.046876	0.021735
54.8	0.21918	0.134168	0.079568	0.047334	0.022774
55	0.219861	0.134126	0.079752	0.047871	0.023122
55.2	0.219953	0.133819	0.080262	0.048527	0.023701
55.4	0.220665	0.13374	0.080409	0.049195	0.024747
55.6	0.221151	0.134033	0.080482	0.049751	0.025055
55.8	0.220745	0.133619	0.079946	0.049338	0.024354
56	0.221328	0.133246	0.079995	0.049329	0.024462
56.2	0.220499	0.132701	0.079393	0.048625	0.023932
56.4	0.219628	0.13213	0.078833	0.047673	0.023291
56.6	0.21946	0.132038	0.078107	0.0472	0.02316
56.8	0.219624	0.131684	0.078309	0.046955	0.02317
57	0.219272	0.131895	0.077791	0.046849	0.022821
57.2	0.219152	0.132273	0.077995	0.047175	0.022714
57.4	0.218422	0.132372	0.077742	0.046585	0.021868
57.6	0.218208	0.132556	0.077101	0.045967	0.021833
57.8	0.219198	0.133796	0.077769	0.045518	0.022574
58	0.219482	0.134602	0.078065	0.045547	0.022732
58.2	0.219045	0.134645	0.077669	0.044913	0.021947
58.4	0.220145	0.135292	0.07862	0.04582	0.022783
58.6	0.220464	0.135649	0.078619	0.04596	0.022476
58.8	0.2203	0.135498	0.078857	0.046569	0.021998
59	0.22157	0.135843	0.079432	0.047521	0.022609
59.2	0.222401	0.135921	0.079607	0.048124	0.023337
59.4	0.22186	0.135825	0.079611	0.048705	0.022791
59.6	0.222409	0.136481	0.080584	0.048993	0.022614
59.8	0.222345	0.136075	0.080397	0.048536	0.022407
60	0.22216	0.136153	0.080318	0.048537	0.022364
60.2	0.221563	0.136032	0.080351	0.04816	0.022148
60.4	0.22154	0.135519	0.080375	0.048062	0.022665
60.6	0.22137	0.135626	0.080123	0.048549	0.023125
60.8	0.221185	0.136063	0.080868	0.049202	0.023313
61	0.22058	0.136214	0.080478	0.049377	0.023185
61.2	0.220753	0.136146	0.080127	0.049199	0.022808
61.4	0.220392	0.136568	0.080671	0.048902	0.023025
61.6	0.220934	0.13689	0.080816	0.04878	0.023853
61.8	0.221455	0.136991	0.08087	0.049113	0.023834
62	0.221151	0.137145	0.080978	0.049848	0.023461
62.2	0.221372	0.136803	0.080695	0.04999	0.023109
62.4	0.222166	0.137237	0.081417	0.051234	0.023379
62.6	0.221891	0.137168	0.081094	0.05114	0.02285
62.8	0.222417	0.136629	0.081123	0.051179	0.02254
63	0.223153	0.137065	0.081044	0.051505	0.022701
63.2	0.223117	0.13673	0.080626	0.05122	0.02227
63.4	0.222697	0.136113	0.080179	0.050341	0.021453
63.6	0.223257	0.136664	0.080254	0.049997	0.021709
63.8	0.222662	0.136441	0.080022	0.049553	0.021944
64	0.222469	0.135805	0.079562	0.04871	0.021489
64.2	0.222202	0.13499	0.078937	0.047731	0.020991
64.4	0.221635	0.134886	0.078877	0.047431	0.021318
64.6	0.221219	0.13508	0.078606	0.047264	0.020844
64.8	0.221109	0.134658	0.078357	0.046763	0.020245
65	0.220696	0.134176	0.078334	0.046921	0.020298
65.2	0.220789	0.134377	0.078794	0.046673	0.020335
65.4	0.220665	0.134543	0.079228	0.046902	0.021026
65.6	0.221288	0.134613	0.079166	0.047172	0.021253
65.8	0.221224	0.134876	0.079277	0.047791	0.021319
66	0.220753	0.135132	0.079246	0.047898	0.021302
66.2	0.221366	0.134997	0.079329	0.048513	0.021424
66.4	0.222379	0.135771	0.080484	0.049544	0.022269
66.6	0.222003	0.135411	0.080461	0.049645	0.022097
66.8	0.22181	0.135202	0.080412	0.04978	0.021968
67	0.222291	0.135953	0.081	0.050267	0.02257
67.2	0.221841	0.134983	0.08013	0.049416	0.021692
67.4	0.221291	0.135299	0.080101	0.049189	0.021778
67.6	0.220807	0.135256	0.080082	0.049037	0.021665
67.8	0.220455	0.134511	0.079812	0.048644	0.021599
68	0.21996	0.133951	0.079175	0.048166	0.021137
68.2	0.219661	0.134029	0.079382	0.047581	0.020945
68.4	0.218883	0.133472	0.078642	0.046855	0.020401
68.6	0.219235	0.133251	0.078426	0.047199	0.020733
68.8	0.219793	0.133356	0.078828	0.047473	0.021016
69	0.219183	0.133107	0.079003	0.047271	0.020662
69.2	0.219611	0.133267	0.078957	0.047164	0.020536
69.4	0.219962	0.133552	0.078738	0.047084	0.020877
69.6	0.219674	0.133286	0.078586	0.046772	0.02015
69.8	0.218928	0.133336	0.077952	0.046648	0.019915
70	0.219681	0.13364	0.077741	0.046833	0.020181
70.2	0.220094	0.133741	0.077888	0.047049	0.020138
70.4	0.219751	0.133573	0.077784	0.04704	0.020026
70.6	0.219206	0.133328	0.078053	0.047064	0.020044
70.8	0.219374	0.133381	0.07805	0.046879	0.020092
71	0.22005	0.133755	0.078221	0.047166	0.019775
71.2	0.219612	0.133465	0.077803	0.046859	0.019547
71.4	0.220184	0.13438	0.078424	0.047422	0.020516
71.6	0.220485	0.134158	0.078383	0.047532	0.02067
71.8	0.220919	0.134913	0.079193	0.048351	0.021666
72	0.221076	0.135244	0.079766	0.048643	0.022246
72.2	0.221337	0.134931	0.080062	0.048732	0.022601
72.4	0.221628	0.135214	0.080515	0.049052	0.023063
72.6	0.222611	0.135848	0.081335	0.050302	0.024457
72.8	0.22217	0.135404	0.081339	0.050109	0.023999
73	0.222398	0.13548	0.082183	0.050191	0.024196
73.2	0.222926	0.135829	0.082289	0.05063	0.0243
73.4	0.222572	0.136222	0.081626	0.050169	0.023609
73.6	0.22192	0.135922	0.080986	0.049615	0.022495
73.8	0.22249	0.136137	0.080573	0.049125	0.022887
74	0.222315	0.135958	0.080304	0.048312	0.022368
74.2	0.221484	0.136017	0.080201	0.047901	0.02195
74.4	0.221409	0.135978	0.080055	0.047698	0.021381
74.6	0.221636	0.136187	0.080455	0.047681	0.02129
74.8	0.221356	0.135956	0.080216	0.047457	0.020708
75	0.221772	0.136075	0.079986	0.047266	0.020345
75.2	0.221862	0.136073	0.079465	0.046843	0.020481
75.4	0.221882	0.136147	0.079622	0.047086	0.020392
75.6	0.222177	0.135839	0.079822	0.047241	0.020126
75.8	0.221877	0.135366	0.079792	0.047612	0.020443
76	0.222349	0.134897	0.080223	0.047403	0.020928
76.2	0.222833	0.135127	0.081255	0.047818	0.021221
76.4	0.222645	0.134715	0.080928	0.047245	0.021081
76.6	0.223269	0.134651	0.080824	0.047907	0.021756
76.8	0.223791	0.134381	0.081096	0.048134	0.021984
77	0.224125	0.134697	0.081393	0.048108	0.022
77.2	0.224024	0.134451	0.080672	0.04787	0.021342
77.4	0.224436	0.135111	0.080626	0.047611	0.021613
77.6	0.224673	0.134774	0.080057	0.047135	0.02153
77.8	0.224806	0.134906	0.080292	0.047228	0.021765
78	0.224092	0.135262	0.080697	0.047098	0.021551
78.2	0.223425	0.13495	0.079895	0.046639	0.020986
78.4	0.223447	0.134977	0.079435	0.046689	0.020437
78.6	0.222977	0.13512	0.07994	0.046719	0.020658
78.8	0.222224	0.134847	0.079163	0.046089	0.019614
79	0.222216	0.134829	0.078409	0.046243	0.01968
79.2	0.222023	0.134963	0.07824	0.046541	0.019603
79.4	0.221554	0.134338	0.078454	0.046744	0.019171
79.6	0.221297	0.13347	0.077663	0.046434	0.018803
79.8	0.221618	0.133536	0.078644	0.04727	0.019024
80	0.221336	0.13341	0.078681	0.04708	0.018594
80.2	0.221366	0.133431	0.078875	0.047592	0.018482
80.4	0.221792	0.133229	0.078586	0.047788	0.019057
80.6	0.223062	0.133772	0.079228	0.048573	0.019917
80.8	0.222643	0.133049	0.078846	0.04851	0.01925
81	0.222343	0.132929	0.07878	0.048173	0.019245
81.2	0.223224	0.133364	0.079278	0.04846	0.020046
81.4	0.223324	0.134	0.079473	0.04865	0.020152
81.6	0.223345	0.134055	0.079643	0.049072	0.020504
81.8	0.223527	0.134252	0.080068	0.04893	0.020732
82	0.223345	0.13411	0.079603	0.048198	0.020598
82.2	0.223232	0.134038	0.079305	0.048134	0.02054
82.4	0.22324	0.134202	0.079073	0.048403	0.02067
82.6	0.222724	0.134154	0.079154	0.048293	0.020494
82.8	0.22261	0.134295	0.079535	0.048086	0.020566
83	0.2232	0.134283	0.080011	0.048425	0.021433
83.2	0.222912	0.134159	0.080189	0.048345	0.02104
83.4	0.222698	0.134046	0.080582	0.048075	0.021178
83.6	0.222848	0.134119	0.080355	0.04797	0.021126
83.8	0.222696	0.13415	0.080761	0.047869	0.02042
84	0.22266	0.134308	0.080677	0.047593	0.020425
84.2	0.223735	0.134421	0.080988	0.047527	0.020846
84.4	0.223656	0.134697	0.081002	0.047425	0.021059
84.6	0.224135	0.135174	0.081363	0.047538	0.021212
84.8	0.223314	0.134693	0.080711	0.04712	0.020638
85	0.223275	0.134833	0.08066	0.046772	0.020691
85.2	0.223336	0.135482	0.080921	0.047053	0.021203
85.4	0.223347	0.135638	0.080456	0.047015	0.020957
85.6	0.223323	0.135216	0.079872	0.047184	0.021382
85.8	0.223534	0.134841	0.079786	0.046768	0.020914
86	0.22367	0.134878	0.079969	0.046967	0.020816
86.2	0.223366	0.134468	0.079451	0.04741	0.020506
86.4	0.223211	0.134328	0.079145	0.047849	0.020573
86.6	0.22358	0.13502	0.080053	0.048534	0.021139
86.8	0.223389	0.135502	0.080397	0.048748	0.021287
87	0.224204	0.135909	0.080478	0.049407	0.02151
87.2	0.223882	0.135933	0.080504	0.049779	0.021144
87.4	0.223468	0.135928	0.080319	0.049305	0.021094
87.6	0.223109	0.135566	0.079762	0.049175	0.020521
87.8	0.223039	0.13554	0.079703	0.048653	0.020354
88	0.22381	0.135677	0.080095	0.049089	0.020672
88.2	0.223187	0.135452	0.080102	0.048752	0.020691
88.4	0.223071	0.135631	0.080403	0.048542	0.020883
88.6	0.223437	0.135381	0.080055	0.048086	0.020835
88.8	0.222197	0.134581	0.078762	0.047006	0.020149
89	0.222	0.134667	0.078925	0.046127	0.020274
89.2	0.222149	0.135002	0.078797	0.046026	0.020967
89.4	0.222669	0.134873	0.078455	0.045678	0.021244
89.6	0.22295	0.134771	0.078994	0.045892	0.021771
89.8	0.223485	0.134308	0.079349	0.045308	0.021408
90	0.223555	0.134313	0.079479	0.045545	0.021705
90.2	0.223665	0.134704	0.079677	0.046034	0.021947
90.4	0.224315	0.135788	0.080539	0.046862	0.022709
90.6	0.224639	0.136113	0.080371	0.046945	0.022265
90.8	0.22539	0.136925	0.08086	0.047575	0.022413
91	0.226017	0.137053	0.081279	0.047726	0.022374
91.2	0.224957	0.136315	0.080697	0.047481	0.021554
91.4	0.224804	0.136516	0.080733	0.047367	0.02229
91.6	0.225387	0.1366	0.081106	0.04783	0.022403
91.8	0.224775	0.13618	0.080725	0.047302	0.021801
92	0.224621	0.135968	0.08086	0.047688	0.022004
92.2	0.224454	0.135717	0.080876	0.047528	0.022065
92.4	0.223922	0.135283	0.079955	0.046605	0.021405
92.6	0.22361	0.135201	0.079767	0.04603	0.021757
92.8	0.223438	0.135628	0.079944	0.045691	0.022139
93	0.222533	0.135381	0.079684	0.045096	0.021453
93.2	0.222226	0.13523	0.079133	0.045415	0.021627
93.4	0.222277	0.134857	0.078909	0.045031	0.021536
93.6	0.221949	0.134423	0.07917	0.045182	0.020993
93.8	0.222113	0.134438	0.079213	0.045286	0.020858
94	0.2227	0.135165	0.079939	0.045964	0.021357
94.2	0.222762	0.135017	0.080025	0.046461	0.020966
94.4	0.223857	0.135518	0.080251	0.047219	0.021404
94.6	0.224725	0.135558	0.080248	0.04752	0.020901
94.8	0.224714	0.136143	0.080826	0.047953	0.020902
95	0.225205	0.136204	0.080751	0.048336	0.021061
95.2	0.225471	0.136347	0.080861	0.048573	0.021361
95.4	0.225787	0.136437	0.08096	0.048653	0.02163
95.6	0.226234	0.136553	0.081198	0.049104	0.0213
95.8	0.225744	0.1359	0.080521	0.048982	0.020649
96	0.226262	0.136406	0.080661	0.049349	0.021485
96.2	0.226738	0.13693	0.08146	0.049867	0.021951
96.4	0.226658	0.137094	0.082023	0.049615	0.022612
96.6	0.227137	0.137072	0.082385	0.04971	0.023304
96.8	0.226867	0.137419	0.082446	0.050049	0.023396
97	0.226296	0.137027	0.082071	0.049644	0.022788
97.2	0.226864	0.137232	0.082312	0.049752	0.02303
97.4	0.22723	0.137693	0.082406	0.050206	0.023004
97.6	0.227748	0.138121	0.083047	0.050429	0.023342
97.8	0.228042	0.138398	0.082843	0.050638	0.023453
98	0.228365	0.138429	0.082616	0.050482	0.02364
98.2	0.228616	0.13822	0.082354	0.050448	0.023463
98.4	0.229312	0.138918	0.082506	0.050863	0.023931
98.6	0.228365	0.138615	0.081898	0.050141	0.022801
98.8	0.228302	0.138884	0.08194	0.050228	0.023535
99	0.228489	0.138596	0.081249	0.049951	0.023447
99.2	0.227028	0.137706	0.080479	0.048944	0.02276
99.4	0.226516	0.137705	0.080244	0.049121	0.022492
99.6	0.226997	0.137906	0.080313	0.049157	0.022702
99.8	0.22589	0.137233	0.079577	0.048786	0.022073
100	0.225539	0.137826	0.08004	0.048618	0.022652
100.2	0.225715	0.137476	0.080326	0.048589	0.022753
100.4	0.225368	0.137075	0.079925	0.048176	0.022629
100.6	0.225423	0.137499	0.079991	0.048797	0.022679
100.8	0.22585	0.137694	0.080396	0.048619	0.022993
101	0.226057	0.137194	0.080164	0.048262	0.022313
101.2	0.226707	0.137436	0.080371	0.04848	0.022157
101.4	0.22668	0.137399	0.07991	0.048604	0.021992
101.6	0.226198	0.136579	0.079439	0.047751	0.021409
101.8	0.226506	0.136931	0.079443	0.048211	0.021808
102	0.227702	0.137311	0.079792	0.048045	0.022029
102.2	0.227798	0.137291	0.079716	0.04784	0.021395
102.4	0.227916	0.137429	0.080001	0.047906	0.021576
102.6	0.227837	0.137044	0.080149	0.047425	0.02128
102.8	0.22735	0.136774	0.079748	0.047459	0.021516
103	0.226904	0.136717	0.079897	0.047681	0.021395
103.2	0.226853	0.136775	0.080228	0.047871	0.022023
103.4	0.226536	0.136909	0.080321	0.048265	0.021964
103.6	0.226621	0.137048	0.080694	0.048352	0.022368
103.8	0.225657	0.136496	0.080498	0.048388	0.021971
104	0.225463	0.136358	0.080768	0.048751	0.022076
104.2	0.225593	0.13652	0.080961	0.049337	0.022419
104.4	0.225341	0.136968	0.081874	0.049876	0.022814
104.6	0.225326	0.136885	0.081759	0.049981	0.022758
104.8	0.225908	0.136742	0.081932	0.049552	0.023097
105	0.225732	0.136807	0.082401	0.050139	0.022888
105.2	0.225356	0.136321	0.081742	0.049674	0.022241
105.4	0.225262	0.136057	0.08137	0.049428	0.022103
105.6	0.225646	0.136104	0.081478	0.049455	0.022323
105.8	0.226252	0.136408	0.081687	0.049801	0.022255
106	0.22671	0.136441	0.081933	0.049795	0.022
106.2	0.227081	0.137075	0.081648	0.049911	0.022057
106.4	0.227381	0.136943	0.081446	0.049769	0.021672
106.6	0.226557	0.136453	0.081034	0.049814	0.021002
106.8	0.226381	0.136325	0.080242	0.049652	0.020965
107	0.227241	0.137048	0.080405	0.050566	0.021709
107.2	0.226829	0.13692	0.080051	0.050127	0.021497
107.4	0.226468	0.137221	0.080482	0.050124	0.021119
107.6	0.226732	0.137255	0.080503	0.050053	0.021348
107.8	0.22642	0.136694	0.080225	0.050225	0.021321
108	0.227056	0.137049	0.081061	0.050542	0.022284
108.2	0.22706	0.137108	0.081054	0.050239	0.022469
108.4	0.226815	0.136312	0.080917	0.049781	0.022271
108.6	0.227795	0.136914	0.081353	0.050224	0.023044
108.8	0.22818	0.137414	0.08233	0.050016	0.023477
109	0.227229	0.137016	0.082148	0.049349	0.02292
109.2	0.227782	0.1368	0.082104	0.049191	0.02329
109.4	0.2289	0.137296	0.082859	0.049539	0.024088
109.6	0.228135	0.136787	0.082567	0.049545	0.023502
109.8	0.228112	0.137114	0.082866	0.05038	0.023648
110	0.228569	0.137414	0.082849	0.050198	0.024108
110.2	0.228158	0.1373	0.082234	0.049743	0.02296
110.4	0.227236	0.136626	0.081852	0.049742	0.022064
110.6	0.226729	0.136603	0.081562	0.049417	0.021855
110.8	0.226925	0.136548	0.080369	0.049184	0.021555
111	0.226709	0.136931	0.080572	0.049648	0.021574
111.2	0.225886	0.136334	0.080228	0.048459	0.020731
111.4	0.225484	0.136235	0.079428	0.04794	0.020047
111.6	0.225355	0.136143	0.078593	0.047884	0.019966
111.8	0.225417	0.135957	0.078859	0.047938	0.020427
112	0.225896	0.136065	0.07842	0.047979	0.02037
112.2	0.226271	0.136019	0.078274	0.048365	0.020578
112.4	0.226965	0.135927	0.079173	0.04853	0.020805
112.6	0.227166	0.136321	0.080041	0.048621	0.020982
112.8	0.226785	0.136094	0.080449	0.048336	0.020706
113	0.227571	0.136243	0.080796	0.048983	0.021377
113.2	0.228237	0.136247	0.081447	0.049742	0.021809
113.4	0.228773	0.136985	0.081965	0.050157	0.022179
113.6	0.228381	0.136434	0.081981	0.049747	0.02173
113.8	0.228566	0.136538	0.081927	0.049696	0.021961
114	0.228407	0.136288	0.081759	0.049111	0.02199
114.2	0.22772	0.135746	0.082031	0.049124	0.021242
114.4	0.227716	0.135702	0.081736	0.049231	0.021503
114.6	0.227816	0.135802	0.081736	0.04904	0.021495
114.8	0.227574	0.135381	0.081466	0.049015	0.021144
115	0.227334	0.135301	0.081727	0.049102	0.021215
115.2	0.226927	0.135214	0.080776	0.048787	0.020858
115.4	0.227035	0.136069	0.081028	0.049527	0.020894
115.6	0.227136	0.136657	0.08107	0.050132	0.021099
115.8	0.227573	0.136732	0.081442	0.050658	0.021712
116	0.228265	0.137546	0.08113	0.051124	0.021788
116.2	0.22825	0.137414	0.081627	0.051126	0.022195
116.4	0.227651	0.1372	0.081398	0.05108	0.021919
116.6	0.228146	0.137654	0.082024	0.051593	0.022713
116.8	0.228072	0.138232	0.082261	0.051822	0.022947
117	0.228315	0.138513	0.082334	0.051891	0.023083
117.2	0.22842	0.139139	0.082756	0.051825	0.023743
117.4	0.229362	0.13983	0.083147	0.051556	0.024495
117.6	0.22862	0.139097	0.082846	0.05089	0.023974
117.8	0.227776	0.138904	0.08271	0.050714	0.024164
118	0.227649	0.138674	0.082614	0.050447	0.024148
118.2	0.227389	0.138325	0.082894	0.050406	0.023803
118.4	0.227915	0.138693	0.083505	0.05059	0.024046
118.6	0.227774	0.138199	0.083383	0.050071	0.023478
118.8	0.227984	0.137664	0.082981	0.049734	0.022743
119	0.229101	0.137749	0.083196	0.050234	0.02282
119.2	0.229017	0.13717	0.08273	0.049645	0.022181
119.4	0.228677	0.137151	0.082879	0.049877	0.021667
119.6	0.228817	0.136846	0.082424	0.050057	0.022164
119.8	0.228974	0.136618	0.082726	0.050011	0.022237
120	0.228173	0.136141	0.081991	0.049468	0.021533
120.2	0.22785	0.135848	0.08214	0.04998	0.021903
120.4	0.22814	0.135963	0.082178	0.05042	0.022106
120.6	0.227897	0.13585	0.082565	0.050059	0.021591
120.8	0.226896	0.136129	0.082456	0.050134	0.021243
121	0.227553	0.136724	0.082921	0.050569	0.021986
121.2	0.2279	0.137283	0.08313	0.050777	0.022428
121.4	0.227915	0.137761	0.083717	0.050972	0.022348
121.6	0.226891	0.137634	0.083798	0.05121	0.021629
121.8	0.226879	0.137543	0.0835	0.050944	0.021646
122	0.227079	0.137772	0.0838	0.051309	0.021386
122.2	0.227393	0.138737	0.085058	0.05167	0.021787
122.4	0.227523	0.138758	0.084955	0.05118	0.021496
122.6	0.228078	0.138814	0.084416	0.050806	0.021447
122.8	0.228828	0.138929	0.084919	0.051082	0.021716
123	0.229282	0.139021	0.08476	0.050746	0.021587
123.2	0.229023	0.138736	0.084099	0.050218	0.021564
123.4	0.22944	0.139036	0.084583	0.051196	0.022745
123.6	0.229933	0.138767	0.084445	0.051135	0.023244
123.8	0.229464	0.138435	0.083726	0.050764	0.022641
124	0.22979	0.138791	0.083695	0.051102	0.023078
124.2	0.23014	0.138668	0.083664	0.051169	0.022996
124.4	0.230713	0.139007	0.083584	0.051214	0.022928
124.6	0.230459	0.139112	0.083695	0.051026	0.022656
124.8	0.230605	0.139266	0.083448	0.051322	0.023213
125	0.230998	0.139239	0.083398	0.051095	0.023497
125.2	0.231466	0.139664	0.083976	0.051601	0.023545
125.4	0.231157	0.139415	0.083578	0.051308	0.02323
125.6	0.230558	0.139003	0.082637	0.051017	0.022571
125.8	0.231019	0.138937	0.082819	0.051044	0.022868
126	0.230126	0.138876	0.082653	0.050602	0.02241
126.2	0.229918	0.138871	0.082233	0.049938	0.022486
126.4	0.230325	0.138869	0.082374	0.050023	0.022703
126.6	0.230268	0.138482	0.082156	0.04991	0.022501
126.8	0.229768	0.138006	0.081943	0.05003	0.022212
127	0.229926	0.138066	0.081512	0.049732	0.022338
127.2	0.229696	0.137575	0.08178	0.049835	0.02248
127.4	0.229425	0.137007	0.081888	0.049848	0.022383
127.6	0.229085	0.136931	0.081742	0.049749	0.022436
127.8	0.228958	0.1373	0.081591	0.049396	0.022291
128	0.229152	0.138003	0.082495	0.049484	0.022208
128.2	0.229271	0.138181	0.083145	0.049421	0.022063
128.4	0.229716	0.139131	0.084048	0.050279	0.022746
128.6	0.229337	0.139363	0.083621	0.050436	0.022644
128.8	0.229621	0.139746	0.083135	0.050466	0.022808
129	0.229906	0.140046	0.083573	0.050502	0.023087
129.2	0.23007	0.140221	0.082961	0.050818	0.022512
129.4	0.23031	0.140387	0.082494	0.051	0.022644
129.6	0.230404	0.140632	0.08275	0.051416	0.022453
129.8	0.230021	0.140006	0.08247	0.051186	0.021814
130	0.22982	0.139939	0.081891	0.051114	0.021933
130.2	0.230823	0.140047	0.082375	0.051546	0.022515
130.4	0.230415	0.139712	0.082429	0.05203	0.022289
130.6	0.229006	0.138805	0.081545	0.05146	0.021653
130.8	0.229548	0.13939	0.082219	0.052563	0.022785
131	0.229441	0.139112	0.081805	0.052208	0.023045
131.2	0.228926	0.138515	0.082333	0.05224	0.022671
131.4	0.229162	0.138304	0.082272	0.05193	0.022941
131.6	0.229201	0.138332	0.082297	0.05205	0.023492
131.8	0.22945	0.138421	0.082003	0.051273	0.023145
132	0.230004	0.139329	0.083303	0.051743	0.023877
132.2	0.229908	0.139341	0.083434	0.051363	0.024104
132.4	0.229932	0.139608	0.082967	0.051717	0.024272
132.6	0.229927	0.139836	0.082596	0.051663	0.024072
132.8	0.23049	0.139599	0.082406	0.050876	0.023576
133	0.2307	0.139135	0.082259	0.05059	0.023393
133.2	0.231638	0.139738	0.08278	0.050947	0.023198
133.4	0.231698	0.139622	0.083075	0.051033	0.022899
133.6	0.231126	0.139059	0.082876	0.051216	0.021974
133.8	0.230785	0.139134	0.083266	0.051283	0.022291
134	0.230645	0.139147	0.083311	0.051059	0.022672
134.2	0.23055	0.139123	0.083041	0.051337	0.022237
134.4	0.229537	0.138898	0.082856	0.051333	0.021738
134.6	0.229687	0.139443	0.08291	0.05114	0.02225
134.8	0.23031	0.140192	0.083676	0.052267	0.02286
135	0.229689	0.139778	0.083111	0.051409	0.022304
135.2	0.22959	0.139523	0.083081	0.051132	0.021807
135.4	0.230048	0.139518	0.082603	0.051057	0.022261
135.6	0.230384	0.13977	0.082968	0.051344	0.022838
135.8	0.230752	0.14	0.082787	0.051141	0.023163
136	0.231144	0.140739	0.083669	0.051815	0.024083
136.2	0.230343	0.140073	0.08308	0.051182	0.023771
136.4	0.23078	0.139643	0.082784	0.051141	0.023825
136.6	0.231075	0.139569	0.082712	0.051091	0.02378
136.8	0.231733	0.139354	0.082587	0.050865	0.023888
137	0.231362	0.138767	0.082454	0.050623	0.023781
137.2	0.23119	0.139072	0.082847	0.050914	0.023738
137.4	0.231101	0.138157	0.082398	0.050486	0.023481
137.6	0.231194	0.137841	0.082337	0.050233	0.023708
137.8	0.230253	0.13736	0.08199	0.049375	0.023187
138	0.230101	0.137176	0.081483	0.049012	0.022838
138.2	0.230536	0.137297	0.081279	0.049343	0.022535
138.4	0.23048	0.137284	0.081055	0.048689	0.022162
138.6	0.230186	0.137771	0.081104	0.048867	0.022201
138.8	0.230273	0.138203	0.081644	0.048999	0.022466
139	0.229937	0.137896	0.080741	0.048473	0.022041
139.2	0.230328	0.138397	0.080792	0.04906	0.021965
139.4	0.230765	0.139206	0.081443	0.049219	0.022114
139.6	0.230411	0.139288	0.081262	0.049258	0.021615
139.8	0.230608	0.139941	0.081517	0.050121	0.021711
140	0.23115	0.140976	0.082943	0.051093	0.022966
140.2	0.23047	0.140459	0.082774	0.050817	0.022352
140.4	0.231123	0.140763	0.083007	0.051396	0.023058
140.6	0.231586	0.14177	0.083785	0.052668	0.023907
140.8	0.230847	0.14133	0.083442	0.052421	0.023459
141	0.229755	0.140886	0.08277	0.052346	0.022836
141.2	0.230681	0.141445	0.083378	0.053083	0.023338
141.4	0.230951	0.14116	0.08307	0.052258	0.022957
141.6	0.230065	0.140679	0.082673	0.051699	0.022365
141.8	0.230273	0.141359	0.082652	0.051616	0.022299
142	0.231277	0.141673	0.082385	0.050997	0.022399
142.2	0.230585	0.141188	0.081658	0.050335	0.02159
142.4	0.231005	0.141308	0.081739	0.05019	0.022155
142.6	0.230644	0.141081	0.081805	0.050231	0.022447
142.8	0.231646	0.14172	0.082779	0.050739	0.023305
143	0.231322	0.141638	0.082818	0.051065	0.022631
143.2	0.231589	0.141446	0.082921	0.050934	0.022357
143.4	0.231047	0.141084	0.082537	0.050503	0.021825
143.6	0.230913	0.14088	0.082691	0.051154	0.021985
143.8	0.231537	0.140803	0.083099	0.051944	0.022483
144	0.231741	0.140654	0.083404	0.052023	0.022819
144.2	0.231504	0.140177	0.083496	0.051799	0.022695
144.4	0.232119	0.140219	0.083336	0.052131	0.02347
144.6	0.231705	0.140188	0.083197	0.052464	0.022962
144.8	0.231532	0.139856	0.083186	0.052343	0.022846
145	0.231353	0.139603	0.0827	0.052445	0.022653
145.2	0.231731	0.139415	0.082768	0.052219	0.022695
145.4	0.231801	0.139578	0.082993	0.05153	0.022907
145.6	0.231865	0.138982	0.082826	0.051297	0.023152
145.8	0.23274	0.139767	0.083071	0.051047	0.023691
146	0.232488	0.139228	0.082995	0.050166	0.023605
146.2	0.232098	0.139225	0.083149	0.050012	0.023913
146.4	0.232394	0.139326	0.083373	0.049943	0.024414
146.6	0.232101	0.139687	0.083872	0.049847	0.024655
146.8	0.232511	0.139983	0.084094	0.04957	0.02462
147	0.232045	0.139745	0.083369	0.049177	0.023983
147.2	0.23144	0.139281	0.082704	0.048543	0.023574
147.4	0.231058	0.139655	0.082403	0.048822	0.02347
147.6	0.231017	0.139389	0.081735	0.048968	0.022959
147.8	0.230944	0.13935	0.081257	0.049258	0.022609
148	0.230792	0.139312	0.081279	0.048838	0.022004
148.2	0.230041	0.139045	0.080894	0.048799	0.021413
148.4	0.229463	0.139032	0.080346	0.049043	0.020814
148.6	0.229718	0.139517	0.080791	0.049467	0.020514
148.8	0.22957	0.139142	0.080615	0.049541	0.020047
149	0.228963	0.138719	0.080045	0.049628	0.019522
149.2	0.229807	0.139017	0.080396	0.05005	0.020164
149.4	0.229953	0.1394	0.080658	0.05052	0.020525
149.6	0.229756	0.139263	0.080711	0.050823	0.02048
149.8	0.230742	0.140348	0.082088	0.051636	0.02127
150	0.230908	0.14003	0.081794	0.051158	0.021107
150.2	0.231321	0.140245	0.082072	0.051191	0.021463
150.4	0.231508	0.140358	0.082593	0.050972	0.0218
150.6	0.232072	0.140938	0.0828	0.05084	0.022432
150.8	0.232586	0.140757	0.082628	0.050463	0.022149
151	0.233024	0.141409	0.083497	0.050955	0.022901
151.2	0.233215	0.141765	0.083724	0.051196	0.023419
151.4	0.233934	0.142049	0.083818	0.052099	0.024349
151.6	0.234498	0.142037	0.084155	0.052572	0.024612
151.8	0.234091	0.141796	0.084354	0.052133	0.024153
152	0.233835	0.141458	0.083595	0.051916	0.023919
152.2	0.234195	0.141564	0.084243	0.052748	0.024339
152.4	0.233869	0.141385	0.084411	0.052718	0.024083
152.6	0.233457	0.141045	0.084475	0.052585	0.023334
152.8	0.232735	0.139913	0.083983	0.052277	0.022871
153	0.23285	0.139992	0.084155	0.052475	0.023164
153.2	0.231793	0.13954	0.083092	0.05194	0.022462
153.4	0.231018	0.139327	0.083043	0.051897	0.021955
153.6	0.231107	0.139092	0.083256	0.052174	0.021893
153.8	0.231071	0.139285	0.083442	0.052498	0.021874
154	0.230423	0.138942	0.083111	0.05178	0.021443
154.2	0.230311	0.139122	0.083571	0.05158	0.021747
154.4	0.229614	0.139469	0.083143	0.051525	0.021294
154.6	0.230066	0.140681	0.083135	0.051761	0.021739
154.8	0.230161	0.141007	0.083221	0.05161	0.021581
155	0.23017	0.141603	0.083373	0.051592	0.022199
155.2	0.230881	0.14222	0.083255	0.051781	0.022943
155.4	0.23117	0.141997	0.08322	0.051693	0.023011
155.6	0.231202	0.142028	0.082954	0.051124	0.022715
155.8	0.231064	0.141866	0.082285	0.050569	0.022131
156	0.23137	0.141696	0.081915	0.050975	0.022356
156.2	0.23166	0.141065	0.082203	0.050716	0.021973
156.4	0.231309	0.140736	0.082292	0.050223	0.021912
156.6	0.231708	0.140091	0.082099	0.049799	0.021782
156.8	0.231454	0.139269	0.08177	0.0493	0.021713
157	0.231944	0.139875	0.082533	0.049704	0.021941
157.2	0.232009	0.139316	0.082459	0.049853	0.021832
157.4	0.233122	0.139702	0.083365	0.050568	0.022308
157.6	0.233113	0.139839	0.08367	0.051124	0.022601
157.8	0.233227	0.139974	0.084184	0.050951	0.022904
158	0.233407	0.13997	0.084093	0.051111	0.023045
158.2	0.234389	0.140728	0.085033	0.051852	0.023511
158.4	0.234612	0.141867	0.085499	0.052567	0.02358
158.6	0.2347	0.141695	0.085163	0.052057	0.023264
158.8	0.234263	0.141368	0.084745	0.052003	0.02312
159	0.235023	0.141437	0.085175	0.052145	0.023432
159.2	0.234902	0.140707	0.085081	0.051919	0.022945
159.4	0.234176	0.140399	0.084913	0.051721	0.022415
159.6	0.233624	0.140032	0.084256	0.051193	0.022157
159.8	0.232884	0.139006	0.083195	0.050514	0.021122
160	0.231739	0.138099	0.082414	0.049893	0.020676
160.2	0.231624	0.137811	0.082351	0.049281	0.020934
160.4	0.231366	0.13736	0.082029	0.048888	0.020591
160.6	0.231147	0.137125	0.081774	0.048595	0.020562
160.8	0.230503	0.137709	0.082304	0.048474	0.020665
161	0.230954	0.13783	0.082214	0.048792	0.021051
161.2	0.231187	0.137884	0.081875	0.048897	0.021426
161.4	0.230834	0.138425	0.082048	0.048589	0.021449
161.6	0.230577	0.138427	0.081647	0.048259	0.021402
161.8	0.231184	0.138962	0.081914	0.048588	0.021925
162	0.231853	0.139498	0.082527	0.04932	0.021844
162.2	0.232294	0.139855	0.082768	0.049207	0.021722
162.4	0.232005	0.140344	0.082464	0.049331	0.021454
162.6	0.232459	0.14031	0.082253	0.049532	0.021704
162.8	0.232791	0.140836	0.08244	0.049753	0.021558
163	0.232677	0.14029	0.082532	0.049585	0.021068
163.2	0.232358	0.140201	0.082547	0.049381	0.021038
163.4	0.232585	0.140686	0.082811	0.049999	0.021417
163.6	0.232056	0.13986	0.082076	0.049764	0.020769
163.8	0.232157	0.139804	0.082174	0.050153	0.021001
164	0.232249	0.140007	0.082922	0.050947	0.021448
164.2	0.231905	0.139651	0.08286	0.051091	0.021666
164.4	0.231858	0.139708	0.083038	0.051578	0.021991
164.6	0.232304	0.1399	0.083856	0.051877	0.022738
164.8	0.231557	0.139922	0.083602	0.051823	0.022461
165	0.231901	0.139715	0.083404	0.052072	0.022663
165.2	0.231954	0.139814	0.084114	0.051983	0.022549
165.4	0.23095	0.138806	0.083509	0.051348	0.021851
165.6	0.231527	0.139216	0.083719	0.051886	0.022135
165.8	0.232137	0.139439	0.084063	0.052182	0.022403
166	0.231977	0.138656	0.083476	0.05176	0.02172
166.2	0.231908	0.138752	0.082657	0.051426	0.021662
166.4	0.23215	0.138944	0.082739	0.051588	0.021619
166.6	0.231867	0.138371	0.081817	0.050763	0.021262
166.8	0.231729	0.138253	0.08138	0.050317	0.020622
167	0.231904	0.137886	0.081006	0.050101	0.020483
167.2	0.231941	0.137632	0.081044	0.049903	0.020407
167.4	0.231768	0.137833	0.081236	0.050752	0.020427
167.6	0.232058	0.137528	0.081176	0.050917	0.020654
167.8	0.232058	0.137388	0.081439	0.051312	0.020805
168	0.231487	0.137605	0.081877	0.051508	0.020921
168.2	0.230996	0.137618	0.081838	0.05128	0.021021
168.4	0.23164	0.137742	0.082151	0.051224	0.021066
168.6	0.231607	0.137625	0.082093	0.050518	0.020289
168.8	0.231469	0.137993	0.082835	0.050446	0.021104
169	0.231699	0.137727	0.082714	0.049969	0.021122
169.2	0.231925	0.138122	0.083217	0.050276	0.021398
169.4	0.231665	0.137796	0.082799	0.049496	0.021459
169.6	0.232565	0.138434	0.083354	0.049703	0.02167
169.8	0.232744	0.138364	0.083134	0.049792	0.02173
170	0.233023	0.138593	0.083245	0.050121	0.021962
170.2	0.233023	0.138784	0.082885	0.049618	0.021279
170.4	0.233293	0.139059	0.082927	0.049971	0.021597
170.6	0.233372	0.139232	0.082618	0.049902	0.021503
170.8	0.234481	0.139881	0.083409	0.050621	0.021461
171	0.233483	0.139492	0.082943	0.050708	0.020997
171.2	0.233299	0.139408	0.082976	0.051264	0.021753
171.4	0.233491	0.139427	0.082755	0.052055	0.021807
171.6	0.233276	0.139001	0.083016	0.052081	0.021692
171.8	0.233303	0.13935	0.083411	0.052241	0.021967
172	0.234074	0.140124	0.083832	0.052715	0.0228
172.2	0.233941	0.139687	0.083755	0.052675	0.022322
172.4	0.234243	0.139565	0.08428	0.053041	0.022799
172.6	0.233933	0.13908	0.084355	0.052527	0.022898
172.8	0.234531	0.138985	0.084922	0.052472	0.024094
173	0.234813	0.139039	0.084893	0.052679	0.024305
173.2	0.23543	0.139707	0.085672	0.053005	0.025374
173.4	0.23486	0.13887	0.084617	0.05166	0.024701
173.6	0.23526	0.138986	0.08496	0.051911	0.024927
173.8	0.235035	0.138848	0.084325	0.05168	0.024591
174	0.234701	0.138638	0.084208	0.051611	0.024081
174.2	0.234064	0.138587	0.083788	0.051024	0.023431
174.4	0.234346	0.138809	0.083743	0.051514	0.023866
174.6	0.233378	0.138503	0.082987	0.050611	0.022341
174.8	0.233038	0.138459	0.083016	0.050392	0.022175
175	0.232097	0.138294	0.081925	0.050047	0.021509
175.2	0.232114	0.137938	0.081188	0.04962	0.020887
175.4	0.231815	0.137898	0.081319	0.049639	0.020406
175.6	0.231842	0.138437	0.081713	0.049386	0.020372
175.8	0.232599	0.138914	0.081912	0.049557	0.020514
176	0.232675	0.139184	0.082337	0.050304	0.020735
176.2	0.232385	0.139083	0.082697	0.050397	0.020773
176.4	0.232825	0.139563	0.083326	0.051133	0.021248
176.6	0.233333	0.139813	0.083841	0.051276	0.021947
176.8	0.233835	0.14049	0.084446	0.051405	0.022941
177	0.234309	0.141541	0.085191	0.052105	0.024095
177.2	0.234716	0.142091	0.085404	0.052231	0.024831
177.4	0.234688	0.142051	0.085225	0.052225	0.024494
177.6	0.23439	0.141905	0.085281	0.052513	0.024521
177.8	0.234369	0.141761	0.084915	0.052636	0.024483
178	0.234668	0.141837	0.085156	0.052825	0.024704
178.2	0.234201	0.141602	0.084426	0.052342	0.024152
178.4	0.234108	0.141729	0.084183	0.052133	0.024356
178.6	0.234194	0.141555	0.083717	0.051713	0.023941
178.8	0.23446	0.141384	0.083503	0.051796	0.02392
179	0.234056	0.140986	0.083059	0.051309	0.022908
179.2	0.233833	0.140578	0.083198	0.050989	0.022866
179.4	0.233888	0.140469	0.082767	0.050729	0.022745
179.6	0.233966	0.140553	0.082337	0.050106	0.022257
179.8	0.234415	0.140729	0.082906	0.050239	0.022679
180	0.234529	0.140636	0.082794	0.05034	0.022947
180.2	0.234826	0.140528	0.082641	0.050406	0.022965
180.4	0.235279	0.140881	0.083101	0.050486	0.023134
180.6	0.234997	0.140598	0.082802	0.050405	0.023268
180.8	0.234866	0.140165	0.082325	0.050163	0.02319
181	0.235794	0.140895	0.083007	0.050898	0.023963
181.2	0.236018	0.140981	0.08326	0.051313	0.023901
181.4	0.235265	0.140879	0.082963	0.051257	0.023517
181.6	0.235301	0.140802	0.082614	0.051192	0.023606
181.8	0.235716	0.140954	0.082821	0.051503	0.023782
182	0.23503	0.140568	0.082406	0.051045	0.023188
182.2	0.234757	0.140944	0.082507	0.051892	0.023637
182.4	0.235206	0.141292	0.083046	0.051893	0.02432
182.6	0.234884	0.140952	0.082791	0.051819	0.023598
182.8	0.234499	0.141311	0.083168	0.052041	0.023546
183	0.234624	0.141683	0.083851	0.05213	0.02373
183.2	0.234368	0.141977	0.083465	0.052206	0.0234
183.4	0.234518	0.14241	0.08368	0.052177	0.023281
183.6	0.2347	0.143042	0.084159	0.052201	0.023464
183.8	0.234457	0.142601	0.084355	0.051995	0.023101
184	0.234145	0.142103	0.084542	0.051787	0.022513
184.2	0.234709	0.142435	0.085039	0.052166	0.022621
184.4	0.234077	0.141792	0.084311	0.051531	0.021899
184.6	0.233727	0.141739	0.083952	0.051877	0.022109
184.8	0.234478	0.14113	0.084074	0.051694	0.022201
185	0.234286	0.141237	0.084077	0.051701	0.022426
185.2	0.233859	0.140977	0.084279	0.051548	0.022493
185.4	0.233972	0.140666	0.084213	0.051227	0.023075
185.6	0.234254	0.140451	0.084205	0.051073	0.02287
185.8	0.234397	0.140509	0.084542	0.051379	0.023118
186	0.234558	0.140451	0.084532	0.05141	0.023265
186.2	0.234666	0.140736	0.084727	0.051984	0.023994
186.4	0.234167	0.140422	0.08445	0.051623	0.023944
186.6	0.234217	0.141132	0.084792	0.052376	0.024608
186.8	0.234863	0.141586	0.084935	0.052949	0.025389
187	0.235093	0.142205	0.085515	0.053127	0.025769
187.2	0.234562	0.142001	0.085152	0.052699	0.025542
187.4	0.234968	0.142102	0.085423	0.052547	0.025893
187.6	0.235087	0.142235	0.085088	0.053019	0.025686
187.8	0.234655	0.141458	0.085011	0.0526	0.024859
188	0.23469	0.141327	0.084812	0.052579	0.02467
188.2	0.235193	0.141834	0.084106	0.052642	0.02484
188.4	0.234713	0.141266	0.083289	0.052181	0.024252
188.6	0.235118	0.141453	0.083324	0.052191	0.024059
188.8	0.235109	0.140335	0.082553	0.051739	0.023041
189	0.235438	0.140603	0.082912	0.051864	0.023443
189.2	0.236245	0.140498	0.083237	0.051332	0.02332
189.4	0.236854	0.140867	0.083531	0.051666	0.023899
189.6	0.237201	0.140783	0.083496	0.051456	0.023287
189.8	0.237962	0.140971	0.083801	0.051515	0.023897
190	0.237666	0.141126	0.083827	0.05174	0.023635
190.2	0.237318	0.141424	0.08472	0.052125	0.024258
190.4	0.237027	0.14149	0.085171	0.052093	0.024665
190.6	0.237268	0.142349	0.085948	0.052258	0.024958
190.8	0.237131	0.142746	0.086242	0.052072	0.024894
191	0.237069	0.1424	0.086382	0.051162	0.024641
191.2	0.237	0.141857	0.085772	0.051164	0.024505
191.4	0.237208	0.142299	0.086237	0.051279	0.024609
191.6	0.236753	0.142327	0.085967	0.051612	0.024407
191.8	0.236106	0.141666	0.085182	0.051243	0.024156
192	0.236628	0.142416	0.085164	0.051727	0.02435
192.2	0.236831	0.14268	0.085438	0.051738	0.024358
192.4	0.236379	0.142365	0.084852	0.051523	0.023785
192.6	0.237047	0.142873	0.085053	0.052239	0.023834
192.8	0.236785	0.142608	0.084493	0.051823	0.023338
193	0.23663	0.14271	0.083984	0.051321	0.023083
193.2	0.237133	0.142637	0.083792	0.05151	0.023361
193.4	0.237202	0.142721	0.083811	0.051868	0.023556
193.6	0.237204	0.142126	0.083287	0.051422	0.022758
193.8	0.237432	0.142514	0.08363	0.051693	0.023267
194	0.236953	0.142391	0.084009	0.051984	0.023341
194.2	0.236085	0.142155	0.084198	0.052168	0.023383
194.4	0.235752	0.142255	0.08404	0.052351	0.023256
194.6	0.235417	0.142443	0.084282	0.052256	0.022766
194.8	0.234635	0.142151	0.084287	0.052026	0.022522
195	0.234564	0.141489	0.084007	0.051813	0.02244
195.2	0.233714	0.141168	0.083988	0.051823	0.022253
195.4	0.233225	0.141508	0.084836	0.05217	0.022864
195.6	0.233023	0.141528	0.084619	0.052861	0.023724
195.8	0.233472	0.141362	0.084849	0.052991	0.023927
196	0.233212	0.141448	0.084864	0.052798	0.023949
196.2	0.233212	0.141301	0.084779	0.052405	0.024385
196.4	0.233388	0.141481	0.084721	0.052438	0.024737
196.6	0.233055	0.141513	0.084576	0.052298	0.024694
196.8	0.232097	0.141202	0.083643	0.051503	0.024273
197	0.232814	0.141398	0.083739	0.051754	0.024849
197.2	0.234	0.141385	0.084691	0.052197	0.025052
197.4	0.233606	0.140909	0.084108	0.051663	0.02416
197.6	0.234455	0.141236	0.084764	0.052191	0.024673
197.8	0.234927	0.1412	0.084274	0.051899	0.024738
198	0.234806	0.141088	0.084569	0.052357	0.024526
198.2	0.234471	0.141175	0.084875	0.052499	0.023848
198.4	0.234814	0.141342	0.08489	0.052338	0.023547
198.6	0.234385	0.141063	0.084799	0.051859	0.022964
198.8	0.234793	0.141712	0.085702	0.052546	0.023403
199	0.235014	0.141832	0.085235	0.052564	0.022864
199.2	0.23459	0.141972	0.085304	0.052744	0.022796
199.4	0.235461	0.143247	0.086315	0.053778	0.024028
199.6	0.235756	0.14337	0.08614	0.053936	0.023856
199.8	0.235312	0.143061	0.085715	0.053578	0.023205
200	0.235296	0.143398	0.086101	0.053924	0.023672
200.2	0.236367	0.143883	0.086626	0.053992	0.02431
200.4	0.235837	0.143983	0.086537	0.054173	0.024023
200.6	0.235907	0.144405	0.086534	0.054485	0.024305
200.8	0.236589	0.144937	0.086918	0.055022	0.024708
201	0.236999	0.144835	0.086849	0.055244	0.024799
201.2	0.236581	0.14449	0.086847	0.055152	0.024124
201.4	0.236141	0.144249	0.086355	0.054851	0.023994
201.6	0.236964	0.14501	0.086594	0.055629	0.024575
201.8	0.237066	0.144923	0.086111	0.055365	0.024214
202	0.237224	0.145052	0.086728	0.055537	0.024548
202.2	0.237041	0.144428	0.085937	0.054851	0.024077
202.4	0.237213	0.144505	0.085321	0.054602	0.024506
202.6	0.237067	0.143882	0.084941	0.054317	0.024356
202.8	0.236943	0.14376	0.084835	0.054088	0.02418
203	0.236483	0.143738	0.084105	0.053868	0.024154
203.2	0.236624	0.144116	0.084268	0.054092	0.024681
203.4	0.235811	0.144013	0.084086	0.053845	0.024383
203.6	0.235653	0.143887	0.083901	0.053803	0.024551
203.8	0.235391	0.14376	0.083625	0.053623	0.024227
204	0.235474	0.143929	0.083767	0.05361	0.023947
204.2	0.235021	0.143788	0.083327	0.053404	0.023759
204.4	0.235	0.14406	0.083608	0.053691	0.023858
204.6	0.234966	0.144051	0.083544	0.053711	0.023828
204.8	0.234615	0.143924	0.08381	0.053624	0.023748
205	0.234087	0.143215	0.083412	0.053344	0.023141
205.2	0.233581	0.143299	0.083737	0.052872	0.022506
205.4	0.233597	0.143594	0.083997	0.052649	0.022391
205.6	0.234896	0.144439	0.085115	0.053693	0.022991
205.8	0.235215	0.144299	0.08556	0.05327	0.023147
206	0.235884	0.144572	0.085952	0.053414	0.023863
206.2	0.236245	0.144225	0.085704	0.053388	0.023674
206.4	0.235912	0.143807	0.085531	0.052782	0.023416
206.6	0.235366	0.142998	0.085122	0.052622	0.022891
206.8	0.236501	0.143303	0.085387	0.05281	0.023156
207	0.236617	0.143105	0.085436	0.053086	0.023199
207.2	0.236209	0.142414	0.085181	0.052758	0.022795
207.4	0.236298	0.142151	0.085361	0.052922	0.02286
207.6	0.236933	0.141874	0.085293	0.052436	0.022627
207.8	0.236091	0.141353	0.085045	0.052324	0.021659
208	0.235814	0.141205	0.085142	0.052242	0.021579
208.2	0.235668	0.140855	0.084852	0.052127	0.021469
208.4	0.235728	0.140663	0.084736	0.052242	0.021361
208.6	0.235559	0.140795	0.084926	0.052082	0.021231
208.8	0.235535	0.140462	0.085166	0.051711	0.021238
209	0.234744	0.140143	0.084409	0.050942	0.020714
209.2	0.235441	0.14125	0.085405	0.050954	0.021234
209.4	0.235559	0.141168	0.085429	0.050875	0.020781
209.6	0.236361	0.141794	0.086034	0.051749	0.02154
209.8	0.236796	0.142398	0.085739	0.051652	0.022212
210	0.237383	0.142598	0.085637	0.052126	0.02219
210.2	0.236634	0.142371	0.085119	0.052067	0.021568
210.4	0.236595	0.14274	0.08488	0.052381	0.02155
210.6	0.237173	0.142635	0.084676	0.052796	0.021965
210.8	0.237728	0.142429	0.084379	0.052507	0.02214
211	0.236819	0.141905	0.084069	0.052523	0.022086
211.2	0.237012	0.141591	0.084582	0.052581	0.022713
211.4	0.23728	0.141585	0.084589	0.052665	0.022567
211.6	0.236769	0.141219	0.084802	0.052547	0.022485
211.8	0.236213	0.14152	0.085148	0.052933	0.022643
212	0.236518	0.141744	0.084851	0.053039	0.022414
212.2	0.236173	0.141534	0.084609	0.052968	0.022331
212.4	0.236343	0.142024	0.085062	0.053068	0.022752
212.6	0.236825	0.14247	0.085681	0.053063	0.023562
212.8	0.236731	0.142181	0.085691	0.052905	0.023432
213	0.23648	0.142089	0.085494	0.052578	0.022961
213.2	0.237344	0.142667	0.086027	0.052819	0.022941
213.4	0.237098	0.142587	0.085687	0.052917	0.023021
213.6	0.237873	0.143593	0.086748	0.05386	0.024222
213.8	0.237853	0.14369	0.086756	0.053409	0.024023
214	0.23807	0.143642	0.086845	0.053491	0.02387
214.2	0.237839	0.144216	0.08751	0.053942	0.02432
214.4	0.237731	0.143775	0.086568	0.05327	0.024143
214.6	0.237534	0.143318	0.086408	0.053069	0.024219
214.8	0.237845	0.143472	0.086925	0.053091	0.024743
215	0.238057	0.143692	0.086881	0.053511	0.025108
215.2	0.238364	0.143397	0.086844	0.053389	0.024921
215.4	0.238255	0.14347	0.086812	0.053379	0.024543
215.6	0.237879	0.143378	0.08633	0.052847	0.024035
215.8	0.237696	0.143603	0.085464	0.052745	0.023735
216	0.238219	0.143499	0.085453	0.052701	0.023718
216.2	0.237775	0.14317	0.084836	0.052301	0.023529
216.4	0.238138	0.142936	0.084476	0.052475	0.023598
216.6	0.239105	0.143446	0.0852	0.053085	0.024146
216.8	0.238042	0.142562	0.084495	0.052441	0.022841
217	0.237615	0.142559	0.083813	0.052445	0.022546
217.2	0.238309	0.142876	0.084547	0.052657	0.023022
217.4	0.238107	0.142794	0.084959	0.052601	0.022678
217.6	0.237256	0.142293	0.084997	0.05223	0.021746
217.8	0.237662	0.142489	0.085212	0.052166	0.022296
218	0.237902	0.142386	0.085138	0.052097	0.022246
218.2	0.236995	0.141855	0.085286	0.05174	0.021683
218.4	0.237284	0.141748	0.085485	0.051867	0.022077
218.6	0.237999	0.142291	0.086544	0.052656	0.022669
218.8	0.238171	0.14217	0.086416	0.052643	0.022529
219	0.237447	0.142294	0.086056	0.052646	0.022405
219.2	0.236937	0.141991	0.085719	0.052506	0.022124
219.4	0.236455	0.14205	0.085155	0.052447	0.021916
219.6	0.236885	0.142369	0.084739	0.052281	0.022247
219.8	0.237183	0.142332	0.085317	0.052926	0.023183
220	0.237054	0.14215	0.084992	0.052641	0.0231
220.2	0.237378	0.142618	0.084673	0.053049	0.023721
220.4	0.237893	0.142184	0.084925	0.053071	0.023873
220.6	0.2375	0.142467	0.085112	0.052906	0.024032
220.8	0.236188	0.141523	0.084005	0.05216	0.023412
221	0.237082	0.142131	0.084663	0.052525	0.024399
221.2	0.236476	0.141273	0.084559	0.051849	0.024128
221.4	0.23587	0.141039	0.084042	0.051158	0.023819
221.6	0.236176	0.141335	0.084261	0.051159	0.024452
221.8	0.237315	0.141976	0.084865	0.051587	0.025182
222	0.236285	0.141112	0.084265	0.050555	0.023652
222.2	0.236532	0.141553	0.085287	0.051013	0.024264
222.4	0.237161	0.142248	0.085309	0.051504	0.024258
222.6	0.237051	0.142844	0.085528	0.051646	0.02384
222.8	0.237084	0.143492	0.08594	0.051801	0.023735
223	0.236928	0.144084	0.086221	0.051785	0.024148
223.2	0.237414	0.1443	0.085652	0.051878	0.023797
223.4	0.238436	0.145348	0.086871	0.052492	0.024423
223.6	0.239196	0.145537	0.087324	0.052776	0.024783
223.8	0.239186	0.14579	0.087542	0.053576	0.025188
224	0.23911	0.145949	0.087046	0.053646	0.025159
224.2	0.239552	0.145711	0.086787	0.053484	0.02515
224.4	0.239439	0.145169	0.086462	0.053615	0.024724
224.6	0.239082	0.145133	0.086497	0.053959	0.025126
224.8	0.238974	0.145107	0.086155	0.054158	0.025134
225	0.239305	0.145577	0.086656	0.054862	0.025768
225.2	0.238732	0.145106	0.086152	0.054969	0.025777
225.4	0.239442	0.144885	0.085738	0.054887	0.025659
225.6	0.239333	0.144765	0.085774	0.055265	0.025078
225.8	0.239455	0.144461	0.085817	0.055335	0.024928
226	0.238561	0.143723	0.085226	0.054842	0.024385
226.2	0.239148	0.144578	0.086213	0.055402	0.025394
226.4	0.238937	0.144783	0.086439	0.055058	0.025154
226.6	0.238422	0.144391	0.086176	0.054335	0.02539
226.8	0.238646	0.144382	0.086159	0.053442	0.025555
227	0.23831	0.143927	0.085756	0.052489	0.025477
227.2	0.238184	0.143865	0.085509	0.051931	0.025225
227.4	0.238235	0.144101	0.085914	0.051961	0.02562
227.6	0.238153	0.143838	0.085155	0.051531	0.025584
227.8	0.237483	0.143335	0.084961	0.050782	0.025202
228	0.236891	0.143029	0.083913	0.050507	0.024423
228.2	0.237312	0.1431	0.083695	0.050267	0.024127
228.4	0.23712	0.143043	0.083335	0.050792	0.023659
228.6	0.236791	0.143196	0.083065	0.050777	0.023153
228.8	0.237091	0.143549	0.083219	0.051283	0.02315
229	0.237707	0.143927	0.083506	0.051599	0.023386
229.2	0.237917	0.143483	0.083456	0.051742	0.023345
229.4	0.238008	0.143778	0.08374	0.05207	0.023348
229.6	0.237147	0.143862	0.084119	0.052046	0.023191
229.8	0.237519	0.144208	0.084711	0.052749	0.023972
230	0.236835	0.144219	0.08479	0.052908	0.023911
230.2	0.237125	0.144502	0.085847	0.053376	0.024616
230.4	0.236841	0.144023	0.085608	0.053347	0.024606
230.6	0.236898	0.143998	0.084951	0.052825	0.025158
230.8	0.237057	0.143984	0.085288	0.052307	0.024974
231	0.236488	0.144079	0.08482	0.052089	0.025077
231.2	0.236823	0.144709	0.085488	0.052956	0.025953
231.4	0.237463	0.145441	0.085825	0.053372	0.026439
231.6	0.237429	0.145335	0.085946	0.053121	0.026227
231.8	0.237507	0.145214	0.08606	0.053089	0.026127
232	0.238214	0.146541	0.085922	0.053673	0.026426
232.2	0.238251	0.146374	0.086001	0.05353	0.02594
232.4	0.237834	0.145518	0.085228	0.052736	0.024834
232.6	0.238566	0.145891	0.085718	0.052572	0.025159
232.8	0.239058	0.145452	0.085882	0.052367	0.025052
233	0.238728	0.145104	0.085661	0.052031	0.024691
233.2	0.239032	0.144903	0.086006	0.05204	0.024995
233.4	0.238936	0.145112	0.086088	0.052189	0.02519
233.6	0.238879	0.144672	0.086225	0.052221	0.024761
233.8	0.24015	0.145346	0.08724	0.053364	0.025658
234	0.240431	0.14512	0.086807	0.053115	0.025081
234.2	0.240852	0.145	0.087174	0.053349	0.02527
234.4	0.241001	0.145028	0.087033	0.053173	0.025232
234.6	0.240642	0.144504	0.08609	0.05239	0.024551
234.8	0.240034	0.144323	0.085776	0.05218	0.023908
235	0.240407	0.145454	0.086584	0.053053	0.02495
235.2	0.240337	0.145839	0.08692	0.053608	0.025318
235.4	0.239821	0.146145	0.086478	0.052789	0.024172
235.6	0.240005	0.146348	0.087007	0.052899	0.024429
235.8	0.239603	0.146886	0.087028	0.052995	0.024361
236	0.238899	0.14739	0.087123	0.0532	0.024427
236.2	0.238102	0.146856	0.086738	0.052914	0.023883
236.4	0.237503	0.146184	0.086127	0.052112	0.023382
236.6	0.237329	0.146655	0.086061	0.052129	0.023793
236.8	0.237138	0.146448	0.085812	0.051876	0.02378
237	0.237367	0.146164	0.085848	0.052208	0.024196
237.2	0.23846	0.146249	0.085907	0.052802	0.024701
237.4	0.239121	0.146775	0.086507	0.053718	0.025304
237.6	0.239804	0.14697	0.0867	0.054248	0.025627
237.8	0.240392	0.147323	0.086479	0.054474	0.025821
238	0.24086	0.147227	0.08646	0.0547	0.025454
238.2	0.240722	0.14675	0.086392	0.05474	0.025171
238.4	0.240534	0.145989	0.085647	0.054796	0.024857
238.6	0.240814	0.146083	0.08524	0.055165	0.024776
238.8	0.240989	0.146403	0.085846	0.055653	0.025529
239	0.240458	0.145856	0.085572	0.055251	0.025195
239.2	0.239827	0.145427	0.085088	0.055378	0.024831
239.4	0.239903	0.144881	0.085085	0.054884	0.024254
239.6	0.239773	0.144717	0.085246	0.055197	0.024711
239.8	0.238448	0.144278	0.085052	0.054793	0.024225
240	0.238584	0.144279	0.085658	0.054775	0.025016
240.2	0.238139	0.143459	0.084764	0.053613	0.023966
240.4	0.237475	0.143094	0.084771	0.053531	0.023345
240.6	0.237726	0.143224	0.084898	0.053408	0.023464
240.8	0.23774	0.142512	0.084474	0.053213	0.02347
241	0.238292	0.142668	0.084386	0.053687	0.023498
241.2	0.238252	0.143176	0.0847	0.053708	0.023495
241.4	0.238309	0.143565	0.084729	0.053801	0.023811
241.6	0.238755	0.144024	0.08452	0.053781	0.024143
241.8	0.239468	0.144735	0.084951	0.053801	0.024074
242	0.239826	0.144897	0.085142	0.053337	0.023944
242.2	0.239627	0.144767	0.084671	0.052676	0.023444
242.4	0.240494	0.145621	0.085086	0.053037	0.024323
242.6	0.240198	0.145946	0.085255	0.052647	0.024237
242.8	0.239918	0.145917	0.085549	0.052548	0.024334
243	0.24009	0.146061	0.085437	0.051984	0.024338
243.2	0.240488	0.14601	0.085932	0.05194	0.024236
243.4	0.240001	0.145703	0.085483	0.051505	0.023692
243.6	0.240256	0.146405	0.086026	0.051709	0.024422
243.8	0.239421	0.145571	0.08575	0.050746	0.024021
244	0.239263	0.145733	0.085546	0.051211	0.024358
244.2	0.238901	0.145472	0.085173	0.051287	0.023975
244.4	0.238271	0.145106	0.085669	0.051782	0.023708
244.6	0.237825	0.145084	0.08522	0.052217	0.023598
244.8	0.237866	0.14493	0.08517	0.052611	0.023989
245	0.2378	0.145454	0.085328	0.053233	0.023963
245.2	0.237779	0.14536	0.085614	0.053901	0.02406
245.4	0.23854	0.145556	0.085924	0.054698	0.024644
245.6	0.238808	0.145787	0.085725	0.05485	0.02444
245.8	0.238773	0.145442	0.085841	0.055023	0.024744
246	0.239101	0.145594	0.086695	0.055337	0.025124
246.2	0.238853	0.145246	0.087016	0.055643	0.024929
246.4	0.239066	0.145377	0.087349	0.056442	0.025866
246.6	0.239316	0.145078	0.087662	0.056756	0.026058
246.8	0.240352	0.145201	0.087984	0.056831	0.026286
247	0.240031	0.144303	0.08757	0.055896	0.02579
247.2	0.240305	0.144242	0.088056	0.056101	0.025861
247.4	0.240137	0.144181	0.087328	0.055968	0.025982
247.6	0.240172	0.144435	0.087534	0.055572	0.026335
247.8	0.239432	0.143976	0.087146	0.054906	0.026013
248	0.239601	0.143934	0.086638	0.054865	0.026439
248.2	0.239139	0.14347	0.086025	0.054128	0.025145
248.4	0.238732	0.143132	0.086189	0.053665	0.024181
248.6	0.238675	0.1435	0.085327	0.053302	0.023885
248.8	0.239048	0.143184	0.084938	0.053198	0.023413
249	0.239307	0.143852	0.085266	0.053532	0.023348
249.2	0.239806	0.143706	0.085423	0.053789	0.023104
249.4	0.239607	0.143919	0.085221	0.053444	0.022735
249.6	0.2397	0.144097	0.085104	0.053591	0.022722
249.8	0.240272	0.144058	0.085733	0.053887	0.023279
250	0.240135	0.144167	0.08577	0.05385	0.022985
250.2	0.239686	0.144044	0.085472	0.054041	0.02305
250.4	0.240311	0.144635	0.08565	0.054127	0.023874
250.6	0.240132	0.144234	0.085182	0.05354	0.023102
250.8	0.239492	0.144147	0.085487	0.053027	0.022788
251	0.239304	0.144307	0.085872	0.053307	0.023105
251.2	0.239925	0.144602	0.086136	0.053318	0.022962
251.4	0.239381	0.144936	0.086014	0.053062	0.022708
251.6	0.239596	0.145822	0.086861	0.053503	0.023482
251.8	0.239309	0.145071	0.086086	0.053024	0.023333
252	0.238947	0.144591	0.085801	0.05261	0.022876
252.2	0.238463	0.14489	0.085821	0.052941	0.022454
252.4	0.238586	0.144437	0.086004	0.052812	0.022671
252.6	0.238667	0.144486	0.085775	0.053337	0.023138
252.8	0.239516	0.144455	0.086352	0.054121	0.023432
253	0.239889	0.144602	0.086917	0.054497	0.024077
253.2	0.240355	0.144282	0.086689	0.054998	0.024233
253.4	0.240981	0.144851	0.087234	0.055225	0.025012
253.6	0.241705	0.144832	0.087226	0.055357	0.025542
253.8	0.241402	0.144606	0.086949	0.055384	0.025293
254	0.240625	0.144177	0.087024	0.055073	0.025396
254.2	0.240769	0.143953	0.086752	0.054723	0.025635
254.4	0.240378	0.143483	0.086259	0.053828	0.025342
254.6	0.240103	0.143056	0.086449	0.054186	0.024964
254.8	0.24018	0.143156	0.086795	0.054026	0.024994
255	0.240512	0.143748	0.086714	0.054125	0.024999
255.2	0.24014	0.143841	0.086484	0.053587	0.02453
255.4	0.23981	0.144324	0.086537	0.053833	0.024689
255.6	0.239402	0.143866	0.08627	0.053446	0.024246
255.8	0.23865	0.143296	0.086018	0.052858	0.023585
256	0.23873	0.143683	0.086156	0.052805	0.023168
256.2	0.238444	0.143403	0.086073	0.05302	0.023024
256.4	0.238557	0.143113	0.08618	0.052921	0.023051
256.6	0.239141	0.144013	0.086311	0.053761	0.02385
256.8	0.239701	0.143689	0.086228	0.054104	0.023712
257	0.240224	0.144235	0.086648	0.054796	0.024148
257.2	0.240442	0.144341	0.086783	0.055025	0.023919
257.4	0.240128	0.144522	0.086993	0.054754	0.023695
257.6	0.240201	0.144833	0.086509	0.055273	0.023528
257.8	0.240298	0.144503	0.086499	0.055049	0.023388
258	0.239839	0.143354	0.085974	0.054268	0.023087
258.2	0.240201	0.143768	0.0857	0.054275	0.023794
258.4	0.240456	0.143727	0.085993	0.054356	0.023846
258.6	0.240364	0.143331	0.085595	0.053948	0.023323
258.8	0.239341	0.142828	0.084634	0.052914	0.022531
259	0.239463	0.142903	0.084883	0.052759	0.022623
259.2	0.23948	0.142101	0.084641	0.052396	0.022278
259.4	0.239943	0.141792	0.085112	0.05258	0.022092
259.6	0.239293	0.141175	0.084917	0.051701	0.021322
259.8	0.239574	0.141143	0.085192	0.051414	0.021058
260	0.240058	0.141043	0.085219	0.051715	0.02074
260.2	0.240138	0.140953	0.08612	0.051914	0.021229
260.4	0.240412	0.141398	0.085932	0.051647	0.021679
260.6	0.241667	0.142888	0.086347	0.052736	0.022556
260.8	0.242094	0.142663	0.086879	0.053147	0.022412
261	0.24222	0.143523	0.087009	0.053778	0.022585
261.2	0.242007	0.143985	0.086959	0.054286	0.022697
261.4	0.24264	0.144726	0.086952	0.054824	0.023486
261.6	0.243187	0.145394	0.086652	0.055236	0.024061
261.8	0.243361	0.145645	0.087049	0.055529	0.024516
262	0.243255	0.14619	0.087448	0.056017	0.025394
262.2	0.243432	0.147071	0.087687	0.055765	0.025797
262.4	0.242865	0.146838	0.087154	0.055537	0.025317
262.6	0.242433	0.146695	0.086913	0.055381	0.025234
262.8	0.241528	0.146002	0.086453	0.05506	0.024658
263	0.24181	0.145828	0.086836	0.054936	0.024833
263.2	0.241984	0.145582	0.087011	0.055537	0.02555
263.4	0.24176	0.144953	0.087273	0.055003	0.025021
263.6	0.240276	0.144023	0.08662	0.053842	0.024111
263.8	0.24079	0.144088	0.08712	0.053775	0.024344
264	0.240292	0.143732	0.086909	0.05324	0.024106
264.2	0.239356	0.143673	0.086579	0.052355	0.024092
264.4	0.23972	0.144112	0.086325	0.052277	0.024133
264.6	0.24013	0.144402	0.086606	0.052544	0.023885
264.8	0.238936	0.143301	0.086016	0.051955	0.023147
265	0.239029	0.143282	0.08555	0.051901	0.022818
265.2	0.239225	0.143603	0.085697	0.052067	0.022985
265.4	0.239764	0.143844	0.085983	0.052383	0.023643
265.6	0.240668	0.144682	0.086724	0.053287	0.024534
265.8	0.241593	0.145129	0.087648	0.054407	0.024586
266	0.241177	0.145169	0.087274	0.054328	0.024761
266.2	0.241425	0.145434	0.087128	0.054481	0.024446
266.4	0.24165	0.145334	0.086817	0.055039	0.024148
266.6	0.241158	0.144267	0.08623	0.054647	0.023298
266.8	0.240931	0.144154	0.085922	0.054575	0.023067
267	0.241399	0.144464	0.085971	0.054829	0.02333
267.2	0.241827	0.144317	0.086028	0.055191	0.023595
267.4	0.242201	0.144321	0.086802	0.054815	0.023591
267.6	0.24126	0.144324	0.086168	0.054264	0.023795
267.8	0.241608	0.144617	0.085703	0.054335	0.023833
268	0.241385	0.145134	0.085805	0.054589	0.023721
268.2	0.240977	0.145275	0.086012	0.054714	0.023854
268.4	0.240623	0.145053	0.085871	0.054545	0.023834
268.6	0.240525	0.145176	0.086146	0.054386	0.024244
268.8	0.240679	0.145404	0.086574	0.054653	0.024749
269	0.24103	0.145521	0.086748	0.054983	0.024815
269.2	0.241138	0.146164	0.087542	0.055951	0.025946
269.4	0.241886	0.146268	0.088306	0.056198	0.027061
269.6	0.242222	0.146119	0.088326	0.056148	0.027072
269.8	0.2421	0.146246	0.088634	0.055756	0.026537
270	0.241781	0.146165	0.087981	0.055604	0.026887
270.2	0.242028	0.14564	0.087624	0.055147	0.026323
270.4	0.241044	0.144729	0.086793	0.054098	0.025293
270.6	0.240583	0.14432	0.086808	0.05369	0.02507
270.8	0.241149	0.144821	0.086713	0.053635	0.025091
271	0.242078	0.144908	0.086866	0.053523	0.025102
271.2	0.242303	0.145194	0.087538	0.053568	0.025393
271.4	0.24179	0.145114	0.086857	0.053375	0.025292
271.6	0.240982	0.14467	0.085249	0.053081	0.024196
271.8	0.241358	0.144872	0.085486	0.05371	0.023926
272	0.241289	0.145057	0.08585	0.054125	0.023654
272.2	0.24089	0.144862	0.085544	0.054005	0.023821
272.4	0.24135	0.145545	0.085995	0.053962	0.024289
272.6	0.242169	0.145849	0.08614	0.054411	0.024126
272.8	0.242227	0.14597	0.08601	0.054855	0.02413
273	0.242445	0.146302	0.086291	0.05527	0.024414
273.2	0.242763	0.146313	0.086354	0.055199	0.025058
273.4	0.24261	0.146482	0.086315	0.054795	0.025187
273.6	0.243215	0.147164	0.086723	0.055088	0.025531
273.8	0.243543	0.147788	0.086988	0.054763	0.02578
274	0.243439	0.14776	0.086558	0.055004	0.026271
274.2	0.243255	0.147519	0.086796	0.054656	0.026199
274.4	0.242833	0.14738	0.087122	0.053841	0.026088
274.6	0.243117	0.147288	0.087371	0.05382	0.026391
274.8	0.243617	0.147519	0.087729	0.053962	0.026723
275	0.243918	0.147524	0.087837	0.053679	0.027297
275.2	0.243071	0.147418	0.087849	0.05369	0.02754
275.4	0.242437	0.146682	0.087183	0.053546	0.027049
275.6	0.241737	0.14579	0.086955	0.053006	0.026586
275.8	0.241375	0.14563	0.087172	0.052915	0.026306
276	0.241556	0.145935	0.0873	0.052958	0.026416
276.2	0.241141	0.146144	0.087133	0.052854	0.02647
276.4	0.241044	0.146458	0.087042	0.052877	0.02602
276.6	0.24125	0.146744	0.086685	0.053743	0.026301
276.8	0.241794	0.146995	0.086683	0.053948	0.026774
277	0.241985	0.147304	0.086379	0.054332	0.026596
277.2	0.241556	0.147598	0.086444	0.054694	0.026923
277.4	0.241949	0.147936	0.086727	0.055151	0.026779
277.6	0.242774	0.14818	0.08696	0.055523	0.026751
277.8	0.242577	0.147826	0.087062	0.055227	0.026314
278	0.243159	0.147983	0.087726	0.05591	0.026828
278.2	0.243485	0.147498	0.08748	0.055657	0.026209
278.4	0.244226	0.147725	0.087515	0.055578	0.02625
278.6	0.244724	0.147817	0.087667	0.055827	0.026308
278.8	0.24507	0.147337	0.087843	0.055597	0.026385
279	0.244596	0.147007	0.087641	0.05529	0.026352
279.2	0.244831	0.147236	0.088388	0.056031	0.026863
279.4	0.244154	0.146462	0.088046	0.055538	0.026171
279.6	0.244087	0.146525	0.087912	0.055532	0.026404
279.8	0.244455	0.146814	0.087758	0.05571	0.026394
280	0.244324	0.147025	0.087679	0.055796	0.026327
280.2	0.243258	0.146724	0.087121	0.055616	0.026102
280.4	0.243633	0.147316	0.087213	0.055599	0.026612
280.6	0.243406	0.147161	0.086898	0.055303	0.02643
280.8	0.242948	0.146656	0.086846	0.05537	0.026028
281	0.242566	0.146784	0.086925	0.05584	0.02646
281.2	0.242675	0.146778	0.087322	0.056194	0.026888
281.4	0.242341	0.14628	0.087081	0.056162	0.026342
281.6	0.242344	0.146368	0.087554	0.056008	0.026664
281.8	0.24246	0.146226	0.087624	0.055967	0.026718
282	0.242559	0.146576	0.087624	0.056349	0.027104
282.2	0.242825	0.146743	0.087812	0.05621	0.026933
282.4	0.242777	0.146544	0.087677	0.055802	0.026969
282.6	0.242263	0.146193	0.087403	0.05544	0.026673
282.8	0.24272	0.146579	0.087735	0.055794	0.027037
283	0.24234	0.14664	0.087321	0.055912	0.026662
283.2	0.24272	0.146974	0.087111	0.056425	0.026947
283.4	0.242683	0.146915	0.086948	0.056045	0.026655
283.6	0.243523	0.147054	0.086898	0.056084	0.027074
283.8	0.243353	0.146501	0.086292	0.055984	0.026121
284	0.243336	0.146802	0.086416	0.056357	0.026362
284.2	0.243568	0.146692	0.086155	0.056122	0.026519
284.4	0.243852	0.146446	0.085891	0.055973	0.026005
284.6	0.243857	0.146723	0.086323	0.056637	0.026075
284.8	0.243927	0.146272	0.086604	0.056861	0.026296
285	0.244147	0.146245	0.08627	0.056553	0.026049
285.2	0.244136	0.146199	0.086509	0.056359	0.025856
285.4	0.244022	0.146666	0.086939	0.056672	0.026212
285.6	0.24427	0.146516	0.087085	0.056374	0.025991
285.8	0.244245	0.146898	0.087864	0.056778	0.026379
286	0.243767	0.146855	0.088341	0.056537	0.026363
286.2	0.243915	0.146901	0.088892	0.056264	0.026277
286.4	0.243689	0.146794	0.089121	0.056132	0.026411
286.6	0.244058	0.147255	0.089252	0.056374	0.026603
286.8	0.244482	0.148041	0.089293	0.056707	0.026911
287	0.24462	0.147816	0.088743	0.05676	0.026995
287.2	0.245051	0.147768	0.08899	0.05682	0.027285
287.4	0.244527	0.147219	0.088612	0.056353	0.026776
287.6	0.244546	0.14716	0.088729	0.056587	0.027014
287.8	0.244574	0.147531	0.088469	0.057023	0.026887
288	0.243759	0.14741	0.087917	0.057045	0.026932
288.2	0.243409	0.147287	0.087523	0.056719	0.026424
288.4	0.243191	0.147099	0.087042	0.056412	0.02612
288.6	0.242786	0.147	0.086994	0.056161	0.026035
288.8	0.24221	0.14637	0.086535	0.05531	0.025104
289	0.242452	0.146912	0.086705	0.055333	0.025351
289.2	0.241596	0.146036	0.086019	0.054456	0.024794
289.4	0.241513	0.146073	0.085709	0.05489	0.025106
289.6	0.241172	0.145661	0.085624	0.054163	0.024616
289.8	0.240892	0.145448	0.085783	0.053706	0.024741
290	0.240997	0.145096	0.085025	0.053261	0.024527
290.2	0.242169	0.145596	0.086004	0.053513	0.02512
290.4	0.24234	0.145659	0.086051	0.053247	0.025113
290.6	0.242675	0.145807	0.0857	0.053428	0.025681
290.8	0.243576	0.146279	0.086136	0.054037	0.026472
291	0.243698	0.145892	0.085955	0.054054	0.026162
291.2	0.243199	0.145492	0.085726	0.053585	0.025695
291.4	0.24317	0.146256	0.086282	0.053934	0.02611
291.6	0.243372	0.146613	0.086435	0.054011	0.025865
291.8	0.242471	0.146251	0.085786	0.053838	0.025031
292	0.242156	0.146253	0.08584	0.053976	0.024672
292.2	0.242812	0.146612	0.086122	0.053944	0.024821
292.4	0.242265	0.146158	0.085681	0.053789	0.024141
292.6	0.242586	0.147061	0.086843	0.054868	0.025038
292.8	0.242876	0.147521	0.087093	0.055128	0.024686
293	0.242407	0.147331	0.086971	0.055333	0.024901
293.2	0.242228	0.14739	0.086608	0.055234	0.025082
293.4	0.243131	0.147825	0.087096	0.055622	0.02594
293.6	0.242706	0.147343	0.086568	0.055021	0.025495
293.8	0.24277	0.147525	0.086558	0.054905	0.025837
294	0.242995	0.147473	0.086453	0.054822	0.025776
294.2	0.243215	0.147149	0.087019	0.054454	0.026121
294.4	0.243028	0.146964	0.0868	0.053939	0.026205
294.6	0.242665	0.14652	0.08695	0.053447	0.026323
294.8	0.242122	0.146028	0.086668	0.05309	0.025845
295	0.242263	0.146147	0.086733	0.053161	0.025715
295.2	0.242122	0.145985	0.08705	0.053028	0.025629
295.4	0.241921	0.146059	0.087593	0.053017	0.025609
295.6	0.241492	0.145725	0.087242	0.052714	0.02556
295.8	0.24152	0.145289	0.087506	0.052472	0.025448
296	0.241947	0.145621	0.087631	0.052522	0.025272
296.2	0.241651	0.145458	0.08759	0.052275	0.025137
296.4	0.241487	0.145567	0.087611	0.052547	0.024977
296.6	0.24279	0.146643	0.088596	0.053696	0.026027
296.8	0.242368	0.145925	0.08798	0.052993	0.025295
297	0.242794	0.146644	0.088291	0.053347	0.026157
297.2	0.243738	0.14726	0.0879	0.053367	0.02671
297.4	0.244774	0.147255	0.087744	0.053701	0.026528
297.6	0.244577	0.147033	0.087272	0.053383	0.026016
297.8	0.244695	0.147336	0.087362	0.053535	0.025909
298	0.244603	0.146848	0.087056	0.05354	0.025373
298.2	0.244901	0.146929	0.087326	0.05366	0.025754
298.4	0.245145	0.147259	0.087392	0.053863	0.025799
298.6	0.244769	0.147218	0.087339	0.053997	0.025578
298.8	0.245293	0.147745	0.08778	0.054953	0.026339
299	0.246064	0.148362	0.088601	0.055766	0.027183
299.2	0.245758	0.148358	0.088742	0.055893	0.027502
299.4	0.246145	0.148923	0.089345	0.056258	0.028604
299.6	0.246702	0.149206	0.089662	0.056366	0.029568
299.8	0.247012	0.149045	0.089837	0.056262	0.029581
300.02	0.247012	0.149045	0.089837	0.056262	0.029581
300.22	0.2357	0.140874	0.084699	0.053266	0.027855
300.42	0.22252	0.131301	0.078552	0.049431	0.025255
300.62	0.208328	0.120685	0.071574	0.045273	0.022474
300.82	0.193114	0.109722	0.064747	0.04099	0.020135
301.02	0.177057	0.098963	0.058118	0.036948	0.017279
301.22	0.161392	0.088301	0.051219	0.032919	0.014672
301.42	0.14703	0.078421	0.045324	0.029632	0.012453
301.62	0.133434	0.069774	0.039958	0.026481	0.010622
301.82	0.120938	0.062446	0.035362	0.023779	0.008986
302.02	0.110876	0.05694	0.032098	0.021751	0.007899
302.22	0.103924	0.053517	0.0299	0.02077	0.007838
302.42	0.099013	0.051458	0.029282	0.020168	0.00806
302.62	0.094692	0.049648	0.028449	0.019113	0.007606
302.82	0.091818	0.047961	0.027492	0.01836	0.007187
303.02	0.090554	0.047145	0.026799	0.018237	0.007041
303.22	0.089078	0.046581	0.026809	0.018131	0.007149
303.42	0.087412	0.046176	0.026638	0.018262	0.007131
303.62	0.087245	0.04583	0.026691	0.018029	0.007524
303.82	0.087934	0.046518	0.026912	0.018363	0.007731
304.02	0.087811	0.047238	0.027373	0.018734	0.008496
304.22	0.087156	0.0471	0.027257	0.018937	0.00804
304.42	0.086825	0.046209	0.026769	0.018353	0.007466
304.62	0.086248	0.045499	0.026721	0.018209	0.007334
304.82	0.08534	0.045194	0.026713	0.017932	0.007007
305.02	0.08452	0.045255	0.026334	0.017851	0.00639
305.22	0.084583	0.045115	0.026223	0.017733	0.006507
305.42	0.084881	0.045671	0.026755	0.018254	0.006852
305.62	0.08407	0.045825	0.026816	0.018202	0.006927
305.82	0.08353	0.045947	0.026987	0.018512	0.007353
306.02	0.083348	0.045871	0.027006	0.01869	0.007691
306.22	0.082583	0.045713	0.026446	0.018701	0.00797
306.42	0.08257	0.045772	0.026733	0.018675	0.008081
306.62	0.081959	0.045373	0.026258	0.018301	0.007945
306.82	0.081615	0.045095	0.025781	0.018726	0.007997
307.02	0.081606	0.045215	0.025835	0.019072	0.00844
307.22	0.08116	0.045829	0.026687	0.019446	0.008971
307.42	0.081044	0.046012	0.026713	0.019785	0.009596
307.62	0.081334	0.045874	0.026719	0.019476	0.009903
307.82	0.081688	0.046534	0.026809	0.020135	0.010052
308.02	0.081552	0.046249	0.026464	0.020203	0.010308
308.22	0.081315	0.045591	0.025955	0.019735	0.010069
308.42	0.080926	0.044834	0.025713	0.019381	0.01017
308.62	0.080574	0.044803	0.025655	0.019057	0.009895
308.82	0.08066	0.04474	0.025196	0.018902	0.00982
309.02	0.080863	0.044499	0.025044	0.01866	0.010173
309.22	0.080855	0.044762	0.025347	0.019228	0.010417
309.42	0.080657	0.044545	0.024841	0.01934	0.010118
309.62	0.080133	0.044186	0.024081	0.018825	0.009422
309.82	0.080018	0.044039	0.023754	0.018965	0.009296
310.02	0.079276	0.043636	0.023674	0.018698	0.00902
310.22	0.078688	0.043306	0.023246	0.018077	0.008567
310.42	0.079599	0.043605	0.023287	0.017918	0.008587
310.62	0.078991	0.043626	0.023567	0.017381	0.008512
310.82	0.077884	0.043092	0.023409	0.016878	0.007951
311.02	0.077539	0.043173	0.023589	0.016707	0.007621
311.22	0.077138	0.043811	0.024301	0.016886	0.007755
311.42	0.07715	0.044023	0.024844	0.016857	0.007953
311.62	0.076771	0.044223	0.024524	0.016808	0.007721
311.82	0.076756	0.044351	0.024487	0.017266	0.007566
312.02	0.077261	0.043978	0.024731	0.01705	0.00795
312.22	0.077575	0.044683	0.025076	0.017469	0.008471
312.42	0.077523	0.044519	0.025022	0.017722	0.00829
312.62	0.07795	0.043982	0.025037	0.017634	0.008478
312.82	0.078091	0.043794	0.025061	0.018142	0.008919
313.02	0.078159	0.043631	0.025372	0.018452	0.009329
313.22	0.077773	0.043541	0.025329	0.018713	0.009574
313.42	0.07787	0.043326	0.024823	0.018406	0.009873
313.62	0.077571	0.043639	0.024998	0.017687	0.009807
313.82	0.077281	0.043299	0.025464	0.017742	0.010133
314.02	0.077321	0.043424	0.025595	0.017778	0.010796
314.22	0.077496	0.043701	0.025406	0.017556	0.011122
314.42	0.0777	0.044359	0.026021	0.017686	0.011709
314.62	0.076939	0.043831	0.02633	0.017284	0.011792
314.82	0.07627	0.043476	0.025551	0.016808	0.010824
315.02	0.076626	0.043935	0.025693	0.016898	0.010884
315.22	0.076163	0.044173	0.025432	0.016356	0.010527
315.42	0.076169	0.044301	0.025644	0.016235	0.010559
315.62	0.076141	0.044057	0.025061	0.016109	0.010111
315.82	0.076073	0.043459	0.024965	0.016082	0.009449
316.02	0.076406	0.043595	0.024372	0.016033	0.009135
316.22	0.076275	0.043667	0.024346	0.016119	0.008909
316.42	0.075913	0.043255	0.024045	0.01606	0.008511
316.62	0.076096	0.042964	0.024152	0.016053	0.008577
316.82	0.076044	0.043142	0.02442	0.016326	0.008878
317.02	0.075604	0.043095	0.024756	0.016249	0.008815
317.22	0.075738	0.042826	0.0245	0.015973	0.008675
317.42	0.075921	0.042992	0.024457	0.015861	0.008751
317.62	0.075577	0.042878	0.02451	0.01571	0.008658
317.82	0.075924	0.043154	0.024741	0.01637	0.00952
318.02	0.076216	0.04392	0.025146	0.017365	0.01047
318.22	0.075846	0.044058	0.025357	0.017775	0.010334
318.42	0.07609	0.044228	0.025447	0.018335	0.010448
318.62	0.07613	0.043964	0.025064	0.018123	0.010426
318.82	0.075891	0.043854	0.024376	0.017647	0.009694
319.02	0.075846	0.043908	0.024048	0.017567	0.009711
319.22	0.075802	0.043899	0.023909	0.017295	0.009192
319.42	0.075875	0.043535	0.02375	0.017186	0.009284
319.62	0.075064	0.043083	0.023043	0.016856	0.008626
319.82	0.074824	0.043161	0.022957	0.016798	0.008531
320.02	0.074991	0.043347	0.022472	0.01645	0.008745
320.22	0.074861	0.043524	0.022897	0.016413	0.009351
320.42	0.074317	0.043555	0.023149	0.016588	0.009791
320.62	0.074445	0.043205	0.023264	0.016459	0.010605
320.82	0.074486	0.042528	0.023035	0.016466	0.010945
321.02	0.074364	0.042693	0.023248	0.016398	0.011057
321.22	0.074271	0.042168	0.023044	0.016289	0.011007
321.42	0.074209	0.041786	0.02274	0.01657	0.011249
321.62	0.074475	0.042028	0.023229	0.016828	0.011851
321.82	0.074504	0.042476	0.024034	0.017185	0.012232
322.02	0.073744	0.042319	0.023614	0.017158	0.011403
322.22	0.074054	0.042193	0.023368	0.017058	0.010781
322.42	0.074453	0.04212	0.024031	0.016994	0.010901
322.62	0.074399	0.042572	0.024476	0.016921	0.010958
322.82	0.073706	0.042278	0.024186	0.016639	0.009869
323.02	0.07419	0.042672	0.024234	0.016785	0.009743
323.22	0.0739	0.042372	0.024062	0.016255	0.008988
323.42	0.072979	0.042426	0.023903	0.015725	0.008585
323.62	0.072576	0.042507	0.023461	0.014909	0.008143
323.82	0.072411	0.042615	0.023124	0.0143	0.007813
324.02	0.071745	0.042692	0.022703	0.01404	0.007778
324.22	0.071689	0.042824	0.023295	0.014275	0.00834
324.42	0.071585	0.042114	0.022929	0.014271	0.008077
324.62	0.072036	0.042187	0.022664	0.014511	0.008547
324.82	0.071896	0.041651	0.02244	0.014208	0.008163
325.02	0.071638	0.041404	0.022085	0.013371	0.007733
325.22	0.071742	0.041751	0.022	0.013871	0.007604
325.42	0.072448	0.041485	0.022162	0.014082	0.008031
325.62	0.072685	0.041398	0.022476	0.013786	0.008259
325.82	0.072671	0.041282	0.022681	0.013926	0.007747
326.02	0.072636	0.040867	0.022383	0.013604	0.007442
326.22	0.073545	0.040709	0.022815	0.013779	0.007581
326.42	0.073689	0.041385	0.02374	0.01423	0.007914
326.62	0.073952	0.041712	0.023808	0.014681	0.008488
326.82	0.074106	0.041936	0.023833	0.014744	0.008729
327.02	0.074281	0.042285	0.023553	0.014903	0.008825
327.22	0.074074	0.042176	0.023928	0.014947	0.009242
327.42	0.074324	0.042326	0.024133	0.015012	0.009171
327.62	0.074386	0.042342	0.023453	0.015191	0.009137
327.82	0.073883	0.04275	0.023192	0.015295	0.009133
328.02	0.074049	0.04302	0.023295	0.016169	0.00935
328.22	0.07436	0.043144	0.023412	0.016477	0.00927
328.42	0.074087	0.043229	0.02303	0.016641	0.009005
328.62	0.073677	0.043242	0.023068	0.016662	0.009019
328.82	0.073561	0.043162	0.022853	0.016465	0.008972
329.02	0.07369	0.043192	0.02295	0.016254	0.009141
329.22	0.073584	0.043609	0.023634	0.016919	0.009191
329.42	0.073506	0.042927	0.023215	0.0169	0.009292
329.62	0.073532	0.042544	0.023325	0.01728	0.009457
329.82	0.073373	0.042585	0.023803	0.017354	0.009175
330.02	0.072649	0.042487	0.023579	0.01751	0.009166
330.22	0.072824	0.042751	0.023645	0.018162	0.009348
330.42	0.073199	0.043507	0.024404	0.018404	0.010179
330.62	0.073244	0.043093	0.024528	0.018678	0.010538
330.82	0.073169	0.043067	0.024794	0.018669	0.010282
331.02	0.073073	0.042503	0.024646	0.018357	0.010189
331.22	0.073422	0.042248	0.024942	0.018268	0.010405
331.42	0.073327	0.041953	0.024231	0.018067	0.009639
331.62	0.073082	0.041631	0.024142	0.017908	0.009886
331.82	0.072856	0.041551	0.023649	0.016968	0.009761
332.02	0.073139	0.041537	0.023804	0.01717	0.009724
332.22	0.072744	0.041354	0.023985	0.01666	0.009775
332.42	0.07245	0.041354	0.023962	0.016963	0.009978
332.62	0.073013	0.041352	0.023823	0.017122	0.01
332.82	0.073185	0.041412	0.023654	0.016654	0.010653
333.02	0.073037	0.041316	0.02413	0.016187	0.010543
333.22	0.07299	0.04182	0.023901	0.016648	0.010428
333.42	0.073712	0.04193	0.0241	0.017168	0.01131
333.62	0.073166	0.041663	0.024231	0.01734	0.011369
333.82	0.072573	0.041909	0.023755	0.017427	0.010734
334.02	0.072568	0.041869	0.023762	0.017517	0.010551
334.22	0.073385	0.042151	0.024047	0.017955	0.010831
334.42	0.073317	0.042495	0.024469	0.018403	0.010614
334.62	0.073437	0.042441	0.024564	0.018886	0.010241
334.82	0.073501	0.04212	0.024599	0.018433	0.009781
335.02	0.073416	0.042609	0.024468	0.018093	0.009975
335.22	0.073366	0.042558	0.024157	0.017759	0.009572
335.42	0.073937	0.042512	0.024149	0.017785	0.009819
335.62	0.074267	0.042442	0.024917	0.018195	0.010224
335.82	0.074669	0.043281	0.024624	0.018123	0.010354
336.02	0.074808	0.043112	0.024711	0.018449	0.010196
336.22	0.073989	0.042938	0.024198	0.018331	0.009988
336.42	0.07479	0.043662	0.02425	0.018868	0.010366
336.62	0.075059	0.043841	0.024399	0.018396	0.010658
336.82	0.074617	0.044039	0.024248	0.018336	0.010646
337.02	0.074633	0.044371	0.024577	0.018531	0.010548
337.22	0.07443	0.044398	0.024474	0.018655	0.010684
337.42	0.073883	0.043692	0.024624	0.018646	0.010778
337.62	0.073198	0.043589	0.02438	0.018712	0.010725
337.82	0.073261	0.04373	0.024738	0.018762	0.010759
338.02	0.073051	0.043214	0.025076	0.018872	0.010599
338.22	0.07261	0.043145	0.025253	0.019568	0.01055
338.42	0.073033	0.042717	0.025593	0.020059	0.010556
338.62	0.073543	0.04238	0.025833	0.019823	0.010894
338.82	0.072832	0.041822	0.026113	0.019576	0.010553
339.02	0.072756	0.041417	0.0259	0.019398	0.010687
339.22	0.073787	0.041708	0.026228	0.020074	0.010932
339.42	0.074506	0.042287	0.027079	0.020959	0.0114
339.62	0.074204	0.042234	0.0273	0.020961	0.011393
[truncated: 1,301 more rows]

## Sheet: Omalizumab-FcgRIIB
Time	4 mM	2 mM	1 mM	0.5 mM	0.25 mM
-60	0	0	0	0	0
-59.8	0	0	0	0	0
-59.6	0	0	0	0	0
-59.4	0	0	0	0	0
-59.2	0	0	0	0	0
-59	0	0	0	0	0
-58.8	0	0	0	0	0
-58.6	0	0	0	0	0
-58.4	0	0	0	0	0
-58.2	0	0	0	0	0
-58	0	0	0	0	0
-57.8	0	0	0	0	0
-57.6	0	0	0	0	0
-57.4	0	0	0	0	0
-57.2	0	0	0	0	0
-57	0	0	0	0	0
-56.8	0	0	0	0	0
-56.6	0	0	0	0	0
-56.4	0	0	0	0	0
-56.2	0	0	0	0	0
-56	0	0	0	0	0
-55.8	0	0	0	0	0
-55.6	0	0	0	0	0
-55.4	0	0	0	0	0
-55.2	0	0	0	0	0
-55	0	0	0	0	0
-54.8	0	0	0	0	0
-54.6	0	0	0	0	0
-54.4	0	0	0	0	0
-54.2	0	0	0	0	0
-54	0	0	0	0	0
-53.8	0	0	0	0	0
-53.6	0	0	0	0	0
-53.4	0	0	0	0	0
-53.2	0	0	0	0	0
-53	0	0	0	0	0
-52.8	0	0	0	0	0
-52.6	0	0	0	0	0
-52.4	0	0	0	0	0
-52.2	0	0	0	0	0
-52	0	0	0	0	0
-51.8	0	0	0	0	0
-51.6	0	0	0	0	0
-51.4	0	0	0	0	0
-51.2	0	0	0	0	0
-51	0	0	0	0	0
-50.8	0	0	0	0	0
-50.6	0	0	0	0	0
-50.4	0	0	0	0	0
-50.2	0	0	0	0	0
-50	0	0	0	0	0
-49.8	0	0	0	0	0
-49.6	0	0	0	0	0
-49.4	0	0	0	0	0
-49.2	0	0	0	0	0
-49	0	0	0	0	0
-48.8	0	0	0	0	0
-48.6	0	0	0	0	0
-48.4	0	0	0	0	0
-48.2	0	0	0	0	0
-48	0	0	0	0	0
-47.8	0	0	0	0	0
-47.6	0	0	0	0	0
-47.4	0	0	0	0	0
-47.2	0	0	0	0	0
-47	0	0	0	0	0
-46.8	0	0	0	0	0
-46.6	0	0	0	0	0
-46.4	0	0	0	0	0
-46.2	0	0	0	0	0
-46	0	0	0	0	0
-45.8	0	0	0	0	0
-45.6	0	0	0	0	0
-45.4	0	0	0	0	0
-45.2	0	0	0	0	0
-45	0	0	0	0	0
-44.8	0	0	0	0	0
-44.6	0	0	0	0	0
-44.4	0	0	0	0	0
-44.2	0	0	0	0	0
-44	0	0	0	0	0
-43.8	0	0	0	0	0
-43.6	0	0	0	0	0
-43.4	0	0	0	0	0
-43.2	0	0	0	0	0
-43	0	0	0	0	0
-42.8	0	0	0	0	0
-42.6	0	0	0	0	0
-42.4	0	0	0	0	0
-42.2	0	0	0	0	0
-42	0	0	0	0	0
-41.8	0	0	0	0	0
-41.6	0	0	0	0	0
-41.4	0	0	0	0	0
-41.2	0	0	0	0	0
-41	0	0	0	0	0
-40.8	0	0	0	0	0
-40.6	0	0	0	0	0
-40.4	0	0	0	0	0
-40.2	0	0	0	0	0
-40	0	0	0	0	0
-39.8	0	0	0	0	0
-39.6	0	0	0	0	0
-39.4	0	0	0	0	0
-39.2	0	0	0	0	0
-39	0	0	0	0	0
-38.8	0	0	0	0	0
-38.6	0	0	0	0	0
-38.4	0	0	0	0	0
-38.2	0	0	0	0	0
-38	0	0	0	0	0
-37.8	0	0	0	0	0
-37.6	0	0	0	0	0
-37.4	0	0	0	0	0
-37.2	0	0	0	0	0
-37	0	0	0	0	0
-36.8	0	0	0	0	0
-36.6	0	0	0	0	0
-36.4	0	0	0	0	0
-36.2	0	0	0	0	0
-36	0	0	0	0	0
-35.8	0	0	0	0	0
-35.6	0	0	0	0	0
-35.4	0	0	0	0	0
-35.2	0	0	0	0	0
-35	0	0	0	0	0
-34.8	0	0	0	0	0
-34.6	0	0	0	0	0
-34.4	0	0	0	0	0
-34.2	0	0	0	0	0
-34	0	0	0	0	0
-33.8	0	0	0	0	0
-33.6	0	0	0	0	0
-33.4	0	0	0	0	0
-33.2	0	0	0	0	0
-33	0	0	0	0	0
-32.8	0	0	0	0	0
-32.6	0	0	0	0	0
-32.4	0	0	0	0	0
-32.2	0	0	0	0	0
-32	0	0	0	0	0
-31.8	0	0	0	0	0
-31.6	0	0	0	0	0
-31.4	0	0	0	0	0
-31.2	0	0	0	0	0
-31	0	0	0	0	0
-30.8	0	0	0	0	0
-30.6	0	0	0	0	0
-30.4	0	0	0	0	0
-30.2	0	0	0	0	0
-30	0	0	0	0	0
-29.8	0	0	0	0	0
-29.6	0	0	0	0	0
-29.4	0	0	0	0	0
-29.2	0	0	0	0	0
-29	0	0	0	0	0
-28.8	0	0	0	0	0
-28.6	0	0	0	0	0
-28.4	0	0	0	0	0
-28.2	0	0	0	0	0
-28	0	0	0	0	0
-27.8	0	0	0	0	0
-27.6	0	0	0	0	0
-27.4	0	0	0	0	0
-27.2	0	0	0	0	0
-27	0	0	0	0	0
-26.8	0	0	0	0	0
-26.6	0	0	0	0	0
-26.4	0	0	0	0	0
-26.2	0	0	0	0	0
-26	0	0	0	0	0
-25.8	0	0	0	0	0
-25.6	0	0	0	0	0
-25.4	0	0	0	0	0
-25.2	0	0	0	0	0
-25	0	0	0	0	0
-24.8	0	0	0	0	0
-24.6	0	0	0	0	0
-24.4	0	0	0	0	0
-24.2	0	0	0	0	0
-24	0	0	0	0	0
-23.8	0	0	0	0	0
-23.6	0	0	0	0	0
-23.4	0	0	0	0	0
-23.2	0	0	0	0	0
-23	0	0	0	0	0
-22.8	0	0	0	0	0
-22.6	0	0	0	0	0
-22.4	0	0	0	0	0
-22.2	0	0	0	0	0
-22	0	0	0	0	0
-21.8	0	0	0	0	0
-21.6	0	0	0	0	0
-21.4	0	0	0	0	0
-21.2	0	0	0	0	0
-21	0	0	0	0	0
-20.8	0	0	0	0	0
-20.6	0	0	0	0	0
-20.4	0	0	0	0	0
-20.2	0	0	0	0	0
-20	0	0	0	0	0
-19.8	0	0	0	0	0
-19.6	0	0	0	0	0
-19.4	0	0	0	0	0
-19.2	0	0	0	0	0
-19	0	0	0	0	0
-18.8	0	0	0	0	0
-18.6	0	0	0	0	0
-18.4	0	0	0	0	0
-18.2	0	0	0	0	0
-18	0	0	0	0	0
-17.8	0	0	0	0	0
-17.6	0	0	0	0	0
-17.4	0	0	0	0	0
-17.2	0	0	0	0	0
-17	0	0	0	0	0
-16.8	0	0	0	0	0
-16.6	0	0	0	0	0
-16.4	0	0	0	0	0
-16.2	0	0	0	0	0
-16	0	0	0	0	0
-15.8	0	0	0	0	0
-15.6	0	0	0	0	0
-15.4	0	0	0	0	0
-15.2	0	0	0	0	0
-15	0	0	0	0	0
-14.8	0	0	0	0	0
-14.6	0	0	0	0	0
-14.4	0	0	0	0	0
-14.2	0	0	0	0	0
-14	0	0	0	0	0
-13.8	0	0	0	0	0
-13.6	0	0	0	0	0
-13.4	0	0	0	0	0
-13.2	0	0	0	0	0
-13	0	0	0	0	0
-12.8	0	0	0	0	0
-12.6	0	0	0	0	0
-12.4	0	0	0	0	0
-12.2	0	0	0	0	0
-12	0	0	0	0	0
-11.8	0	0	0	0	0
-11.6	0	0	0	0	0
-11.4	0	0	0	0	0
-11.2	0	0	0	0	0
-11	0	0	0	0	0
-10.8	0	0	0	0	0
-10.6	0	0	0	0	0
-10.4	0	0	0	0	0
-10.2	0	0	0	0	0
-10	0	0	0	0	0
-9.8	0	0	0	0	0
-9.6	0	0	0	0	0
-9.4	0	0	0	0	0
-9.2	0	0	0	0	0
-9	0	0	0	0	0
-8.8	0	0	0	0	0
-8.6	0	0	0	0	0
-8.4	0	0	0	0	0
-8.2	0	0	0	0	0
-8	0	0	0	0	0
-7.8	0	0	0	0	0
-7.6	0	0	0	0	0
-7.4	0	0	0	0	0
-7.2	0	0	0	0	0
-7	0	0	0	0	0
-6.8	0	0	0	0	0
-6.6	0	0	0	0	0
-6.4	0	0	0	0	0
-6.2	0	0	0	0	0
-6	0	0	0	0	0
-5.8	0	0	0	0	0
-5.6	0	0	0	0	0
-5.4	0	0	0	0	0
-5.2	0	0	0	0	0
-5	0	0	0	0	0
-4.8	0	0	0	0	0
-4.6	0	0	0	0	0
-4.4	0	0	0	0	0
-4.2	0	0	0	0	0
-4	0	0	0	0	0
-3.8	0	0	0	0	0
-3.6	0	0	0	0	0
-3.4	0	0	0	0	0
-3.2	0	0	0	0	0
-3	0	0	0	0	0
-2.8	0	0	0	0	0
-2.6	0	0	0	0	0
-2.4	0	0	0	0	0
-2.2	0	0	0	0	0
-2	0	0	0	0	0
-1.8	0	0	0	0	0
-1.6	0	0	0	0	0
-1.4	0	0	0	0	0
-1.2	0	0	0	0	0
-1	0	0	0	0	0
-0.8	0	0	0	0	0
-0.6	0	0	0	0	0
-0.4	0	0	0	0	0
-0.2	0	0	0	0	0
0	0.009669	0.002775	0.003424	-0.00085	0.000733
0.2	0.018699	0.007886	0.006022	0.000825	0.001361
0.4	0.028582	0.013673	0.008973	0.00255	0.001918
0.6	0.03935	0.019587	0.012687	0.004776	0.002936
0.8	0.050518	0.025769	0.016155	0.00705	0.003822
1	0.062172	0.032035	0.020001	0.009133	0.004596
1.2	0.073542	0.037827	0.023437	0.011087	0.00544
1.4	0.084121	0.043345	0.026879	0.013153	0.00617
1.6	0.093589	0.048482	0.02956	0.014714	0.006825
1.8	0.101781	0.052541	0.031945	0.016575	0.007933
2	0.107858	0.055775	0.033551	0.017712	0.008652
2.2	0.112314	0.057719	0.034813	0.018285	0.009056
2.4	0.113589	0.05807	0.035412	0.01897	0.00907
2.6	0.11414	0.058388	0.035902	0.019046	0.009508
2.8	0.11472	0.059101	0.036926	0.020014	0.010389
3	0.114951	0.059193	0.0374	0.0202	0.010364
3.2	0.115736	0.060487	0.038462	0.020964	0.011622
3.4	0.115918	0.06109	0.038885	0.021275	0.011911
3.6	0.116353	0.061615	0.039178	0.021632	0.012441
3.8	0.116399	0.062563	0.039062	0.021776	0.01281
4	0.116937	0.063323	0.039704	0.022214	0.013007
4.2	0.116806	0.063224	0.039735	0.022096	0.012963
4.4	0.116983	0.063583	0.03979	0.022381	0.013123
4.6	0.117368	0.064417	0.040714	0.023288	0.013846
4.8	0.117976	0.0652	0.040984	0.023222	0.014193
5	0.118435	0.065442	0.041248	0.023163	0.013797
5.2	0.118843	0.06572	0.041493	0.023582	0.014131
5.4	0.119106	0.066126	0.0419	0.023464	0.013977
5.6	0.119519	0.066333	0.041596	0.023685	0.013909
5.8	0.119671	0.066677	0.041894	0.024441	0.014124
6	0.119103	0.066448	0.041182	0.023751	0.013636
6.2	0.119276	0.066346	0.041298	0.023808	0.013429
6.4	0.118976	0.065927	0.041149	0.023976	0.013261
6.6	0.119152	0.06558	0.041157	0.023965	0.013254
6.8	0.119326	0.065676	0.040993	0.024382	0.01299
7	0.119465	0.065898	0.040825	0.024272	0.012817
7.2	0.119296	0.065948	0.04087	0.02375	0.012718
7.4	0.119213	0.065591	0.040616	0.022899	0.012108
7.6	0.119098	0.065198	0.040341	0.022672	0.012119
7.8	0.119165	0.065349	0.040205	0.022131	0.012147
8	0.119591	0.065025	0.040331	0.022131	0.012144
8.2	0.1192	0.064791	0.039455	0.021413	0.011807
8.4	0.11961	0.065504	0.039151	0.021186	0.011691
8.6	0.119897	0.066141	0.039541	0.021226	0.012111
8.8	0.120055	0.066293	0.039409	0.020741	0.012086
9	0.12032	0.065555	0.039134	0.020481	0.011538
9.2	0.120986	0.065796	0.039839	0.020938	0.011935
9.4	0.121205	0.066416	0.040314	0.021244	0.011996
9.6	0.12086	0.06626	0.040409	0.021641	0.011622
9.8	0.120393	0.066163	0.040394	0.021724	0.011795
10	0.120579	0.066512	0.040441	0.021711	0.012108
10.2	0.121103	0.066865	0.040851	0.022338	0.011861
10.4	0.121445	0.06633	0.040693	0.022129	0.011932
10.6	0.122178	0.067296	0.04134	0.022742	0.012512
10.8	0.122631	0.067484	0.041621	0.023497	0.012909
11	0.122932	0.067611	0.042074	0.023522	0.013551
11.2	0.122357	0.066942	0.0418	0.023095	0.013494
11.4	0.122656	0.066678	0.042026	0.02316	0.013668
11.6	0.122911	0.06671	0.042071	0.023744	0.014066
11.8	0.122948	0.066561	0.041747	0.023155	0.013614
12	0.12313	0.066713	0.041427	0.022695	0.013275
12.2	0.123281	0.067127	0.041476	0.02243	0.01296
12.4	0.123015	0.06736	0.04133	0.022189	0.012987
12.6	0.123061	0.067825	0.041244	0.022271	0.013328
12.8	0.123047	0.067804	0.04127	0.021929	0.01345
13	0.123188	0.067271	0.041344	0.021834	0.012765
13.2	0.122895	0.067877	0.04163	0.022357	0.012643
13.4	0.122002	0.067483	0.041316	0.02163	0.011993
13.6	0.121563	0.066737	0.04089	0.020757	0.011275
13.8	0.121525	0.067052	0.040988	0.020952	0.011796
14	0.121998	0.06783	0.041604	0.021311	0.012021
14.2	0.122182	0.068019	0.041828	0.021542	0.012104
14.4	0.122681	0.068559	0.042236	0.021608	0.01272
14.6	0.122683	0.069596	0.042817	0.02271	0.013296
14.8	0.122552	0.068955	0.042648	0.02243	0.013634
15	0.122284	0.069262	0.042545	0.022439	0.013946
15.2	0.122259	0.069003	0.042517	0.022045	0.013805
15.4	0.122979	0.068723	0.042411	0.022345	0.014251
15.6	0.123351	0.068999	0.042477	0.022678	0.014355
15.8	0.123265	0.068769	0.042195	0.022042	0.013705
16	0.123581	0.068315	0.041901	0.021895	0.013624
16.2	0.123666	0.068707	0.042292	0.02252	0.014132
16.4	0.12367	0.069215	0.042138	0.022916	0.014569
16.6	0.124152	0.069439	0.042252	0.02374	0.015018
16.8	0.12451	0.069352	0.042137	0.023725	0.014644
17	0.124558	0.069036	0.042005	0.023525	0.013701
17.2	0.124675	0.068772	0.04169	0.023211	0.013687
17.4	0.12487	0.068608	0.042073	0.023143	0.013763
17.6	0.125048	0.068801	0.042331	0.02346	0.014023
17.8	0.125373	0.069703	0.043053	0.024285	0.014668
18	0.126082	0.07017	0.043631	0.025187	0.01515
18.2	0.125875	0.070609	0.043759	0.025088	0.015404
18.4	0.125755	0.070838	0.043908	0.024832	0.015205
18.6	0.125521	0.07095	0.043805	0.025007	0.0156
18.8	0.126088	0.070918	0.044111	0.02429	0.015471
19	0.126451	0.071602	0.044063	0.024551	0.015873
19.2	0.127538	0.072069	0.044506	0.024661	0.016179
19.4	0.127641	0.071957	0.044223	0.024746	0.016129
19.6	0.127164	0.071619	0.043422	0.024508	0.015253
19.8	0.126705	0.071304	0.042642	0.023981	0.014634
20	0.126434	0.071007	0.042352	0.02388	0.014642
20.2	0.125974	0.071382	0.042753	0.023986	0.014767
20.4	0.12594	0.071727	0.04239	0.024233	0.014703
20.6	0.1254	0.071363	0.042048	0.024231	0.014122
20.8	0.125332	0.071145	0.041699	0.023558	0.013234
21	0.125259	0.071066	0.04193	0.023523	0.013239
21.2	0.1247	0.07083	0.041758	0.023364	0.012999
21.4	0.124529	0.070886	0.041999	0.023468	0.013288
21.6	0.124494	0.070969	0.042001	0.023808	0.012874
21.8	0.124745	0.071456	0.042328	0.024499	0.012956
22	0.124934	0.071717	0.042405	0.024916	0.013397
22.2	0.125286	0.072041	0.042722	0.024695	0.013471
22.4	0.126245	0.072723	0.043418	0.025284	0.013859
22.6	0.126838	0.07286	0.043692	0.025614	0.014087
22.8	0.127681	0.073289	0.04409	0.02587	0.014262
23	0.128269	0.073864	0.044458	0.025951	0.014562
23.2	0.128676	0.073705	0.04443	0.025888	0.014246
23.4	0.128236	0.073034	0.043765	0.025294	0.013968
23.6	0.128126	0.073116	0.043703	0.025905	0.014202
23.8	0.127732	0.072878	0.043662	0.025299	0.014155
24	0.127403	0.072563	0.043834	0.025259	0.014452
24.2	0.126973	0.072042	0.043964	0.024839	0.014259
24.4	0.126602	0.071863	0.043636	0.02459	0.014064
24.6	0.126218	0.071435	0.043394	0.024174	0.013472
24.8	0.126334	0.071039	0.043452	0.024113	0.013732
25	0.126294	0.070896	0.043219	0.023637	0.013765
25.2	0.126117	0.070364	0.042688	0.023388	0.01345
25.4	0.126575	0.0706	0.042858	0.023749	0.013809
25.6	0.126444	0.070799	0.042719	0.024133	0.013617
25.8	0.126492	0.070822	0.042403	0.023494	0.013729
26	0.126404	0.071286	0.042503	0.023443	0.014008
26.2	0.126548	0.07171	0.04332	0.023512	0.014145
26.4	0.126578	0.072361	0.043743	0.023923	0.014468
26.6	0.126583	0.07277	0.044119	0.023773	0.014427
26.8	0.127109	0.073238	0.044303	0.023841	0.014614
27	0.127189	0.073594	0.044452	0.023441	0.014617
27.2	0.127395	0.074251	0.044577	0.024091	0.015164
27.4	0.12782	0.07486	0.045544	0.024228	0.015801
27.6	0.127639	0.07532	0.045935	0.025185	0.016103
27.8	0.127567	0.075953	0.045974	0.025003	0.015971
28	0.128261	0.076693	0.046975	0.025875	0.016478
28.2	0.12826	0.076223	0.046858	0.025359	0.016078
28.4	0.128582	0.076407	0.04679	0.025621	0.016118
28.6	0.128811	0.075909	0.046465	0.025231	0.015715
28.8	0.128958	0.075375	0.046135	0.025312	0.01546
29	0.129055	0.074629	0.045234	0.025222	0.014847
29.2	0.128841	0.074224	0.044916	0.025484	0.014401
29.4	0.128395	0.073417	0.044433	0.024978	0.01369
29.6	0.128146	0.072659	0.04388	0.024758	0.013195
29.8	0.127947	0.071964	0.043342	0.023864	0.012507
30	0.127473	0.071913	0.04309	0.024178	0.012464
30.2	0.127955	0.072182	0.043592	0.024554	0.012839
30.4	0.128031	0.072709	0.043312	0.024937	0.013034
30.6	0.128496	0.07277	0.043275	0.024686	0.013132
30.8	0.129175	0.073184	0.043494	0.024804	0.013323
31	0.129221	0.073389	0.043475	0.024642	0.013857
31.2	0.129584	0.073754	0.044047	0.025173	0.014506
31.4	0.12963	0.073783	0.044181	0.02499	0.014364
31.6	0.129423	0.074241	0.043823	0.025295	0.014037
31.8	0.129242	0.074218	0.043909	0.024944	0.014124
32	0.129512	0.074234	0.044337	0.024938	0.014443
32.2	0.129009	0.073785	0.043802	0.024348	0.014563
32.4	0.128926	0.073931	0.043881	0.024426	0.014777
32.6	0.128643	0.073724	0.044107	0.024218	0.01467
32.8	0.128325	0.073597	0.044312	0.024287	0.014657
33	0.128144	0.073468	0.044709	0.023939	0.014749
33.2	0.128261	0.073822	0.045662	0.024265	0.014997
33.4	0.127793	0.073117	0.045512	0.023865	0.014449
33.6	0.12778	0.073201	0.045459	0.023804	0.014104
33.8	0.127714	0.073606	0.045682	0.024257	0.01415
34	0.128312	0.074465	0.046179	0.025412	0.01483
34.2	0.128777	0.074912	0.046805	0.025865	0.01511
34.4	0.129173	0.075561	0.046754	0.02639	0.015465
34.6	0.129708	0.07567	0.046813	0.026425	0.015569
34.8	0.129577	0.075542	0.04635	0.026357	0.015203
35	0.129939	0.075109	0.045976	0.026442	0.015373
35.2	0.130735	0.075478	0.046177	0.026925	0.015671
35.4	0.130005	0.075192	0.045455	0.026057	0.015095
35.6	0.129484	0.075326	0.04508	0.025868	0.015077
35.8	0.128839	0.074891	0.044638	0.025683	0.015666
36	0.128998	0.074912	0.044833	0.025916	0.016233
36.2	0.129017	0.07476	0.044374	0.025812	0.016298
36.4	0.128892	0.074884	0.044331	0.025844	0.016521
36.6	0.128896	0.074781	0.044769	0.025281	0.016405
36.8	0.128657	0.075115	0.045077	0.025082	0.016164
37	0.12877	0.075531	0.045386	0.025189	0.016414
37.2	0.128505	0.075139	0.045209	0.024909	0.016194
37.4	0.128438	0.07502	0.045231	0.024779	0.016038
37.6	0.128038	0.075198	0.044978	0.024903	0.015649
37.8	0.128268	0.075448	0.045254	0.02513	0.015378
38	0.128766	0.075554	0.045299	0.025255	0.015437
38.2	0.128738	0.075245	0.04507	0.025044	0.015286
38.4	0.129205	0.075404	0.045164	0.025181	0.015401
38.6	0.129543	0.07548	0.045098	0.025406	0.015024
38.8	0.130188	0.075681	0.045359	0.025949	0.015287
39	0.130915	0.075615	0.045941	0.025826	0.015398
39.2	0.131061	0.075578	0.045926	0.025714	0.015461
39.4	0.130293	0.075252	0.045951	0.025629	0.015442
39.6	0.130082	0.074846	0.045895	0.025721	0.015736
39.8	0.129901	0.074369	0.045765	0.0258	0.0157
40	0.129924	0.073982	0.045866	0.025966	0.015691
40.2	0.130091	0.074084	0.045658	0.025833	0.015317
40.4	0.129993	0.073925	0.045821	0.025751	0.015317
40.6	0.129838	0.0739	0.045862	0.025766	0.015014
40.8	0.129878	0.074239	0.046066	0.025731	0.01519
41	0.12954	0.074156	0.045667	0.025803	0.015533
41.2	0.129619	0.074133	0.045704	0.025638	0.015609
41.4	0.129894	0.074347	0.046028	0.025648	0.015714
41.6	0.129055	0.073965	0.045653	0.024993	0.014642
41.8	0.130289	0.074994	0.046387	0.025604	0.014893
42	0.13047	0.075083	0.046814	0.025585	0.015512
42.2	0.130364	0.07508	0.04669	0.025401	0.015367
42.4	0.131039	0.075805	0.047144	0.025919	0.01572
42.6	0.131268	0.076251	0.047137	0.026208	0.01566
42.8	0.131261	0.076349	0.047086	0.025621	0.015726
43	0.131254	0.076269	0.047381	0.025561	0.015546
43.2	0.131706	0.076357	0.047363	0.025828	0.016105
43.4	0.131609	0.076354	0.047516	0.026338	0.0167
43.6	0.13176	0.075937	0.047266	0.025831	0.016483
43.8	0.131925	0.076301	0.047605	0.026491	0.016768
44	0.132274	0.076107	0.047707	0.026387	0.017025
44.2	0.132404	0.076277	0.047537	0.026698	0.017065
44.4	0.132018	0.076676	0.047533	0.026551	0.017328
44.6	0.131322	0.076651	0.047069	0.026412	0.017041
44.8	0.131253	0.077086	0.047048	0.026608	0.017485
45	0.130705	0.077053	0.04684	0.026599	0.017343
45.2	0.131291	0.077143	0.047309	0.026658	0.017903
45.4	0.131345	0.077235	0.047397	0.026829	0.017755
45.6	0.131046	0.077368	0.047557	0.026963	0.017445
45.8	0.131634	0.077831	0.048045	0.027185	0.017798
46	0.130988	0.077555	0.047967	0.026394	0.017616
46.2	0.130656	0.077866	0.047446	0.02658	0.017282
46.4	0.130375	0.07748	0.047183	0.026222	0.016771
46.6	0.129983	0.077604	0.047132	0.025845	0.016416
46.8	0.13041	0.078045	0.04734	0.025685	0.016465
47	0.130743	0.077822	0.048013	0.025981	0.016314
47.2	0.130921	0.077384	0.047426	0.025895	0.015881
47.4	0.131207	0.077771	0.047613	0.026311	0.015898
47.6	0.13143	0.077338	0.047792	0.025879	0.015431
47.8	0.131491	0.077335	0.047936	0.025994	0.015739
48	0.132036	0.077578	0.048106	0.025891	0.015786
48.2	0.132023	0.077842	0.048116	0.026172	0.015374
48.4	0.131527	0.078092	0.0484	0.026034	0.015525
48.6	0.131627	0.078461	0.04869	0.02629	0.015499
48.8	0.132026	0.078719	0.049044	0.026562	0.01606
49	0.132026	0.078655	0.049384	0.026439	0.016477
49.2	0.131773	0.078951	0.049471	0.027095	0.017119
49.4	0.130929	0.078522	0.049052	0.026705	0.016708
49.6	0.130087	0.077691	0.049057	0.026292	0.016499
49.8	0.13046	0.077775	0.049114	0.026442	0.016772
50	0.130133	0.077241	0.048962	0.026242	0.016854
50.2	0.130107	0.077136	0.0488	0.026425	0.016998
50.4	0.130104	0.076662	0.04898	0.026411	0.016588
50.6	0.130571	0.076985	0.049265	0.026603	0.016641
50.8	0.131095	0.07688	0.04941	0.026979	0.016872
51	0.130858	0.075864	0.049038	0.026664	0.016165
51.2	0.131136	0.075406	0.047981	0.026964	0.015622
51.4	0.131555	0.075387	0.047646	0.026582	0.015599
51.6	0.131674	0.07521	0.047645	0.026856	0.015408
51.8	0.132302	0.075205	0.047123	0.0268	0.01553
52	0.13264	0.07583	0.046844	0.027301	0.014848
52.2	0.132848	0.076293	0.046801	0.027596	0.014494
52.4	0.132643	0.076194	0.046907	0.027349	0.014889
52.6	0.133356	0.076968	0.047314	0.027263	0.015113
52.8	0.132935	0.076903	0.046977	0.027379	0.015194
53	0.132777	0.077163	0.046891	0.02717	0.015538
53.2	0.132142	0.076984	0.046467	0.026814	0.015161
53.4	0.131866	0.076746	0.046497	0.026297	0.015098
53.6	0.131583	0.076478	0.046555	0.02585	0.015306
53.8	0.13229	0.076973	0.046627	0.025363	0.015523
54	0.132488	0.077266	0.047123	0.025437	0.01609
54.2	0.132603	0.078019	0.047922	0.025672	0.016399
54.4	0.132645	0.078271	0.048233	0.02559	0.016336
54.6	0.133169	0.078893	0.048921	0.025954	0.016828
54.8	0.133301	0.079316	0.049681	0.026104	0.017257
55	0.133236	0.079127	0.049501	0.025593	0.017037
55.2	0.133666	0.079712	0.049855	0.026051	0.017566
55.4	0.133532	0.080227	0.050164	0.026393	0.018081
55.6	0.13374	0.080464	0.050905	0.02748	0.018429
55.8	0.1338	0.080201	0.050461	0.027485	0.018464
56	0.133799	0.080219	0.050266	0.027714	0.01796
56.2	0.134154	0.080077	0.050428	0.027884	0.018675
56.4	0.134111	0.079737	0.050415	0.028216	0.019253
56.6	0.134322	0.079956	0.049886	0.028057	0.019104
56.8	0.134141	0.079092	0.048875	0.027948	0.018663
57	0.134713	0.078753	0.048655	0.02784	0.018618
57.2	0.134197	0.07859	0.047817	0.027695	0.017972
57.4	0.134208	0.078247	0.047326	0.027008	0.01783
57.6	0.134176	0.077823	0.046763	0.026745	0.01716
57.8	0.134656	0.078186	0.046887	0.026864	0.017296
58	0.134924	0.078483	0.046908	0.027352	0.017266
58.2	0.134508	0.078129	0.04697	0.026885	0.016784
58.4	0.134852	0.078871	0.047328	0.027337	0.017149
58.6	0.134947	0.07907	0.047971	0.027578	0.01722
58.8	0.134962	0.079234	0.048251	0.027577	0.0174
59	0.134477	0.079251	0.048543	0.027539	0.017802
59.2	0.134131	0.079448	0.049025	0.027813	0.018044
59.4	0.133834	0.079434	0.049243	0.028067	0.017837
59.6	0.133963	0.080005	0.049902	0.028249	0.018288
59.8	0.133982	0.080229	0.049724	0.027777	0.018523
60	0.1341	0.080534	0.049629	0.027874	0.01866
60.2	0.134047	0.080688	0.049692	0.028092	0.018723
60.4	0.134361	0.081387	0.049892	0.027957	0.018888
60.6	0.134587	0.08113	0.049082	0.027377	0.018196
60.8	0.134663	0.081711	0.048893	0.027646	0.017858
61	0.135019	0.081767	0.048922	0.027351	0.017424
61.2	0.135352	0.081991	0.048685	0.027031	0.016895
61.4	0.135767	0.081511	0.048667	0.026639	0.016509
61.6	0.135887	0.08165	0.048812	0.026923	0.015764
61.8	0.136594	0.081787	0.049158	0.027297	0.016226
62	0.137015	0.081729	0.04922	0.027876	0.016183
62.2	0.137704	0.081375	0.049659	0.028157	0.016274
62.4	0.137569	0.081533	0.0495	0.028488	0.016689
62.6	0.137585	0.081361	0.049525	0.028452	0.0165
62.8	0.137519	0.081053	0.048984	0.028309	0.016597
63	0.137028	0.080687	0.049081	0.028269	0.016565
63.2	0.137326	0.080658	0.048833	0.028415	0.01633
63.4	0.137296	0.080636	0.048456	0.028091	0.01615
63.6	0.137154	0.081142	0.04817	0.028017	0.016558
63.8	0.137123	0.08127	0.047868	0.027772	0.016558
64	0.13688	0.081167	0.047637	0.027816	0.0163
64.2	0.136298	0.081254	0.047725	0.027659	0.016279
64.4	0.136063	0.08156	0.047697	0.027886	0.016706
64.6	0.135371	0.08105	0.047155	0.02758	0.016182
64.8	0.135222	0.081407	0.047079	0.027438	0.015967
65	0.134946	0.080813	0.047212	0.026985	0.015675
65.2	0.134475	0.080683	0.047364	0.02674	0.015624
65.4	0.13403	0.080466	0.04711	0.026553	0.015401
65.6	0.13414	0.080706	0.047671	0.027335	0.015526
65.8	0.134505	0.080588	0.047919	0.027629	0.016204
66	0.134771	0.080823	0.048316	0.027477	0.016692
66.2	0.135416	0.081115	0.048723	0.027584	0.016787
66.4	0.134756	0.081084	0.048168	0.026974	0.016488
66.6	0.135628	0.081579	0.048693	0.027021	0.016545
66.8	0.136237	0.081829	0.048782	0.027489	0.016776
67	0.13697	0.081962	0.04913	0.027917	0.01701
67.2	0.137251	0.081985	0.048796	0.027737	0.016925
67.4	0.137132	0.082002	0.048395	0.027588	0.016816
67.6	0.137494	0.082569	0.048917	0.028284	0.016968
67.8	0.137847	0.082367	0.049118	0.028564	0.017066
68	0.137564	0.081899	0.048973	0.028235	0.01692
68.2	0.137642	0.082191	0.049288	0.028707	0.017529
68.4	0.13746	0.081422	0.049175	0.028232	0.01712
68.6	0.137637	0.081317	0.049148	0.027937	0.017204
68.8	0.137507	0.081155	0.048958	0.02792	0.017251
69	0.136859	0.080446	0.048877	0.027645	0.016636
69.2	0.13711	0.079985	0.048796	0.027748	0.016957
69.4	0.137766	0.08014	0.048964	0.028134	0.017118
69.6	0.137926	0.079222	0.048811	0.027482	0.016818
69.8	0.138004	0.079272	0.048724	0.027093	0.01701
70	0.138672	0.079793	0.049393	0.02752	0.017545
70.2	0.139076	0.07976	0.049792	0.027556	0.017355
70.4	0.139117	0.079962	0.049893	0.027463	0.01735
70.6	0.139587	0.080897	0.05034	0.027812	0.017906
70.8	0.139487	0.080988	0.050214	0.027925	0.01795
71	0.139694	0.08113	0.049956	0.028199	0.017912
71.2	0.139402	0.081192	0.049779	0.028376	0.017825
71.4	0.139018	0.081622	0.049892	0.028664	0.017756
71.6	0.138735	0.081772	0.050323	0.02886	0.01747
71.8	0.138431	0.082036	0.050293	0.02881	0.017397
72	0.13779	0.082066	0.049667	0.028023	0.017067
72.2	0.137638	0.082453	0.049797	0.028218	0.017296
72.4	0.137656	0.082794	0.050261	0.027775	0.017258
72.6	0.137872	0.08331	0.050472	0.02811	0.017609
72.8	0.137691	0.083068	0.050085	0.027981	0.017366
73	0.138062	0.08374	0.05026	0.028851	0.017496
73.2	0.138173	0.083786	0.050106	0.028128	0.017331
73.4	0.138075	0.083405	0.049791	0.027745	0.016814
73.6	0.137979	0.082903	0.049347	0.027467	0.016306
73.8	0.137977	0.083685	0.049838	0.028068	0.016622
74	0.138556	0.083902	0.050265	0.028598	0.017003
74.2	0.138679	0.084023	0.050323	0.02874	0.016938
74.4	0.138729	0.084293	0.050414	0.028704	0.017201
74.6	0.13922	0.084589	0.050336	0.028691	0.017575
74.8	0.13933	0.08415	0.050503	0.028682	0.017622
75	0.139771	0.084077	0.050644	0.029309	0.018028
75.2	0.139556	0.083146	0.051028	0.029422	0.018132
75.4	0.138953	0.083145	0.051297	0.029466	0.018442
75.6	0.138839	0.082434	0.051173	0.029028	0.018454
75.8	0.138856	0.082275	0.050646	0.028928	0.018673
76	0.138812	0.081558	0.050085	0.028684	0.018634
76.2	0.138813	0.081216	0.050141	0.028571	0.018838
76.4	0.139026	0.080929	0.050048	0.027716	0.01868
76.6	0.138348	0.080368	0.049367	0.027538	0.018368
76.8	0.138302	0.079502	0.048771	0.02675	0.018214
77	0.138266	0.07937	0.048506	0.026773	0.017908
77.2	0.137622	0.079015	0.047752	0.025823	0.01702
77.4	0.137938	0.079363	0.048224	0.026704	0.017376
77.6	0.138129	0.080199	0.048469	0.027441	0.017581
77.8	0.138101	0.080917	0.048869	0.027481	0.017784
78	0.138339	0.081037	0.04873	0.027256	0.017922
78.2	0.138569	0.081508	0.048992	0.02706	0.018289
78.4	0.13917	0.082394	0.049726	0.027402	0.018796
78.6	0.139535	0.08276	0.049949	0.02744	0.019056
78.8	0.139667	0.082619	0.050412	0.027783	0.019018
79	0.139971	0.083215	0.050749	0.028642	0.019694
79.2	0.139722	0.083092	0.050871	0.028829	0.019465
79.4	0.139359	0.0834	0.050446	0.028765	0.019243
79.6	0.139935	0.084029	0.05043	0.02909	0.019584
79.8	0.140032	0.084106	0.050165	0.028975	0.019187
80	0.13979	0.084072	0.05013	0.029098	0.018869
80.2	0.139461	0.083995	0.049978	0.028942	0.018456
80.4	0.139263	0.084386	0.049845	0.028825	0.018069
80.6	0.138827	0.083565	0.049614	0.02873	0.017839
80.8	0.138905	0.082996	0.049765	0.028993	0.017552
81	0.138758	0.083059	0.049753	0.029258	0.017711
81.2	0.138259	0.083399	0.050118	0.02923	0.017556
81.4	0.138483	0.083744	0.051404	0.029706	0.018245
81.6	0.13795	0.083786	0.051351	0.029784	0.018265
81.8	0.137739	0.083085	0.051447	0.028594	0.017814
82	0.137806	0.082606	0.051147	0.028057	0.017747
82.2	0.137839	0.082424	0.051617	0.028349	0.017853
82.4	0.138028	0.082281	0.051709	0.028585	0.018494
82.6	0.137642	0.081679	0.051201	0.027823	0.018395
82.8	0.13815	0.081689	0.051162	0.028425	0.019243
83	0.138046	0.081402	0.050473	0.028159	0.019216
83.2	0.138213	0.080942	0.050191	0.027985	0.01894
83.4	0.139335	0.081262	0.050403	0.028062	0.019339
83.6	0.140119	0.081825	0.050597	0.027983	0.020049
83.8	0.140298	0.081344	0.050216	0.027914	0.019817
84	0.140105	0.082195	0.050324	0.028597	0.019987
84.2	0.14022	0.081614	0.049838	0.02811	0.019285
84.4	0.139714	0.081351	0.049299	0.027595	0.018744
84.6	0.139554	0.080932	0.049389	0.027216	0.018125
84.8	0.139852	0.081501	0.049618	0.027492	0.017511
85	0.140091	0.081603	0.049744	0.027103	0.01747
85.2	0.140301	0.082607	0.050567	0.027791	0.017484
85.4	0.140116	0.082853	0.050837	0.027921	0.017559
85.6	0.139873	0.083003	0.050843	0.02779	0.016761
85.8	0.139812	0.082975	0.051287	0.027271	0.016263
86	0.139759	0.083489	0.051437	0.027599	0.016129
86.2	0.139345	0.083477	0.051513	0.027452	0.016165
86.4	0.139076	0.083889	0.051375	0.027126	0.016675
86.6	0.138667	0.083838	0.051041	0.026583	0.016271
86.8	0.139127	0.084218	0.051333	0.027288	0.016802
87	0.138885	0.083841	0.051343	0.027291	0.016411
87.2	0.138966	0.083927	0.051561	0.02712	0.016521
87.4	0.139236	0.084156	0.051748	0.027235	0.017137
87.6	0.139087	0.084698	0.05193	0.027741	0.017818
87.8	0.138742	0.084279	0.051664	0.027759	0.01745
88	0.138449	0.084769	0.051756	0.028228	0.017783
88.2	0.13783	0.08356	0.051079	0.027147	0.017577
88.4	0.137104	0.083518	0.050594	0.027187	0.017315
88.6	0.137802	0.083845	0.050998	0.027794	0.017887
88.8	0.138268	0.083807	0.050726	0.028248	0.018051
89	0.13837	0.083354	0.050649	0.028107	0.018118
89.2	0.138543	0.083466	0.05067	0.028124	0.018588
89.4	0.138952	0.082841	0.050313	0.028222	0.018697
89.6	0.138747	0.082772	0.050542	0.028154	0.018194
89.8	0.138933	0.082516	0.050698	0.0278	0.018177
90	0.139235	0.083117	0.050855	0.027824	0.018353
90.2	0.139318	0.082927	0.050769	0.027509	0.018254
90.4	0.139567	0.083149	0.051133	0.027609	0.018379
90.6	0.140178	0.083854	0.051674	0.028084	0.018339
90.8	0.140755	0.0845	0.052418	0.028847	0.01842
91	0.140644	0.084379	0.052411	0.029144	0.018325
91.2	0.140692	0.085078	0.052458	0.029445	0.01865
91.4	0.140858	0.085513	0.05286	0.029849	0.018947
91.6	0.141034	0.085933	0.052957	0.030394	0.018764
91.8	0.140412	0.085302	0.052461	0.030415	0.018203
92	0.14059	0.085782	0.05271	0.031077	0.018569
92.2	0.139479	0.084792	0.051799	0.030011	0.017628
92.4	0.139575	0.08452	0.051173	0.03029	0.017299
92.6	0.140108	0.084947	0.051501	0.030739	0.017694
92.8	0.139789	0.084059	0.051071	0.029867	0.017222
93	0.139809	0.083444	0.051195	0.029244	0.017202
93.2	0.140049	0.083225	0.050942	0.029583	0.017716
93.4	0.140016	0.082567	0.050935	0.029507	0.017552
93.6	0.138981	0.082355	0.050922	0.028791	0.016604
93.8	0.139048	0.082039	0.050932	0.028095	0.01641
94	0.139173	0.082579	0.051198	0.027858	0.016244
94.2	0.139369	0.082589	0.051233	0.028005	0.01579
94.4	0.139637	0.083061	0.051764	0.027771	0.016132
94.6	0.139604	0.08363	0.05181	0.027337	0.016185
94.8	0.139683	0.084206	0.05197	0.027791	0.016881
95	0.139242	0.084535	0.051756	0.028154	0.017332
95.2	0.139383	0.084793	0.051656	0.028153	0.01761
95.4	0.139877	0.08526	0.051751	0.028188	0.017095
95.6	0.140412	0.085704	0.051902	0.028585	0.017135
95.8	0.140857	0.085846	0.051854	0.028859	0.017548
96	0.141341	0.086049	0.051693	0.029201	0.017447
96.2	0.141349	0.086014	0.051198	0.029151	0.01775
96.4	0.141902	0.086011	0.051319	0.029113	0.018412
96.6	0.141913	0.085899	0.051901	0.029626	0.018393
96.8	0.142022	0.085473	0.052406	0.029709	0.018849
97	0.142621	0.085221	0.052669	0.03057	0.019164
97.2	0.142202	0.084497	0.052327	0.030609	0.018869
97.4	0.142146	0.084588	0.052571	0.030826	0.01881
97.6	0.141717	0.08418	0.052391	0.030199	0.018134
97.8	0.141651	0.083204	0.052031	0.029568	0.01766
98	0.141539	0.083422	0.052085	0.029742	0.017364
98.2	0.141283	0.083719	0.052143	0.029819	0.017229
98.4	0.140908	0.083473	0.052002	0.02903	0.017232
98.6	0.140765	0.083922	0.051731	0.028959	0.017327
98.8	0.140712	0.084545	0.051656	0.029765	0.017994
99	0.140563	0.084654	0.051309	0.029775	0.017875
99.2	0.14139	0.085342	0.051512	0.029987	0.018174
99.4	0.142063	0.086277	0.051839	0.03048	0.018794
99.6	0.142083	0.086188	0.051761	0.030249	0.018806
99.8	0.14248	0.086627	0.051552	0.030578	0.019004
100	0.142435	0.086479	0.051353	0.030451	0.018982
100.2	0.142739	0.086861	0.05143	0.030125	0.019282
100.4	0.143011	0.086944	0.051702	0.030161	0.019001
100.6	0.143054	0.087039	0.051864	0.030706	0.018741
100.8	0.143556	0.087501	0.052194	0.031253	0.019595
101	0.143711	0.087091	0.051823	0.031505	0.019397
101.2	0.142832	0.086725	0.051613	0.030762	0.018861
101.4	0.143161	0.0873	0.051858	0.031074	0.019435
101.6	0.14301	0.086849	0.05183	0.03043	0.019276
101.8	0.142721	0.086454	0.051833	0.030036	0.019306
102	0.142429	0.086633	0.051623	0.029878	0.019254
102.2	0.142311	0.086544	0.051604	0.02955	0.018887
102.4	0.142212	0.085963	0.051568	0.028833	0.018438
102.6	0.142265	0.086249	0.051364	0.02867	0.018605
102.8	0.14232	0.086129	0.05149	0.028798	0.018903
103	0.142535	0.086157	0.051511	0.028698	0.019041
103.2	0.142906	0.085971	0.051572	0.028965	0.019296
103.4	0.143271	0.086568	0.052045	0.029519	0.019827
103.6	0.143647	0.086489	0.052153	0.029728	0.019379
103.8	0.144068	0.086979	0.052347	0.030049	0.01975
104	0.144255	0.087413	0.052376	0.030364	0.019906
104.2	0.144432	0.087948	0.052524	0.030259	0.020123
104.4	0.14481	0.08796	0.052421	0.03066	0.019906
104.6	0.144826	0.088296	0.0525	0.031286	0.02025
104.8	0.145058	0.088997	0.053151	0.031854	0.020614
105	0.144981	0.088945	0.053253	0.032016	0.020314
105.2	0.144538	0.088718	0.052966	0.03186	0.019817
105.4	0.144782	0.089257	0.053124	0.032147	0.020226
105.6	0.1445	0.089161	0.053339	0.031916	0.01977
105.8	0.144143	0.088433	0.053074	0.0314	0.019448
106	0.143588	0.087702	0.052595	0.031224	0.0184
106.2	0.142957	0.086846	0.052714	0.030687	0.017793
106.4	0.143041	0.086523	0.053003	0.029933	0.017556
106.6	0.143577	0.086899	0.05311	0.030065	0.018301
106.8	0.143516	0.086258	0.053244	0.029447	0.01809
107	0.143584	0.086315	0.053242	0.029701	0.018675
107.2	0.143718	0.086371	0.053678	0.030339	0.019215
107.4	0.143864	0.086533	0.053838	0.030136	0.019655
107.6	0.144163	0.08638	0.054103	0.029879	0.019432
107.8	0.144206	0.087165	0.054586	0.029941	0.020068
108	0.144448	0.087248	0.054617	0.029666	0.019869
108.2	0.144988	0.087526	0.055396	0.029782	0.020292
108.4	0.14564	0.087719	0.055823	0.030891	0.020632
108.6	0.145662	0.088183	0.056217	0.030899	0.020736
108.8	0.145759	0.088501	0.056399	0.030878	0.020073
109	0.145853	0.088408	0.056181	0.030981	0.019594
109.2	0.145342	0.088399	0.055681	0.031013	0.018923
109.4	0.145268	0.088685	0.05579	0.030968	0.019047
109.6	0.144607	0.088419	0.055629	0.031256	0.018307
109.8	0.144241	0.087781	0.055117	0.031391	0.017924
110	0.143887	0.087533	0.055139	0.031269	0.01746
110.2	0.144218	0.087526	0.055188	0.03104	0.017865
110.4	0.144731	0.088027	0.055026	0.030909	0.018132
110.6	0.144664	0.088952	0.054863	0.03098	0.01869
110.8	0.14434	0.088827	0.054421	0.030553	0.018373
111	0.144205	0.08848	0.054085	0.030536	0.018563
111.2	0.144475	0.08805	0.053378	0.030432	0.018856
111.4	0.144509	0.087845	0.052724	0.030158	0.018747
111.6	0.144452	0.088088	0.053058	0.030365	0.018636
111.8	0.144743	0.087997	0.052927	0.030417	0.01904
112	0.144768	0.088083	0.052701	0.030175	0.018924
112.2	0.145049	0.088627	0.053239	0.030668	0.019568
112.4	0.145233	0.088557	0.05318	0.030733	0.019903
112.6	0.144892	0.088993	0.053039	0.030041	0.019603
112.8	0.144679	0.088936	0.05269	0.029719	0.01942
113	0.144558	0.089031	0.052527	0.029125	0.019311
113.2	0.144302	0.088921	0.052434	0.028801	0.018956
113.4	0.143796	0.088372	0.051767	0.028051	0.018486
113.6	0.143883	0.08835	0.052113	0.027934	0.018143
113.8	0.143859	0.08835	0.052245	0.027984	0.018281
114	0.144593	0.088352	0.052521	0.027976	0.018476
114.2	0.144685	0.087919	0.052408	0.027665	0.018342
114.4	0.14518	0.088661	0.053043	0.028301	0.0186
114.6	0.145656	0.088683	0.053223	0.028567	0.018599
114.8	0.146119	0.088046	0.053114	0.029214	0.018949
115	0.146482	0.087598	0.052896	0.029529	0.019187
115.2	0.146506	0.08737	0.052712	0.030313	0.019955
115.4	0.145968	0.087393	0.052832	0.030676	0.019939
115.6	0.145728	0.08735	0.053101	0.030412	0.020148
115.8	0.145683	0.087456	0.053306	0.030432	0.020263
116	0.145678	0.088533	0.054074	0.03104	0.020685
116.2	0.146184	0.089133	0.054804	0.031668	0.020932
116.4	0.146774	0.090189	0.055602	0.032178	0.021606
116.6	0.146782	0.090942	0.055925	0.032197	0.021592
116.8	0.146819	0.091114	0.05603	0.032026	0.021412
117	0.146577	0.091335	0.056161	0.031819	0.020979
117.2	0.146598	0.091674	0.05651	0.032179	0.021075
117.4	0.146675	0.091749	0.056476	0.032129	0.021479
117.6	0.147515	0.092129	0.057193	0.032846	0.021833
117.8	0.147405	0.091976	0.05676	0.032972	0.021774
118	0.148132	0.092023	0.056947	0.033203	0.022162
118.2	0.147974	0.091983	0.057093	0.0329	0.021709
118.4	0.148593	0.092099	0.057221	0.033147	0.021535
118.6	0.14825	0.091098	0.056492	0.03308	0.021088
118.8	0.147985	0.090879	0.056184	0.03297	0.021172
119	0.147593	0.090052	0.055626	0.032426	0.020731
119.2	0.147195	0.0899	0.05541	0.032386	0.020326
119.4	0.146773	0.089692	0.055177	0.03189	0.019844
119.6	0.146157	0.089616	0.055002	0.031189	0.019483
119.8	0.145843	0.089461	0.05521	0.03112	0.019233
120	0.146275	0.08983	0.055529	0.03181	0.019236
120.2	0.145582	0.089478	0.055134	0.031455	0.018801
120.4	0.145656	0.08991	0.055322	0.031715	0.019379
120.6	0.145595	0.089791	0.055137	0.031803	0.019114
120.8	0.144993	0.089681	0.054899	0.031574	0.019097
121	0.144827	0.089349	0.054565	0.031608	0.019471
121.2	0.145296	0.089696	0.054626	0.03189	0.019988
121.4	0.145409	0.08954	0.054224	0.031296	0.020025
121.6	0.145928	0.089702	0.054021	0.031117	0.019921
121.8	0.14611	0.090238	0.053886	0.030994	0.020165
122	0.146537	0.090634	0.05438	0.030843	0.020471
122.2	0.146762	0.091039	0.054314	0.030895	0.020107
122.4	0.146865	0.091179	0.054178	0.031011	0.020219
122.6	0.146458	0.090474	0.053839	0.030446	0.019769
122.8	0.146932	0.090221	0.053826	0.029928	0.019848
123	0.147433	0.090515	0.054078	0.030443	0.020137
123.2	0.147515	0.091364	0.054195	0.03006	0.019886
123.4	0.147104	0.09069	0.053787	0.029474	0.019368
123.6	0.146748	0.09057	0.054113	0.02955	0.019659
123.8	0.146567	0.089937	0.054365	0.029265	0.019651
124	0.146202	0.089765	0.054204	0.029638	0.019458
124.2	0.145258	0.089202	0.05404	0.029385	0.019219
124.4	0.145407	0.08906	0.054639	0.02959	0.019418
124.6	0.145274	0.088585	0.055055	0.030108	0.019396
124.8	0.144998	0.088689	0.055433	0.030324	0.019656
125	0.145079	0.088686	0.055383	0.030443	0.019713
125.2	0.145013	0.088688	0.055172	0.030544	0.019275
125.4	0.145098	0.08878	0.055179	0.030413	0.018833
125.6	0.145474	0.089231	0.055488	0.031306	0.01912
125.8	0.145654	0.089475	0.055529	0.031999	0.019104
126	0.14578	0.089872	0.055629	0.032528	0.019257
126.2	0.146034	0.090494	0.055715	0.033194	0.019632
126.4	0.146525	0.090771	0.055657	0.032821	0.020011
126.6	0.147082	0.090713	0.05559	0.033103	0.019681
126.8	0.147616	0.091479	0.055939	0.033197	0.020182
127	0.148051	0.092059	0.055885	0.033554	0.020309
127.2	0.14805	0.092389	0.055929	0.033203	0.020112
127.4	0.147861	0.092047	0.055655	0.032976	0.020012
127.6	0.147784	0.092085	0.056281	0.032781	0.020748
127.8	0.147888	0.092043	0.056276	0.032201	0.020543
128	0.148067	0.092192	0.056268	0.032472	0.020649
128.2	0.148383	0.092052	0.056877	0.032544	0.020946
128.4	0.148722	0.091736	0.057168	0.032866	0.021536
128.6	0.14909	0.09226	0.057267	0.033498	0.022196
128.8	0.148855	0.091857	0.056623	0.032778	0.021744
129	0.148902	0.091537	0.056283	0.03264	0.021546
129.2	0.14888	0.091409	0.056158	0.032562	0.021488
129.4	0.14892	0.09097	0.056205	0.032016	0.021663
129.6	0.148893	0.091023	0.056321	0.032141	0.022225
129.8	0.149084	0.090945	0.056307	0.03198	0.0224
130	0.149432	0.091365	0.056672	0.031891	0.022659
130.2	0.150074	0.091788	0.057154	0.031951	0.023018
130.4	0.150119	0.092095	0.05695	0.031591	0.022649
130.6	0.149996	0.092445	0.057161	0.031998	0.022111
130.8	0.149392	0.092156	0.056794	0.031118	0.021532
131	0.149291	0.092231	0.056933	0.031555	0.02133
131.2	0.149074	0.092322	0.057329	0.031165	0.021245
131.4	0.148492	0.092134	0.057219	0.030617	0.02097
131.6	0.148679	0.092055	0.057533	0.03097	0.020965
131.8	0.148318	0.091765	0.056883	0.030783	0.020549
132	0.147758	0.091157	0.056253	0.030446	0.020187
132.2	0.14832	0.091518	0.056435	0.030819	0.020687
132.4	0.147383	0.090844	0.055508	0.030532	0.020374
132.6	0.147187	0.090991	0.055254	0.030323	0.020378
132.8	0.146917	0.09033	0.055137	0.030207	0.020022
133	0.147061	0.090222	0.05539	0.030364	0.020173
133.2	0.146773	0.089887	0.05494	0.030503	0.020264
133.4	0.146912	0.089793	0.055153	0.030375	0.021333
133.6	0.147146	0.089884	0.055453	0.030404	0.021736
133.8	0.147622	0.090073	0.055745	0.030982	0.022027
134	0.147806	0.09056	0.05576	0.030963	0.022004
134.2	0.147794	0.09076	0.0557	0.031168	0.022418
134.4	0.147588	0.090385	0.055202	0.030971	0.021876
134.6	0.147839	0.090469	0.054992	0.031263	0.021803
134.8	0.147621	0.089654	0.054637	0.030582	0.021554
135	0.147907	0.090022	0.055123	0.030772	0.021594
135.2	0.148543	0.090172	0.055517	0.030897	0.021692
135.4	0.148598	0.090469	0.055333	0.03111	0.021607
135.6	0.148537	0.090021	0.054707	0.030937	0.02103
135.8	0.148233	0.090166	0.054442	0.030226	0.020743
136	0.148204	0.090043	0.054118	0.029623	0.020679
136.2	0.149102	0.090704	0.054723	0.030481	0.021209
136.4	0.148441	0.090876	0.054732	0.030218	0.020783
136.6	0.148931	0.091526	0.055289	0.030813	0.020911
136.8	0.149059	0.091257	0.055452	0.031042	0.020506
137	0.149429	0.091299	0.05544	0.031397	0.02086
137.2	0.149725	0.091448	0.055831	0.031712	0.02092
137.4	0.150076	0.091799	0.056578	0.031947	0.021667
137.6	0.150302	0.09204	0.05718	0.03251	0.02152
137.8	0.150414	0.092532	0.057601	0.033292	0.021415
138	0.150057	0.092607	0.057873	0.03363	0.02171
138.2	0.150259	0.092554	0.058456	0.034009	0.022223
138.4	0.149927	0.092117	0.058609	0.034205	0.021766
138.6	0.149704	0.091465	0.058235	0.033653	0.021484
138.8	0.149345	0.091391	0.058118	0.033281	0.021293
139	0.148926	0.091719	0.058094	0.033291	0.020902
139.2	0.148827	0.091328	0.057795	0.033053	0.020417
139.4	0.148053	0.091142	0.057129	0.032899	0.020118
139.6	0.147438	0.090782	0.05675	0.032391	0.019699
139.8	0.146856	0.090668	0.056355	0.031751	0.019654
140	0.146786	0.090515	0.056092	0.031845	0.020204
140.2	0.146794	0.090779	0.056603	0.032435	0.020378
140.4	0.146903	0.091449	0.05667	0.032233	0.020681
140.6	0.146982	0.090995	0.056458	0.032557	0.020622
140.8	0.147665	0.091497	0.05638	0.032776	0.021136
141	0.14825	0.091572	0.05669	0.032787	0.021459
141.2	0.148568	0.091605	0.057014	0.033235	0.021481
141.4	0.148678	0.092151	0.057797	0.034153	0.022139
141.6	0.149345	0.092328	0.058678	0.034331	0.022253
141.8	0.149836	0.092244	0.059055	0.034854	0.022828
142	0.149841	0.092618	0.059147	0.035311	0.023839
142.2	0.150463	0.092895	0.059873	0.035691	0.024154
142.4	0.150761	0.093017	0.060002	0.035906	0.024313
142.6	0.150952	0.092761	0.059608	0.035704	0.024319
142.8	0.150615	0.092824	0.059332	0.035611	0.023965
143	0.150516	0.092665	0.059097	0.035188	0.023655
143.2	0.151044	0.092838	0.058945	0.035475	0.023609
143.4	0.150457	0.092749	0.058797	0.035542	0.023615
143.6	0.150156	0.092549	0.058382	0.034889	0.023115
143.8	0.150404	0.092427	0.058283	0.034543	0.023187
144	0.150468	0.092535	0.058232	0.034536	0.023431
144.2	0.150469	0.092534	0.058275	0.034479	0.023416
144.4	0.151014	0.093513	0.058286	0.034759	0.023872
144.6	0.150732	0.09272	0.05787	0.034603	0.023079
144.8	0.150776	0.09291	0.05799	0.03446	0.023034
145	0.150465	0.09233	0.057732	0.033978	0.022586
145.2	0.150191	0.092106	0.057684	0.033834	0.022404
145.4	0.149908	0.091559	0.05773	0.03342	0.022183
145.6	0.150099	0.091537	0.057966	0.033282	0.022295
145.8	0.149518	0.09127	0.057147	0.033102	0.022248
146	0.149455	0.091718	0.057059	0.033637	0.022337
146.2	0.149517	0.091483	0.057634	0.034112	0.022433
146.4	0.148876	0.090886	0.057101	0.033507	0.021969
146.6	0.148641	0.090186	0.056889	0.033373	0.021111
146.8	0.148266	0.089594	0.056573	0.033278	0.020482
147	0.148679	0.089816	0.056326	0.033198	0.020208
147.2	0.148785	0.089746	0.05644	0.033686	0.020244
147.4	0.148602	0.089662	0.056456	0.033589	0.02002
147.6	0.14906	0.089771	0.056002	0.033097	0.019913
147.8	0.149805	0.090314	0.056152	0.032896	0.02039
148	0.149646	0.090832	0.056232	0.032963	0.02057
148.2	0.150314	0.091506	0.056891	0.033074	0.020891
148.4	0.150431	0.09221	0.056945	0.032935	0.020724
148.6	0.150573	0.092094	0.056996	0.03314	0.020543
148.8	0.150713	0.092568	0.05749	0.033181	0.020909
149	0.1508	0.092723	0.057743	0.032697	0.021111
149.2	0.150979	0.093415	0.05822	0.033124	0.021721
149.4	0.150766	0.093668	0.058346	0.032811	0.022171
149.6	0.150679	0.093962	0.058254	0.032589	0.022229
149.8	0.150471	0.093697	0.057497	0.032303	0.022008
150	0.150702	0.093934	0.057789	0.03297	0.022543
150.2	0.14998	0.093196	0.057757	0.032388	0.022152
150.4	0.149675	0.092581	0.057006	0.031898	0.021241
150.6	0.150039	0.092716	0.057253	0.032855	0.021418
150.8	0.149899	0.092766	0.057082	0.033084	0.021818
151	0.15009	0.092886	0.056864	0.033325	0.021534
151.2	0.149986	0.092881	0.056703	0.033643	0.021415
151.4	0.149783	0.09286	0.056266	0.033071	0.021087
151.6	0.150062	0.092975	0.056191	0.032904	0.021306
151.8	0.149847	0.093123	0.056497	0.0332	0.021478
152	0.15016	0.092865	0.056641	0.032947	0.021313
152.2	0.150526	0.092932	0.056426	0.03267	0.021225
152.4	0.150734	0.093215	0.056334	0.032487	0.021402
152.6	0.151516	0.093377	0.056838	0.033175	0.022158
152.8	0.151924	0.092987	0.057126	0.033003	0.022477
153	0.152296	0.093709	0.057215	0.032947	0.022926
153.2	0.152394	0.094016	0.057086	0.033034	0.023362
153.4	0.15279	0.09369	0.056707	0.032303	0.023274
153.6	0.153529	0.093501	0.056795	0.032345	0.023695
153.8	0.15374	0.09321	0.056336	0.031746	0.023538
154	0.154244	0.093551	0.056794	0.032068	0.023813
154.2	0.153775	0.093344	0.056306	0.031944	0.023377
154.4	0.153992	0.093414	0.05617	0.032448	0.02331
154.6	0.154353	0.093654	0.056636	0.032793	0.023656
154.8	0.153943	0.093759	0.056784	0.032499	0.023444
155	0.153429	0.093708	0.056704	0.032985	0.022938
155.2	0.153313	0.093588	0.056703	0.033084	0.02273
155.4	0.153306	0.093913	0.057086	0.033119	0.022678
155.6	0.152917	0.09382	0.057227	0.03306	0.022665
155.8	0.152595	0.093947	0.057277	0.033348	0.022742
156	0.152984	0.094047	0.057345	0.032848	0.022348
156.2	0.152656	0.094435	0.057089	0.032484	0.022112
156.4	0.153258	0.095112	0.057678	0.032686	0.022624
156.6	0.152991	0.095807	0.058295	0.033423	0.022961
156.8	0.152824	0.096129	0.058145	0.033425	0.022781
157	0.152753	0.096734	0.058667	0.033822	0.023348
157.2	0.152495	0.096388	0.058938	0.033943	0.023574
157.4	0.153029	0.096763	0.059264	0.034121	0.024008
157.6	0.153331	0.0962	0.059398	0.033359	0.023815
157.8	0.153286	0.096045	0.059144	0.033528	0.023238
158	0.15311	0.096445	0.05933	0.034485	0.023825
158.2	0.153128	0.095792	0.059091	0.034832	0.023758
158.4	0.153817	0.095691	0.059609	0.03525	0.023743
158.6	0.153954	0.095813	0.059375	0.034908	0.023982
158.8	0.153152	0.095778	0.058811	0.034736	0.02382
159	0.153033	0.095824	0.058281	0.034763	0.023796
159.2	0.153577	0.095964	0.057851	0.034772	0.023997
159.4	0.153001	0.095746	0.057421	0.03407	0.023241
159.6	0.152757	0.095258	0.056813	0.033837	0.022916
159.8	0.15326	0.096067	0.057166	0.034374	0.0229
160	0.153405	0.095794	0.056801	0.033645	0.022178
160.2	0.153446	0.09616	0.056793	0.033705	0.021895
160.4	0.153379	0.09651	0.057113	0.033816	0.02198
160.6	0.152752	0.096409	0.05725	0.033451	0.021837
160.8	0.152917	0.096232	0.056897	0.033297	0.021685
161	0.152899	0.096531	0.057565	0.033605	0.022326
161.2	0.152863	0.096499	0.057503	0.032884	0.021775
161.4	0.153447	0.096644	0.058075	0.032812	0.021799
161.6	0.15395	0.096477	0.058406	0.032727	0.021699
161.8	0.154171	0.096638	0.058627	0.033444	0.022054
162	0.154374	0.096442	0.058394	0.033556	0.022641
162.2	0.154854	0.096427	0.058664	0.033668	0.023088
162.4	0.154608	0.096397	0.058375	0.033108	0.022884
162.6	0.154489	0.096774	0.058062	0.032998	0.023303
162.8	0.15418	0.096637	0.057622	0.033139	0.023458
163	0.154081	0.095921	0.05726	0.032823	0.023097
163.2	0.154328	0.095814	0.057325	0.033285	0.023481
163.4	0.154293	0.095395	0.057191	0.033569	0.023118
163.6	0.155192	0.095536	0.057158	0.033941	0.023235
163.8	0.155213	0.096134	0.057461	0.034031	0.023091
164	0.155039	0.095699	0.05712	0.033696	0.022623
164.2	0.154584	0.09517	0.056735	0.033331	0.022042
164.4	0.153981	0.094813	0.056247	0.032645	0.021608
164.6	0.153905	0.094982	0.056133	0.03282	0.022003
164.8	0.153803	0.095245	0.056322	0.032713	0.021851
165	0.153911	0.096053	0.056861	0.033086	0.022114
165.2	0.153733	0.096233	0.057087	0.033035	0.022144
165.4	0.153959	0.096568	0.057533	0.033329	0.022518
165.6	0.15408	0.096595	0.057539	0.033326	0.022637
165.8	0.154219	0.096686	0.057415	0.033471	0.022497
166	0.154081	0.096583	0.057157	0.033247	0.022245
166.2	0.154078	0.097336	0.057502	0.033287	0.022891
166.4	0.154271	0.097742	0.057636	0.033636	0.023055
166.6	0.15458	0.098142	0.058124	0.0343	0.023562
166.8	0.154335	0.097728	0.057931	0.034242	0.023517
167	0.154532	0.097656	0.058218	0.034478	0.023342
167.2	0.15503	0.098065	0.058794	0.034797	0.024083
167.4	0.155169	0.098074	0.059022	0.035316	0.024089
167.6	0.155364	0.0982	0.058909	0.035115	0.023907
167.8	0.155165	0.098301	0.059099	0.035079	0.023668
168	0.155252	0.097765	0.059308	0.035208	0.02335
168.2	0.154957	0.097524	0.059159	0.035177	0.023451
168.4	0.155068	0.097772	0.059421	0.035117	0.023459
168.6	0.155061	0.097747	0.059503	0.035157	0.02351
168.8	0.154947	0.097771	0.059577	0.034815	0.023133
169	0.155322	0.09819	0.059967	0.035042	0.023408
169.2	0.1551	0.097443	0.059524	0.034623	0.02313
169.4	0.155189	0.097178	0.05913	0.034117	0.022335
169.6	0.154943	0.096859	0.058752	0.033395	0.021677
169.8	0.155289	0.096807	0.058519	0.032949	0.021363
170	0.155704	0.097179	0.058319	0.032607	0.021851
170.2	0.155764	0.097583	0.058341	0.03244	0.022627
170.4	0.1556	0.097545	0.058279	0.032533	0.022798
170.6	0.155501	0.097255	0.0583	0.032086	0.022447
170.8	0.155123	0.097247	0.057892	0.031914	0.022471
171	0.155138	0.097325	0.058159	0.03204	0.022567
171.2	0.155148	0.09739	0.058125	0.032111	0.023073
171.4	0.155194	0.097618	0.058404	0.032672	0.023443
171.6	0.155305	0.097694	0.057796	0.032971	0.023187
171.8	0.155394	0.097803	0.057988	0.033308	0.023184
172	0.155573	0.098583	0.058557	0.033535	0.023323
172.2	0.155011	0.098307	0.057918	0.032635	0.022789
172.4	0.155174	0.098733	0.058072	0.03304	0.022785
172.6	0.15476	0.098813	0.058013	0.033203	0.022383
172.8	0.154993	0.098786	0.057994	0.033524	0.02222
173	0.155416	0.098679	0.058753	0.033959	0.022276
173.2	0.155376	0.098602	0.058546	0.034368	0.022311
173.4	0.155016	0.098329	0.05864	0.033773	0.02185
173.6	0.155365	0.098722	0.058837	0.034069	0.022274
173.8	0.155635	0.099294	0.05927	0.034635	0.022507
174	0.15597	0.099902	0.06007	0.035076	0.023014
174.2	0.155588	0.099747	0.059969	0.034924	0.022281
174.4	0.155917	0.100638	0.060375	0.035769	0.022914
174.6	0.15614	0.10065	0.060504	0.035558	0.022979
174.8	0.156147	0.101079	0.060936	0.036017	0.023397
175	0.156517	0.101167	0.061377	0.036321	0.024005
175.2	0.157015	0.1013	0.061229	0.036105	0.024332
175.4	0.156883	0.100855	0.060882	0.036227	0.024146
175.6	0.157075	0.100879	0.060724	0.036452	0.023809
175.8	0.157156	0.101142	0.060531	0.036196	0.023804
176	0.157111	0.101481	0.060215	0.035752	0.023855
176.2	0.156237	0.100472	0.059515	0.035158	0.023475
176.4	0.156894	0.100877	0.059798	0.035901	0.023915
176.6	0.157092	0.100613	0.059455	0.036063	0.024069
176.8	0.157786	0.100637	0.059424	0.036665	0.024425
177	0.157414	0.099671	0.059231	0.036017	0.024008
177.2	0.157512	0.099559	0.059045	0.035838	0.023813
177.4	0.157228	0.098606	0.058282	0.035058	0.02288
177.6	0.156991	0.09834	0.058247	0.034915	0.022366
177.8	0.156001	0.097562	0.05804	0.034419	0.021552
178	0.155914	0.097516	0.058075	0.034199	0.021281
178.2	0.155737	0.097485	0.057809	0.034192	0.021272
178.4	0.156086	0.098322	0.058353	0.034918	0.022124
178.6	0.156346	0.098196	0.058825	0.034989	0.022254
178.8	0.156143	0.098145	0.059019	0.035162	0.022306
179	0.156077	0.098056	0.059007	0.035112	0.022168
179.2	0.156039	0.098207	0.059371	0.035163	0.022049
179.4	0.155713	0.097858	0.059331	0.035201	0.021672
179.6	0.155724	0.097752	0.059812	0.034907	0.021513
179.8	0.155979	0.098462	0.059736	0.035228	0.021727
180	0.156349	0.099042	0.060166	0.035189	0.022068
180.2	0.156445	0.09921	0.060639	0.035874	0.022028
180.4	0.157266	0.100161	0.060891	0.03669	0.022359
180.6	0.157048	0.100193	0.060886	0.036825	0.022972
180.8	0.157272	0.099818	0.060989	0.036611	0.022708
181	0.1574	0.099153	0.061039	0.036228	0.022338
181.2	0.158033	0.099688	0.061403	0.036894	0.022709
181.4	0.157819	0.098683	0.061205	0.036468	0.022109
181.6	0.157504	0.098941	0.061743	0.036638	0.022223
181.8	0.156773	0.098762	0.061609	0.036636	0.022494
182	0.156786	0.099534	0.061827	0.036687	0.022703
182.2	0.156895	0.100152	0.061839	0.037053	0.02293
182.4	0.156624	0.100432	0.061771	0.036868	0.02307
182.6	0.156757	0.100334	0.06163	0.036781	0.023256
182.8	0.156167	0.099986	0.061125	0.036361	0.023178
183	0.156214	0.099915	0.061474	0.036117	0.022855
183.2	0.156489	0.099622	0.061361	0.03567	0.023086
183.4	0.156648	0.099238	0.060947	0.035053	0.022874
183.6	0.15677	0.099448	0.06109	0.035072	0.023045
183.8	0.157083	0.099933	0.061	0.035246	0.023055
184	0.157026	0.099976	0.061032	0.035149	0.023401
184.2	0.156795	0.099637	0.060571	0.035326	0.023633
184.4	0.157107	0.099681	0.060581	0.034792	0.024
184.6	0.15753	0.099797	0.061074	0.034993	0.024332
184.8	0.15814	0.100009	0.061321	0.03544	0.024283
185	0.158378	0.100205	0.061693	0.035886	0.024454
185.2	0.158698	0.100449	0.062014	0.036338	0.024669
185.4	0.158412	0.100477	0.062207	0.036413	0.02435
185.6	0.157851	0.100565	0.062117	0.03623	0.024552
185.8	0.157184	0.099843	0.06208	0.035875	0.024423
186	0.15706	0.10003	0.061756	0.035739	0.023913
186.2	0.156414	0.099827	0.061183	0.035259	0.023613
186.4	0.156322	0.099083	0.061119	0.034854	0.024069
186.6	0.156374	0.098783	0.061042	0.035139	0.024102
186.8	0.156359	0.098458	0.060874	0.034689	0.024092
187	0.156555	0.098527	0.060914	0.034697	0.023688
187.2	0.156831	0.098505	0.060608	0.034512	0.023754
187.4	0.156928	0.098496	0.060727	0.034222	0.023337
187.6	0.156654	0.098479	0.060509	0.034435	0.023038
187.8	0.156601	0.098205	0.06033	0.034462	0.022513
188	0.156801	0.098165	0.060224	0.034192	0.022976
188.2	0.157393	0.098399	0.05992	0.034136	0.022896
188.4	0.157742	0.099182	0.060474	0.034328	0.023161
188.6	0.157545	0.099577	0.060431	0.034498	0.023011
188.8	0.157396	0.09954	0.060344	0.034351	0.023075
189	0.1573	0.0998	0.060295	0.034591	0.023421
189.2	0.157681	0.099809	0.060507	0.034661	0.024022
189.4	0.158003	0.100105	0.06057	0.034875	0.024491
189.6	0.158375	0.100018	0.060458	0.035043	0.025043
189.8	0.1583	0.09983	0.060762	0.035447	0.025234
190	0.157898	0.099368	0.060129	0.035021	0.025183
190.2	0.157573	0.099601	0.060253	0.035331	0.025758
190.4	0.158144	0.09943	0.060559	0.035694	0.026388
190.6	0.157991	0.099409	0.060634	0.035923	0.026488
190.8	0.158302	0.100278	0.06075	0.036497	0.026974
191	0.158036	0.100331	0.060692	0.037103	0.02698
191.2	0.157962	0.099998	0.060971	0.037121	0.026578
191.4	0.157765	0.099982	0.061415	0.037347	0.026178
191.6	0.157014	0.099425	0.061204	0.036894	0.025346
191.8	0.156556	0.098904	0.060863	0.036276	0.024492
192	0.155958	0.098676	0.059716	0.03561	0.023831
192.2	0.156055	0.098634	0.059635	0.035539	0.02363
192.4	0.155776	0.098668	0.059902	0.035463	0.023165
192.6	0.155767	0.09882	0.059849	0.035728	0.022984
192.8	0.155554	0.098297	0.05971	0.035254	0.02235
193	0.15576	0.098456	0.059832	0.035029	0.022041
193.2	0.155751	0.098043	0.059752	0.0345	0.02211
193.4	0.155932	0.098651	0.059852	0.03467	0.022016
193.6	0.15607	0.098576	0.060305	0.034559	0.02208
193.8	0.155689	0.098412	0.060809	0.034168	0.022155
194	0.155528	0.09836	0.060922	0.034059	0.022311
194.2	0.156043	0.099275	0.06113	0.034641	0.022685
194.4	0.156739	0.09943	0.061291	0.034536	0.022981
194.6	0.157056	0.100066	0.061881	0.035182	0.023751
194.8	0.15726	0.100731	0.061923	0.035927	0.024332
195	0.157403	0.100953	0.06245	0.036543	0.024936
195.2	0.157574	0.101507	0.062749	0.036566	0.024882
195.4	0.157475	0.101541	0.06245	0.036493	0.024676
195.6	0.157731	0.101199	0.061615	0.036097	0.02438
195.8	0.157754	0.101311	0.060936	0.03619	0.024455
196	0.15783	0.101367	0.060571	0.03642	0.024487
196.2	0.158572	0.101759	0.061287	0.037438	0.025288
196.4	0.158949	0.102267	0.061577	0.037706	0.025486
196.6	0.158676	0.101915	0.061532	0.037673	0.02585
196.8	0.158608	0.101431	0.061678	0.037679	0.025757
197	0.158778	0.101828	0.062159	0.037915	0.026103
197.2	0.158454	0.101347	0.061859	0.03758	0.026256
197.4	0.158557	0.101389	0.062361	0.037865	0.026187
197.6	0.15884	0.101457	0.062831	0.037783	0.026604
197.8	0.158474	0.100934	0.062894	0.037689	0.026278
198	0.158487	0.100556	0.062545	0.037404	0.02565
198.2	0.159052	0.100356	0.062275	0.037539	0.025524
198.4	0.159072	0.099891	0.062226	0.03703	0.025131
198.6	0.158855	0.099817	0.062099	0.037375	0.024834
198.8	0.158888	0.100015	0.061909	0.03759	0.024296
199	0.158648	0.099924	0.061619	0.03708	0.023617
199.2	0.158951	0.099802	0.060759	0.036731	0.023081
199.4	0.159034	0.099546	0.060282	0.036221	0.022836
199.6	0.159418	0.099633	0.060178	0.035853	0.023213
199.8	0.158972	0.099611	0.05999	0.035182	0.023154
200	0.159	0.100519	0.060437	0.036009	0.02358
200.2	0.158818	0.100831	0.060671	0.03595	0.023595
200.4	0.158611	0.101324	0.060788	0.035867	0.023707
200.6	0.158662	0.101708	0.061261	0.036392	0.024312
200.8	0.158883	0.102348	0.06173	0.037096	0.024874
201	0.158979	0.1021	0.061741	0.037117	0.02499
201.2	0.158946	0.1021	0.062032	0.037372	0.024948
201.4	0.158585	0.101987	0.062123	0.03693	0.024827
201.6	0.15889	0.10224	0.062227	0.037397	0.02493
201.8	0.159159	0.101688	0.062418	0.037476	0.024678
202	0.159634	0.1019	0.062369	0.037568	0.024774
202.2	0.160098	0.101503	0.062074	0.037889	0.024878
202.4	0.16008	0.101451	0.061879	0.038095	0.024322
202.6	0.160183	0.10115	0.061686	0.038431	0.023867
202.8	0.160509	0.101312	0.061567	0.038497	0.023832
203	0.160314	0.101293	0.061388	0.038137	0.023707
203.2	0.16094	0.101462	0.06165	0.038331	0.024193
203.4	0.161117	0.101723	0.061619	0.037802	0.024365
203.6	0.161382	0.101964	0.061809	0.037931	0.025023
203.8	0.16163	0.102031	0.061979	0.037796	0.025086
204	0.161818	0.102435	0.062015	0.038802	0.025293
204.2	0.161448	0.102489	0.061979	0.038434	0.02498
204.4	0.161621	0.102473	0.062071	0.038504	0.024916
204.6	0.161476	0.102258	0.062358	0.038277	0.025401
204.8	0.161156	0.102139	0.062212	0.038564	0.025046
205	0.161015	0.101554	0.062304	0.038633	0.02492
205.2	0.160976	0.101641	0.062307	0.038484	0.024761
205.4	0.160331	0.101592	0.061372	0.037805	0.024422
205.6	0.160897	0.102303	0.062022	0.038859	0.024897
205.8	0.161081	0.102458	0.061823	0.038823	0.025276
206	0.161158	0.10288	0.061886	0.039258	0.025597
206.2	0.16111	0.10278	0.061802	0.039531	0.025426
206.4	0.16097	0.103091	0.062352	0.039918	0.025514
206.6	0.161173	0.103637	0.062554	0.040294	0.025877
206.8	0.161465	0.104402	0.063227	0.040389	0.026204
207	0.1615	0.104486	0.06377	0.039885	0.026101
207.2	0.161547	0.104637	0.064381	0.03937	0.026233
207.4	0.161921	0.105192	0.064731	0.039132	0.026473
207.6	0.162335	0.105326	0.065291	0.039187	0.027034
207.8	0.162697	0.105447	0.065618	0.039334	0.026721
208	0.162617	0.10549	0.065622	0.039755	0.026729
208.2	0.162387	0.105221	0.06594	0.039496	0.026641
208.4	0.162167	0.104489	0.06548	0.039154	0.026338
208.6	0.161742	0.104291	0.065063	0.039031	0.02667
208.8	0.161824	0.104203	0.064524	0.038869	0.026412
209	0.162031	0.103719	0.064183	0.038781	0.026907
209.2	0.161734	0.10383	0.063472	0.038398	0.02713
209.4	0.160949	0.103421	0.062927	0.037709	0.026525
209.6	0.161182	0.103286	0.063083	0.037455	0.026788
209.8	0.161257	0.10285	0.062214	0.037413	0.026958
210	0.161255	0.10245	0.062245	0.037149	0.026912
210.2	0.161324	0.10204	0.061934	0.036846	0.026489
210.4	0.16177	0.102022	0.062113	0.036669	0.026701
210.6	0.162264	0.102255	0.061906	0.036608	0.026388
210.8	0.161808	0.101622	0.062005	0.035822	0.025853
211	0.161937	0.101706	0.062203	0.036143	0.025685
211.2	0.161573	0.1016	0.062327	0.035695	0.025139
211.4	0.161697	0.101969	0.062389	0.035876	0.025251
211.6	0.16193	0.102305	0.062591	0.036063	0.025154
211.8	0.162145	0.102592	0.062686	0.036163	0.025039
212	0.162386	0.102632	0.062604	0.036358	0.02508
212.2	0.162711	0.103103	0.063066	0.036889	0.025181
212.4	0.162388	0.103264	0.062814	0.036371	0.024905
212.6	0.162761	0.10412	0.063365	0.03671	0.025493
212.8	0.163041	0.104776	0.063781	0.036929	0.025682
213	0.162794	0.104495	0.0642	0.037033	0.025808
213.2	0.162455	0.104415	0.06403	0.03634	0.025374
213.4	0.162272	0.104634	0.064167	0.036342	0.025304
213.6	0.162514	0.104568	0.064158	0.036111	0.025451
213.8	0.16265	0.1044	0.06394	0.036623	0.025517
214	0.162557	0.104423	0.06392	0.036451	0.025371
214.2	0.162509	0.104542	0.063691	0.036711	0.025221
214.4	0.162464	0.104661	0.063357	0.036753	0.025208
214.6	0.162068	0.105101	0.063439	0.037013	0.025346
214.8	0.161308	0.104292	0.063121	0.036755	0.025104
215	0.162075	0.104358	0.062764	0.037463	0.025712
215.2	0.161907	0.10406	0.062187	0.036897	0.025706
215.4	0.162062	0.104225	0.062059	0.036889	0.025743
215.6	0.163016	0.104421	0.06197	0.036761	0.026009
215.8	0.16335	0.104494	0.061688	0.036713	0.025921
216	0.163702	0.104643	0.062007	0.036776	0.025682
216.2	0.164168	0.105207	0.062594	0.036976	0.025908
216.4	0.164515	0.105415	0.062817	0.036959	0.026415
216.6	0.165244	0.106255	0.06353	0.037393	0.02692
216.8	0.165219	0.105758	0.063785	0.037122	0.0267
217	0.165414	0.105435	0.063925	0.037108	0.026582
217.2	0.166335	0.106162	0.063916	0.036903	0.026761
217.4	0.166158	0.106713	0.064129	0.03717	0.027126
217.6	0.165783	0.106242	0.063837	0.036748	0.026266
217.8	0.165291	0.106112	0.063441	0.036895	0.026229
218	0.164748	0.106431	0.063481	0.036773	0.025919
218.2	0.164626	0.106687	0.063432	0.03707	0.026064
218.4	0.164607	0.106641	0.063183	0.036954	0.02634
218.6	0.164237	0.106197	0.062974	0.037058	0.026285
218.8	0.164618	0.105824	0.062498	0.036929	0.026209
219	0.164842	0.106089	0.061951	0.037312	0.026589
219.2	0.164252	0.105461	0.061593	0.037094	0.025681
219.4	0.163715	0.104897	0.061307	0.036873	0.02489
219.6	0.163664	0.105071	0.061179	0.036858	0.0249
219.8	0.163153	0.104554	0.061187	0.036722	0.023989
220	0.163067	0.104032	0.061386	0.036587	0.024225
220.2	0.162723	0.103631	0.060985	0.036436	0.024313
220.4	0.162231	0.10316	0.061184	0.036249	0.024215
220.6	0.162459	0.10342	0.061618	0.036109	0.024234
220.8	0.162369	0.102938	0.061698	0.036316	0.02393
221	0.16287	0.103286	0.062096	0.036535	0.023971
221.2	0.163181	0.103409	0.062312	0.036588	0.024016
221.4	0.162553	0.103068	0.062485	0.036699	0.024176
221.6	0.162028	0.1028	0.062254	0.03639	0.024122
221.8	0.162271	0.103489	0.062516	0.036706	0.024859
222	0.162725	0.103997	0.062926	0.03686	0.025108
222.2	0.163389	0.104531	0.062904	0.037263	0.026085
222.4	0.163871	0.105194	0.062894	0.037795	0.026684
222.6	0.164051	0.105818	0.063038	0.038546	0.026846
222.8	0.164491	0.106555	0.063061	0.038593	0.027027
223	0.163537	0.106655	0.062459	0.038498	0.026806
223.2	0.16301	0.106478	0.062411	0.038053	0.02602
223.4	0.16248	0.106185	0.062235	0.037421	0.026024
223.6	0.162511	0.106339	0.061914	0.037438	0.026092
223.8	0.162258	0.106116	0.06181	0.037281	0.02587
224	0.162323	0.105691	0.061594	0.036586	0.025942
224.2	0.161963	0.105375	0.06122	0.036131	0.025166
224.4	0.161679	0.105373	0.061432	0.036081	0.024753
224.6	0.162204	0.10534	0.061935	0.035989	0.024549
224.8	0.162115	0.104571	0.06189	0.035935	0.023926
225	0.162366	0.104442	0.06212	0.036214	0.024027
225.2	0.162549	0.103797	0.061956	0.03592	0.024115
225.4	0.162708	0.103477	0.062005	0.035343	0.024149
225.6	0.162912	0.10343	0.061852	0.035226	0.024053
225.8	0.163285	0.103862	0.061962	0.035641	0.023963
226	0.163633	0.104109	0.062098	0.035736	0.024053
226.2	0.163688	0.104884	0.06214	0.036115	0.024391
226.4	0.164215	0.105187	0.062017	0.036378	0.024298
226.6	0.164275	0.105283	0.062491	0.036718	0.024074
226.8	0.164961	0.105351	0.062287	0.03669	0.024107
227	0.164787	0.105412	0.062469	0.036831	0.024234
227.2	0.165309	0.105964	0.063125	0.037239	0.024501
227.4	0.165726	0.106106	0.063744	0.037806	0.025102
227.6	0.166113	0.107015	0.064301	0.038533	0.025524
227.8	0.166511	0.10731	0.064653	0.038774	0.025413
228	0.167051	0.107458	0.065163	0.039199	0.025754
228.2	0.166879	0.107842	0.065713	0.039794	0.026029
228.4	0.16639	0.108003	0.066422	0.040167	0.026343
228.6	0.166379	0.10796	0.066685	0.040316	0.026874
228.8	0.166049	0.108033	0.066702	0.040676	0.027382
229	0.16587	0.107801	0.066747	0.040434	0.027841
229.2	0.165621	0.107789	0.066827	0.039999	0.028167
229.4	0.165449	0.107791	0.066418	0.039461	0.027891
229.6	0.16455	0.107512	0.065725	0.039073	0.027542
229.8	0.16432	0.10787	0.065613	0.038902	0.027761
230	0.16435	0.107891	0.065051	0.038467	0.027493
230.2	0.164237	0.10754	0.064648	0.037728	0.027498
230.4	0.164633	0.10758	0.064435	0.037669	0.027632
230.6	0.164946	0.107399	0.064786	0.037614	0.027699
230.8	0.1656	0.10702	0.064103	0.037557	0.027795
231	0.165326	0.106718	0.06405	0.03745	0.027823
231.2	0.165961	0.107158	0.064218	0.037961	0.027914
231.4	0.165938	0.106824	0.064171	0.037859	0.027538
231.6	0.166222	0.106628	0.063964	0.037718	0.027353
231.8	0.166124	0.106545	0.063859	0.037766	0.026853
232	0.16571	0.106127	0.064113	0.0378	0.026425
232.2	0.16501	0.105725	0.063849	0.037636	0.025976
232.4	0.164323	0.105469	0.063757	0.037591	0.02543
232.6	0.164368	0.105439	0.063705	0.037761	0.025689
232.8	0.163823	0.1048	0.063742	0.03769	0.025267
233	0.163291	0.104436	0.063319	0.037265	0.025042
233.2	0.163339	0.104646	0.063438	0.037524	0.02513
233.4	0.162909	0.103637	0.062993	0.036763	0.024002
233.6	0.162811	0.103784	0.063103	0.036835	0.02374
233.8	0.16329	0.103768	0.063657	0.037063	0.023932
234	0.163589	0.103383	0.063617	0.037104	0.023828
234.2	0.163829	0.103901	0.064343	0.037183	0.024605
234.4	0.164174	0.104383	0.064772	0.037574	0.024888
234.6	0.164642	0.104558	0.065071	0.037663	0.025339
234.8	0.165069	0.105248	0.064792	0.038091	0.025818
235	0.165345	0.105842	0.064916	0.03821	0.026262
235.2	0.166065	0.106597	0.065269	0.039147	0.026598
235.4	0.165919	0.106859	0.065094	0.039108	0.026798
235.6	0.166094	0.107229	0.065092	0.039199	0.027147
235.8	0.165604	0.107674	0.065145	0.039802	0.027388
236	0.165726	0.10791	0.064868	0.040303	0.027357
236.2	0.165938	0.108207	0.064714	0.040824	0.027717
236.4	0.165948	0.10875	0.064887	0.040982	0.02771
236.6	0.165967	0.108913	0.064962	0.041224	0.02818
236.8	0.165374	0.108067	0.064473	0.041051	0.027651
237	0.165346	0.10823	0.064427	0.041173	0.027693
237.2	0.16572	0.107896	0.064979	0.041026	0.027397
237.4	0.165606	0.107268	0.065323	0.04051	0.027028
237.6	0.166096	0.107609	0.065659	0.040599	0.027366
237.8	0.166057	0.106761	0.066135	0.040192	0.027142
238	0.166027	0.10605	0.066249	0.039414	0.026663
238.2	0.165621	0.105549	0.066509	0.039037	0.02638
238.4	0.165742	0.105389	0.066695	0.038754	0.026134
238.6	0.165496	0.104677	0.066406	0.038244	0.025973
238.8	0.16582	0.104548	0.06597	0.037976	0.025961
239	0.165478	0.103693	0.065446	0.03765	0.025285
239.2	0.165101	0.10332	0.065195	0.037489	0.024641
239.4	0.164813	0.103116	0.064391	0.03707	0.024831
239.6	0.164814	0.103476	0.064126	0.037671	0.02487
239.8	0.16535	0.104147	0.064185	0.03863	0.025302
240	0.165898	0.104913	0.064474	0.039166	0.025604
240.2	0.16654	0.105786	0.064844	0.040204	0.025946
240.4	0.166451	0.106764	0.064666	0.040545	0.026111
240.6	0.166252	0.106882	0.064635	0.040696	0.02648
240.8	0.166138	0.107116	0.065025	0.041241	0.02646
241	0.166367	0.107872	0.065394	0.041672	0.027044
241.2	0.166212	0.108176	0.0658	0.041364	0.026803
241.4	0.166541	0.108874	0.066725	0.04197	0.027434
241.6	0.16652	0.109007	0.066948	0.042204	0.027399
241.8	0.165788	0.10844	0.067099	0.041912	0.0269
242	0.165092	0.10791	0.066883	0.041351	0.026409
242.2	0.165037	0.108218	0.067145	0.041652	0.026894
242.4	0.164542	0.107905	0.066739	0.040972	0.02635
242.6	0.164121	0.107165	0.066032	0.040838	0.025741
242.8	0.16378	0.107207	0.065602	0.040366	0.025263
243	0.162867	0.106125	0.064642	0.03932	0.023867
243.2	0.162928	0.106268	0.064262	0.03887	0.023358
243.4	0.163534	0.106292	0.063604	0.039081	0.023789
243.6	0.163909	0.106463	0.063347	0.038502	0.023682
243.8	0.164755	0.106953	0.063762	0.03861	0.02431
244	0.164775	0.10673	0.063564	0.038045	0.024511
244.2	0.165339	0.106934	0.063119	0.038032	0.024848
244.4	0.165076	0.106614	0.062569	0.037583	0.0254
244.6	0.164992	0.106401	0.062742	0.03691	0.025524
244.8	0.165162	0.106794	0.063216	0.037392	0.026305
245	0.165432	0.106935	0.063662	0.037243	0.027004
245.2	0.164712	0.106884	0.064153	0.037105	0.027126
245.4	0.164832	0.106852	0.064959	0.037469	0.027285
245.6	0.164561	0.106214	0.064739	0.037228	0.027182
245.8	0.164442	0.106239	0.065322	0.03761	0.027359
246	0.164918	0.106778	0.065947	0.038091	0.028054
246.2	0.165707	0.107513	0.066529	0.038853	0.028477
246.4	0.165166	0.107366	0.066326	0.038728	0.027756
246.6	0.165608	0.107917	0.066828	0.03956	0.027859
246.8	0.165369	0.107848	0.066404	0.039462	0.027264
247	0.16556	0.10764	0.065851	0.039539	0.026284
247.2	0.165764	0.107694	0.065665	0.039429	0.025851
247.4	0.166014	0.107597	0.065614	0.039376	0.026043
247.6	0.166645	0.108085	0.065877	0.03962	0.026261
247.8	0.166926	0.108081	0.066133	0.039997	0.026408
248	0.167127	0.107642	0.065948	0.039689	0.026766
248.2	0.167919	0.108574	0.066343	0.040664	0.027384
248.4	0.167924	0.108649	0.066288	0.040676	0.027583
248.6	0.168247	0.109158	0.066778	0.040873	0.028062
248.8	0.168512	0.109779	0.067204	0.041591	0.028736
249	0.168033	0.109658	0.067112	0.041032	0.028893
249.2	0.167193	0.109095	0.066862	0.040369	0.028765
249.4	0.167397	0.109318	0.06685	0.040088	0.028476
249.6	0.167018	0.108779	0.066605	0.039542	0.028393
249.8	0.167609	0.10944	0.067346	0.040026	0.028956
250	0.167752	0.10936	0.067262	0.03978	0.028764
250.2	0.167563	0.10909	0.066849	0.03917	0.028539
250.4	0.166833	0.108781	0.06624	0.038909	0.028204
250.6	0.166821	0.108557	0.065686	0.038766	0.02794
250.8	0.166686	0.108468	0.065082	0.038901	0.027357
251	0.1665	0.108134	0.064629	0.038511	0.026849
251.2	0.166255	0.107928	0.064788	0.038865	0.026674
251.4	0.166644	0.107941	0.065493	0.039509	0.02696
251.6	0.167469	0.107952	0.065751	0.040028	0.027107
251.8	0.167481	0.107767	0.066076	0.040062	0.027124
252	0.168414	0.108075	0.066268	0.040637	0.02739
252.2	0.168688	0.108331	0.066091	0.041232	0.027124
252.4	0.169148	0.108463	0.0662	0.041571	0.026839
252.6	0.169927	0.108999	0.066659	0.042644	0.027054
252.8	0.170452	0.109268	0.066682	0.042873	0.026726
253	0.170121	0.109259	0.066402	0.042689	0.026543
253.2	0.170421	0.109782	0.066964	0.04261	0.026721
253.4	0.170596	0.109869	0.066947	0.041877	0.026339
253.6	0.17003	0.109447	0.066631	0.041592	0.02614
253.8	0.170018	0.109278	0.066507	0.041234	0.026136
254	0.169738	0.108573	0.0658	0.040471	0.025708
254.2	0.169874	0.108899	0.065371	0.040299	0.026238
254.4	0.169574	0.109102	0.065	0.040585	0.026046
254.6	0.16917	0.108692	0.064995	0.039878	0.025708
254.8	0.168999	0.109252	0.065244	0.040483	0.026121
255	0.16841	0.109339	0.065179	0.040559	0.026299
255.2	0.168321	0.109399	0.065596	0.040848	0.026621
255.4	0.168581	0.109721	0.065906	0.040848	0.027482
255.6	0.168366	0.109814	0.065476	0.040614	0.027806
255.8	0.1683	0.110217	0.065813	0.040779	0.028448
256	0.168726	0.110435	0.065946	0.041433	0.02846
256.2	0.168834	0.110692	0.066314	0.041866	0.028619
256.4	0.169447	0.110965	0.0668	0.042472	0.028434
256.6	0.170128	0.110936	0.066901	0.042766	0.028392
256.8	0.170306	0.111377	0.067411	0.042906	0.028423
257	0.170858	0.111814	0.067738	0.042933	0.028753
257.2	0.171571	0.111625	0.067813	0.042365	0.029233
257.4	0.171111	0.110881	0.06695	0.041373	0.028407
257.6	0.17068	0.110365	0.066526	0.041189	0.028393
257.8	0.171105	0.10995	0.066628	0.04058	0.028206
258	0.17142	0.110206	0.066433	0.040888	0.028314
258.2	0.17131	0.110133	0.066265	0.040592	0.027772
258.4	0.170707	0.109563	0.066171	0.040143	0.02709
258.6	0.170276	0.109285	0.066002	0.039722	0.026328
258.8	0.170124	0.109797	0.066036	0.040292	0.026524
259	0.169988	0.109534	0.065631	0.04	0.026471
259.2	0.170417	0.109734	0.065329	0.040191	0.027113
259.4	0.170169	0.109968	0.064986	0.040248	0.027119
259.6	0.1699	0.109477	0.065173	0.040174	0.02698
259.8	0.170227	0.109897	0.06589	0.040842	0.027343
260	0.170504	0.110126	0.066326	0.041505	0.027393
260.2	0.170865	0.11056	0.066454	0.041632	0.027545
260.4	0.1709	0.110638	0.066574	0.041783	0.027698
260.6	0.170925	0.110702	0.067007	0.041417	0.027469
260.8	0.171603	0.111822	0.067739	0.041782	0.028504
261	0.172326	0.112165	0.068056	0.041496	0.02892
261.2	0.172618	0.11261	0.068397	0.041244	0.029076
261.4	0.172522	0.11265	0.06834	0.041226	0.028483
261.6	0.173113	0.113077	0.068834	0.041554	0.028688
261.8	0.17386	0.113992	0.068977	0.041508	0.028795
262	0.173323	0.113785	0.068266	0.040984	0.028566
262.2	0.17329	0.113565	0.068065	0.040495	0.02773
262.4	0.173332	0.113993	0.068097	0.040413	0.027625
262.6	0.173058	0.113205	0.067304	0.040007	0.026534
262.8	0.173072	0.112832	0.067177	0.040163	0.026635
263	0.172972	0.11211	0.0665	0.039655	0.026442
263.2	0.172879	0.111426	0.065891	0.039474	0.026321
263.4	0.172228	0.110979	0.065509	0.03945	0.026101
263.6	0.171859	0.110288	0.065252	0.039222	0.02597
263.8	0.170811	0.109715	0.064658	0.039035	0.025343
264	0.170381	0.110347	0.064884	0.039584	0.025853
264.2	0.169659	0.110286	0.064513	0.039453	0.025495
264.4	0.169224	0.110202	0.06454	0.039276	0.025995
264.6	0.169738	0.111433	0.065318	0.03978	0.026591
264.8	0.170356	0.112504	0.066113	0.040503	0.027831
265	0.170208	0.112523	0.066603	0.040796	0.027805
265.2	0.170865	0.113242	0.067133	0.041948	0.028213
265.4	0.171235	0.113053	0.067221	0.042202	0.027978
265.6	0.171981	0.113572	0.067624	0.042226	0.028378
265.8	0.172231	0.113832	0.067536	0.042125	0.028725
266	0.172332	0.113762	0.067593	0.042218	0.029121
266.2	0.172935	0.114276	0.067809	0.042817	0.029259
266.4	0.173157	0.114483	0.067705	0.042791	0.02946
266.6	0.172772	0.113168	0.067178	0.04224	0.028903
266.8	0.172902	0.112413	0.067129	0.041605	0.028896
267	0.172183	0.111148	0.066347	0.040849	0.027974
267.2	0.171658	0.11075	0.065696	0.040789	0.027672
267.4	0.170367	0.110594	0.065018	0.040412	0.027307
267.6	0.169367	0.110026	0.064302	0.039834	0.026407
267.8	0.168973	0.110084	0.064277	0.040057	0.026235
268	0.168769	0.110836	0.064553	0.039766	0.026437
268.2	0.168947	0.110791	0.064685	0.03947	0.026563
268.4	0.169468	0.111373	0.065067	0.0403	0.02736
268.6	0.169767	0.11207	0.065542	0.040602	0.02749
268.8	0.169634	0.111434	0.065701	0.040419	0.027474
269	0.170075	0.111913	0.066379	0.041005	0.027599
269.2	0.170642	0.112403	0.066788	0.040996	0.027869
269.4	0.170609	0.112164	0.066633	0.040393	0.027376
269.6	0.170897	0.112615	0.066837	0.040361	0.027771
269.8	0.171021	0.112473	0.066437	0.040195	0.027866
270	0.171379	0.112731	0.06644	0.040517	0.028388
270.2	0.171476	0.113122	0.066696	0.040959	0.028581
270.4	0.171525	0.113101	0.066791	0.040651	0.028423
270.6	0.171177	0.112451	0.06661	0.040507	0.028125
270.8	0.171359	0.112081	0.066632	0.040363	0.027665
271	0.171307	0.112319	0.06619	0.040854	0.027667
271.2	0.171243	0.112604	0.066196	0.041484	0.02841
271.4	0.17119	0.113094	0.066223	0.041637	0.028894
271.6	0.172073	0.11352	0.066286	0.041896	0.02939
271.8	0.173257	0.114026	0.067093	0.042367	0.030112
272	0.173296	0.113837	0.067182	0.041911	0.029892
272.2	0.173763	0.114194	0.067739	0.042438	0.03026
272.4	0.173788	0.113956	0.067475	0.042772	0.030315
272.6	0.174365	0.11444	0.067717	0.042564	0.030463
272.8	0.174665	0.114617	0.068242	0.042587	0.030479
273	0.174763	0.115039	0.068153	0.042451	0.030265
273.2	0.17417	0.114591	0.067673	0.04133	0.029954
273.4	0.17395	0.114588	0.067557	0.041191	0.029664
273.6	0.173909	0.114337	0.0675	0.040952	0.029885
273.8	0.173747	0.113605	0.067268	0.04058	0.029435
274	0.173467	0.113373	0.067384	0.040495	0.028953
274.2	0.173273	0.113703	0.067753	0.040517	0.028578
274.4	0.173251	0.113677	0.06765	0.040606	0.028631
274.6	0.173264	0.113484	0.067386	0.04093	0.028326
274.8	0.172948	0.113126	0.067559	0.040806	0.028107
275	0.173108	0.113271	0.067419	0.04148	0.028432
275.2	0.17271	0.113318	0.067517	0.04173	0.02836
275.4	0.172771	0.113499	0.067866	0.041802	0.028254
275.6	0.173213	0.113682	0.067924	0.041984	0.028015
275.8	0.173107	0.113172	0.068021	0.041991	0.027945
276	0.172522	0.112341	0.067439	0.041409	0.027466
276.2	0.172373	0.112616	0.067718	0.041515	0.027721
276.4	0.172581	0.112512	0.06766	0.041624	0.027958
276.6	0.17304	0.113356	0.068267	0.04228	0.028387
276.8	0.172754	0.113239	0.067922	0.041966	0.028274
277	0.172704	0.112996	0.067438	0.041635	0.028471
277.2	0.17255	0.113123	0.067464	0.041535	0.028581
277.4	0.172507	0.113861	0.067373	0.041828	0.029015
277.6	0.172546	0.113744	0.067597	0.041963	0.029253
277.8	0.172514	0.114012	0.067424	0.041513	0.028901
278	0.172909	0.114447	0.067689	0.041939	0.028802
278.2	0.173651	0.115659	0.068464	0.042583	0.029426
278.4	0.17399	0.115844	0.068458	0.042824	0.030102
278.6	0.174001	0.11576	0.068414	0.042597	0.02963
278.8	0.173786	0.115768	0.06901	0.042688	0.029575
279	0.173907	0.115595	0.068812	0.042466	0.029412
279.2	0.17398	0.1158	0.068949	0.041922	0.02926
279.4	0.174028	0.115516	0.069445	0.04152	0.029391
279.6	0.173942	0.115003	0.068976	0.040937	0.029155
279.8	0.173496	0.114091	0.068463	0.040187	0.028716
280	0.173278	0.113755	0.068409	0.039884	0.028377
280.2	0.173243	0.113547	0.068549	0.039898	0.028471
280.4	0.173003	0.112908	0.06839	0.040006	0.028108
280.6	0.172802	0.112971	0.068278	0.040591	0.02803
280.8	0.172657	0.112174	0.067589	0.040015	0.02764
281	0.172137	0.111457	0.067274	0.040137	0.026807
281.2	0.171502	0.111773	0.067097	0.040318	0.026375
281.4	0.17109	0.111551	0.067182	0.040165	0.026525
281.6	0.170851	0.111095	0.06715	0.040634	0.026167
281.8	0.170692	0.111257	0.066649	0.040766	0.025871
282	0.170851	0.110921	0.066877	0.041227	0.025996
282.2	0.170918	0.111173	0.066889	0.041083	0.026335
282.4	0.170867	0.111593	0.066951	0.041514	0.026753
282.6	0.171229	0.112094	0.067447	0.041679	0.026994
282.8	0.171592	0.1123	0.067732	0.041744	0.027322
283	0.172134	0.112848	0.067808	0.041551	0.027801
283.2	0.172697	0.11381	0.06847	0.041599	0.028166
283.4	0.172249	0.113686	0.068484	0.041264	0.028045
283.6	0.172403	0.114341	0.068119	0.04153	0.028369
283.8	0.17268	0.114901	0.068376	0.041894	0.028696
284	0.172934	0.114733	0.068328	0.041803	0.029062
284.2	0.173061	0.114838	0.068263	0.041953	0.029542
284.4	0.173188	0.114793	0.068141	0.041997	0.029571
284.6	0.173535	0.114786	0.068157	0.042282	0.02931
284.8	0.173892	0.11514	0.068585	0.042669	0.029442
285	0.173017	0.114352	0.068127	0.042244	0.028893
285.2	0.173118	0.11458	0.068474	0.042553	0.029093
285.4	0.173028	0.114512	0.068782	0.042944	0.028774
285.6	0.173004	0.114215	0.068867	0.043727	0.028457
285.8	0.173051	0.11362	0.068661	0.043484	0.028338
286	0.173404	0.113716	0.068633	0.043593	0.028239
286.2	0.172959	0.114003	0.0684	0.043315	0.028122
286.4	0.172473	0.113718	0.067917	0.0429	0.027307
286.6	0.172744	0.113871	0.068185	0.043002	0.027807
286.8	0.1725	0.113674	0.068257	0.04273	0.027584
287	0.17266	0.113715	0.068715	0.042751	0.027982
287.2	0.172397	0.113883	0.068767	0.042814	0.027806
287.4	0.172156	0.113829	0.068973	0.042887	0.028081
287.6	0.172966	0.114078	0.069077	0.043344	0.028999
287.8	0.173451	0.113809	0.069471	0.043185	0.029566
288	0.173755	0.11312	0.069273	0.042712	0.029558
288.2	0.174125	0.113136	0.069381	0.042749	0.029914
288.4	0.174216	0.113116	0.069633	0.04292	0.030275
288.6	0.174405	0.113488	0.070335	0.043391	0.030418
288.8	0.174308	0.114225	0.070671	0.043832	0.03088
289	0.174201	0.11402	0.070078	0.043158	0.030647
289.2	0.174839	0.11469	0.071087	0.04367	0.030905
289.4	0.175101	0.114684	0.071298	0.043407	0.030799
289.6	0.175248	0.114568	0.071218	0.04318	0.030769
289.8	0.175207	0.114661	0.07071	0.042234	0.030221
290	0.175334	0.11484	0.070091	0.041594	0.029569
290.2	0.174089	0.114456	0.069231	0.040828	0.029294
290.4	0.173997	0.114148	0.069017	0.040375	0.028993
290.6	0.17453	0.114443	0.069153	0.040412	0.029787
290.8	0.174697	0.114421	0.06906	0.040657	0.029663
291	0.174508	0.114141	0.068859	0.040331	0.029751
291.2	0.174319	0.113982	0.068533	0.040284	0.029051
291.4	0.174832	0.114442	0.068874	0.040852	0.029386
291.6	0.175447	0.114992	0.06906	0.041527	0.029493
291.8	0.174824	0.114512	0.069115	0.041349	0.029417
292	0.174278	0.114021	0.068943	0.041834	0.02895
292.2	0.173957	0.114443	0.069082	0.042506	0.029419
292.4	0.173641	0.114381	0.069586	0.043243	0.029528
292.6	0.173729	0.114756	0.069903	0.043293	0.029058
292.8	0.173796	0.114954	0.069851	0.043546	0.029026
293	0.174132	0.11485	0.07001	0.043017	0.029009
293.2	0.173895	0.114495	0.070529	0.042658	0.028963
293.4	0.173681	0.114482	0.070218	0.042731	0.028665
293.6	0.173469	0.114412	0.070097	0.042319	0.028437
293.8	0.173824	0.114124	0.069849	0.041729	0.028219
294	0.173498	0.113957	0.069335	0.04147	0.028128
294.2	0.173041	0.113661	0.068849	0.041403	0.028587
294.4	0.173691	0.113589	0.068846	0.041458	0.028894
294.6	0.17432	0.114398	0.068974	0.042063	0.029536
294.8	0.174794	0.114464	0.069396	0.042287	0.029504
295	0.174084	0.114132	0.069274	0.041837	0.029147
295.2	0.174183	0.114284	0.069335	0.042003	0.028831
295.4	0.174276	0.114457	0.069194	0.042114	0.028695
295.6	0.174013	0.114426	0.069132	0.042207	0.028634
295.8	0.173527	0.114338	0.069358	0.042254	0.028804
296	0.173904	0.114502	0.069636	0.042667	0.028934
296.2	0.173967	0.114809	0.070002	0.042756	0.029349
296.4	0.173978	0.114418	0.070315	0.042329	0.028913
296.6	0.174871	0.115186	0.071207	0.042213	0.028933
296.8	0.174995	0.115361	0.071496	0.042521	0.029353
297	0.175135	0.115717	0.071764	0.042564	0.029639
297.2	0.174668	0.115628	0.071543	0.042198	0.029423
297.4	0.17424	0.11551	0.07093	0.042453	0.029239
297.6	0.17452	0.115888	0.071134	0.042264	0.0295
297.8	0.174298	0.11611	0.070779	0.042172	0.029196
298	0.173956	0.116491	0.070475	0.042406	0.029162
298.2	0.174257	0.116706	0.070359	0.042814	0.02945
298.4	0.174777	0.117498	0.070692	0.043543	0.029801
298.6	0.175196	0.118005	0.070971	0.043999	0.03004
298.8	0.175249	0.117467	0.070701	0.043745	0.029482
299	0.175122	0.117586	0.070407	0.044147	0.029378
299.2	0.175425	0.117498	0.070046	0.044068	0.029323
299.4	0.175686	0.117335	0.069713	0.044243	0.02937
299.6	0.176218	0.117974	0.070002	0.044902	0.029876
299.8	0.176654	0.118257	0.07041	0.045169	0.030177
300.02	0.176654	0.118257	0.07041	0.045169	0.030177
300.22	0.168253	0.11308	0.067386	0.043451	0.028995
300.42	0.158938	0.107921	0.06396	0.041259	0.02744
300.62	0.148933	0.102562	0.060583	0.039476	0.02654
300.82	0.138675	0.097128	0.057004	0.037735	0.025651
301.02	0.128131	0.091466	0.053375	0.035534	0.024456
301.22	0.117575	0.08569	0.04969	0.033494	0.023325
301.42	0.108169	0.080453	0.046591	0.031527	0.022665
301.62	0.099928	0.07585	0.043429	0.02989	0.02172
301.82	0.092792	0.07214	0.041274	0.029063	0.02167
302.02	0.088006	0.069381	0.039662	0.028421	0.021685
302.22	0.084755	0.067862	0.038297	0.027728	0.021474
302.42	0.082687	0.067241	0.038108	0.027672	0.022002
302.62	0.081473	0.066519	0.037794	0.026976	0.021663
302.82	0.081049	0.066061	0.037856	0.026829	0.022012
303.02	0.080518	0.065844	0.037692	0.026833	0.022161
303.22	0.080047	0.065525	0.037516	0.026627	0.022151
303.42	0.079719	0.065351	0.0373	0.026265	0.02155
303.62	0.079132	0.06518	0.037194	0.026169	0.020928
303.82	0.078305	0.064889	0.036988	0.025629	0.020948
304.02	0.078737	0.064863	0.037341	0.025638	0.020751
304.22	0.078975	0.064761	0.037033	0.025552	0.019894
304.42	0.078884	0.065436	0.037308	0.025734	0.0199
304.62	0.078508	0.065964	0.037678	0.026355	0.020436
304.82	0.078417	0.066223	0.037643	0.026465	0.020211
305.02	0.078284	0.065743	0.037527	0.026453	0.019774
305.22	0.077673	0.065343	0.037324	0.026754	0.019603
305.42	0.077854	0.065162	0.037655	0.02677	0.019788
305.62	0.077968	0.064707	0.037209	0.026845	0.01905
305.82	0.07753	0.064567	0.037047	0.027214	0.018678
306.02	0.077147	0.064144	0.036337	0.026701	0.01793
306.22	0.076623	0.063812	0.036067	0.026399	0.017265
306.42	0.076404	0.063554	0.036023	0.026742	0.017367
306.62	0.076292	0.063187	0.035827	0.026398	0.017068
306.82	0.075835	0.062409	0.03522	0.026053	0.017003
307.02	0.076356	0.061923	0.03478	0.025867	0.016634
307.22	0.075976	0.06186	0.034647	0.025536	0.016622
307.42	0.075308	0.061574	0.034772	0.025072	0.016762
307.62	0.075379	0.062037	0.035465	0.025125	0.016971
307.82	0.075788	0.06231	0.035586	0.025134	0.017434
308.02	0.076318	0.062668	0.03605	0.025037	0.018045
308.22	0.076592	0.062491	0.035801	0.025346	0.017948
308.42	0.076822	0.06352	0.036572	0.025998	0.019275
308.62	0.076901	0.06396	0.03684	0.026316	0.019931
308.82	0.077407	0.064288	0.036973	0.026485	0.020204
309.02	0.077197	0.064151	0.037031	0.026418	0.020211
309.22	0.076649	0.063777	0.03669	0.02588	0.020091
309.42	0.076807	0.064019	0.036803	0.025739	0.020209
309.62	0.075924	0.063335	0.036262	0.025277	0.019498
309.82	0.075731	0.063433	0.036062	0.025628	0.019474
310.02	0.0754	0.063584	0.036056	0.025686	0.019674
310.22	0.075283	0.063963	0.036371	0.025658	0.019963
310.42	0.075276	0.063505	0.035639	0.024999	0.019796
310.62	0.075254	0.062643	0.035494	0.024845	0.019398
310.82	0.075263	0.062148	0.035016	0.024481	0.018903
311.02	0.075431	0.061883	0.034819	0.024474	0.018478
311.22	0.074443	0.061635	0.03511	0.024048	0.018186
311.42	0.074753	0.061417	0.035302	0.024015	0.018156
311.62	0.074701	0.061426	0.035311	0.024138	0.017969
311.82	0.074593	0.061001	0.035273	0.024073	0.018103
312.02	0.074473	0.060401	0.035054	0.023509	0.018011
312.22	0.075355	0.060506	0.035412	0.024144	0.018184
312.42	0.074887	0.06097	0.035489	0.024322	0.018604
312.62	0.074687	0.060609	0.035583	0.024219	0.018654
312.82	0.074623	0.060906	0.03549	0.023999	0.01866
313.02	0.074197	0.060949	0.03559	0.023677	0.018813
313.22	0.073804	0.061183	0.035476	0.023622	0.019428
313.42	0.074079	0.061863	0.035632	0.023925	0.019909
313.62	0.073463	0.06148	0.035482	0.023803	0.020139
313.82	0.073635	0.062472	0.035374	0.024122	0.020334
314.02	0.073482	0.062789	0.035196	0.023713	0.020363
314.22	0.073915	0.062999	0.035173	0.023578	0.02025
314.42	0.073946	0.063015	0.03496	0.023561	0.019635
314.62	0.073881	0.063421	0.035282	0.023989	0.019581
314.82	0.074168	0.063655	0.035196	0.024544	0.01955
315.02	0.074253	0.063962	0.035471	0.024936	0.019462
315.22	0.074302	0.064188	0.035787	0.025035	0.019611
315.42	0.074711	0.064141	0.035626	0.025197	0.019681
315.62	0.074108	0.063891	0.035536	0.025085	0.019534
315.82	0.074143	0.063649	0.035688	0.024627	0.019522
316.02	0.074208	0.063074	0.035557	0.024746	0.019204
316.22	0.074433	0.063261	0.036035	0.025444	0.019848
316.42	0.074366	0.062456	0.035766	0.025331	0.01956
316.62	0.074779	0.062439	0.036302	0.02558	0.019586
316.82	0.074506	0.062517	0.036344	0.025404	0.019681
317.02	0.074629	0.06253	0.036337	0.024948	0.019971
317.22	0.074695	0.06246	0.036097	0.024996	0.019797
317.42	0.074655	0.061931	0.03581	0.024836	0.019677
317.62	0.074268	0.06145	0.035804	0.024627	0.019319
317.82	0.074098	0.061368	0.035233	0.024353	0.018527
318.02	0.073835	0.061274	0.035144	0.024144	0.018439
318.22	0.073436	0.061113	0.035067	0.02359	0.018344
318.42	0.072511	0.061061	0.034567	0.023028	0.017917
318.62	0.072631	0.061019	0.034387	0.023027	0.018162
318.82	0.072584	0.060646	0.034355	0.02323	0.017933
319.02	0.071829	0.060974	0.034284	0.022975	0.017784
319.22	0.071931	0.060587	0.033772	0.022776	0.017305
319.42	0.071785	0.060309	0.033721	0.022304	0.017123
319.62	0.070939	0.060107	0.033559	0.022305	0.017011
319.82	0.071363	0.060264	0.034017	0.022269	0.017029
320.02	0.071656	0.060107	0.03414	0.022828	0.017262
320.22	0.071656	0.059444	0.034272	0.022997	0.017348
320.42	0.071914	0.058978	0.034117	0.022622	0.016732
320.62	0.072243	0.059633	0.034605	0.023189	0.017017
320.82	0.071973	0.059471	0.034437	0.023208	0.017184
321.02	0.072477	0.059711	0.034337	0.023233	0.017546
321.22	0.072183	0.059439	0.034312	0.023155	0.017412
321.42	0.071961	0.059195	0.034216	0.023274	0.018029
321.62	0.072006	0.059104	0.033965	0.022981	0.01764
321.82	0.071929	0.059626	0.033529	0.023018	0.017887
322.02	0.071371	0.059692	0.033459	0.022918	0.018205
322.22	0.070847	0.059747	0.033381	0.022621	0.018229
322.42	0.070917	0.059843	0.033306	0.022608	0.018148
322.62	0.071029	0.05993	0.03348	0.022591	0.017874
322.82	0.07046	0.060546	0.033756	0.022803	0.017535
323.02	0.070881	0.061004	0.034206	0.023052	0.01774
323.22	0.070967	0.060787	0.03391	0.023096	0.017391
323.42	0.070691	0.061046	0.034457	0.022904	0.017883
323.62	0.071012	0.061303	0.035013	0.023238	0.017812
323.82	0.071371	0.061117	0.034782	0.022688	0.017734
324.02	0.071002	0.060694	0.034635	0.022986	0.017884
324.22	0.070968	0.059588	0.034345	0.022471	0.017337
324.42	0.070792	0.0593	0.033905	0.022058	0.017103
324.62	0.070666	0.059649	0.03429	0.0225	0.017734
324.82	0.070555	0.059527	0.03424	0.022072	0.017489
325.02	0.07079	0.058799	0.03397	0.021532	0.017127
325.22	0.070257	0.05873	0.033774	0.021462	0.017217
325.42	0.070164	0.058578	0.033425	0.021353	0.017545
325.62	0.069846	0.05836	0.032907	0.021161	0.017215
325.82	0.069981	0.059028	0.032876	0.02192	0.017533
326.02	0.069273	0.059199	0.032969	0.022476	0.017871
326.22	0.069196	0.059729	0.033531	0.022147	0.018072
326.42	0.070206	0.059883	0.033847	0.022259	0.018071
326.62	0.070116	0.059713	0.033568	0.022376	0.017512
326.82	0.0697	0.059664	0.03377	0.022674	0.017507
327.02	0.070641	0.05975	0.03448	0.022914	0.017835
327.22	0.0706	0.060311	0.034358	0.023029	0.018015
327.42	0.070647	0.060325	0.035262	0.022615	0.018232
327.62	0.070972	0.060269	0.035645	0.022764	0.018306
327.82	0.070916	0.060055	0.035206	0.022086	0.018081
328.02	0.07104	0.059779	0.035387	0.022411	0.018122
328.22	0.071162	0.059177	0.035197	0.022083	0.017588
328.42	0.071022	0.059586	0.035266	0.022547	0.017867
328.62	0.071175	0.06011	0.035522	0.022603	0.018067
328.82	0.071052	0.059654	0.035372	0.02231	0.017318
329.02	0.070486	0.059521	0.034869	0.021838	0.017163
329.22	0.06996	0.059708	0.034651	0.021673	0.017484
329.42	0.069851	0.059163	0.034144	0.02149	0.01728
329.62	0.069098	0.058961	0.033901	0.02172	0.017376
329.82	0.068891	0.059146	0.033706	0.021858	0.017465
330.02	0.069123	0.05926	0.033699	0.022192	0.017733
330.22	0.069664	0.059222	0.033491	0.021982	0.017525
330.42	0.070038	0.059174	0.033189	0.022367	0.017093
330.62	0.069672	0.05839	0.032767	0.022164	0.017082
330.82	0.06974	0.058581	0.032914	0.022147	0.017155
331.02	0.07033	0.05908	0.033227	0.0222	0.017451
331.22	0.070403	0.059326	0.033546	0.02234	0.017602
331.42	0.070411	0.058907	0.03397	0.022046	0.017388
331.62	0.071414	0.059031	0.033961	0.022479	0.017516
331.82	0.071409	0.058581	0.033634	0.0219	0.017034
332.02	0.071955	0.05853	0.033551	0.022273	0.017344
332.22	0.071805	0.058238	0.033222	0.02193	0.016769
332.42	0.071736	0.05845	0.033308	0.022326	0.017151
332.62	0.071512	0.058444	0.03284	0.022149	0.016552
332.82	0.070929	0.058004	0.032452	0.021477	0.016512
333.02	0.070945	0.058454	0.032316	0.021107	0.01652
333.22	0.07073	0.058496	0.03285	0.021525	0.016633
333.42	0.070074	0.058146	0.032755	0.021596	0.01653
333.62	0.06984	0.057762	0.032884	0.021467	0.016606
333.82	0.070297	0.058186	0.032811	0.021779	0.016595
334.02	0.070305	0.058627	0.033038	0.022187	0.016884
334.22	0.070717	0.059063	0.033619	0.022432	0.017191
334.42	0.070968	0.059201	0.033866	0.022334	0.016841
334.62	0.070584	0.058999	0.03389	0.022226	0.017146
334.82	0.07022	0.059158	0.034018	0.021935	0.017109
335.02	0.070217	0.059062	0.034157	0.021999	0.017248
335.22	0.070416	0.059403	0.034727	0.022504	0.017722
335.42	0.069722	0.058899	0.034267	0.021858	0.017454
335.62	0.07001	0.059151	0.034175	0.022332	0.01771
335.82	0.069122	0.058861	0.033877	0.021615	0.017474
336.02	0.068866	0.059035	0.033857	0.021876	0.01761
336.22	0.068459	0.05833	0.033875	0.021892	0.016833
336.42	0.068446	0.058496	0.033732	0.022324	0.016954
336.62	0.068493	0.058152	0.032984	0.022261	0.016551
336.82	0.06837	0.058117	0.03333	0.022983	0.01699
337.02	0.068788	0.058382	0.033773	0.023479	0.016967
337.22	0.069025	0.057943	0.033626	0.023438	0.017305
337.42	0.069268	0.057424	0.033553	0.023782	0.016982
337.62	0.070034	0.057619	0.033867	0.023842	0.016984
337.82	0.070226	0.058136	0.033836	0.023784	0.017299
338.02	0.070803	0.058661	0.034252	0.024164	0.017815
338.22	0.07148	0.058508	0.034459	0.024078	0.017719
338.42	0.071017	0.058254	0.034124	0.023445	0.017334
338.62	0.070761	0.058232	0.034221	0.023444	0.017708
338.82	0.07025	0.058403	0.033772	0.022975	0.017606
339.02	0.069741	0.058599	0.033435	0.022693	0.017489
339.22	0.06926	0.058494	0.033156	0.022461	0.017635
339.42	0.068793	0.058623	0.03309	0.022131	0.017242
339.62	0.068529	0.058866	0.03328	0.022462	0.017576
[truncated: 1,301 more rows]

## Sheet: Omalizumab-FcgRIIIA
Time	4 mM	2 mM	1 mM	0.5 mM	0.25 mM
-60	0	0	0	0	0
-59.8	0	0	0	0	0
-59.6	0	0	0	0	0
-59.4	0	0	0	0	0
-59.2	0	0	0	0	0
-59	0	0	0	0	0
-58.8	0	0	0	0	0
-58.6	0	0	0	0	0
-58.4	0	0	0	0	0
-58.2	0	0	0	0	0
-58	0	0	0	0	0
-57.8	0	0	0	0	0
-57.6	0	0	0	0	0
-57.4	0	0	0	0	0
-57.2	0	0	0	0	0
-57	0	0	0	0	0
-56.8	0	0	0	0	0
-56.6	0	0	0	0	0
-56.4	0	0	0	0	0
-56.2	0	0	0	0	0
-56	0	0	0	0	0
-55.8	0	0	0	0	0
-55.6	0	0	0	0	0
-55.4	0	0	0	0	0
-55.2	0	0	0	0	0
-55	0	0	0	0	0
-54.8	0	0	0	0	0
-54.6	0	0	0	0	0
-54.4	0	0	0	0	0
-54.2	0	0	0	0	0
-54	0	0	0	0	0
-53.8	0	0	0	0	0
-53.6	0	0	0	0	0
-53.4	0	0	0	0	0
-53.2	0	0	0	0	0
-53	0	0	0	0	0
-52.8	0	0	0	0	0
-52.6	0	0	0	0	0
-52.4	0	0	0	0	0
-52.2	0	0	0	0	0
-52	0	0	0	0	0
-51.8	0	0	0	0	0
-51.6	0	0	0	0	0
-51.4	0	0	0	0	0
-51.2	0	0	0	0	0
-51	0	0	0	0	0
-50.8	0	0	0	0	0
-50.6	0	0	0	0	0
-50.4	0	0	0	0	0
-50.2	0	0	0	0	0
-50	0	0	0	0	0
-49.8	0	0	0	0	0
-49.6	0	0	0	0	0
-49.4	0	0	0	0	0
-49.2	0	0	0	0	0
-49	0	0	0	0	0
-48.8	0	0	0	0	0
-48.6	0	0	0	0	0
-48.4	0	0	0	0	0
-48.2	0	0	0	0	0
-48	0	0	0	0	0
-47.8	0	0	0	0	0
-47.6	0	0	0	0	0
-47.4	0	0	0	0	0
-47.2	0	0	0	0	0
-47	0	0	0	0	0
-46.8	0	0	0	0	0
-46.6	0	0	0	0	0
-46.4	0	0	0	0	0
-46.2	0	0	0	0	0
-46	0	0	0	0	0
-45.8	0	0	0	0	0
-45.6	0	0	0	0	0
-45.4	0	0	0	0	0
-45.2	0	0	0	0	0
-45	0	0	0	0	0
-44.8	0	0	0	0	0
-44.6	0	0	0	0	0
-44.4	0	0	0	0	0
-44.2	0	0	0	0	0
-44	0	0	0	0	0
-43.8	0	0	0	0	0
-43.6	0	0	0	0	0
-43.4	0	0	0	0	0
-43.2	0	0	0	0	0
-43	0	0	0	0	0
-42.8	0	0	0	0	0
-42.6	0	0	0	0	0
-42.4	0	0	0	0	0
-42.2	0	0	0	0	0
-42	0	0	0	0	0
-41.8	0	0	0	0	0
-41.6	0	0	0	0	0
-41.4	0	0	0	0	0
-41.2	0	0	0	0	0
-41	0	0	0	0	0
-40.8	0	0	0	0	0
-40.6	0	0	0	0	0
-40.4	0	0	0	0	0
-40.2	0	0	0	0	0
-40	0	0	0	0	0
-39.8	0	0	0	0	0
-39.6	0	0	0	0	0
-39.4	0	0	0	0	0
-39.2	0	0	0	0	0
-39	0	0	0	0	0
-38.8	0	0	0	0	0
-38.6	0	0	0	0	0
-38.4	0	0	0	0	0
-38.2	0	0	0	0	0
-38	0	0	0	0	0
-37.8	0	0	0	0	0
-37.6	0	0	0	0	0
-37.4	0	0	0	0	0
-37.2	0	0	0	0	0
-37	0	0	0	0	0
-36.8	0	0	0	0	0
-36.6	0	0	0	0	0
-36.4	0	0	0	0	0
-36.2	0	0	0	0	0
-36	0	0	0	0	0
-35.8	0	0	0	0	0
-35.6	0	0	0	0	0
-35.4	0	0	0	0	0
-35.2	0	0	0	0	0
-35	0	0	0	0	0
-34.8	0	0	0	0	0
-34.6	0	0	0	0	0
-34.4	0	0	0	0	0
-34.2	0	0	0	0	0
-34	0	0	0	0	0
-33.8	0	0	0	0	0
-33.6	0	0	0	0	0
-33.4	0	0	0	0	0
-33.2	0	0	0	0	0
-33	0	0	0	0	0
-32.8	0	0	0	0	0
-32.6	0	0	0	0	0
-32.4	0	0	0	0	0
-32.2	0	0	0	0	0
-32	0	0	0	0	0
-31.8	0	0	0	0	0
-31.6	0	0	0	0	0
-31.4	0	0	0	0	0
-31.2	0	0	0	0	0
-31	0	0	0	0	0
-30.8	0	0	0	0	0
-30.6	0	0	0	0	0
-30.4	0	0	0	0	0
-30.2	0	0	0	0	0
-30	0	0	0	0	0
-29.8	0	0	0	0	0
-29.6	0	0	0	0	0
-29.4	0	0	0	0	0
-29.2	0	0	0	0	0
-29	0	0	0	0	0
-28.8	0	0	0	0	0
-28.6	0	0	0	0	0
-28.4	0	0	0	0	0
-28.2	0	0	0	0	0
-28	0	0	0	0	0
-27.8	0	0	0	0	0
-27.6	0	0	0	0	0
-27.4	0	0	0	0	0
-27.2	0	0	0	0	0
-27	0	0	0	0	0
-26.8	0	0	0	0	0
-26.6	0	0	0	0	0
-26.4	0	0	0	0	0
-26.2	0	0	0	0	0
-26	0	0	0	0	0
-25.8	0	0	0	0	0
-25.6	0	0	0	0	0
-25.4	0	0	0	0	0
-25.2	0	0	0	0	0
-25	0	0	0	0	0
-24.8	0	0	0	0	0
-24.6	0	0	0	0	0
-24.4	0	0	0	0	0
-24.2	0	0	0	0	0
-24	0	0	0	0	0
-23.8	0	0	0	0	0
-23.6	0	0	0	0	0
-23.4	0	0	0	0	0
-23.2	0	0	0	0	0
-23	0	0	0	0	0
-22.8	0	0	0	0	0
-22.6	0	0	0	0	0
-22.4	0	0	0	0	0
-22.2	0	0	0	0	0
-22	0	0	0	0	0
-21.8	0	0	0	0	0
-21.6	0	0	0	0	0
-21.4	0	0	0	0	0
-21.2	0	0	0	0	0
-21	0	0	0	0	0
-20.8	0	0	0	0	0
-20.6	0	0	0	0	0
-20.4	0	0	0	0	0
-20.2	0	0	0	0	0
-20	0	0	0	0	0
-19.8	0	0	0	0	0
-19.6	0	0	0	0	0
-19.4	0	0	0	0	0
-19.2	0	0	0	0	0
-19	0	0	0	0	0
-18.8	0	0	0	0	0
-18.6	0	0	0	0	0
-18.4	0	0	0	0	0
-18.2	0	0	0	0	0
-18	0	0	0	0	0
-17.8	0	0	0	0	0
-17.6	0	0	0	0	0
-17.4	0	0	0	0	0
-17.2	0	0	0	0	0
-17	0	0	0	0	0
-16.8	0	0	0	0	0
-16.6	0	0	0	0	0
-16.4	0	0	0	0	0
-16.2	0	0	0	0	0
-16	0	0	0	0	0
-15.8	0	0	0	0	0
-15.6	0	0	0	0	0
-15.4	0	0	0	0	0
-15.2	0	0	0	0	0
-15	0	0	0	0	0
-14.8	0	0	0	0	0
-14.6	0	0	0	0	0
-14.4	0	0	0	0	0
-14.2	0	0	0	0	0
-14	0	0	0	0	0
-13.8	0	0	0	0	0
-13.6	0	0	0	0	0
-13.4	0	0	0	0	0
-13.2	0	0	0	0	0
-13	0	0	0	0	0
-12.8	0	0	0	0	0
-12.6	0	0	0	0	0
-12.4	0	0	0	0	0
-12.2	0	0	0	0	0
-12	0	0	0	0	0
-11.8	0	0	0	0	0
-11.6	0	0	0	0	0
-11.4	0	0	0	0	0
-11.2	0	0	0	0	0
-11	0	0	0	0	0
-10.8	0	0	0	0	0
-10.6	0	0	0	0	0
-10.4	0	0	0	0	0
-10.2	0	0	0	0	0
-10	0	0	0	0	0
-9.8	0	0	0	0	0
-9.6	0	0	0	0	0
-9.4	0	0	0	0	0
-9.2	0	0	0	0	0
-9	0	0	0	0	0
-8.8	0	0	0	0	0
-8.6	0	0	0	0	0
-8.4	0	0	0	0	0
-8.2	0	0	0	0	0
-8	0	0	0	0	0
-7.8	0	0	0	0	0
-7.6	0	0	0	0	0
-7.4	0	0	0	0	0
-7.2	0	0	0	0	0
-7	0	0	0	0	0
-6.8	0	0	0	0	0
-6.6	0	0	0	0	0
-6.4	0	0	0	0	0
-6.2	0	0	0	0	0
-6	0	0	0	0	0
-5.8	0	0	0	0	0
-5.6	0	0	0	0	0
-5.4	0	0	0	0	0
-5.2	0	0	0	0	0
-5	0	0	0	0	0
-4.8	0	0	0	0	0
-4.6	0	0	0	0	0
-4.4	0	0	0	0	0
-4.2	0	0	0	0	0
-4	0	0	0	0	0
-3.8	0	0	0	0	0
-3.6	0	0	0	0	0
-3.4	0	0	0	0	0
-3.2	0	0	0	0	0
-3	0	0	0	0	0
-2.8	0	0	0	0	0
-2.6	0	0	0	0	0
-2.4	0	0	0	0	0
-2.2	0	0	0	0	0
-2	0	0	0	0	0
-1.8	0	0	0	0	0
-1.6	0	0	0	0	0
-1.4	0	0	0	0	0
-1.2	0	0	0	0	0
-1	0	0	0	0	0
-0.8	0	0	0	0	0
-0.6	0	0	0	0	0
-0.4	0	0	0	0	0
-0.2	0	0	0	0	0
0	0.072745	0.058505	0.044635	0.027369	0.018053
0.2	0.083736	0.06482	0.048019	0.029829	0.019634
0.4	0.096399	0.072289	0.051877	0.032345	0.02153
0.6	0.11118	0.080664	0.056484	0.035104	0.023643
0.8	0.126895	0.089547	0.061473	0.038006	0.025943
1	0.14306	0.099393	0.066867	0.041092	0.028204
1.2	0.159772	0.110067	0.072667	0.044563	0.03094
1.4	0.176348	0.120224	0.078558	0.0477	0.033378
1.6	0.191896	0.130268	0.084399	0.050777	0.035431
1.8	0.206226	0.139343	0.089694	0.052971	0.036586
2	0.219576	0.14778	0.094797	0.055293	0.038144
2.2	0.230268	0.1553	0.099181	0.05766	0.03944
2.4	0.238952	0.161421	0.102931	0.060049	0.041139
2.6	0.245836	0.16619	0.106391	0.061986	0.042187
2.8	0.251643	0.170311	0.109356	0.063767	0.043233
3	0.256714	0.174018	0.11168	0.065161	0.044033
3.2	0.261518	0.176746	0.114165	0.066724	0.044827
3.4	0.266727	0.179552	0.11647	0.068338	0.04563
3.6	0.27115	0.182819	0.118975	0.069911	0.046625
3.8	0.275283	0.185825	0.120716	0.070372	0.046796
4	0.279452	0.189357	0.123619	0.072361	0.04801
4.2	0.282623	0.191908	0.12535	0.073539	0.048237
4.4	0.286113	0.194671	0.127017	0.074384	0.048784
4.6	0.289597	0.197144	0.129105	0.075258	0.049371
4.8	0.29201	0.199158	0.130463	0.075886	0.049602
5	0.294806	0.201929	0.132059	0.076775	0.050272
5.2	0.297842	0.204538	0.133955	0.078171	0.051461
5.4	0.300195	0.206174	0.135505	0.078554	0.051613
5.6	0.302321	0.208136	0.137141	0.079186	0.051792
5.8	0.305373	0.209573	0.138517	0.079648	0.052063
6	0.30859	0.212172	0.140001	0.08126	0.053258
6.2	0.310935	0.214361	0.14155	0.082933	0.054327
6.4	0.313339	0.215984	0.143179	0.084159	0.055111
6.6	0.315906	0.217667	0.144194	0.084874	0.055306
6.8	0.318057	0.219065	0.145274	0.085552	0.055183
7	0.320517	0.220513	0.145951	0.086456	0.055268
7.2	0.322979	0.221713	0.146997	0.087353	0.055447
7.4	0.324851	0.223007	0.148201	0.087905	0.056074
7.6	0.32661	0.225572	0.149625	0.088502	0.056773
7.8	0.328258	0.227405	0.150729	0.088762	0.057199
8	0.330413	0.228212	0.152115	0.089352	0.057283
8.2	0.331694	0.228689	0.152663	0.089425	0.057148
8.4	0.333398	0.229886	0.153683	0.089909	0.057339
8.6	0.334858	0.230622	0.155015	0.090256	0.057766
8.8	0.336644	0.23172	0.15589	0.091045	0.058387
9	0.338345	0.233516	0.15747	0.091972	0.059317
9.2	0.34005	0.234763	0.158772	0.092747	0.060292
9.4	0.342171	0.236067	0.160159	0.093266	0.060731
9.6	0.343472	0.237657	0.161587	0.093904	0.06127
9.8	0.345663	0.239147	0.162699	0.094655	0.061915
10	0.346689	0.240745	0.16317	0.0952	0.06242
10.2	0.347659	0.242172	0.164241	0.096025	0.063088
10.4	0.348567	0.243681	0.164858	0.096141	0.063019
10.6	0.349948	0.244615	0.16492	0.096005	0.062362
10.8	0.351236	0.245821	0.165891	0.096528	0.062386
11	0.352544	0.246712	0.166529	0.097222	0.062526
11.2	0.353279	0.247641	0.167209	0.097761	0.063046
11.4	0.354042	0.248695	0.168152	0.098314	0.063437
11.6	0.3547	0.249355	0.168614	0.098678	0.063474
11.8	0.355913	0.249695	0.169337	0.099299	0.063556
12	0.35703	0.249944	0.169827	0.099812	0.063224
12.2	0.358346	0.250865	0.170497	0.100346	0.063869
12.4	0.359899	0.251886	0.17124	0.101069	0.064672
12.6	0.361269	0.253081	0.172329	0.101733	0.065468
12.8	0.362483	0.254288	0.172694	0.102241	0.065894
13	0.36344	0.255401	0.173498	0.102818	0.066514
13.2	0.364727	0.256009	0.173798	0.103163	0.067074
13.4	0.365924	0.257258	0.174617	0.103544	0.067091
13.6	0.366371	0.258595	0.175405	0.10391	0.06738
13.8	0.367668	0.259648	0.176117	0.104456	0.06816
14	0.36811	0.260692	0.176375	0.104474	0.068025
14.2	0.36925	0.262168	0.177522	0.105153	0.068556
14.4	0.370228	0.262922	0.17791	0.104758	0.068283
14.6	0.371718	0.263597	0.178527	0.104994	0.068488
14.8	0.372357	0.264416	0.17939	0.105399	0.068837
15	0.373048	0.264935	0.179916	0.106321	0.069174
15.2	0.373449	0.265394	0.18021	0.106275	0.069193
15.4	0.374543	0.265527	0.18085	0.106593	0.06897
15.6	0.375097	0.266022	0.181511	0.106835	0.068717
15.8	0.376007	0.2667	0.181968	0.107278	0.068878
16	0.376749	0.267513	0.18247	0.107124	0.068548
16.2	0.378243	0.268228	0.183479	0.10694	0.06927
16.4	0.378825	0.268807	0.184196	0.107537	0.069361
16.6	0.379406	0.268624	0.18478	0.107728	0.069086
16.8	0.380747	0.268393	0.185043	0.10807	0.069299
17	0.381159	0.268753	0.186073	0.108893	0.069678
17.2	0.381727	0.269359	0.18686	0.109229	0.070013
17.4	0.382979	0.270301	0.187676	0.110134	0.070566
17.6	0.383794	0.271555	0.188404	0.111048	0.071376
17.8	0.384229	0.271969	0.188856	0.111131	0.071931
18	0.384686	0.272501	0.189327	0.111323	0.072102
18.2	0.385364	0.273323	0.190113	0.111455	0.072884
18.4	0.385744	0.273896	0.190526	0.111401	0.072697
18.6	0.38694	0.274767	0.191375	0.112015	0.073707
18.8	0.387504	0.275197	0.191465	0.112646	0.073826
19	0.388391	0.276542	0.191883	0.113333	0.073945
19.2	0.388861	0.277154	0.19256	0.113136	0.073612
19.4	0.389224	0.277934	0.192946	0.113758	0.073524
19.6	0.389441	0.278676	0.193257	0.114211	0.073326
19.8	0.389472	0.279212	0.193618	0.114054	0.07306
20	0.390349	0.280369	0.194348	0.113975	0.072774
20.2	0.391248	0.280902	0.194813	0.114608	0.073076
20.4	0.391647	0.281168	0.195005	0.115155	0.072784
20.6	0.392426	0.281276	0.194945	0.115633	0.072667
20.8	0.393332	0.281762	0.195397	0.116108	0.073006
21	0.393504	0.282508	0.196169	0.116805	0.073447
21.2	0.394408	0.283178	0.196142	0.11752	0.0736
21.4	0.395073	0.283328	0.19599	0.118135	0.073585
21.6	0.395152	0.283623	0.195744	0.118085	0.073735
21.8	0.39535	0.283586	0.195684	0.117959	0.073783
22	0.395557	0.283771	0.195951	0.118091	0.073893
22.2	0.395592	0.283985	0.195996	0.118227	0.07402
22.4	0.396131	0.284059	0.196142	0.118408	0.07434
22.6	0.39747	0.284698	0.196562	0.118879	0.074939
22.8	0.398031	0.285051	0.196682	0.119029	0.074972
23	0.398421	0.28533	0.197575	0.118944	0.074888
23.2	0.398836	0.285292	0.197925	0.118776	0.074761
23.4	0.398833	0.285698	0.198376	0.119044	0.075168
23.6	0.399403	0.286096	0.199483	0.119383	0.075478
23.8	0.399607	0.286694	0.200186	0.119237	0.07563
24	0.400318	0.287379	0.200441	0.119054	0.075456
24.2	0.400336	0.287275	0.201051	0.119285	0.075969
24.4	0.399923	0.287191	0.201179	0.118923	0.076035
24.6	0.399919	0.287382	0.200936	0.118877	0.075477
24.8	0.40026	0.287788	0.201484	0.119063	0.075774
25	0.400252	0.287858	0.201125	0.119228	0.074899
25.2	0.400774	0.28796	0.200669	0.119232	0.074331
25.4	0.40066	0.287946	0.200723	0.119103	0.074494
25.6	0.400385	0.287944	0.200208	0.118485	0.074316
25.8	0.400584	0.288125	0.200063	0.118414	0.074326
26	0.400828	0.288354	0.20036	0.118887	0.074492
26.2	0.401103	0.288583	0.200192	0.119202	0.074622
26.4	0.401896	0.288861	0.200435	0.118757	0.074545
26.6	0.40268	0.289916	0.200996	0.11906	0.074269
26.8	0.403224	0.290222	0.201545	0.119382	0.074757
27	0.403634	0.290585	0.20242	0.119601	0.07501
27.2	0.404393	0.291749	0.202894	0.120606	0.075753
27.4	0.405215	0.292848	0.204161	0.121808	0.076791
27.6	0.406295	0.293391	0.205141	0.122524	0.077113
27.8	0.407075	0.294454	0.20585	0.123404	0.077913
28	0.407021	0.294687	0.20615	0.123559	0.078204
28.2	0.40744	0.294653	0.206845	0.123726	0.078764
28.4	0.408136	0.294968	0.206945	0.124201	0.078627
28.6	0.408702	0.295587	0.207366	0.124785	0.078268
28.8	0.409455	0.296148	0.208038	0.125231	0.0787
29	0.409684	0.295357	0.207923	0.125081	0.078274
29.2	0.410056	0.295136	0.208171	0.124994	0.078309
29.4	0.410309	0.295225	0.208476	0.125171	0.078472
29.6	0.410271	0.295399	0.208141	0.12486	0.078382
29.8	0.410784	0.295458	0.2079	0.125092	0.078067
30	0.411373	0.295904	0.208199	0.125541	0.078024
30.2	0.41126	0.295572	0.207998	0.124771	0.077496
30.4	0.410716	0.295804	0.208201	0.124205	0.076965
30.6	0.411007	0.296191	0.208427	0.124178	0.077318
30.8	0.411207	0.296241	0.208917	0.124213	0.077848
31	0.410807	0.296544	0.2091	0.124076	0.078153
31.2	0.41159	0.297114	0.209364	0.124972	0.078537
31.4	0.412011	0.297628	0.209995	0.125329	0.079115
31.6	0.411712	0.297986	0.210288	0.125675	0.079431
31.8	0.41173	0.29816	0.210261	0.12614	0.080076
32	0.411691	0.297411	0.209948	0.125964	0.079748
32.2	0.412246	0.29758	0.210214	0.125766	0.079652
32.4	0.412091	0.297667	0.210299	0.125991	0.079476
32.6	0.412079	0.297354	0.210343	0.12568	0.078997
32.8	0.412072	0.297722	0.209854	0.12553	0.079513
33	0.411846	0.297764	0.209647	0.125461	0.079682
33.2	0.412171	0.298184	0.209519	0.125461	0.079461
33.4	0.412972	0.299135	0.209581	0.1255	0.079929
33.6	0.41244	0.299675	0.20941	0.125175	0.079819
33.8	0.413286	0.299673	0.209484	0.12482	0.079681
34	0.413509	0.300271	0.210144	0.125016	0.080111
34.2	0.413255	0.300461	0.210347	0.124733	0.080029
34.4	0.413377	0.30131	0.211124	0.125315	0.080349
34.6	0.414035	0.301529	0.211375	0.125238	0.081136
34.8	0.414064	0.302159	0.21213	0.125699	0.081066
35	0.41404	0.30254	0.212325	0.126126	0.081008
35.2	0.414582	0.303042	0.213183	0.127061	0.080904
35.4	0.414271	0.302865	0.213688	0.12759	0.080784
35.6	0.414661	0.302095	0.213865	0.127734	0.08056
35.8	0.415361	0.301996	0.214418	0.128302	0.080836
36	0.415229	0.301644	0.214544	0.128302	0.080019
36.2	0.415175	0.301795	0.215012	0.128393	0.080302
36.4	0.414819	0.301059	0.214716	0.128418	0.080107
36.6	0.415028	0.301209	0.214396	0.128334	0.080157
36.8	0.415108	0.301421	0.214109	0.12872	0.08061
37	0.41521	0.301338	0.214035	0.12869	0.080695
37.2	0.415265	0.301432	0.21393	0.128531	0.080537
37.4	0.415768	0.302012	0.214064	0.128789	0.08102
37.6	0.415558	0.301815	0.213973	0.128914	0.081052
37.8	0.41607	0.301804	0.214114	0.128809	0.081185
38	0.416387	0.302411	0.214571	0.129394	0.081635
38.2	0.41668	0.302802	0.214406	0.12953	0.082199
38.4	0.416401	0.303021	0.214273	0.1292	0.082187
38.6	0.416906	0.303089	0.213922	0.129159	0.082392
38.8	0.416766	0.303638	0.214137	0.129258	0.082305
39	0.417152	0.303784	0.213989	0.129076	0.082273
39.2	0.417982	0.303813	0.214285	0.129239	0.082583
39.4	0.418336	0.304043	0.215159	0.129714	0.083266
39.6	0.418427	0.304561	0.215643	0.12959	0.08343
39.8	0.418716	0.305538	0.216401	0.130181	0.083833
40	0.418931	0.305834	0.21651	0.130164	0.084013
40.2	0.419045	0.306356	0.217076	0.130535	0.084523
40.4	0.418838	0.30601	0.216572	0.129977	0.083731
40.6	0.419153	0.307099	0.217533	0.130292	0.083741
40.8	0.419174	0.307225	0.217703	0.130411	0.08334
41	0.419745	0.308103	0.218409	0.130853	0.083619
41.2	0.419784	0.308897	0.21898	0.1311	0.08353
41.4	0.419834	0.308784	0.218869	0.131499	0.083415
41.6	0.41961	0.308679	0.218804	0.131497	0.082856
41.8	0.41986	0.308914	0.219448	0.131782	0.082693
42	0.420113	0.308901	0.219418	0.131876	0.082949
42.2	0.420097	0.308564	0.218891	0.13188	0.082967
42.4	0.41996	0.308095	0.218273	0.131517	0.082636
42.6	0.420368	0.307784	0.218321	0.131574	0.082705
42.8	0.419759	0.307007	0.217806	0.130577	0.082426
43	0.420468	0.306539	0.217797	0.130664	0.08277
43.2	0.420606	0.306258	0.21796	0.130731	0.083077
43.4	0.419853	0.306115	0.218226	0.130543	0.083104
43.6	0.420001	0.305554	0.217697	0.130088	0.082995
43.8	0.419998	0.305335	0.217336	0.130099	0.082901
44	0.419756	0.304999	0.217108	0.129849	0.082833
44.2	0.419533	0.304899	0.217377	0.130056	0.08277
44.4	0.419722	0.304846	0.217901	0.130197	0.082744
44.6	0.420158	0.305478	0.219259	0.130721	0.083215
44.8	0.420421	0.305872	0.219639	0.13113	0.083503
45	0.420513	0.306109	0.220017	0.13138	0.083582
45.2	0.419427	0.305663	0.219736	0.130802	0.083143
45.4	0.419356	0.305569	0.219622	0.131026	0.082783
45.6	0.419687	0.306198	0.220455	0.131135	0.082862
45.8	0.419797	0.306318	0.220708	0.131633	0.082979
46	0.420498	0.306653	0.220731	0.131905	0.08352
46.2	0.420834	0.307114	0.220599	0.131872	0.083686
46.4	0.421109	0.307335	0.220486	0.131458	0.083371
46.6	0.421479	0.307646	0.220726	0.131	0.082941
46.8	0.421122	0.307737	0.220367	0.130681	0.082641
47	0.421474	0.308083	0.220215	0.130837	0.082906
47.2	0.421514	0.308276	0.219776	0.130834	0.082781
47.4	0.42103	0.308237	0.219234	0.130736	0.08264
47.6	0.421287	0.307873	0.218591	0.130712	0.082256
47.8	0.42121	0.307873	0.218135	0.131067	0.082032
48	0.421152	0.307654	0.218515	0.131119	0.082194
48.2	0.421409	0.307703	0.218843	0.131648	0.082635
48.4	0.42198	0.307774	0.219289	0.132166	0.082949
48.6	0.421404	0.307817	0.219676	0.132041	0.083365
48.8	0.421445	0.307823	0.220102	0.13228	0.083616
49	0.420817	0.307044	0.220119	0.131801	0.083282
49.2	0.420816	0.307049	0.2205	0.131872	0.083597
49.4	0.420928	0.307375	0.22111	0.132312	0.083878
49.6	0.421046	0.307315	0.221741	0.132616	0.084627
49.8	0.421268	0.308032	0.222111	0.133134	0.085437
50	0.421568	0.308664	0.222301	0.133009	0.085825
50.2	0.421715	0.309001	0.222256	0.13273	0.085939
50.4	0.422418	0.309365	0.222409	0.133033	0.085776
50.6	0.421866	0.309756	0.222408	0.132863	0.085504
50.8	0.421423	0.309425	0.222448	0.132613	0.085124
51	0.421648	0.309288	0.22292	0.132866	0.085444
51.2	0.421542	0.309672	0.222821	0.133053	0.085416
51.4	0.421065	0.309593	0.222683	0.132979	0.084971
51.6	0.421475	0.309743	0.222762	0.133075	0.084921
51.8	0.421746	0.310352	0.223155	0.133614	0.08516
52	0.422001	0.311177	0.22393	0.133881	0.085296
52.2	0.422221	0.311473	0.22411	0.134556	0.085803
52.4	0.422446	0.312031	0.224395	0.134792	0.085999
52.6	0.422029	0.312658	0.224672	0.134858	0.086102
52.8	0.422582	0.312593	0.224439	0.134896	0.085685
53	0.422993	0.313204	0.224951	0.135395	0.0866
53.2	0.423616	0.313323	0.224799	0.135328	0.086783
53.4	0.423706	0.312924	0.224705	0.135279	0.086743
53.6	0.424056	0.312774	0.224565	0.13531	0.086752
53.8	0.424717	0.313215	0.224612	0.135268	0.086733
54	0.425218	0.31297	0.224348	0.135222	0.086722
54.2	0.425561	0.31281	0.22421	0.135722	0.086554
54.4	0.425748	0.312057	0.224045	0.135583	0.08609
54.6	0.42553	0.31163	0.224127	0.135315	0.086126
54.8	0.425635	0.311559	0.224724	0.13544	0.086046
55	0.425587	0.311132	0.224636	0.135533	0.086273
55.2	0.425685	0.311081	0.224005	0.135391	0.08623
55.4	0.425289	0.311161	0.22417	0.135578	0.086152
55.6	0.425859	0.312061	0.224444	0.136147	0.086864
55.8	0.425927	0.312904	0.224635	0.1366	0.087016
56	0.426039	0.313657	0.22509	0.137006	0.087671
56.2	0.425686	0.313325	0.224445	0.136758	0.08749
56.4	0.425665	0.313571	0.224285	0.136651	0.087279
56.6	0.425793	0.314076	0.224122	0.136863	0.087838
56.8	0.4265	0.313941	0.224178	0.136957	0.088274
57	0.42708	0.314285	0.224771	0.137183	0.088668
57.2	0.426503	0.313838	0.224336	0.136684	0.087895
57.4	0.426538	0.313544	0.224392	0.136502	0.087722
57.6	0.426589	0.312792	0.22438	0.136537	0.087447
57.8	0.426656	0.312922	0.224584	0.136626	0.087432
58	0.426665	0.313119	0.224928	0.136869	0.087392
58.2	0.426672	0.312856	0.224779	0.136866	0.087184
58.4	0.426649	0.312375	0.224654	0.136444	0.087353
58.6	0.42671	0.312657	0.224509	0.136243	0.087424
58.8	0.426552	0.312999	0.225027	0.135784	0.086853
59	0.426294	0.311958	0.224302	0.134742	0.086186
59.2	0.426061	0.311899	0.224283	0.134381	0.086248
59.4	0.425688	0.31215	0.22464	0.13426	0.085869
59.6	0.426066	0.312838	0.225392	0.134684	0.08621
59.8	0.42573	0.313093	0.225637	0.134934	0.085988
60	0.425478	0.31322	0.225461	0.13462	0.08576
60.2	0.425195	0.313198	0.225224	0.134362	0.084914
60.4	0.424896	0.313227	0.225143	0.134248	0.084455
60.6	0.425411	0.313285	0.225472	0.13443	0.08492
60.8	0.426039	0.313419	0.225758	0.134542	0.084908
61	0.425424	0.313415	0.225595	0.134284	0.084709
61.2	0.425711	0.31345	0.225639	0.13453	0.085152
61.4	0.426255	0.313681	0.226039	0.134508	0.085637
61.6	0.426102	0.313508	0.225789	0.134686	0.08557
61.8	0.426398	0.314169	0.226037	0.13478	0.086074
62	0.426921	0.314624	0.226072	0.135012	0.086561
62.2	0.426843	0.314985	0.225611	0.134784	0.086844
62.4	0.427155	0.31483	0.225407	0.135073	0.087225
62.6	0.427579	0.315344	0.2257	0.135193	0.087304
62.8	0.42751	0.315748	0.22628	0.135527	0.087436
63	0.428005	0.315749	0.226539	0.136053	0.087931
63.2	0.427938	0.316279	0.226908	0.136604	0.087886
63.4	0.427857	0.31648	0.22741	0.13705	0.087533
63.6	0.427615	0.316098	0.227681	0.137519	0.087324
63.8	0.427466	0.316167	0.227597	0.137982	0.08691
64	0.426945	0.316403	0.22767	0.137717	0.086231
64.2	0.42683	0.315814	0.227457	0.137673	0.085002
64.4	0.427272	0.315465	0.227273	0.137726	0.084761
64.6	0.42718	0.314907	0.22757	0.137667	0.084539
64.8	0.426619	0.314688	0.22728	0.137131	0.083951
65	0.426712	0.31457	0.227708	0.137338	0.084418
65.2	0.42704	0.314858	0.228168	0.137299	0.08455
65.4	0.426597	0.31485	0.228125	0.137077	0.084565
65.6	0.426243	0.314322	0.227752	0.136593	0.084528
65.8	0.42667	0.314447	0.227911	0.136731	0.084884
66	0.426483	0.314342	0.22792	0.136561	0.085063
66.2	0.426627	0.314352	0.228245	0.136804	0.085027
66.4	0.427297	0.314307	0.228852	0.137427	0.086051
66.6	0.427488	0.314852	0.229201	0.137645	0.086625
66.8	0.427772	0.314961	0.22963	0.137908	0.087044
67	0.428013	0.315336	0.229677	0.138148	0.087595
67.2	0.427314	0.314906	0.229135	0.137578	0.087483
67.4	0.427895	0.314733	0.229229	0.137964	0.087808
67.6	0.428286	0.314904	0.229639	0.138311	0.088036
67.8	0.428417	0.315221	0.229614	0.13847	0.088211
68	0.428729	0.31535	0.22965	0.13866	0.088145
68.2	0.428905	0.315244	0.229081	0.13868	0.087869
68.4	0.42886	0.315753	0.229153	0.138237	0.088516
68.6	0.428567	0.315702	0.229253	0.137898	0.08837
68.8	0.428652	0.316547	0.229543	0.138337	0.088772
69	0.429371	0.317181	0.230092	0.138896	0.089322
69.2	0.42929	0.31703	0.229937	0.138808	0.088858
69.4	0.4296	0.31748	0.229871	0.139218	0.089089
69.6	0.429442	0.317501	0.229337	0.138797	0.088542
69.8	0.429809	0.317853	0.229694	0.138906	0.088094
70	0.4293	0.317633	0.229678	0.138425	0.087621
70.2	0.428721	0.317395	0.229175	0.1384	0.087422
70.4	0.428835	0.317251	0.22901	0.138131	0.087581
70.6	0.428308	0.316852	0.229075	0.137651	0.087469
70.8	0.42764	0.316832	0.228975	0.137395	0.087265
71	0.427701	0.316834	0.228663	0.137234	0.087739
71.2	0.42764	0.316552	0.22861	0.136749	0.087602
71.4	0.428199	0.317012	0.229014	0.137232	0.087566
71.6	0.428512	0.316876	0.229705	0.137248	0.088185
71.8	0.428696	0.316768	0.22968	0.137603	0.088358
72	0.429166	0.31699	0.229751	0.137707	0.088584
72.2	0.429259	0.317069	0.229609	0.137674	0.088815
72.4	0.429633	0.317782	0.230201	0.137889	0.08952
72.6	0.429971	0.317881	0.230539	0.138471	0.089288
72.8	0.430394	0.318085	0.23042	0.139042	0.089368
73	0.43107	0.317684	0.230568	0.139033	0.08976
73.2	0.431558	0.317907	0.230626	0.13927	0.08954
73.4	0.431722	0.318157	0.230586	0.138996	0.089418
73.6	0.431384	0.31807	0.230021	0.138891	0.0889
73.8	0.431193	0.318035	0.230348	0.138645	0.088649
74	0.431005	0.317812	0.229942	0.138316	0.088363
74.2	0.430431	0.317532	0.22975	0.138571	0.088274
74.4	0.430352	0.317537	0.230168	0.138574	0.088201
74.6	0.429991	0.317591	0.230077	0.138341	0.0883
74.8	0.429476	0.317616	0.229828	0.138203	0.087912
75	0.429636	0.317346	0.230042	0.138471	0.08785
75.2	0.428857	0.316765	0.229627	0.138107	0.087168
75.4	0.428854	0.316662	0.230271	0.138118	0.087391
75.6	0.42865	0.316515	0.230335	0.138275	0.087547
75.8	0.428921	0.317047	0.230428	0.138791	0.087763
76	0.429183	0.317029	0.230638	0.138828	0.088509
76.2	0.429031	0.317222	0.230889	0.13936	0.088756
76.4	0.429075	0.317821	0.231182	0.13946	0.089166
76.6	0.429223	0.317667	0.23096	0.138994	0.089011
76.8	0.429362	0.317664	0.23084	0.13888	0.089269
77	0.4299	0.317946	0.231035	0.138767	0.08952
77.2	0.430576	0.318491	0.23114	0.138912	0.089542
77.4	0.431035	0.319094	0.231508	0.139197	0.089851
77.6	0.43109	0.319414	0.231448	0.139476	0.089707
77.8	0.431037	0.319527	0.231679	0.139277	0.089377
78	0.431119	0.320105	0.231913	0.139322	0.089116
78.2	0.430858	0.319744	0.231783	0.139621	0.088713
78.4	0.430829	0.319589	0.231826	0.139523	0.088999
78.6	0.430879	0.32006	0.231833	0.139727	0.088857
78.8	0.430115	0.319944	0.231769	0.139734	0.088672
79	0.430619	0.319572	0.23186	0.140096	0.088908
79.2	0.430537	0.319766	0.23177	0.139629	0.088962
79.4	0.4307	0.320038	0.231885	0.139617	0.089415
79.6	0.430902	0.320249	0.23179	0.140059	0.089892
79.8	0.431553	0.32082	0.232673	0.140681	0.090994
80	0.431443	0.320745	0.233117	0.140638	0.091644
80.2	0.431083	0.32077	0.232945	0.140535	0.091253
80.4	0.431362	0.32093	0.233305	0.140288	0.091433
80.6	0.431508	0.321293	0.233418	0.140366	0.091302
80.8	0.431223	0.321517	0.233834	0.140653	0.090927
81	0.431741	0.321683	0.233934	0.140801	0.090985
81.2	0.432026	0.322022	0.23461	0.140969	0.091074
81.4	0.43198	0.322282	0.234872	0.141113	0.090494
81.6	0.432226	0.321352	0.234536	0.140783	0.089777
81.8	0.43241	0.321345	0.234599	0.140777	0.089464
82	0.433046	0.321281	0.23473	0.140586	0.089358
82.2	0.433357	0.320902	0.234621	0.140799	0.089516
82.4	0.433452	0.321085	0.235002	0.14047	0.089837
82.6	0.433798	0.320981	0.234772	0.14038	0.089317
82.8	0.434085	0.320769	0.234156	0.139919	0.089349
83	0.434356	0.320371	0.234022	0.139765	0.088872
83.2	0.43384	0.319953	0.233352	0.138932	0.088021
83.4	0.433528	0.31932	0.232342	0.138398	0.08796
83.6	0.433202	0.319483	0.232532	0.138251	0.088264
83.8	0.433225	0.319628	0.23239	0.138302	0.088233
84	0.432591	0.319055	0.231989	0.137601	0.088091
84.2	0.432285	0.319021	0.231941	0.137959	0.08792
84.4	0.432454	0.319379	0.232727	0.138244	0.088644
84.6	0.432126	0.319935	0.232702	0.138427	0.089068
84.8	0.431732	0.320036	0.233181	0.138312	0.089007
85	0.431816	0.319764	0.233124	0.138442	0.089239
85.2	0.431866	0.320149	0.233734	0.139074	0.089684
85.4	0.431838	0.320135	0.233567	0.139289	0.08991
85.6	0.432776	0.320528	0.233758	0.139805	0.090635
85.8	0.433248	0.321611	0.234142	0.140391	0.091523
86	0.433378	0.322469	0.234559	0.140793	0.092327
86.2	0.433341	0.322575	0.234754	0.140964	0.092231
86.4	0.433221	0.322485	0.234721	0.140686	0.091984
86.6	0.433549	0.322692	0.234457	0.140941	0.09156
86.8	0.433524	0.32295	0.234598	0.141044	0.091777
87	0.433022	0.322307	0.234252	0.140944	0.091212
87.2	0.432379	0.322116	0.233708	0.140315	0.09072
87.4	0.432058	0.321862	0.233193	0.139754	0.090697
87.6	0.432403	0.321814	0.233232	0.139672	0.090534
87.8	0.432517	0.321209	0.233041	0.139758	0.089867
88	0.432111	0.320877	0.233062	0.139515	0.089743
88.2	0.432508	0.321027	0.233713	0.139877	0.089986
88.4	0.432901	0.321446	0.234092	0.139979	0.090532
88.6	0.432737	0.320907	0.233404	0.139651	0.09011
88.8	0.432453	0.320418	0.234043	0.139589	0.08951
89	0.432292	0.320074	0.233963	0.139723	0.089552
89.2	0.432532	0.320606	0.234206	0.139974	0.089725
89.4	0.432723	0.320867	0.23445	0.139648	0.089475
89.6	0.433402	0.321883	0.23476	0.140397	0.089539
89.8	0.433262	0.322342	0.234788	0.140628	0.089465
90	0.433183	0.322271	0.234855	0.140912	0.08917
90.2	0.433402	0.322299	0.23491	0.140762	0.088934
90.4	0.433417	0.322727	0.234962	0.141115	0.089118
90.6	0.434038	0.323204	0.235194	0.141451	0.089825
90.8	0.433485	0.322791	0.235191	0.141549	0.090158
91	0.433053	0.322214	0.234826	0.141264	0.089615
91.2	0.433151	0.321744	0.23489	0.140847	0.089182
91.4	0.433818	0.321314	0.23496	0.140874	0.089527
91.6	0.434216	0.321528	0.235364	0.140763	0.089588
91.8	0.434228	0.321426	0.235481	0.140653	0.089888
92	0.434305	0.321677	0.235403	0.140484	0.090507
92.2	0.434335	0.321695	0.235392	0.140875	0.09087
92.4	0.434193	0.321933	0.235214	0.140894	0.091206
92.6	0.434204	0.321813	0.235366	0.140744	0.091309
92.8	0.434063	0.321991	0.236029	0.141011	0.091843
93	0.435014	0.322515	0.236104	0.1412	0.092368
93.2	0.435051	0.322771	0.236474	0.141198	0.092313
93.4	0.434577	0.322602	0.236347	0.14096	0.091531
93.6	0.434178	0.322784	0.235854	0.141226	0.091177
93.8	0.433499	0.3224	0.23571	0.140971	0.091082
94	0.432876	0.322314	0.235425	0.140748	0.090496
94.2	0.432115	0.322301	0.235147	0.140476	0.090348
94.4	0.431346	0.322147	0.234924	0.140589	0.090233
94.6	0.430635	0.321542	0.234467	0.140178	0.089794
94.8	0.429459	0.320909	0.234314	0.139964	0.0886
95	0.429566	0.319994	0.234347	0.139704	0.087886
95.2	0.429847	0.319819	0.234322	0.139485	0.087616
95.4	0.429869	0.320114	0.234104	0.139589	0.087964
95.6	0.42989	0.320339	0.234322	0.139205	0.087806
95.8	0.430153	0.320125	0.233914	0.139694	0.088315
96	0.430348	0.320147	0.233805	0.140161	0.088521
96.2	0.430466	0.320551	0.234193	0.140767	0.088792
96.4	0.43096	0.321241	0.234678	0.140939	0.089568
96.6	0.431683	0.321545	0.235019	0.14144	0.089969
96.8	0.432368	0.321722	0.235392	0.141439	0.090457
97	0.432982	0.322545	0.235619	0.141292	0.090802
97.2	0.432729	0.322557	0.235291	0.141159	0.090791
97.4	0.433214	0.322385	0.234896	0.140827	0.090574
97.6	0.433201	0.322553	0.235113	0.141166	0.090943
97.8	0.432736	0.321925	0.235224	0.140618	0.090848
98	0.432332	0.32171	0.235118	0.140589	0.090808
98.2	0.431848	0.321546	0.235499	0.140611	0.091279
98.4	0.431447	0.321736	0.235549	0.140589	0.091144
98.6	0.431142	0.32085	0.235227	0.139839	0.090612
98.8	0.431089	0.320874	0.235176	0.139702	0.090399
99	0.431141	0.32017	0.235034	0.13964	0.090009
99.2	0.430734	0.319883	0.234425	0.139434	0.090001
99.4	0.430911	0.3199	0.234829	0.139835	0.090603
99.6	0.430644	0.319883	0.234623	0.139843	0.090286
99.8	0.430716	0.319114	0.234247	0.14012	0.090241
100	0.430974	0.319164	0.234327	0.140475	0.090398
100.2	0.431238	0.31947	0.234705	0.140544	0.090687
100.4	0.431643	0.319602	0.23499	0.140914	0.091225
100.6	0.432556	0.320486	0.23561	0.141172	0.091683
100.8	0.433314	0.321772	0.236027	0.141165	0.092319
101	0.434003	0.322261	0.236511	0.141704	0.092654
101.2	0.434099	0.322542	0.236574	0.141785	0.09257
101.4	0.43382	0.322355	0.236812	0.141741	0.09225
101.6	0.433636	0.322795	0.237192	0.142158	0.092756
101.8	0.433864	0.322669	0.237448	0.141988	0.09317
102	0.434259	0.323556	0.237989	0.142688	0.093419
102.2	0.434228	0.323747	0.23808	0.142666	0.093144
102.4	0.433796	0.32332	0.237413	0.142015	0.092441
102.6	0.433749	0.322411	0.236892	0.141354	0.092114
102.8	0.433806	0.323214	0.237106	0.14191	0.092085
103	0.433239	0.322951	0.23688	0.142085	0.091698
103.2	0.432762	0.322761	0.236618	0.141884	0.092005
103.4	0.433254	0.322614	0.236764	0.141832	0.092363
103.6	0.432811	0.321996	0.235918	0.141288	0.091519
103.8	0.43304	0.321445	0.235566	0.141027	0.091235
104	0.433154	0.321218	0.235341	0.140974	0.0909
104.2	0.434121	0.321208	0.235749	0.141008	0.090985
104.4	0.433905	0.321149	0.235588	0.140857	0.090928
104.6	0.434164	0.321626	0.235508	0.140617	0.090441
104.8	0.433708	0.32176	0.235159	0.140474	0.089849
105	0.433366	0.321827	0.235495	0.140458	0.090012
105.2	0.432491	0.321989	0.235112	0.140375	0.089807
105.4	0.432028	0.3219	0.235169	0.140473	0.089562
105.6	0.432632	0.322593	0.235814	0.140741	0.09027
105.8	0.433228	0.323042	0.236419	0.141104	0.090771
106	0.433219	0.323269	0.237063	0.141307	0.091013
106.2	0.432764	0.323091	0.236892	0.140964	0.091028
106.4	0.432338	0.323223	0.236835	0.1407	0.091007
106.6	0.432475	0.323561	0.237404	0.141263	0.09148
106.8	0.432236	0.32462	0.238167	0.141712	0.092018
107	0.431944	0.324558	0.238204	0.141665	0.092337
107.2	0.431913	0.324182	0.238099	0.141676	0.09243
107.4	0.432118	0.324338	0.238234	0.141774	0.092465
107.6	0.432031	0.323944	0.238025	0.141259	0.091385
107.8	0.432807	0.323706	0.237695	0.141366	0.09127
108	0.432968	0.322888	0.237644	0.141559	0.09069
108.2	0.43312	0.322885	0.237788	0.142029	0.09099
108.4	0.432383	0.322475	0.236872	0.141563	0.089969
108.6	0.432224	0.322456	0.236688	0.141815	0.089661
108.8	0.432256	0.322354	0.236469	0.142048	0.089586
109	0.432548	0.322212	0.236934	0.142318	0.090168
109.2	0.432671	0.322288	0.236931	0.143173	0.08983
109.4	0.432608	0.322643	0.237144	0.143262	0.089949
109.6	0.433331	0.32361	0.237754	0.143518	0.09059
109.8	0.433174	0.323318	0.237607	0.143128	0.091051
110	0.433237	0.323103	0.237709	0.142975	0.091279
110.2	0.432834	0.323456	0.237315	0.14247	0.091047
110.4	0.432511	0.323953	0.237322	0.142734	0.091093
110.6	0.432684	0.324042	0.237571	0.143139	0.091156
110.8	0.433179	0.324861	0.237228	0.14322	0.091364
111	0.433173	0.325354	0.237146	0.143326	0.091505
111.2	0.433731	0.325882	0.237214	0.143765	0.091699
111.4	0.434406	0.326087	0.237618	0.143674	0.091927
111.6	0.434942	0.32554	0.23755	0.143211	0.091849
111.8	0.435169	0.325346	0.237517	0.143273	0.092204
112	0.435099	0.324893	0.238193	0.143515	0.092192
112.2	0.435093	0.324791	0.238289	0.143365	0.092071
112.4	0.434805	0.324327	0.237755	0.142639	0.090956
112.6	0.434593	0.323697	0.23814	0.142402	0.091164
112.8	0.434987	0.323367	0.237931	0.141828	0.090905
113	0.434706	0.3228	0.238043	0.141783	0.090745
113.2	0.435096	0.32297	0.238526	0.142143	0.09114
113.4	0.434848	0.32342	0.238874	0.142236	0.091649
113.6	0.433983	0.322518	0.238803	0.141443	0.090994
113.8	0.433045	0.320945	0.238467	0.140796	0.090954
114	0.432864	0.321202	0.238817	0.140875	0.090888
114.2	0.43178	0.321381	0.238464	0.140565	0.090345
114.4	0.431329	0.321646	0.238484	0.14111	0.090324
114.6	0.431507	0.322108	0.238393	0.141223	0.090276
114.8	0.431549	0.322624	0.237831	0.141112	0.090279
115	0.431405	0.32324	0.23834	0.141401	0.091208
115.2	0.432164	0.32361	0.238614	0.141944	0.091953
115.4	0.432652	0.323816	0.238747	0.142482	0.092523
115.6	0.432997	0.323865	0.238491	0.142287	0.092233
115.8	0.433295	0.324098	0.238526	0.142686	0.092202
116	0.433637	0.324023	0.238509	0.142746	0.091922
116.2	0.43342	0.324048	0.238258	0.142311	0.091849
116.4	0.433407	0.323862	0.237938	0.141972	0.09186
116.6	0.433922	0.324194	0.238546	0.141896	0.092334
116.8	0.434464	0.324466	0.238012	0.142007	0.092196
117	0.434271	0.324029	0.237836	0.142349	0.092026
117.2	0.434707	0.323982	0.238328	0.14232	0.092214
117.4	0.43499	0.324204	0.238575	0.142449	0.091962
117.6	0.434538	0.323065	0.23847	0.141475	0.091598
117.8	0.434425	0.322698	0.238437	0.141604	0.091619
118	0.434409	0.323617	0.23869	0.141798	0.091185
118.2	0.434218	0.323409	0.238875	0.141834	0.090926
118.4	0.434326	0.323651	0.239317	0.142007	0.091466
118.6	0.434684	0.323543	0.239272	0.141903	0.091222
118.8	0.434954	0.323291	0.239244	0.141887	0.091157
119	0.434793	0.323273	0.239291	0.141959	0.091268
119.2	0.434918	0.322777	0.239016	0.142088	0.09092
119.4	0.434745	0.322418	0.238307	0.142334	0.09037
119.6	0.434645	0.322203	0.238228	0.142002	0.089833
119.8	0.434259	0.322013	0.2379	0.142112	0.089661
120	0.434509	0.321939	0.23794	0.142057	0.090008
120.2	0.434428	0.322369	0.238288	0.142266	0.090361
120.4	0.434182	0.322516	0.238239	0.142556	0.090195
120.6	0.434476	0.323008	0.238297	0.14305	0.090266
120.8	0.434167	0.322968	0.238126	0.143486	0.090172
121	0.433927	0.322805	0.237774	0.143221	0.089708
121.2	0.433944	0.32256	0.238287	0.143291	0.089686
121.4	0.434257	0.323416	0.238928	0.143511	0.090092
121.6	0.433794	0.323574	0.23921	0.143484	0.09042
121.8	0.433958	0.323498	0.239666	0.143721	0.090384
122	0.434446	0.324678	0.240553	0.144207	0.09092
122.2	0.434733	0.324347	0.241165	0.143982	0.091202
122.4	0.434797	0.324373	0.241152	0.143852	0.091591
122.6	0.43524	0.324594	0.24129	0.143655	0.091463
122.8	0.435035	0.324967	0.241391	0.143663	0.091424
123	0.434669	0.324646	0.240784	0.143683	0.091256
123.2	0.435291	0.324799	0.241437	0.144012	0.091862
123.4	0.434965	0.324328	0.241019	0.144126	0.091628
123.6	0.435155	0.324341	0.241219	0.144301	0.092089
123.8	0.435522	0.324325	0.240898	0.144504	0.092406
124	0.435962	0.325211	0.241491	0.145295	0.093178
124.2	0.435725	0.325694	0.241387	0.145555	0.093195
124.4	0.435756	0.325454	0.241237	0.146077	0.093509
124.6	0.435702	0.32543	0.240426	0.145907	0.093489
124.8	0.435191	0.325284	0.240346	0.145448	0.093093
125	0.435086	0.325228	0.240179	0.14477	0.09293
125.2	0.434827	0.325022	0.240756	0.144725	0.093194
125.4	0.435395	0.326023	0.241368	0.14495	0.09394
125.6	0.435816	0.325735	0.241701	0.144667	0.093581
125.8	0.436139	0.325746	0.24186	0.144331	0.093242
126	0.436854	0.326078	0.241949	0.144124	0.093189
126.2	0.437106	0.325688	0.241757	0.143504	0.092882
126.4	0.437267	0.325776	0.242069	0.143893	0.092964
126.6	0.437509	0.325975	0.242228	0.14355	0.092919
126.8	0.437498	0.325948	0.24227	0.143455	0.092711
127	0.437379	0.325793	0.242181	0.143533	0.092697
127.2	0.437715	0.325838	0.242812	0.143628	0.09275
127.4	0.43724	0.325296	0.24229	0.143761	0.092367
127.6	0.437251	0.325735	0.242344	0.143918	0.092317
127.8	0.437602	0.326508	0.24269	0.14437	0.092706
128	0.437972	0.327129	0.243249	0.145014	0.093143
128.2	0.437921	0.327723	0.242903	0.145064	0.093333
128.4	0.437785	0.327595	0.242535	0.144874	0.093222
128.6	0.43743	0.327368	0.241973	0.14446	0.092874
128.8	0.436983	0.32756	0.242213	0.144566	0.09294
129	0.437104	0.327744	0.242745	0.144877	0.093553
129.2	0.437517	0.327963	0.242989	0.145447	0.094012
129.4	0.437424	0.328052	0.242968	0.145757	0.093278
129.6	0.43658	0.326708	0.241989	0.144994	0.091592
129.8	0.436843	0.326654	0.241734	0.145227	0.091667
130	0.437179	0.326798	0.241657	0.145486	0.092059
130.2	0.436712	0.32644	0.241619	0.14576	0.09228
130.4	0.436453	0.326248	0.242131	0.146097	0.092946
130.6	0.436346	0.326209	0.241997	0.145491	0.093107
130.8	0.436071	0.326285	0.241648	0.144965	0.093137
131	0.435483	0.325859	0.241224	0.144877	0.092805
131.2	0.435751	0.325675	0.241351	0.144641	0.092794
131.4	0.435737	0.325446	0.24136	0.144405	0.092734
131.6	0.435512	0.325796	0.241416	0.144181	0.092921
131.8	0.43578	0.326058	0.24192	0.144654	0.09394
132	0.435549	0.326046	0.241943	0.144228	0.093723
132.2	0.435136	0.326164	0.241729	0.143712	0.093595
132.4	0.435001	0.325914	0.241773	0.143415	0.093757
132.6	0.434651	0.32548	0.241091	0.143054	0.093866
132.8	0.434388	0.325697	0.241372	0.1434	0.094233
133	0.43469	0.32583	0.241807	0.143733	0.094637
133.2	0.434466	0.325273	0.241531	0.143924	0.094076
133.4	0.433729	0.324921	0.24087	0.143534	0.092644
133.6	0.433567	0.325249	0.240616	0.143821	0.092792
133.8	0.433847	0.325745	0.241073	0.144268	0.09333
134	0.433884	0.326311	0.241301	0.144527	0.093623
134.2	0.433835	0.326699	0.241513	0.144541	0.093924
134.4	0.433643	0.326921	0.241302	0.144303	0.094349
134.6	0.433915	0.327013	0.241151	0.143953	0.093709
134.8	0.433613	0.32704	0.240441	0.143411	0.093286
135	0.433475	0.326663	0.240184	0.142752	0.092302
135.2	0.434434	0.327691	0.241197	0.143124	0.092909
135.4	0.434588	0.327664	0.241364	0.143094	0.093246
135.6	0.434267	0.328031	0.241434	0.143363	0.093469
135.8	0.43487	0.32807	0.241482	0.143433	0.093411
136	0.434961	0.328159	0.241612	0.142929	0.093103
136.2	0.434943	0.328143	0.2417	0.142993	0.093016
136.4	0.435583	0.328445	0.241886	0.142919	0.093589
136.6	0.435744	0.328165	0.241658	0.142775	0.093632
136.8	0.435336	0.328101	0.242229	0.143069	0.093427
137	0.435518	0.327928	0.242289	0.143265	0.0937
137.2	0.435711	0.32758	0.242439	0.143292	0.093193
137.4	0.435515	0.327721	0.242724	0.143241	0.092992
137.6	0.435638	0.32756	0.243005	0.143423	0.092821
137.8	0.435396	0.327109	0.242633	0.142986	0.093003
138	0.434982	0.327037	0.242388	0.142479	0.092602
138.2	0.435485	0.326657	0.242307	0.142552	0.092545
138.4	0.435401	0.325643	0.241577	0.142075	0.09263
138.6	0.435389	0.32554	0.241767	0.142081	0.091777
138.8	0.435558	0.324952	0.241371	0.142013	0.091602
139	0.435952	0.32444	0.241684	0.142339	0.091719
139.2	0.436962	0.324866	0.242418	0.143282	0.092562
139.4	0.436711	0.32413	0.241702	0.143089	0.091904
139.6	0.436129	0.324374	0.241294	0.143284	0.091149
139.8	0.4359	0.324344	0.240898	0.143257	0.091266
140	0.435679	0.324521	0.241172	0.143551	0.091493
140.2	0.435793	0.325047	0.241392	0.143978	0.091788
140.4	0.435772	0.325284	0.241509	0.144255	0.092028
140.6	0.435492	0.325321	0.241576	0.14448	0.09177
140.8	0.435209	0.325571	0.241919	0.144818	0.091886
141	0.435579	0.326208	0.242392	0.145194	0.092406
141.2	0.435373	0.326223	0.242653	0.145071	0.092379
141.4	0.435084	0.326568	0.242579	0.145075	0.092578
141.6	0.434809	0.327321	0.242398	0.14481	0.092325
141.8	0.434318	0.328026	0.242236	0.144799	0.092725
142	0.434494	0.327974	0.242488	0.14454	0.09249
142.2	0.435084	0.328271	0.243111	0.144897	0.093123
142.4	0.434684	0.328293	0.243021	0.144532	0.092942
142.6	0.435257	0.328069	0.243812	0.145218	0.093164
142.8	0.435928	0.327844	0.244426	0.145907	0.093444
143	0.436319	0.328092	0.245224	0.146547	0.093821
143.2	0.436918	0.328062	0.245693	0.146306	0.093569
143.4	0.436721	0.328116	0.245419	0.146229	0.093235
143.6	0.436042	0.327967	0.245103	0.145663	0.093003
143.8	0.436739	0.327838	0.245547	0.146053	0.093875
144	0.437208	0.328415	0.246117	0.146397	0.093922
144.2	0.436949	0.328371	0.246177	0.146603	0.094156
144.4	0.436808	0.327849	0.246076	0.146336	0.09346
144.6	0.437098	0.328023	0.246408	0.146131	0.093778
144.8	0.437123	0.328159	0.24638	0.14595	0.094216
145	0.437255	0.328299	0.24642	0.145532	0.094552
145.2	0.436897	0.328374	0.246179	0.145353	0.094915
145.4	0.436995	0.328887	0.24578	0.145477	0.095339
145.6	0.436584	0.329127	0.245589	0.145225	0.095467
145.8	0.436561	0.329161	0.24532	0.144888	0.096134
146	0.436457	0.328632	0.245276	0.144432	0.095935
146.2	0.435932	0.328346	0.244915	0.144392	0.09592
146.4	0.436046	0.328089	0.244638	0.144316	0.0961
146.6	0.436517	0.328209	0.244861	0.14507	0.096239
146.8	0.436577	0.328584	0.245146	0.145312	0.095832
147	0.436563	0.328028	0.245042	0.145331	0.095657
147.2	0.436769	0.327783	0.244758	0.144978	0.095185
147.4	0.436811	0.328084	0.244381	0.145183	0.095268
147.6	0.436451	0.327987	0.243921	0.144859	0.094745
147.8	0.436998	0.328122	0.244212	0.145514	0.09476
148	0.436459	0.327874	0.244317	0.145464	0.094457
148.2	0.436586	0.327532	0.24414	0.145587	0.094854
148.4	0.437413	0.327398	0.244357	0.145619	0.094626
148.6	0.437683	0.327068	0.244361	0.14557	0.094817
148.8	0.437831	0.326814	0.244502	0.145659	0.094972
149	0.437966	0.327083	0.244739	0.145803	0.094867
149.2	0.437814	0.32691	0.24498	0.146181	0.095114
149.4	0.437703	0.326422	0.244717	0.14604	0.095015
149.6	0.437316	0.325895	0.24467	0.145656	0.094845
149.8	0.436874	0.325713	0.244273	0.14525	0.094675
150	0.436834	0.325373	0.244173	0.14535	0.094222
150.2	0.436903	0.325602	0.243955	0.145284	0.094284
150.4	0.437284	0.325704	0.244083	0.145376	0.094509
150.6	0.43747	0.326104	0.244081	0.145874	0.094071
150.8	0.4376	0.326168	0.244368	0.1458	0.093953
151	0.437274	0.326109	0.244273	0.145819	0.093438
151.2	0.437944	0.327339	0.24473	0.146482	0.0935
151.4	0.437711	0.328069	0.245033	0.147088	0.093691
151.6	0.437618	0.327986	0.244943	0.147083	0.093713
151.8	0.437525	0.32794	0.244857	0.147168	0.093389
152	0.437588	0.32823	0.245097	0.147241	0.093515
152.2	0.437741	0.327968	0.244576	0.146551	0.093533
152.4	0.437496	0.328008	0.244731	0.14628	0.093
152.6	0.436437	0.3275	0.244565	0.145755	0.092849
152.8	0.436188	0.327341	0.244811	0.145516	0.092763
153	0.43614	0.327346	0.245109	0.145244	0.092515
153.2	0.435471	0.327336	0.245106	0.144879	0.092585
153.4	0.435098	0.327134	0.244711	0.144395	0.092311
153.6	0.434924	0.326559	0.244505	0.143995	0.092097
153.8	0.434819	0.327142	0.244617	0.143912	0.092619
154	0.434923	0.32712	0.244922	0.144256	0.093103
154.2	0.43533	0.327118	0.244822	0.144203	0.093331
154.4	0.435513	0.326976	0.244665	0.144219	0.093922
154.6	0.435917	0.327414	0.245003	0.144677	0.094333
154.8	0.436055	0.327981	0.245369	0.144836	0.094778
155	0.436035	0.328402	0.245318	0.145019	0.094851
155.2	0.436567	0.328863	0.245229	0.145558	0.095214
155.4	0.436634	0.329287	0.245346	0.145653	0.095497
155.6	0.436861	0.329119	0.245432	0.145399	0.09575
155.8	0.436816	0.32908	0.24501	0.145081	0.095171
156	0.437407	0.329382	0.245431	0.144842	0.095611
156.2	0.437304	0.32909	0.245381	0.144448	0.095593
156.4	0.437268	0.329457	0.245564	0.144561	0.095563
156.6	0.437607	0.329062	0.245894	0.144455	0.095849
156.8	0.43852	0.329282	0.246286	0.144469	0.096031
157	0.438268	0.329703	0.246306	0.144461	0.095798
157.2	0.438311	0.32949	0.246223	0.144638	0.095999
157.4	0.438781	0.329076	0.246977	0.145316	0.09625
157.6	0.438615	0.32912	0.247482	0.146062	0.096364
157.8	0.438465	0.329331	0.247649	0.14656	0.0971
158	0.437676	0.328825	0.247595	0.146425	0.096641
158.2	0.437812	0.328488	0.247398	0.146337	0.096222
158.4	0.437313	0.328079	0.247672	0.146332	0.096446
158.6	0.437605	0.328596	0.247764	0.146771	0.096647
158.8	0.436702	0.32885	0.247221	0.146651	0.096065
159	0.436523	0.328422	0.246647	0.146629	0.0958
159.2	0.436302	0.328527	0.246538	0.147046	0.095662
159.4	0.435931	0.328634	0.246155	0.146886	0.095571
159.6	0.435232	0.327621	0.245475	0.146264	0.094934
159.8	0.435597	0.327576	0.24503	0.146162	0.094137
160	0.435847	0.328066	0.244825	0.14629	0.094409
160.2	0.435809	0.328133	0.244412	0.146302	0.094006
160.4	0.436083	0.328616	0.24469	0.146312	0.094016
160.6	0.436311	0.328365	0.244852	0.146349	0.093895
160.8	0.435853	0.327856	0.244398	0.145645	0.093674
161	0.43567	0.327903	0.244467	0.145831	0.093333
161.2	0.436219	0.328046	0.244958	0.146039	0.093537
161.4	0.43666	0.328752	0.245857	0.146663	0.09379
161.6	0.436753	0.328594	0.245927	0.146733	0.093977
161.8	0.436659	0.328305	0.24593	0.146175	0.093676
162	0.436725	0.327804	0.246572	0.145908	0.09298
162.2	0.43766	0.327649	0.247099	0.145805	0.093503
162.4	0.437793	0.327491	0.24772	0.145854	0.094031
162.6	0.437932	0.327458	0.247595	0.145848	0.093677
162.8	0.437712	0.327177	0.247711	0.145858	0.093283
163	0.437701	0.327139	0.247994	0.146076	0.093796
163.2	0.438108	0.327218	0.247781	0.145973	0.093377
163.4	0.438236	0.327027	0.247207	0.145516	0.092952
163.6	0.4386	0.327416	0.247603	0.145973	0.093075
163.8	0.43896	0.327651	0.247588	0.146067	0.093158
164	0.439013	0.32818	0.247388	0.146282	0.093973
164.2	0.438645	0.32821	0.247719	0.146876	0.093851
164.4	0.438714	0.328904	0.248347	0.147272	0.094177
164.6	0.438137	0.328649	0.247702	0.14674	0.093729
164.8	0.437779	0.328851	0.247477	0.146275	0.09376
165	0.437973	0.329937	0.247625	0.147031	0.093712
165.2	0.438327	0.330278	0.247254	0.146721	0.094092
165.4	0.438298	0.330807	0.247201	0.147127	0.09465
165.6	0.437559	0.330287	0.246314	0.146806	0.094906
165.8	0.437707	0.330405	0.246389	0.146757	0.094887
166	0.437713	0.330066	0.246393	0.147011	0.094901
166.2	0.437703	0.329825	0.246063	0.146859	0.094829
166.4	0.437386	0.32953	0.246165	0.147021	0.094639
166.6	0.436968	0.329148	0.246193	0.146968	0.094471
166.8	0.436987	0.328862	0.246292	0.146682	0.094144
167	0.436989	0.329088	0.246279	0.146911	0.093871
167.2	0.437147	0.328882	0.246172	0.146483	0.093641
167.4	0.436651	0.328646	0.24619	0.146626	0.093764
167.6	0.436765	0.328868	0.246742	0.146755	0.094102
167.8	0.437053	0.328765	0.24708	0.14644	0.094101
168	0.436656	0.328467	0.246968	0.146288	0.093883
168.2	0.437161	0.328851	0.247706	0.146922	0.094044
168.4	0.43739	0.329162	0.248006	0.146767	0.094183
168.6	0.437114	0.328911	0.247528	0.14646	0.093847
168.8	0.437424	0.329109	0.247478	0.146323	0.094325
169	0.437401	0.328947	0.247021	0.145974	0.094459
169.2	0.437421	0.328994	0.24615	0.145261	0.094532
169.4	0.437062	0.329268	0.24587	0.145276	0.094699
169.6	0.436888	0.328506	0.245479	0.145069	0.094711
169.8	0.437749	0.329051	0.246053	0.145433	0.095018
170	0.437639	0.328893	0.245619	0.145531	0.09465
170.2	0.437915	0.32917	0.246102	0.146067	0.094454
170.4	0.437861	0.328879	0.245932	0.145985	0.094439
170.6	0.437888	0.328974	0.24581	0.145805	0.094359
170.8	0.438126	0.328623	0.245492	0.145638	0.093473
171	0.437822	0.328922	0.245206	0.145765	0.093208
171.2	0.437885	0.328604	0.245318	0.145514	0.093349
171.4	0.438223	0.328758	0.245697	0.146175	0.093083
171.6	0.438307	0.329432	0.246104	0.14607	0.092706
171.8	0.438384	0.329602	0.246129	0.146163	0.092742
172	0.437561	0.329198	0.245959	0.145762	0.092085
172.2	0.437559	0.329717	0.24641	0.146354	0.092526
172.4	0.436423	0.329046	0.246204	0.146192	0.092163
172.6	0.436462	0.329046	0.246132	0.146637	0.092489
172.8	0.436031	0.328512	0.24581	0.146629	0.092253
173	0.435705	0.328097	0.245761	0.146356	0.091657
173.2	0.43565	0.328071	0.245908	0.146231	0.091947
173.4	0.435207	0.328165	0.246548	0.146593	0.092232
173.6	0.435373	0.327967	0.246923	0.146752	0.092736
173.8	0.435676	0.328463	0.24694	0.146701	0.093134
174	0.435776	0.329186	0.246981	0.147005	0.093045
174.2	0.436455	0.329144	0.247121	0.147237	0.092845
174.4	0.436685	0.329353	0.247104	0.146698	0.092819
174.6	0.437051	0.330167	0.247395	0.146732	0.093198
174.8	0.437379	0.330173	0.24718	0.146614	0.09298
175	0.437647	0.330631	0.247095	0.146503	0.093127
175.2	0.438474	0.331362	0.24764	0.146832	0.093698
175.4	0.438255	0.33129	0.247571	0.14631	0.093231
175.6	0.43818	0.331038	0.24718	0.145875	0.093268
175.8	0.438117	0.331045	0.247379	0.146043	0.093607
176	0.438105	0.330492	0.247503	0.146248	0.093764
176.2	0.438039	0.3302	0.247115	0.146411	0.09438
176.4	0.438206	0.33012	0.247665	0.146623	0.094866
176.6	0.438675	0.330122	0.247695	0.146902	0.095055
176.8	0.438476	0.329532	0.247744	0.14665	0.094808
177	0.438358	0.329513	0.248016	0.146256	0.094859
177.2	0.438139	0.329324	0.247951	0.145831	0.095376
177.4	0.438	0.329714	0.248641	0.146121	0.095748
177.6	0.437916	0.32946	0.248288	0.146091	0.096009
177.8	0.437613	0.32928	0.247906	0.145581	0.095392
178	0.437787	0.329962	0.24814	0.145736	0.095187
178.2	0.438099	0.329594	0.248546	0.145579	0.095046
178.4	0.438259	0.330221	0.248903	0.145652	0.095228
178.6	0.438083	0.330212	0.248848	0.145505	0.095108
178.8	0.4382	0.330461	0.249158	0.145701	0.095114
179	0.438169	0.330587	0.248881	0.14581	0.095061
179.2	0.438456	0.33033	0.248821	0.145603	0.095153
179.4	0.43791	0.329432	0.248582	0.145588	0.094517
179.6	0.438301	0.329148	0.248489	0.146278	0.094903
179.8	0.438473	0.329217	0.248955	0.146837	0.095231
180	0.439296	0.329602	0.24931	0.147473	0.095922
180.2	0.439258	0.329947	0.249424	0.147603	0.096006
180.4	0.439487	0.330083	0.249199	0.14759	0.09601
180.6	0.439616	0.330461	0.24924	0.147703	0.095873
180.8	0.439483	0.330652	0.249364	0.147892	0.095875
181	0.439697	0.33073	0.249377	0.147966	0.095792
181.2	0.439792	0.330949	0.249564	0.14774	0.09614
181.4	0.439304	0.330865	0.249463	0.147551	0.095811
181.6	0.439216	0.330991	0.248895	0.14729	0.095175
181.8	0.43925	0.33064	0.248948	0.146723	0.09455
182	0.439561	0.330935	0.249168	0.146696	0.094807
182.2	0.440098	0.331149	0.249908	0.146992	0.094985
182.4	0.440007	0.330692	0.249832	0.146952	0.095328
182.6	0.43905	0.3302	0.2498	0.14656	0.095021
182.8	0.439342	0.330535	0.249706	0.146584	0.095133
183	0.439515	0.330496	0.24937	0.146407	0.09483
183.2	0.438759	0.329975	0.249199	0.145636	0.094135
183.4	0.438248	0.329295	0.249264	0.145933	0.093946
183.6	0.438681	0.329691	0.249396	0.146003	0.094076
183.8	0.438623	0.330113	0.249854	0.146499	0.09409
184	0.438905	0.330832	0.249918	0.147086	0.094465
184.2	0.438659	0.330604	0.249715	0.14724	0.094551
184.4	0.438637	0.330729	0.249176	0.146807	0.09427
184.6	0.438599	0.331533	0.250019	0.147461	0.094424
184.8	0.43829	0.331238	0.249777	0.147787	0.094362
185	0.43871	0.330956	0.249757	0.147434	0.094291
185.2	0.437987	0.330695	0.249577	0.147075	0.093698
185.4	0.437653	0.33064	0.249662	0.146889	0.093525
185.6	0.437662	0.330409	0.250072	0.146946	0.093467
185.8	0.437516	0.32997	0.250461	0.147081	0.09383
186	0.437708	0.330528	0.250819	0.147627	0.094392
186.2	0.438023	0.330695	0.251111	0.147974	0.094897
186.4	0.437961	0.330182	0.250826	0.147741	0.094988
186.6	0.437901	0.330221	0.250457	0.147546	0.094913
186.8	0.437989	0.330806	0.250662	0.147716	0.095121
187	0.437853	0.330551	0.250379	0.147315	0.094889
187.2	0.437549	0.330392	0.250034	0.146959	0.094485
187.4	0.437692	0.330365	0.250033	0.147507	0.094696
187.6	0.437451	0.330369	0.249913	0.147346	0.094681
187.8	0.437923	0.330419	0.249835	0.147407	0.095049
188	0.438224	0.330868	0.24952	0.147909	0.095554
188.2	0.437993	0.330316	0.249178	0.147792	0.095535
188.4	0.438238	0.330402	0.249163	0.148095	0.09537
188.6	0.438345	0.330933	0.24976	0.149011	0.095927
188.8	0.438677	0.330235	0.249397	0.148819	0.095456
189	0.439464	0.330253	0.249674	0.14851	0.095218
189.2	0.439132	0.330861	0.250002	0.148868	0.095276
189.4	0.439693	0.330917	0.250392	0.148936	0.095958
189.6	0.440355	0.331277	0.250702	0.1495	0.096269
189.8	0.440846	0.331939	0.250954	0.149869	0.096418
190	0.440592	0.332207	0.250448	0.149584	0.095826
190.2	0.441121	0.332014	0.250302	0.148788	0.095391
190.4	0.441138	0.332254	0.250365	0.148402	0.095297
190.6	0.440471	0.33185	0.250051	0.147709	0.095217
190.8	0.440189	0.332047	0.250102	0.147339	0.095175
191	0.439996	0.332682	0.250003	0.146952	0.094842
191.2	0.43932	0.332628	0.250218	0.146891	0.094717
191.4	0.438915	0.331911	0.250338	0.146586	0.094676
191.6	0.438566	0.331818	0.250462	0.146409	0.094935
191.8	0.438455	0.331863	0.250199	0.146183	0.094652
192	0.43758	0.331337	0.24999	0.146523	0.094379
192.2	0.437192	0.330544	0.250247	0.146482	0.094743
192.4	0.43724	0.330682	0.250669	0.14667	0.094859
192.6	0.437213	0.330903	0.250713	0.14713	0.094761
192.8	0.43718	0.330049	0.250292	0.147005	0.094255
193	0.437004	0.330244	0.249985	0.147272	0.094461
193.2	0.436807	0.330611	0.249856	0.147676	0.094765
193.4	0.436763	0.330532	0.249892	0.147849	0.094993
193.6	0.436781	0.330417	0.24956	0.148288	0.0947
193.8	0.436673	0.329939	0.249337	0.147972	0.093827
194	0.436322	0.329752	0.249058	0.147205	0.09366
194.2	0.437472	0.330019	0.249548	0.147488	0.094679
194.4	0.437132	0.329792	0.249516	0.147258	0.09482
194.6	0.437356	0.329937	0.249776	0.147269	0.095038
194.8	0.437759	0.330708	0.250052	0.147706	0.096064
195	0.438007	0.331266	0.25	0.147749	0.095996
195.2	0.438059	0.330599	0.249679	0.147191	0.095691
195.4	0.438097	0.330386	0.249472	0.146847	0.095437
195.6	0.437725	0.330195	0.249133	0.146484	0.095016
195.8	0.438129	0.329836	0.249055	0.146271	0.09444
196	0.437682	0.329688	0.248984	0.146052	0.094158
196.2	0.438115	0.330023	0.248974	0.146185	0.094332
196.4	0.438109	0.329842	0.24861	0.146126	0.09364
196.6	0.438241	0.329944	0.248485	0.14632	0.093309
196.8	0.438117	0.329864	0.24836	0.146198	0.093225
197	0.438052	0.330508	0.248461	0.146761	0.093407
197.2	0.437968	0.330577	0.248919	0.146798	0.093166
197.4	0.437446	0.330757	0.249041	0.14708	0.092958
197.6	0.437594	0.330293	0.249139	0.147188	0.092733
197.8	0.437902	0.330926	0.249627	0.147007	0.092373
198	0.437755	0.330885	0.250161	0.147138	0.09286
198.2	0.437938	0.33093	0.250752	0.147552	0.093407
198.4	0.437374	0.330683	0.250803	0.147447	0.093223
198.6	0.437556	0.331126	0.251177	0.14799	0.09415
198.8	0.437712	0.331316	0.251153	0.147703	0.094804
199	0.437943	0.33174	0.251191	0.147442	0.094639
199.2	0.43768	0.331498	0.250741	0.147146	0.094395
199.4	0.437586	0.331029	0.250743	0.14688	0.094524
199.6	0.437981	0.331068	0.251261	0.14673	0.09457
199.8	0.438556	0.33124	0.251217	0.146871	0.094644
200	0.438943	0.331341	0.251149	0.147007	0.095049
200.2	0.439699	0.331389	0.251329	0.147291	0.095418
200.4	0.439548	0.330933	0.251266	0.147106	0.095619
200.6	0.439744	0.331089	0.251225	0.14697	0.095662
200.8	0.439905	0.331143	0.251275	0.147553	0.095985
201	0.439824	0.33083	0.251619	0.147684	0.095942
201.2	0.440066	0.331102	0.251491	0.147477	0.095457
201.4	0.439792	0.331606	0.251481	0.148021	0.095691
201.6	0.439799	0.331512	0.251449	0.147838	0.095784
201.8	0.439805	0.33153	0.250953	0.147508	0.09555
202	0.439554	0.331752	0.25149	0.148392	0.096245
202.2	0.439289	0.332483	0.251344	0.148626	0.096482
202.4	0.439212	0.332645	0.251226	0.148491	0.096604
202.6	0.439192	0.332848	0.251514	0.148713	0.096504
202.8	0.439344	0.333051	0.251532	0.148736	0.096352
203	0.439109	0.333322	0.25148	0.148745	0.096448
203.2	0.439064	0.333558	0.251145	0.148862	0.095995
203.4	0.438563	0.333177	0.251283	0.148409	0.09556
203.6	0.438531	0.333431	0.251554	0.148335	0.095472
203.8	0.438673	0.333603	0.251431	0.14839	0.09547
204	0.438839	0.333138	0.251643	0.14812	0.095543
204.2	0.438694	0.332639	0.251329	0.147377	0.094768
204.4	0.438175	0.332152	0.251031	0.146835	0.094709
204.6	0.437502	0.331419	0.250499	0.146397	0.094413
204.8	0.437306	0.33091	0.250378	0.146177	0.093959
205	0.437045	0.330646	0.250335	0.145929	0.093998
205.2	0.437079	0.330632	0.250019	0.146257	0.093823
205.4	0.437245	0.330349	0.249642	0.146149	0.094249
205.6	0.437518	0.330449	0.249435	0.145867	0.094354
205.8	0.437406	0.330682	0.249303	0.14633	0.094726
206	0.437714	0.331525	0.249679	0.147101	0.095167
206.2	0.438138	0.33179	0.249894	0.147107	0.095414
206.4	0.438111	0.331935	0.250223	0.147343	0.095661
206.6	0.438511	0.331627	0.250495	0.147881	0.095485
206.8	0.438924	0.331893	0.250839	0.147862	0.096211
207	0.439434	0.332448	0.251694	0.147914	0.096877
207.2	0.440048	0.332838	0.252232	0.148675	0.096555
207.4	0.439979	0.333037	0.252583	0.148556	0.096547
207.6	0.440293	0.333454	0.25301	0.148585	0.096945
207.8	0.440443	0.333231	0.253131	0.148203	0.096694
208	0.441054	0.332684	0.253688	0.148352	0.097021
208.2	0.44122	0.332739	0.253925	0.148206	0.096785
208.4	0.441218	0.333121	0.25441	0.147961	0.096984
208.6	0.441009	0.332968	0.254309	0.148041	0.096866
208.8	0.440702	0.332579	0.253885	0.148033	0.096639
209	0.440382	0.332037	0.253025	0.147685	0.096303
209.2	0.440447	0.332097	0.252758	0.14776	0.095766
209.4	0.44025	0.332511	0.252441	0.148201	0.096218
209.6	0.439861	0.332872	0.252365	0.14874	0.096078
209.8	0.439987	0.333165	0.25266	0.149559	0.096631
210	0.440119	0.333226	0.252335	0.14954	0.097035
210.2	0.439876	0.332863	0.252034	0.149414	0.096771
210.4	0.439698	0.3327	0.251461	0.149425	0.096656
210.6	0.439467	0.331921	0.251401	0.149189	0.096494
210.8	0.439333	0.331864	0.251319	0.149012	0.097075
211	0.439473	0.331716	0.251292	0.148938	0.09674
211.2	0.439344	0.331679	0.251674	0.149058	0.096707
211.4	0.438853	0.331482	0.251431	0.1485	0.096328
211.6	0.438655	0.331096	0.251791	0.148178	0.095854
211.8	0.438435	0.331026	0.251966	0.148254	0.095573
212	0.438953	0.331525	0.25302	0.148771	0.096206
212.2	0.439307	0.332236	0.253349	0.148469	0.096127
212.4	0.439631	0.333316	0.253943	0.148391	0.096349
212.6	0.439493	0.33297	0.253736	0.148482	0.09647
212.8	0.439058	0.332653	0.253331	0.14849	0.096499
213	0.438782	0.332411	0.253207	0.147849	0.095946
213.2	0.438656	0.332685	0.253541	0.14862	0.096346
213.4	0.43841	0.332302	0.253516	0.148771	0.096483
213.6	0.438454	0.332013	0.253563	0.148499	0.096114
213.8	0.438419	0.332052	0.253646	0.148589	0.096323
214	0.438093	0.331565	0.252807	0.148226	0.096342
214.2	0.437877	0.331301	0.25198	0.147814	0.095618
214.4	0.43773	0.331808	0.251639	0.147819	0.095811
214.6	0.437449	0.331882	0.251605	0.147679	0.095879
214.8	0.437897	0.332098	0.251496	0.147908	0.09622
215	0.437733	0.332064	0.251477	0.147494	0.095636
215.2	0.437732	0.331978	0.251886	0.147491	0.095513
215.4	0.437422	0.331604	0.251695	0.147312	0.094908
215.6	0.437376	0.331948	0.252293	0.147336	0.094699
215.8	0.437113	0.332108	0.252455	0.14751	0.095347
216	0.437919	0.332987	0.253424	0.148026	0.09633
216.2	0.437977	0.333422	0.253588	0.147758	0.09619
216.4	0.438151	0.333489	0.253952	0.147684	0.096067
216.6	0.438585	0.333199	0.253976	0.147973	0.096307
216.8	0.438213	0.332716	0.254132	0.147976	0.096349
217	0.438043	0.332197	0.254336	0.147363	0.095732
217.2	0.438476	0.332445	0.254727	0.148014	0.095751
217.4	0.438472	0.33234	0.254629	0.147686	0.09544
217.6	0.438602	0.332241	0.25484	0.147854	0.095427
217.8	0.438987	0.332689	0.254588	0.148205	0.095567
218	0.439322	0.333099	0.254411	0.148772	0.095937
218.2	0.439697	0.33342	0.253913	0.149005	0.095804
218.4	0.439717	0.333833	0.25387	0.149478	0.096282
218.6	0.439619	0.333498	0.253465	0.149661	0.096108
218.8	0.439581	0.333375	0.252773	0.149779	0.096149
219	0.439469	0.333003	0.252355	0.149422	0.095848
219.2	0.439601	0.332807	0.252148	0.149684	0.096663
219.4	0.439386	0.332615	0.25209	0.149518	0.097051
219.6	0.439374	0.332644	0.252233	0.149695	0.097739
219.8	0.439168	0.332557	0.251715	0.149524	0.098213
220	0.439501	0.333336	0.252101	0.149214	0.098437
220.2	0.438976	0.333033	0.251784	0.148268	0.097753
220.4	0.438875	0.332768	0.251844	0.148089	0.097961
220.6	0.438866	0.332568	0.252259	0.147588	0.097967
220.8	0.438711	0.332354	0.252832	0.147517	0.09787
221	0.439142	0.332978	0.253488	0.147314	0.09781
221.2	0.439385	0.333381	0.253908	0.147399	0.097567
221.4	0.439399	0.333068	0.25372	0.146752	0.096741
221.6	0.439634	0.333199	0.254483	0.146988	0.096445
221.8	0.439966	0.333435	0.254837	0.147215	0.096233
222	0.439474	0.333056	0.254975	0.147302	0.095498
222.2	0.439368	0.332989	0.255062	0.14706	0.094569
222.4	0.43864	0.332468	0.254839	0.146825	0.093522
222.6	0.438622	0.332364	0.254609	0.147225	0.093467
222.8	0.438408	0.332232	0.254117	0.147175	0.093194
223	0.438754	0.332127	0.254468	0.1478	0.093497
223.2	0.438638	0.332298	0.254489	0.148405	0.094016
223.4	0.43932	0.332461	0.254964	0.148891	0.094205
223.6	0.43982	0.332102	0.254715	0.149114	0.094717
223.8	0.439677	0.332462	0.25424	0.148868	0.094829
224	0.439253	0.332963	0.254531	0.148789	0.095088
224.2	0.438878	0.332808	0.254131	0.148762	0.095509
224.4	0.438957	0.332359	0.253962	0.148633	0.095876
224.6	0.439534	0.332701	0.254283	0.148783	0.096402
224.8	0.439044	0.3326	0.253503	0.148769	0.096576
225	0.43893	0.332558	0.253411	0.148323	0.096447
225.2	0.438621	0.332091	0.252925	0.148084	0.095815
225.4	0.438517	0.331858	0.253109	0.148014	0.095747
225.6	0.438402	0.331963	0.253363	0.147965	0.095619
225.8	0.438659	0.331986	0.253529	0.147985	0.095977
226	0.438571	0.33187	0.2536	0.147873	0.09591
226.2	0.43905	0.332231	0.254083	0.147904	0.096082
226.4	0.438692	0.332	0.253817	0.148057	0.096072
226.6	0.439216	0.33204	0.253955	0.14896	0.096861
226.8	0.439862	0.332018	0.253775	0.148804	0.096631
227	0.440596	0.332352	0.254661	0.14939	0.09701
227.2	0.440474	0.332106	0.254602	0.149594	0.097172
227.4	0.441212	0.332107	0.254983	0.149859	0.097444
227.6	0.441177	0.332034	0.254645	0.150009	0.097432
227.8	0.440925	0.332517	0.254821	0.150137	0.097507
228	0.441193	0.332755	0.254935	0.150343	0.097479
228.2	0.441396	0.3331	0.254957	0.150327	0.097574
228.4	0.441343	0.333095	0.254891	0.150315	0.097333
228.6	0.441297	0.333141	0.254936	0.150305	0.096982
228.8	0.440379	0.332681	0.25453	0.14978	0.096402
229	0.43986	0.332525	0.254621	0.149444	0.095945
229.2	0.439752	0.332553	0.254516	0.149406	0.096426
229.4	0.439583	0.332726	0.254571	0.149252	0.096572
229.6	0.439472	0.333056	0.25427	0.149049	0.09647
229.8	0.439571	0.333158	0.254459	0.149281	0.09714
230	0.439371	0.333139	0.25444	0.14922	0.097329
230.2	0.439271	0.333558	0.254366	0.149289	0.096548
230.4	0.439342	0.333728	0.254347	0.149723	0.096588
230.6	0.439792	0.333638	0.254334	0.150194	0.096733
230.8	0.439844	0.333918	0.254238	0.150231	0.096624
231	0.439255	0.333545	0.254863	0.150383	0.096437
231.2	0.438729	0.333341	0.254457	0.150413	0.096506
231.4	0.439	0.333646	0.254938	0.151025	0.096679
231.6	0.439512	0.333459	0.25515	0.15144	0.096482
231.8	0.439627	0.333511	0.255219	0.15123	0.096265
232	0.439788	0.333639	0.255491	0.151397	0.096166
232.2	0.439044	0.333421	0.255507	0.151184	0.096247
232.4	0.439176	0.333041	0.25505	0.150853	0.095727
232.6	0.439263	0.332654	0.255272	0.150468	0.095175
232.8	0.438618	0.332537	0.254786	0.150001	0.095137
233	0.439025	0.33273	0.254693	0.149586	0.095254
233.2	0.439264	0.332908	0.254954	0.149836	0.096146
233.4	0.439061	0.33289	0.254298	0.149344	0.095658
233.6	0.439712	0.33333	0.254683	0.14924	0.095829
233.8	0.439325	0.333343	0.254724	0.148886	0.095965
234	0.43923	0.333567	0.254518	0.148771	0.095752
234.2	0.439596	0.334514	0.255221	0.149054	0.095682
234.4	0.439395	0.334771	0.255569	0.149578	0.096414
234.6	0.4389	0.334595	0.255484	0.149294	0.096322
234.8	0.438736	0.334592	0.255598	0.148968	0.096364
235	0.438749	0.334423	0.255799	0.14879	0.096401
235.2	0.438647	0.334765	0.255702	0.148734	0.096852
235.4	0.438959	0.334571	0.255995	0.148896	0.096875
235.6	0.438771	0.334312	0.25607	0.148785	0.096876
235.8	0.438052	0.334237	0.255846	0.148557	0.09697
236	0.437986	0.334349	0.256153	0.148589	0.097179
236.2	0.437666	0.334266	0.255833	0.148147	0.097011
236.4	0.438395	0.334303	0.255906	0.147958	0.096501
236.6	0.438608	0.334608	0.256374	0.148071	0.096753
236.8	0.438365	0.334511	0.255735	0.147599	0.096559
237	0.439327	0.334592	0.256095	0.147665	0.096448
237.2	0.43938	0.334403	0.255479	0.148016	0.09644
237.4	0.439443	0.33423	0.254579	0.147701	0.095547
237.6	0.439628	0.334193	0.25454	0.14768	0.095538
237.8	0.43888	0.333554	0.253987	0.147231	0.095435
238	0.438918	0.333321	0.253761	0.14757	0.095325
238.2	0.438808	0.333364	0.253981	0.147783	0.095231
238.4	0.438988	0.333319	0.253755	0.14804	0.095383
238.6	0.439016	0.333032	0.253527	0.147789	0.095366
238.8	0.438696	0.33268	0.253471	0.147898	0.095161
239	0.438742	0.332733	0.25327	0.147867	0.095068
239.2	0.438551	0.332784	0.25319	0.148032	0.095146
239.4	0.43811	0.332318	0.252902	0.148387	0.094799
239.6	0.437946	0.33256	0.253167	0.148284	0.095181
239.8	0.437795	0.332969	0.253318	0.148095	0.095064
240	0.437797	0.333715	0.25405	0.147977	0.095157
240.2	0.437655	0.33334	0.254005	0.147389	0.09466
240.4	0.438336	0.333806	0.254581	0.147477	0.094804
240.6	0.43838	0.334424	0.254477	0.147512	0.094942
240.8	0.437839	0.334119	0.253953	0.14721	0.094396
241	0.438346	0.334493	0.254078	0.147476	0.094575
241.2	0.437903	0.334481	0.253645	0.147989	0.094713
241.4	0.437518	0.333539	0.25311	0.147647	0.094251
241.6	0.437901	0.333766	0.253266	0.147914	0.094768
241.8	0.437682	0.333212	0.252569	0.147966	0.094829
242	0.438133	0.333404	0.252613	0.148481	0.094653
242.2	0.438831	0.333365	0.253157	0.148872	0.094579
242.4	0.439451	0.333777	0.253703	0.149515	0.095077
242.6	0.439327	0.333455	0.253934	0.149507	0.095165
242.8	0.438918	0.333506	0.254227	0.149274	0.094955
243	0.438852	0.333724	0.25416	0.149209	0.095238
243.2	0.438463	0.333548	0.254102	0.149181	0.094775
243.4	0.438485	0.333724	0.254138	0.148777	0.094993
243.6	0.438637	0.334551	0.25473	0.148591	0.095796
243.8	0.438107	0.334589	0.254875	0.14851	0.095969
244	0.437874	0.334678	0.254962	0.148482	0.09659
244.2	0.437697	0.334648	0.254858	0.148159	0.096273
244.4	0.437649	0.334922	0.255238	0.148273	0.096956
244.6	0.437349	0.33481	0.255053	0.148129	0.097605
244.8	0.436865	0.334956	0.255012	0.148157	0.097657
245	0.437107	0.334726	0.254733	0.148326	0.097604
245.2	0.437056	0.334352	0.254287	0.148776	0.097349
245.4	0.437643	0.334331	0.254423	0.148929	0.097498
245.6	0.437981	0.334835	0.254805	0.149361	0.097609
245.8	0.43812	0.333734	0.254341	0.149043	0.09723
246	0.438986	0.333821	0.254906	0.149648	0.096948
246.2	0.439353	0.333263	0.25514	0.149682	0.096784
246.4	0.439615	0.333814	0.255744	0.149747	0.096997
246.6	0.439666	0.333997	0.255754	0.149732	0.097278
246.8	0.439681	0.334683	0.25603	0.149987	0.097594
247	0.439927	0.334812	0.256262	0.149987	0.097586
247.2	0.440229	0.335585	0.256853	0.149596	0.097694
247.4	0.440434	0.335799	0.256817	0.149178	0.097916
247.6	0.440361	0.335586	0.256991	0.149355	0.097764
247.8	0.440474	0.33576	0.25687	0.149341	0.097854
248	0.440434	0.336136	0.256917	0.149114	0.098048
248.2	0.440323	0.336307	0.25708	0.149062	0.097769
248.4	0.440186	0.335764	0.257288	0.14885	0.098066
248.6	0.440221	0.335599	0.256866	0.14855	0.097845
248.8	0.440207	0.336243	0.25688	0.148805	0.097497
249	0.440517	0.33576	0.256602	0.14891	0.097309
249.2	0.440698	0.335889	0.256868	0.149073	0.097236
249.4	0.440305	0.335361	0.257077	0.148723	0.096839
249.6	0.439884	0.334762	0.256688	0.148552	0.096489
249.8	0.440094	0.334082	0.256366	0.148623	0.096223
250	0.43976	0.334093	0.256019	0.149122	0.095632
250.2	0.439537	0.333577	0.256025	0.149231	0.095899
250.4	0.439752	0.334279	0.256358	0.149352	0.09594
250.6	0.439876	0.334625	0.256104	0.149613	0.095499
250.8	0.440218	0.33488	0.256597	0.149636	0.09535
251	0.44041	0.334561	0.256623	0.149542	0.095094
251.2	0.440833	0.334762	0.256346	0.149294	0.094907
251.4	0.440286	0.333731	0.255423	0.148878	0.093824
251.6	0.439819	0.333496	0.255324	0.148687	0.093716
251.8	0.43974	0.334331	0.255591	0.14892	0.094223
252	0.439639	0.334643	0.255549	0.149115	0.094777
252.2	0.439055	0.334556	0.255533	0.149181	0.094512
252.4	0.438422	0.334243	0.254994	0.148546	0.094195
252.6	0.438495	0.334282	0.254582	0.148283	0.094182
252.8	0.438276	0.334539	0.25434	0.148114	0.094338
253	0.438394	0.333989	0.254661	0.148291	0.094632
253.2	0.438184	0.33369	0.254783	0.148289	0.095109
253.4	0.437544	0.333672	0.255024	0.147924	0.095138
253.6	0.437424	0.333609	0.255058	0.147987	0.095513
253.8	0.437889	0.333557	0.25581	0.148166	0.095627
254	0.437877	0.333643	0.256145	0.148694	0.095921
254.2	0.438004	0.33359	0.256739	0.148936	0.095903
254.4	0.438621	0.334414	0.257245	0.148908	0.09539
254.6	0.438864	0.334326	0.25747	0.149017	0.095145
254.8	0.439734	0.334218	0.257477	0.148917	0.095467
255	0.440454	0.334665	0.25762	0.149103	0.096053
255.2	0.440767	0.335136	0.258047	0.148962	0.096342
255.4	0.439838	0.334914	0.257883	0.148729	0.09619
255.6	0.439968	0.335402	0.258429	0.148792	0.096823
255.8	0.440323	0.336146	0.258276	0.149605	0.097276
256	0.439976	0.335837	0.257656	0.149468	0.097094
256.2	0.440049	0.335389	0.257453	0.149171	0.096401
256.4	0.439923	0.334962	0.256706	0.148876	0.096355
256.6	0.44019	0.334908	0.256648	0.149139	0.096831
256.8	0.440261	0.334835	0.256512	0.14925	0.097367
257	0.440409	0.334632	0.25655	0.149789	0.097806
257.2	0.440087	0.334411	0.255792	0.149337	0.097954
257.4	0.439614	0.334312	0.255301	0.148581	0.097323
257.6	0.439599	0.333925	0.254517	0.148739	0.097304
257.8	0.439948	0.334216	0.255064	0.149298	0.097313
258	0.439889	0.334531	0.255524	0.149805	0.097657
258.2	0.439396	0.334212	0.255585	0.149754	0.096902
258.4	0.439284	0.334719	0.256213	0.149896	0.097326
258.6	0.439139	0.334736	0.256316	0.14961	0.097601
258.8	0.439765	0.335581	0.256877	0.150207	0.098294
259	0.440246	0.336512	0.258033	0.150704	0.099104
259.2	0.440276	0.337017	0.258775	0.150947	0.099075
259.4	0.439953	0.337171	0.258766	0.151105	0.098888
259.6	0.440556	0.337259	0.258796	0.15145	0.099123
259.8	0.440725	0.337062	0.258741	0.1519	0.099071
260	0.441188	0.336853	0.25907	0.151756	0.098538
260.2	0.441358	0.336873	0.259089	0.151938	0.098278
260.4	0.441701	0.336552	0.259188	0.151637	0.098346
260.6	0.442166	0.336707	0.259145	0.151458	0.098148
260.8	0.442543	0.337003	0.259238	0.150965	0.098094
261	0.442406	0.33671	0.258906	0.150275	0.097327
261.2	0.442079	0.336173	0.258499	0.149666	0.097021
261.4	0.44143	0.335887	0.257935	0.149109	0.096368
261.6	0.441531	0.335901	0.257779	0.149572	0.096495
261.8	0.440742	0.335718	0.258138	0.149737	0.095933
262	0.439688	0.335133	0.258088	0.149206	0.095777
262.2	0.439025	0.334573	0.257748	0.149065	0.095029
262.4	0.439068	0.335017	0.258277	0.149294	0.096091
262.6	0.43877	0.334508	0.258001	0.149374	0.096362
262.8	0.439507	0.334901	0.258659	0.149849	0.096932
263	0.439931	0.33502	0.258782	0.149948	0.097123
263.2	0.439365	0.334945	0.258435	0.149761	0.09685
263.4	0.439599	0.334851	0.257931	0.149697	0.09684
263.6	0.439975	0.334821	0.257522	0.149826	0.09716
263.8	0.439867	0.334683	0.257699	0.149979	0.09737
264	0.440553	0.335091	0.25768	0.149844	0.097538
264.2	0.441105	0.335379	0.258063	0.150044	0.098002
264.4	0.442047	0.335513	0.258667	0.14994	0.098736
264.6	0.442041	0.335687	0.25857	0.14974	0.098266
264.8	0.44237	0.335955	0.259317	0.149562	0.098624
265	0.442075	0.335516	0.259103	0.14914	0.098282
265.2	0.441759	0.335305	0.258857	0.149212	0.098302
265.4	0.441755	0.335641	0.25893	0.149471	0.098271
265.6	0.441863	0.33523	0.25883	0.149288	0.098017
265.8	0.441556	0.335093	0.258391	0.149299	0.097675
266	0.44162	0.334947	0.258187	0.149099	0.097482
266.2	0.44145	0.334552	0.258198	0.149374	0.097466
266.4	0.441878	0.334785	0.258404	0.149463	0.098519
266.6	0.441904	0.33443	0.258432	0.149457	0.098196
266.8	0.441914	0.334233	0.258075	0.149347	0.098492
267	0.441416	0.333825	0.257266	0.149224	0.098056
267.2	0.441107	0.333668	0.25692	0.148997	0.097817
267.4	0.440943	0.333899	0.256594	0.149139	0.097847
267.6	0.440287	0.333878	0.256147	0.148937	0.097766
267.8	0.440159	0.333687	0.255991	0.148584	0.09789
268	0.440362	0.334266	0.25635	0.148571	0.097779
268.2	0.440304	0.334636	0.256614	0.148605	0.097666
268.4	0.440028	0.334547	0.256753	0.148513	0.097366
268.6	0.439924	0.33486	0.256459	0.14821	0.096746
268.8	0.439847	0.335011	0.256991	0.148196	0.096572
269	0.43947	0.335112	0.256857	0.148126	0.096145
269.2	0.439642	0.335635	0.257472	0.148383	0.095672
269.4	0.4396	0.335891	0.257554	0.148421	0.095136
269.6	0.439746	0.336065	0.257493	0.148213	0.095013
269.8	0.439859	0.337001	0.257595	0.148654	0.095327
270	0.439526	0.336959	0.257371	0.148452	0.094983
270.2	0.439589	0.337031	0.257778	0.148945	0.095547
270.4	0.440452	0.337202	0.258154	0.149561	0.09606
270.6	0.440114	0.336623	0.258293	0.149687	0.095996
270.8	0.439832	0.335954	0.257799	0.149625	0.095673
271	0.439555	0.33576	0.258053	0.149722	0.095371
271.2	0.439306	0.335367	0.257986	0.149836	0.095539
271.4	0.438938	0.335604	0.257921	0.1497	0.095844
271.6	0.439144	0.335993	0.258555	0.149783	0.096477
271.8	0.439329	0.335951	0.258725	0.149705	0.096893
272	0.439677	0.336234	0.259165	0.149816	0.096747
272.2	0.439539	0.336115	0.259171	0.14982	0.097135
272.4	0.439921	0.336429	0.259436	0.150189	0.097382
272.6	0.439702	0.336585	0.258913	0.149663	0.096969
272.8	0.439676	0.336259	0.259067	0.14954	0.096676
273	0.439956	0.336536	0.258901	0.149054	0.096655
273.2	0.440516	0.336946	0.25936	0.149184	0.096793
273.4	0.44086	0.337309	0.259367	0.149658	0.097563
273.6	0.441349	0.337794	0.259457	0.149811	0.098267
273.8	0.441824	0.337962	0.259666	0.149891	0.098484
274	0.442174	0.338006	0.259742	0.150334	0.098454
274.2	0.442392	0.337133	0.259707	0.150536	0.098647
274.4	0.442354	0.336485	0.259775	0.150442	0.098245
274.6	0.442087	0.336174	0.259826	0.150121	0.097855
274.8	0.44224	0.33586	0.259719	0.149972	0.097564
275	0.442476	0.336291	0.26018	0.150289	0.098246
275.2	0.44284	0.337014	0.260344	0.150854	0.098649
275.4	0.442951	0.337586	0.260478	0.150841	0.098891
275.6	0.44265	0.337768	0.2603	0.150808	0.098913
275.8	0.442513	0.337462	0.259643	0.150469	0.098474
276	0.442411	0.337619	0.259387	0.150187	0.098519
276.2	0.441896	0.337905	0.259362	0.15022	0.09868
276.4	0.441709	0.338261	0.25918	0.150173	0.098817
276.6	0.441256	0.338234	0.258601	0.149522	0.098503
276.8	0.441276	0.338454	0.258591	0.149494	0.098624
277	0.441515	0.339159	0.258951	0.14951	0.099174
277.2	0.441467	0.339643	0.259181	0.150138	0.099717
277.4	0.44169	0.340008	0.259518	0.150511	0.100143
277.6	0.442001	0.340229	0.259683	0.150583	0.099987
277.8	0.44241	0.340201	0.260496	0.151204	0.100284
278	0.442222	0.339705	0.260194	0.150963	0.099901
278.2	0.442363	0.338921	0.260006	0.150786	0.100006
278.4	0.442024	0.338974	0.260388	0.151196	0.099748
278.6	0.442072	0.33885	0.260434	0.151091	0.099516
278.8	0.44243	0.338864	0.26075	0.151412	0.099723
279	0.442746	0.338838	0.261011	0.151743	0.100125
279.2	0.442423	0.33845	0.260641	0.151742	0.099768
279.4	0.442141	0.337632	0.260459	0.151419	0.099334
279.6	0.441626	0.337172	0.260539	0.151184	0.098958
279.8	0.442184	0.336856	0.260615	0.151248	0.099077
280	0.441875	0.336588	0.26048	0.151115	0.099043
280.2	0.441481	0.336125	0.260505	0.151174	0.098918
280.4	0.440778	0.335549	0.259862	0.150794	0.098307
280.6	0.44073	0.335516	0.25994	0.150151	0.097641
280.8	0.440339	0.335278	0.25994	0.149614	0.097357
281	0.440543	0.33585	0.260249	0.149619	0.097161
281.2	0.440276	0.33565	0.259775	0.149673	0.096768
281.4	0.440169	0.335393	0.260036	0.149945	0.096613
281.6	0.439773	0.33524	0.259528	0.149765	0.095986
281.8	0.439326	0.335316	0.259481	0.14998	0.09616
282	0.438655	0.334922	0.258868	0.149484	0.095882
282.2	0.438504	0.334888	0.258679	0.149415	0.096001
282.4	0.437983	0.335112	0.258734	0.149541	0.09632
282.6	0.437731	0.33535	0.258364	0.149288	0.096304
282.8	0.437467	0.334891	0.258243	0.149668	0.096453
283	0.437862	0.335019	0.258365	0.150157	0.096879
283.2	0.438371	0.335825	0.258641	0.150758	0.097059
283.4	0.438471	0.336109	0.259446	0.151103	0.096926
283.6	0.438838	0.336456	0.260204	0.151441	0.097285
283.8	0.439724	0.336685	0.259969	0.151657	0.097747
284	0.439567	0.336246	0.259539	0.15145	0.097512
284.2	0.439895	0.336387	0.259597	0.151365	0.097693
284.4	0.440406	0.336381	0.259697	0.151039	0.097442
284.6	0.44078	0.337107	0.260252	0.150665	0.097675
284.8	0.441172	0.337159	0.260306	0.150597	0.098067
285	0.441531	0.337274	0.260037	0.150921	0.098069
285.2	0.440937	0.336703	0.25915	0.150564	0.0979
285.4	0.440469	0.336772	0.258922	0.150298	0.097852
285.6	0.440163	0.336316	0.258427	0.149555	0.097513
285.8	0.439442	0.335722	0.258011	0.14907	0.097383
286	0.439351	0.335183	0.257732	0.148489	0.097032
286.2	0.43916	0.334986	0.257644	0.148226	0.097166
286.4	0.438488	0.334711	0.257503	0.148556	0.097227
286.6	0.438006	0.334032	0.257199	0.148449	0.096587
286.8	0.438183	0.334414	0.257607	0.148693	0.096861
287	0.438353	0.335321	0.258082	0.149107	0.096857
287.2	0.438324	0.335451	0.258512	0.149387	0.097002
287.4	0.437901	0.335274	0.259212	0.14942	0.097088
287.6	0.438075	0.335307	0.259363	0.149748	0.097576
287.8	0.438626	0.335621	0.259346	0.149764	0.097776
288	0.438891	0.335936	0.259562	0.149833	0.098013
288.2	0.439029	0.336542	0.260222	0.150189	0.098773
288.4	0.438983	0.336451	0.260102	0.150134	0.098826
288.6	0.438958	0.337061	0.260466	0.150182	0.099215
288.8	0.438828	0.336898	0.26055	0.150223	0.09937
289	0.438504	0.336683	0.260021	0.149941	0.099024
289.2	0.439057	0.337322	0.260619	0.150258	0.099315
289.4	0.439515	0.337665	0.261156	0.150453	0.099569
289.6	0.440105	0.337671	0.261546	0.150586	0.099454
289.8	0.440669	0.3382	0.261978	0.151008	0.09928
290	0.44114	0.338542	0.262317	0.151365	0.099402
290.2	0.441014	0.338141	0.262174	0.151343	0.09936
290.4	0.44149	0.338531	0.262501	0.151599	0.099324
290.6	0.441975	0.338735	0.262954	0.151601	0.099338
290.8	0.442333	0.338998	0.263101	0.151465	0.099316
291	0.442443	0.338802	0.263295	0.15216	0.098915
291.2	0.442503	0.338524	0.263148	0.152313	0.099068
291.4	0.442534	0.338496	0.263145	0.152369	0.098831
291.6	0.442755	0.338019	0.262769	0.152223	0.098627
291.8	0.442992	0.337972	0.262769	0.152158	0.098415
292	0.442656	0.337651	0.262097	0.151872	0.098055
292.2	0.441456	0.336586	0.261655	0.151672	0.097393
292.4	0.440336	0.335769	0.261047	0.151295	0.097198
292.6	0.439627	0.335845	0.260789	0.150991	0.096965
292.8	0.438971	0.335203	0.260345	0.150708	0.096526
293	0.438562	0.335025	0.260268	0.150822	0.096917
293.2	0.438929	0.335373	0.260591	0.151331	0.097133
293.4	0.438796	0.335421	0.2602	0.150981	0.096925
293.6	0.438392	0.335928	0.260145	0.151215	0.097022
293.8	0.438519	0.336275	0.260271	0.151458	0.097043
294	0.438464	0.33661	0.260092	0.151267	0.097328
294.2	0.438383	0.33698	0.259921	0.151376	0.097484
294.4	0.438544	0.337361	0.259933	0.151674	0.097727
294.6	0.438942	0.337339	0.25976	0.151399	0.097414
294.8	0.439359	0.337396	0.260069	0.15145	0.097368
295	0.439488	0.337512	0.259973	0.151849	0.097415
295.2	0.439574	0.33799	0.259913	0.151076	0.097279
295.4	0.439745	0.338213	0.26009	0.151043	0.096995
295.6	0.440077	0.337641	0.259769	0.15026	0.096755
295.8	0.440575	0.338118	0.26035	0.150158	0.09699
296	0.440886	0.337812	0.260619	0.149763	0.097073
296.2	0.440444	0.337568	0.261145	0.149458	0.096894
296.4	0.440641	0.33731	0.261295	0.149391	0.097213
296.6	0.440888	0.337538	0.261708	0.149196	0.097439
296.8	0.440812	0.337328	0.261989	0.148844	0.097825
297	0.440748	0.337885	0.262107	0.148692	0.097878
297.2	0.441265	0.338307	0.262443	0.148976	0.098289
297.4	0.441258	0.33853	0.262516	0.149303	0.098359
297.6	0.441584	0.339083	0.262891	0.149863	0.098877
297.8	0.442242	0.3394	0.263196	0.150254	0.099105
298	0.442269	0.339743	0.26307	0.150512	0.099385
298.2	0.441896	0.339564	0.262663	0.150789	0.099337
298.4	0.441975	0.339222	0.262215	0.15084	0.099211
298.6	0.442281	0.33937	0.262136	0.150836	0.099143
298.8	0.442066	0.339109	0.261985	0.151125	0.099305
299	0.441965	0.339104	0.261579	0.151246	0.099423
299.2	0.441914	0.339503	0.26148	0.151123	0.099484
299.4	0.441909	0.339292	0.261124	0.151302	0.09956
299.6	0.442304	0.338889	0.260909	0.151071	0.099778
299.8	0.442583	0.339214	0.261312	0.151282	0.100442
300.02	0.442583	0.339214	0.261312	0.151282	0.100442
300.22	0.433498	0.331458	0.256463	0.148036	0.097863
300.42	0.422935	0.323807	0.251372	0.144828	0.094829
300.62	0.41227	0.315211	0.2461	0.140931	0.092413
300.82	0.399971	0.305858	0.239762	0.136585	0.08916
301.02	0.387207	0.296184	0.233333	0.131975	0.085879
301.22	0.374944	0.287024	0.227137	0.12767	0.083153
301.42	0.362653	0.27782	0.220795	0.123445	0.080256
301.62	0.350815	0.26911	0.214324	0.11922	0.077109
301.82	0.340855	0.262042	0.209663	0.11587	0.075358
302.02	0.331947	0.256047	0.205167	0.11277	0.073431
302.22	0.325396	0.251212	0.201384	0.110711	0.072314
302.42	0.318459	0.246601	0.198531	0.108999	0.071002
302.62	0.312423	0.242364	0.195272	0.107464	0.070184
302.82	0.305821	0.237927	0.192394	0.105655	0.068817
303.02	0.300552	0.23458	0.190312	0.104687	0.067938
303.22	0.295534	0.231584	0.188288	0.103337	0.06743
303.42	0.291029	0.228636	0.186822	0.102476	0.066555
303.62	0.286992	0.225472	0.184926	0.101261	0.065486
303.82	0.283912	0.222602	0.184019	0.100202	0.064868
304.02	0.280138	0.219883	0.182194	0.098835	0.064077
304.22	0.276947	0.217645	0.181146	0.09838	0.063972
304.42	0.274141	0.216431	0.180693	0.09809	0.063722
304.62	0.271811	0.214636	0.179525	0.097584	0.063853
304.82	0.268204	0.212408	0.177711	0.096522	0.062956
305.02	0.265611	0.210736	0.176407	0.095561	0.062721
305.22	0.262738	0.209059	0.175411	0.094682	0.062315
305.42	0.260186	0.207409	0.174269	0.093978	0.061562
305.62	0.257622	0.206032	0.173253	0.093116	0.061008
305.82	0.254681	0.204419	0.172612	0.092529	0.060701
306.02	0.252305	0.202657	0.171167	0.092234	0.060024
306.22	0.250434	0.200779	0.169935	0.091961	0.060038
306.42	0.2474	0.19918	0.168765	0.090952	0.059158
306.62	0.245383	0.197629	0.167998	0.090755	0.058703
306.82	0.242933	0.195723	0.166794	0.090024	0.057695
307.02	0.240242	0.193617	0.165207	0.088877	0.056544
307.22	0.238204	0.192486	0.16431	0.088222	0.056159
307.42	0.236023	0.19083	0.163791	0.087959	0.05604
307.62	0.233706	0.188691	0.161814	0.086488	0.054903
307.82	0.232156	0.187329	0.161235	0.085747	0.054961
308.02	0.230261	0.18643	0.159964	0.08516	0.054907
308.22	0.228339	0.184727	0.158291	0.084658	0.054106
308.42	0.226144	0.183603	0.157231	0.084394	0.053796
308.62	0.224316	0.182188	0.155644	0.083602	0.053055
308.82	0.221585	0.180585	0.154045	0.0822	0.051996
309.02	0.219317	0.179256	0.152728	0.081343	0.051238
309.22	0.217142	0.178107	0.152022	0.080846	0.050571
309.42	0.215138	0.176734	0.150897	0.080384	0.049867
309.62	0.212761	0.175054	0.149537	0.079769	0.049111
309.82	0.21047	0.173062	0.14859	0.079543	0.048398
310.02	0.208916	0.171643	0.147664	0.079054	0.048026
310.22	0.206867	0.169825	0.146626	0.078402	0.047192
310.42	0.20514	0.168482	0.146342	0.078287	0.046863
310.62	0.204151	0.167154	0.145684	0.078197	0.046803
310.82	0.202118	0.165332	0.144554	0.077448	0.046002
311.02	0.200554	0.16403	0.143708	0.077221	0.04596
311.22	0.199835	0.163141	0.143245	0.077098	0.046496
311.42	0.197587	0.161168	0.142237	0.075806	0.046176
311.62	0.19656	0.160326	0.141699	0.075009	0.046282
311.82	0.195914	0.159346	0.141022	0.074455	0.04704
312.02	0.193976	0.158847	0.139862	0.073969	0.046847
312.22	0.191926	0.157711	0.138847	0.073294	0.046266
312.42	0.190549	0.157217	0.138171	0.072519	0.045952
312.62	0.188924	0.15635	0.136804	0.071575	0.045121
312.82	0.187302	0.155962	0.136083	0.071478	0.044858
313.02	0.185678	0.154904	0.13516	0.070752	0.044541
313.22	0.184415	0.154309	0.13488	0.070544	0.044435
313.42	0.182694	0.153056	0.133951	0.069947	0.044152
313.62	0.181426	0.151914	0.132889	0.069176	0.043622
313.82	0.179248	0.150754	0.132128	0.068358	0.043057
314.02	0.177712	0.14963	0.131166	0.06772	0.042585
314.22	0.176695	0.148966	0.130711	0.067668	0.042313
314.42	0.175796	0.148245	0.130512	0.067374	0.042306
314.62	0.174266	0.147125	0.129523	0.066676	0.041915
314.82	0.17288	0.145449	0.129339	0.066283	0.041652
315.02	0.171413	0.144202	0.128632	0.065479	0.041515
315.22	0.170451	0.142761	0.128459	0.064584	0.041532
315.42	0.168941	0.141519	0.127916	0.064121	0.041641
315.62	0.168074	0.141027	0.127196	0.063976	0.041996
315.82	0.167021	0.140245	0.126341	0.063266	0.041918
316.02	0.165663	0.139658	0.125571	0.063127	0.041387
316.22	0.164154	0.138776	0.124764	0.062939	0.040793
316.42	0.163289	0.13813	0.124021	0.063114	0.04063
316.62	0.162222	0.137307	0.123398	0.0636	0.040625
316.82	0.161642	0.13698	0.123538	0.063733	0.040953
317.02	0.160626	0.135683	0.12249	0.063054	0.040357
317.22	0.160077	0.13511	0.122382	0.06299	0.040193
317.42	0.15894	0.134524	0.121696	0.062422	0.039925
317.62	0.157909	0.134247	0.120984	0.062153	0.03933
317.82	0.156905	0.133668	0.120819	0.061764	0.039036
318.02	0.156426	0.133015	0.120105	0.061674	0.038843
318.22	0.155211	0.132357	0.120165	0.061446	0.038378
318.42	0.154485	0.131599	0.119622	0.06125	0.03792
318.62	0.1533	0.130816	0.119073	0.061037	0.037747
318.82	0.152352	0.13002	0.118852	0.060554	0.037216
319.02	0.151286	0.129529	0.118253	0.059947	0.036801
319.22	0.150963	0.128822	0.117997	0.059572	0.036614
319.42	0.149671	0.128502	0.116946	0.059356	0.035912
319.62	0.148799	0.128152	0.116497	0.058541	0.035612
319.82	0.147157	0.127372	0.116048	0.057708	0.035332
320.02	0.145888	0.126378	0.115476	0.057904	0.035032
320.22	0.144231	0.125856	0.11495	0.057646	0.034831
320.42	0.143468	0.125054	0.114526	0.057506	0.034397
320.62	0.142336	0.124269	0.113518	0.057082	0.033589
320.82	0.141316	0.124	0.112823	0.056308	0.033753
321.02	0.140153	0.122618	0.111612	0.05586	0.032957
321.22	0.138821	0.121727	0.111286	0.055544	0.033359
321.42	0.137777	0.121511	0.111518	0.055939	0.034261
321.62	0.13639	0.120741	0.110676	0.055829	0.033997
321.82	0.135329	0.118996	0.109905	0.055096	0.033907
322.02	0.134148	0.118085	0.109308	0.055096	0.033754
322.22	0.132374	0.116984	0.109037	0.05486	0.033141
322.42	0.132049	0.116851	0.108276	0.055195	0.033073
322.62	0.131339	0.116315	0.107943	0.055201	0.033401
322.82	0.130779	0.115936	0.10761	0.054831	0.033168
323.02	0.13051	0.115488	0.107385	0.054368	0.032866
323.22	0.130554	0.115422	0.107627	0.054188	0.032957
323.42	0.12969	0.115047	0.107124	0.053403	0.032445
323.62	0.129414	0.114199	0.107448	0.052849	0.032802
323.82	0.129016	0.113932	0.107782	0.05257	0.03331
324.02	0.128999	0.113355	0.107688	0.052681	0.032838
324.22	0.128471	0.113059	0.107444	0.052142	0.032315
324.42	0.128604	0.112785	0.107712	0.052141	0.032026
324.62	0.127763	0.112486	0.106941	0.051805	0.031561
324.82	0.126841	0.111605	0.106273	0.051086	0.031686
325.02	0.126454	0.110644	0.106004	0.051413	0.031507
325.22	0.125762	0.109908	0.105652	0.051283	0.031858
325.42	0.124834	0.109109	0.105025	0.051213	0.031368
325.62	0.124013	0.108099	0.103976	0.050184	0.030681
325.82	0.123715	0.107139	0.103572	0.050189	0.031153
326.02	0.122451	0.106432	0.103073	0.049895	0.030447
326.22	0.121377	0.106168	0.102555	0.049442	0.030458
326.42	0.12133	0.106131	0.102582	0.049725	0.030887
326.62	0.12061	0.105591	0.102348	0.049538	0.031164
326.82	0.120105	0.105072	0.102385	0.049358	0.030576
327.02	0.120047	0.105379	0.102685	0.049441	0.030999
327.22	0.119432	0.104853	0.102701	0.04955	0.030934
327.42	0.118668	0.10406	0.102748	0.049194	0.031037
327.62	0.118451	0.103996	0.10291	0.049394	0.031578
327.82	0.118236	0.104462	0.103012	0.049732	0.031904
328.02	0.117737	0.103868	0.102472	0.049905	0.031431
328.22	0.117474	0.103791	0.102627	0.049651	0.031525
328.42	0.116727	0.103453	0.101874	0.049423	0.031172
328.62	0.11534	0.102815	0.100462	0.048517	0.030375
328.82	0.115057	0.102721	0.099998	0.048147	0.030334
329.02	0.115044	0.102749	0.099932	0.048407	0.029877
329.22	0.114049	0.102065	0.099072	0.047458	0.02946
329.42	0.113915	0.101189	0.098303	0.046841	0.029175
329.62	0.113383	0.100932	0.09816	0.046106	0.029224
329.82	0.113048	0.101034	0.09805	0.046443	0.029544
330.02	0.112002	0.10069	0.09743	0.045705	0.028759
330.22	0.111485	0.10073	0.097431	0.045255	0.02906
330.42	0.110874	0.100496	0.097563	0.04539	0.028983
330.62	0.110464	0.10011	0.097259	0.045175	0.028781
330.82	0.109699	0.09963	0.097436	0.044982	0.028286
331.02	0.109429	0.09983	0.097972	0.045211	0.029024
331.22	0.108596	0.098539	0.097563	0.044907	0.028772
331.42	0.107826	0.09825	0.097495	0.04484	0.029033
331.62	0.107073	0.097905	0.097283	0.044587	0.029365
331.82	0.107546	0.098136	0.097841	0.04556	0.029756
332.02	0.106685	0.096973	0.097434	0.045405	0.029324
332.22	0.105758	0.09632	0.096746	0.044992	0.029111
332.42	0.104889	0.095943	0.096139	0.044792	0.029042
332.62	0.104994	0.09604	0.096404	0.045038	0.029514
332.82	0.104711	0.09593	0.096432	0.045473	0.029294
333.02	0.104698	0.096088	0.096835	0.045955	0.029685
333.22	0.103611	0.095221	0.09601	0.045205	0.029616
333.42	0.103094	0.094551	0.095434	0.045088	0.029342
333.62	0.102952	0.09501	0.095832	0.045385	0.029611
333.82	0.102785	0.095423	0.095901	0.045612	0.029891
334.02	0.101787	0.094859	0.095181	0.045604	0.029401
334.22	0.101466	0.095061	0.095133	0.045391	0.029449
334.42	0.100895	0.094808	0.09485	0.045509	0.029636
334.62	0.100561	0.09436	0.094635	0.045008	0.029999
334.82	0.100249	0.094421	0.09505	0.044931	0.030181
335.02	0.100298	0.094261	0.095496	0.045037	0.03063
335.22	0.099633	0.093888	0.095166	0.045163	0.030443
335.42	0.098983	0.093952	0.095513	0.04528	0.030499
335.62	0.098578	0.093531	0.095666	0.04515	0.030426
335.82	0.098118	0.093324	0.095327	0.045189	0.02948
336.02	0.097447	0.092398	0.094834	0.044357	0.028765
336.22	0.096881	0.092057	0.094495	0.043964	0.028651
336.42	0.096696	0.092132	0.094873	0.04407	0.028668
336.62	0.096481	0.0922	0.095015	0.043954	0.028309
336.82	0.095619	0.091558	0.094802	0.04349	0.027814
337.02	0.094654	0.090935	0.094206	0.042982	0.027252
337.22	0.093615	0.089725	0.093676	0.042086	0.026779
337.42	0.093702	0.089712	0.093702	0.042086	0.027137
337.62	0.093661	0.089696	0.093786	0.042156	0.0273
337.82	0.093039	0.088855	0.093491	0.041875	0.026775
338.02	0.09267	0.088255	0.093172	0.041904	0.026669
338.22	0.092666	0.088222	0.093541	0.041583	0.026691
338.42	0.092599	0.087915	0.093404	0.041646	0.027332
338.62	0.092766	0.087887	0.093686	0.041693	0.027955
338.82	0.092664	0.08797	0.093939	0.041472	0.027874
339.02	0.092755	0.08807	0.094317	0.041801	0.028482
339.22	0.092946	0.088382	0.093703	0.042078	0.028764
339.42	0.091976	0.087659	0.09268	0.041297	0.028067
339.62	0.091753	0.087901	0.092556	0.041081	0.028214
[truncated: 1,301 more rows]

## Sheet: Omalizumab-FcgRIIIB
Time	4 mM	2 mM	1 mM	0.5 mM	0.25 mM
-60	0	0	0	0	0
-59.8	0	0	0	0	0
-59.6	0	0	0	0	0
-59.4	0	0	0	0	0
-59.2	0	0	0	0	0
-59	0	0	0	0	0
-58.8	0	0	0	0	0
-58.6	0	0	0	0	0
-58.4	0	0	0	0	0
-58.2	0	0	0	0	0
-58	0	0	0	0	0
-57.8	0	0	0	0	0
-57.6	0	0	0	0	0
-57.4	0	0	0	0	0
-57.2	0	0	0	0	0
-57	0	0	0	0	0
-56.8	0	0	0	0	0
-56.6	0	0	0	0	0
-56.4	0	0	0	0	0
-56.2	0	0	0	0	0
-56	0	0	0	0	0
-55.8	0	0	0	0	0
-55.6	0	0	0	0	0
-55.4	0	0	0	0	0
-55.2	0	0	0	0	0
-55	0	0	0	0	0
-54.8	0	0	0	0	0
-54.6	0	0	0	0	0
-54.4	0	0	0	0	0
-54.2	0	0	0	0	0
-54	0	0	0	0	0
-53.8	0	0	0	0	0
-53.6	0	0	0	0	0
-53.4	0	0	0	0	0
-53.2	0	0	0	0	0
-53	0	0	0	0	0
-52.8	0	0	0	0	0
-52.6	0	0	0	0	0
-52.4	0	0	0	0	0
-52.2	0	0	0	0	0
-52	0	0	0	0	0
-51.8	0	0	0	0	0
-51.6	0	0	0	0	0
-51.4	0	0	0	0	0
-51.2	0	0	0	0	0
-51	0	0	0	0	0
-50.8	0	0	0	0	0
-50.6	0	0	0	0	0
-50.4	0	0	0	0	0
-50.2	0	0	0	0	0
-50	0	0	0	0	0
-49.8	0	0	0	0	0
-49.6	0	0	0	0	0
-49.4	0	0	0	0	0
-49.2	0	0	0	0	0
-49	0	0	0	0	0
-48.8	0	0	0	0	0
-48.6	0	0	0	0	0
-48.4	0	0	0	0	0
-48.2	0	0	0	0	0
-48	0	0	0	0	0
-47.8	0	0	0	0	0
-47.6	0	0	0	0	0
-47.4	0	0	0	0	0
-47.2	0	0	0	0	0
-47	0	0	0	0	0
-46.8	0	0	0	0	0
-46.6	0	0	0	0	0
-46.4	0	0	0	0	0
-46.2	0	0	0	0	0
-46	0	0	0	0	0
-45.8	0	0	0	0	0
-45.6	0	0	0	0	0
-45.4	0	0	0	0	0
-45.2	0	0	0	0	0
-45	0	0	0	0	0
-44.8	0	0	0	0	0
-44.6	0	0	0	0	0
-44.4	0	0	0	0	0
-44.2	0	0	0	0	0
-44	0	0	0	0	0
-43.8	0	0	0	0	0
-43.6	0	0	0	0	0
-43.4	0	0	0	0	0
-43.2	0	0	0	0	0
-43	0	0	0	0	0
-42.8	0	0	0	0	0
-42.6	0	0	0	0	0
-42.4	0	0	0	0	0
-42.2	0	0	0	0	0
-42	0	0	0	0	0
-41.8	0	0	0	0	0
-41.6	0	0	0	0	0
-41.4	0	0	0	0	0
-41.2	0	0	0	0	0
-41	0	0	0	0	0
-40.8	0	0	0	0	0
-40.6	0	0	0	0	0
-40.4	0	0	0	0	0
-40.2	0	0	0	0	0
-40	0	0	0	0	0
-39.8	0	0	0	0	0
-39.6	0	0	0	0	0
-39.4	0	0	0	0	0
-39.2	0	0	0	0	0
-39	0	0	0	0	0
-38.8	0	0	0	0	0
-38.6	0	0	0	0	0
-38.4	0	0	0	0	0
-38.2	0	0	0	0	0
-38	0	0	0	0	0
-37.8	0	0	0	0	0
-37.6	0	0	0	0	0
-37.4	0	0	0	0	0
-37.2	0	0	0	0	0
-37	0	0	0	0	0
-36.8	0	0	0	0	0
-36.6	0	0	0	0	0
-36.4	0	0	0	0	0
-36.2	0	0	0	0	0
-36	0	0	0	0	0
-35.8	0	0	0	0	0
-35.6	0	0	0	0	0
-35.4	0	0	0	0	0
-35.2	0	0	0	0	0
-35	0	0	0	0	0
-34.8	0	0	0	0	0
-34.6	0	0	0	0	0
-34.4	0	0	0	0	0
-34.2	0	0	0	0	0
-34	0	0	0	0	0
-33.8	0	0	0	0	0
-33.6	0	0	0	0	0
-33.4	0	0	0	0	0
-33.2	0	0	0	0	0
-33	0	0	0	0	0
-32.8	0	0	0	0	0
-32.6	0	0	0	0	0
-32.4	0	0	0	0	0
-32.2	0	0	0	0	0
-32	0	0	0	0	0
-31.8	0	0	0	0	0
-31.6	0	0	0	0	0
-31.4	0	0	0	0	0
-31.2	0	0	0	0	0
-31	0	0	0	0	0
-30.8	0	0	0	0	0
-30.6	0	0	0	0	0
-30.4	0	0	0	0	0
-30.2	0	0	0	0	0
-30	0	0	0	0	0
-29.8	0	0	0	0	0
-29.6	0	0	0	0	0
-29.4	0	0	0	0	0
-29.2	0	0	0	0	0
-29	0	0	0	0	0
-28.8	0	0	0	0	0
-28.6	0	0	0	0	0
-28.4	0	0	0	0	0
-28.2	0	0	0	0	0
-28	0	0	0	0	0
-27.8	0	0	0	0	0
-27.6	0	0	0	0	0
-27.4	0	0	0	0	0
-27.2	0	0	0	0	0
-27	0	0	0	0	0
-26.8	0	0	0	0	0
-26.6	0	0	0	0	0
-26.4	0	0	0	0	0
-26.2	0	0	0	0	0
-26	0	0	0	0	0
-25.8	0	0	0	0	0
-25.6	0	0	0	0	0
-25.4	0	0	0	0	0
-25.2	0	0	0	0	0
-25	0	0	0	0	0
-24.8	0	0	0	0	0
-24.6	0	0	0	0	0
-24.4	0	0	0	0	0
-24.2	0	0	0	0	0
-24	0	0	0	0	0
-23.8	0	0	0	0	0
-23.6	0	0	0	0	0
-23.4	0	0	0	0	0
-23.2	0	0	0	0	0
-23	0	0	0	0	0
-22.8	0	0	0	0	0
-22.6	0	0	0	0	0
-22.4	0	0	0	0	0
-22.2	0	0	0	0	0
-22	0	0	0	0	0
-21.8	0	0	0	0	0
-21.6	0	0	0	0	0
-21.4	0	0	0	0	0
-21.2	0	0	0	0	0
-21	0	0	0	0	0
-20.8	0	0	0	0	0
-20.6	0	0	0	0	0
-20.4	0	0	0	0	0
-20.2	0	0	0	0	0
-20	0	0	0	0	0
-19.8	0	0	0	0	0
-19.6	0	0	0	0	0
-19.4	0	0	0	0	0
-19.2	0	0	0	0	0
-19	0	0	0	0	0
-18.8	0	0	0	0	0
-18.6	0	0	0	0	0
-18.4	0	0	0	0	0
-18.2	0	0	0	0	0
-18	0	0	0	0	0
-17.8	0	0	0	0	0
-17.6	0	0	0	0	0
-17.4	0	0	0	0	0
-17.2	0	0	0	0	0
-17	0	0	0	0	0
-16.8	0	0	0	0	0
-16.6	0	0	0	0	0
-16.4	0	0	0	0	0
-16.2	0	0	0	0	0
-16	0	0	0	0	0
-15.8	0	0	0	0	0
-15.6	0	0	0	0	0
-15.4	0	0	0	0	0
-15.2	0	0	0	0	0
-15	0	0	0	0	0
-14.8	0	0	0	0	0
-14.6	0	0	0	0	0
-14.4	0	0	0	0	0
-14.2	0	0	0	0	0
-14	0	0	0	0	0
-13.8	0	0	0	0	0
-13.6	0	0	0	0	0
-13.4	0	0	0	0	0
-13.2	0	0	0	0	0
-13	0	0	0	0	0
-12.8	0	0	0	0	0
-12.6	0	0	0	0	0
-12.4	0	0	0	0	0
-12.2	0	0	0	0	0
-12	0	0	0	0	0
-11.8	0	0	0	0	0
-11.6	0	0	0	0	0
-11.4	0	0	0	0	0
-11.2	0	0	0	0	0
-11	0	0	0	0	0
-10.8	0	0	0	0	0
-10.6	0	0	0	0	0
-10.4	0	0	0	0	0
-10.2	0	0	0	0	0
-10	0	0	0	0	0
-9.8	0	0	0	0	0
-9.6	0	0	0	0	0
-9.4	0	0	0	0	0
-9.2	0	0	0	0	0
-9	0	0	0	0	0
-8.8	0	0	0	0	0
-8.6	0	0	0	0	0
-8.4	0	0	0	0	0
-8.2	0	0	0	0	0
-8	0	0	0	0	0
-7.8	0	0	0	0	0
-7.6	0	0	0	0	0
-7.4	0	0	0	0	0
-7.2	0	0	0	0	0
-7	0	0	0	0	0
-6.8	0	0	0	0	0
-6.6	0	0	0	0	0
-6.4	0	0	0	0	0
-6.2	0	0	0	0	0
-6	0	0	0	0	0
-5.8	0	0	0	0	0
-5.6	0	0	0	0	0
-5.4	0	0	0	0	0
-5.2	0	0	0	0	0
-5	0	0	0	0	0
-4.8	0	0	0	0	0
-4.6	0	0	0	0	0
-4.4	0	0	0	0	0
-4.2	0	0	0	0	0
-4	0	0	0	0	0
-3.8	0	0	0	0	0
-3.6	0	0	0	0	0
-3.4	0	0	0	0	0
-3.2	0	0	0	0	0
-3	0	0	0	0	0
-2.8	0	0	0	0	0
-2.6	0	0	0	0	0
-2.4	0	0	0	0	0
-2.2	0	0	0	0	0
-2	0	0	0	0	0
-1.8	0	0	0	0	0
-1.6	0	0	0	0	0
-1.4	0	0	0	0	0
-1.2	0	0	0	0	0
-1	0	0	0	0	0
-0.8	0	0	0	0	0
-0.6	0	0	0	0	0
-0.4	0	0	0	0	0
-0.2	0	0	0	0	0
0	0.031939	0.019458	0.010427	0.006316	-0.00685
0.2	0.035377	0.021252	0.011267	0.00528	-0.0063
0.4	0.04002	0.024037	0.013018	0.005565	-0.0051
0.6	0.044813	0.026831	0.014573	0.005978	-0.00394
0.8	0.049345	0.02885	0.015845	0.005555	-0.00358
1	0.054745	0.031537	0.017637	0.005926	-0.00249
1.2	0.059687	0.033791	0.018881	0.00623	-0.00161
1.4	0.064105	0.036143	0.019854	0.006568	-0.00126
1.6	0.068449	0.038719	0.02149	0.007217	-0.00053
1.8	0.072982	0.040788	0.022798	0.00817	-0.00026
2	0.075947	0.042574	0.023979	0.008672	-0.00033
2.2	0.078283	0.044222	0.025075	0.009552	-0.00027
2.4	0.080555	0.045979	0.025921	0.010585	0.000768
2.6	0.081644	0.046572	0.025949	0.010841	0.00109
2.8	0.082348	0.047239	0.026442	0.01099	0.0012
3	0.083303	0.048045	0.026524	0.011097	0.000918
3.2	0.08394	0.048197	0.026879	0.011109	0.000841
3.4	0.084485	0.048549	0.027454	0.011242	0.000689
3.6	0.08493	0.049156	0.028048	0.011647	0.000755
3.8	0.084975	0.04942	0.027411	0.011145	-1.4e-05
4	0.084919	0.049452	0.027437	0.010523	-0.00027
4.2	0.085357	0.050276	0.02749	0.010405	-0.00015
4.4	0.085594	0.050766	0.027599	0.010793	0.000108
4.6	0.086084	0.050356	0.027587	0.010442	-0.00023
4.8	0.086456	0.049781	0.027469	0.010246	-0.00073
5	0.086583	0.049627	0.027105	0.010152	-0.00086
5.2	0.086113	0.049325	0.026547	0.010183	-0.00115
5.4	0.086266	0.049187	0.026417	0.010145	-0.00176
5.6	0.08651	0.04929	0.02673	0.010574	-0.00165
5.8	0.087286	0.049106	0.027166	0.010957	-0.00145
6	0.086938	0.048945	0.027715	0.011051	-0.00112
6.2	0.087314	0.049019	0.02816	0.011389	-0.00064
6.4	0.087317	0.049064	0.028996	0.011362	-0.00022
6.6	0.087448	0.049158	0.029176	0.011104	-0.00013
6.8	0.087862	0.049262	0.029625	0.011066	0.000466
7	0.087835	0.049567	0.029438	0.011013	0.000225
7.2	0.087661	0.049696	0.0301	0.011166	0.000623
7.4	0.087814	0.050378	0.030469	0.011616	0.000787
7.6	0.088049	0.050901	0.030754	0.011789	0.000574
7.8	0.08783	0.050953	0.030307	0.011617	8.25e-05
8	0.088585	0.051895	0.030971	0.012051	0.001293
8.2	0.088822	0.052601	0.030731	0.011947	0.000708
8.4	0.089689	0.053044	0.031203	0.011549	0.001061
8.6	0.090565	0.053142	0.031374	0.011774	0.001043
8.8	0.090076	0.053164	0.031003	0.012035	0.000666
9	0.089269	0.052906	0.030384	0.011469	0.000122
9.2	0.089428	0.052766	0.030218	0.011766	0.000519
9.4	0.088871	0.052012	0.029607	0.011337	-0.00028
9.6	0.088689	0.051777	0.02951	0.011445	9.76e-06
9.8	0.088606	0.051031	0.029382	0.01085	-0.00042
10	0.087817	0.050532	0.029171	0.010449	-0.00055
10.2	0.087823	0.050744	0.02904	0.010163	-0.00065
10.4	0.087222	0.050661	0.028927	0.009725	-0.00073
10.6	0.08699	0.050368	0.027917	0.008957	-0.00138
10.8	0.08731	0.050349	0.027844	0.008942	-0.00129
11	0.086869	0.04977	0.027495	0.008561	-0.00203
11.2	0.086349	0.048916	0.027548	0.008228	-0.00215
11.4	0.086032	0.049268	0.027356	0.008518	-0.00199
11.6	0.0866	0.049286	0.027395	0.008312	-0.00157
11.8	0.086448	0.049024	0.027254	0.008034	-0.00134
12	0.086938	0.049585	0.028033	0.008316	-0.00019
12.2	0.087297	0.04947	0.028104	0.008214	-0.00062
12.4	0.087692	0.049737	0.02845	0.008602	0.000235
12.6	0.08705	0.049675	0.02808	0.009374	0.000453
12.8	0.087544	0.050045	0.028499	0.010366	0.00124
13	0.087181	0.050013	0.027999	0.010279	0.001164
13.2	0.08738	0.050111	0.027976	0.010511	0.001355
13.4	0.087478	0.050037	0.027996	0.010759	0.00073
13.6	0.088116	0.050337	0.02838	0.010765	0.000691
13.8	0.087882	0.050544	0.028367	0.010701	-2.5e-06
14	0.08849	0.051393	0.029048	0.011349	0.000613
14.2	0.088798	0.051921	0.029312	0.011516	0.000329
14.4	0.088743	0.051758	0.029488	0.011466	0.000281
14.6	0.089244	0.051565	0.02925	0.011399	-0.0008
14.8	0.089599	0.051232	0.029279	0.011497	-0.00085
15	0.088691	0.050187	0.02942	0.010769	-0.00156
15.2	0.088652	0.050116	0.02977	0.011014	-0.00109
15.4	0.088799	0.050244	0.029547	0.010941	-0.00081
15.6	0.088782	0.050137	0.029431	0.010536	-0.00071
15.8	0.089009	0.050826	0.030221	0.011079	0.000269
16	0.089808	0.051175	0.03059	0.011462	0.000937
16.2	0.089055	0.050554	0.029426	0.010813	5.67e-05
16.4	0.088902	0.051302	0.029286	0.011176	0.000283
16.6	0.088898	0.051504	0.029012	0.011426	0.000417
16.8	0.088829	0.051914	0.028965	0.011285	0.000694
17	0.088442	0.052561	0.028792	0.011111	0.000299
17.2	0.08917	0.052597	0.028806	0.01133	0.000519
17.4	0.088891	0.052408	0.02863	0.011172	-0.0002
17.6	0.089176	0.053221	0.02942	0.011581	0.000185
17.8	0.089017	0.053458	0.029212	0.011691	0.000102
18	0.088995	0.053524	0.029034	0.011568	0.000251
18.2	0.0884	0.053692	0.028897	0.011573	0.00026
18.4	0.088778	0.052976	0.028539	0.011713	5.78e-05
18.6	0.088068	0.052228	0.027952	0.011347	-0.00137
18.8	0.088137	0.052169	0.028128	0.011404	-0.00111
19	0.088047	0.051816	0.028253	0.011053	-0.00166
19.2	0.087767	0.051405	0.027729	0.010964	-0.00181
19.4	0.088173	0.052042	0.027994	0.011126	-0.00125
19.6	0.088615	0.052533	0.028654	0.011537	-0.00082
19.8	0.088964	0.052844	0.028889	0.011611	-0.00066
20	0.089053	0.05198	0.028854	0.011497	-0.00087
20.2	0.088826	0.051772	0.029021	0.011288	-0.00091
20.4	0.088734	0.051891	0.029693	0.011217	-0.00068
20.6	0.088469	0.051576	0.029724	0.010846	-0.0004
20.8	0.088747	0.05172	0.029982	0.010947	-3.4e-05
21	0.089074	0.051768	0.029931	0.011236	8.11e-05
21.2	0.089892	0.051382	0.030374	0.011478	0.00045
21.4	0.089683	0.051539	0.030869	0.011722	0.000673
21.6	0.089512	0.051743	0.030995	0.012283	0.001179
21.8	0.088792	0.05142	0.030384	0.012001	0.001138
22	0.088691	0.051204	0.030564	0.011902	0.001602
22.2	0.088132	0.050877	0.03025	0.011799	0.001838
22.4	0.088729	0.051445	0.030653	0.012336	0.00222
22.6	0.088496	0.051596	0.030545	0.012621	0.002049
22.8	0.08888	0.052233	0.030497	0.012682	0.00267
23	0.088286	0.051983	0.030011	0.01207	0.001952
23.2	0.087983	0.051825	0.029456	0.011965	0.001751
23.4	0.088185	0.0521	0.029148	0.012024	0.002186
23.6	0.087777	0.051825	0.028936	0.011349	0.001709
23.8	0.087993	0.051825	0.029427	0.011136	0.00192
24	0.088794	0.051829	0.029803	0.011258	0.002191
24.2	0.088735	0.051894	0.029562	0.010888	0.001886
24.4	0.088903	0.051766	0.029466	0.010402	0.001835
24.6	0.08927	0.051983	0.029339	0.010435	0.001941
24.8	0.089534	0.052158	0.029077	0.010152	0.001573
25	0.090237	0.052997	0.029874	0.01041	0.002381
25.2	0.091011	0.05321	0.030613	0.010717	0.002644
25.4	0.089844	0.053152	0.030109	0.010527	0.002312
25.6	0.089419	0.053207	0.029933	0.010755	0.002023
25.8	0.089253	0.053247	0.029914	0.010727	0.002315
26	0.08845	0.052762	0.029898	0.010452	0.002162
26.2	0.087878	0.052819	0.02998	0.010572	0.002333
26.4	0.088346	0.053503	0.030087	0.011327	0.002648
26.6	0.087624	0.052626	0.029664	0.011219	0.002067
26.8	0.088115	0.053163	0.030257	0.011485	0.002607
27	0.088066	0.052436	0.029748	0.01162	0.002098
27.2	0.087273	0.052035	0.029209	0.011957	0.001638
27.4	0.087284	0.052117	0.030374	0.012324	0.001948
27.6	0.08749	0.052219	0.030576	0.01243	0.001919
27.8	0.088091	0.052032	0.031073	0.012908	0.001691
28	0.088259	0.052424	0.031135	0.013003	0.001904
28.2	0.088745	0.052466	0.031544	0.013319	0.002218
28.4	0.088568	0.052607	0.031593	0.013238	0.002332
28.6	0.088918	0.053041	0.032017	0.013485	0.002631
28.8	0.089434	0.053365	0.03234	0.013409	0.003123
29	0.089496	0.053663	0.032645	0.013366	0.002931
29.2	0.089615	0.054281	0.03268	0.013568	0.003355
29.4	0.089587	0.054704	0.032192	0.013552	0.003895
29.6	0.089346	0.054323	0.031635	0.013443	0.003602
29.8	0.089342	0.054354	0.031725	0.013355	0.004089
30	0.089321	0.054251	0.031442	0.012967	0.003924
30.2	0.089242	0.054049	0.031042	0.012421	0.003687
30.4	0.088699	0.053583	0.03021	0.011599	0.002593
30.6	0.089118	0.053807	0.030974	0.01154	0.002933
30.8	0.089504	0.053786	0.031051	0.011255	0.003001
31	0.088839	0.053261	0.030874	0.011517	0.002839
31.2	0.08839	0.052877	0.031051	0.011531	0.002561
31.4	0.089478	0.052865	0.031673	0.011538	0.002964
31.6	0.088727	0.052465	0.030615	0.011101	0.00222
31.8	0.089423	0.052667	0.030955	0.011164	0.00246
32	0.089153	0.052473	0.030551	0.010672	0.002273
32.2	0.088703	0.052082	0.030222	0.010326	0.001345
32.4	0.088631	0.052056	0.029628	0.009898	0.0007
32.6	0.089598	0.052425	0.030356	0.009918	0.000892
32.8	0.088862	0.052336	0.030317	0.009972	0.000605
33	0.089231	0.053108	0.03029	0.010547	0.000949
33.2	0.090002	0.053873	0.030124	0.01095	0.001861
33.4	0.089757	0.053707	0.02944	0.010866	0.001702
33.6	0.089862	0.053787	0.029214	0.011081	0.00131
33.8	0.090417	0.054542	0.02951	0.011727	0.001891
34	0.089665	0.054791	0.029048	0.011422	0.001521
34.2	0.089333	0.054773	0.029296	0.011394	0.001481
34.4	0.088777	0.054597	0.029016	0.011044	0.000927
34.6	0.089379	0.055329	0.02995	0.011934	0.002143
34.8	0.089394	0.055209	0.029819	0.012242	0.00252
35	0.089289	0.054878	0.029933	0.012878	0.002754
35.2	0.088869	0.054408	0.029588	0.012295	0.002164
35.4	0.089504	0.054887	0.02966	0.012224	0.002511
35.6	0.088857	0.054824	0.029547	0.012067	0.00201
35.8	0.089163	0.054625	0.029213	0.011304	0.001842
36	0.088876	0.05444	0.029704	0.011318	0.001482
36.2	0.088538	0.054012	0.029587	0.011144	0.001116
36.4	0.088991	0.054062	0.029947	0.011079	0.001327
36.6	0.089567	0.054153	0.031067	0.011613	0.001955
36.8	0.089003	0.053863	0.03099	0.012221	0.002035
37	0.089629	0.054296	0.030834	0.012388	0.002129
37.2	0.089808	0.054355	0.030927	0.01234	0.001843
37.4	0.089727	0.054638	0.031091	0.01267	0.002195
37.6	0.089911	0.054635	0.03114	0.013087	0.00235
37.8	0.090242	0.055143	0.032243	0.013677	0.002943
38	0.090076	0.055103	0.032525	0.013354	0.00308
38.2	0.089412	0.054045	0.031835	0.012861	0.002289
38.4	0.08903	0.053927	0.031402	0.012534	0.001981
38.6	0.089574	0.054087	0.031682	0.013208	0.002778
38.8	0.088729	0.053192	0.030944	0.012483	0.002393
39	0.087957	0.052635	0.031035	0.011964	0.001434
39.2	0.087571	0.052721	0.030965	0.011764	0.000942
39.4	0.087932	0.052714	0.030648	0.011513	0.000808
39.6	0.087285	0.052549	0.030415	0.011462	7.68e-05
39.8	0.087738	0.052932	0.030741	0.011509	0.000461
40	0.088108	0.053263	0.031064	0.01208	0.000523
40.2	0.087507	0.052949	0.030665	0.011799	0.000573
40.4	0.087898	0.053687	0.031414	0.011882	0.001046
40.6	0.088351	0.054318	0.0319	0.012784	0.001154
40.8	0.087485	0.054917	0.031861	0.012827	0.000946
41	0.088552	0.055946	0.032351	0.01326	0.00167
41.2	0.088519	0.056128	0.032685	0.013456	0.002212
41.4	0.088139	0.055667	0.031984	0.013175	0.002083
41.6	0.088995	0.05596	0.033073	0.013244	0.002686
41.8	0.08952	0.056343	0.033336	0.013436	0.002943
42	0.089185	0.05604	0.03287	0.012946	0.002734
42.2	0.089024	0.055297	0.032216	0.012388	0.00252
42.4	0.08991	0.055554	0.03206	0.01291	0.003189
42.6	0.089761	0.054685	0.03159	0.012817	0.003337
42.8	0.089814	0.054468	0.032059	0.012512	0.003277
43	0.090201	0.053994	0.031912	0.012617	0.002803
43.2	0.090189	0.053736	0.031555	0.013014	0.002849
43.4	0.091088	0.053792	0.031594	0.012886	0.003604
43.6	0.090825	0.053436	0.031384	0.012357	0.003451
43.8	0.090606	0.053055	0.031449	0.01194	0.003443
44	0.090888	0.052874	0.031636	0.011756	0.00348
44.2	0.090715	0.052449	0.032034	0.011523	0.003683
44.4	0.090171	0.05278	0.03215	0.01176	0.003253
44.6	0.090286	0.05311	0.032614	0.012611	0.003379
44.8	0.090353	0.053056	0.032607	0.011892	0.003495
45	0.089762	0.052777	0.032352	0.011556	0.003346
45.2	0.08901	0.052325	0.031825	0.011009	0.002803
45.4	0.088749	0.051724	0.031323	0.010467	0.001885
45.6	0.088866	0.052407	0.031886	0.010497	0.001805
45.8	0.08868	0.052588	0.031532	0.010356	0.00132
46	0.088791	0.052894	0.031345	0.01004	0.000924
46.2	0.088496	0.052481	0.030141	0.009788	0.000221
46.4	0.088485	0.052489	0.029962	0.010425	-0.00015
46.6	0.088344	0.052201	0.029832	0.010351	-0.00029
46.8	0.088262	0.052583	0.030102	0.010951	-0.00071
47	0.087655	0.052392	0.02958	0.011294	-0.00135
47.2	0.088076	0.052913	0.030072	0.011785	-0.00037
47.4	0.088155	0.053249	0.029648	0.011276	-0.00045
47.6	0.087646	0.053195	0.029791	0.010917	-0.00083
47.8	0.087708	0.053088	0.030191	0.011169	-0.0006
48	0.088283	0.053359	0.03083	0.011558	-0.00017
48.2	0.087464	0.053225	0.030456	0.01139	-0.00043
48.4	0.088214	0.054232	0.031129	0.012513	0.000763
48.6	0.088855	0.054161	0.031233	0.012657	0.001805
48.8	0.088639	0.053857	0.031249	0.011994	0.002188
49	0.088416	0.053999	0.031365	0.012419	0.002513
49.2	0.088882	0.054026	0.031365	0.012105	0.002647
49.4	0.088972	0.054283	0.031753	0.012075	0.002573
49.6	0.090202	0.055165	0.032603	0.012833	0.003756
49.8	0.09101	0.055259	0.033032	0.013112	0.004102
50	0.090683	0.055554	0.032966	0.01341	0.004045
50.2	0.090869	0.0552	0.032777	0.013701	0.004164
50.4	0.090957	0.05471	0.03327	0.013973	0.004207
50.6	0.090313	0.054422	0.032793	0.013763	0.003739
50.8	0.090374	0.054759	0.032924	0.014169	0.003937
51	0.090304	0.054526	0.032992	0.014384	0.004284
51.2	0.090485	0.05475	0.033185	0.014652	0.004644
51.4	0.090567	0.054822	0.033276	0.014791	0.004233
51.6	0.090528	0.05455	0.033759	0.014775	0.004404
51.8	0.089372	0.053572	0.033186	0.014151	0.003414
52	0.089369	0.05407	0.032939	0.014144	0.003618
52.2	0.089444	0.054045	0.032445	0.013869	0.00344
52.4	0.089792	0.054068	0.032795	0.014111	0.004045
52.6	0.089329	0.053603	0.032657	0.013538	0.004083
52.8	0.0888	0.053298	0.03253	0.013081	0.003618
53	0.08839	0.0532	0.03217	0.013064	0.00317
53.2	0.088443	0.053358	0.032833	0.012486	0.003008
53.4	0.088558	0.053837	0.032817	0.012762	0.002869
53.6	0.08862	0.053708	0.032666	0.0131	0.002828
53.8	0.08822	0.053655	0.032937	0.012918	0.002482
54	0.087959	0.053883	0.032613	0.013056	0.002378
54.2	0.08829	0.053676	0.032151	0.012851	0.002322
54.4	0.088438	0.05406	0.032233	0.012992	0.002504
54.6	0.08837	0.054343	0.031584	0.01287	0.002293
54.8	0.088419	0.05431	0.031475	0.013089	0.002951
55	0.087798	0.05373	0.031456	0.013171	0.002503
55.2	0.088306	0.053701	0.031736	0.013275	0.002877
55.4	0.088581	0.053768	0.031997	0.013121	0.0029
55.6	0.088517	0.053782	0.032213	0.012908	0.003077
55.8	0.088339	0.053379	0.031747	0.012724	0.002726
56	0.088936	0.053567	0.031242	0.012674	0.003474
56.2	0.088707	0.053463	0.031234	0.01236	0.003086
56.4	0.08899	0.053789	0.031995	0.012602	0.003526
56.6	0.088802	0.053638	0.031863	0.012331	0.003271
56.8	0.088224	0.053257	0.031641	0.011849	0.002817
57	0.088285	0.053539	0.031999	0.012029	0.002911
57.2	0.088309	0.053472	0.031774	0.011468	0.002439
57.4	0.087603	0.05334	0.030883	0.011701	0.001786
57.6	0.087736	0.053042	0.030723	0.012001	0.001762
57.8	0.087632	0.053006	0.030638	0.012009	0.00167
58	0.088043	0.053517	0.030429	0.012225	0.001492
58.2	0.088373	0.053519	0.030248	0.012	0.001182
58.4	0.088732	0.053809	0.029805	0.011437	0.000769
58.6	0.087919	0.053447	0.029369	0.011061	5.08e-05
58.8	0.088334	0.053602	0.029864	0.01117	0.000681
59	0.08827	0.053154	0.029912	0.011325	0.000715
59.2	0.088389	0.053188	0.029994	0.011164	0.00114
59.4	0.088835	0.053678	0.030176	0.011356	0.001357
59.6	0.089154	0.053674	0.030131	0.011819	0.001476
59.8	0.08887	0.053776	0.029758	0.012118	0.00115
60	0.0896	0.054267	0.030258	0.012143	0.00173
60.2	0.089716	0.054832	0.030853	0.012105	0.001474
60.4	0.089695	0.054701	0.030946	0.012239	0.001591
60.6	0.089739	0.054554	0.030953	0.011938	0.001908
60.8	0.089945	0.054322	0.031177	0.011629	0.0027
61	0.089742	0.05408	0.031195	0.01178	0.002892
61.2	0.089609	0.053145	0.031181	0.011884	0.003165
61.4	0.089312	0.05267	0.031047	0.012033	0.003378
61.6	0.089704	0.052769	0.031303	0.011977	0.003527
61.8	0.090078	0.053653	0.032207	0.012223	0.003791
62	0.090908	0.054	0.032597	0.012237	0.003867
62.2	0.090739	0.053477	0.032184	0.012088	0.003721
62.4	0.090929	0.053726	0.032543	0.011951	0.003397
62.6	0.090525	0.053572	0.032307	0.012246	0.003318
62.8	0.090559	0.053689	0.031958	0.011991	0.002907
63	0.090143	0.053418	0.031742	0.012183	0.002935
63.2	0.090533	0.053561	0.031279	0.012265	0.002536
63.4	0.090206	0.053433	0.030874	0.012093	0.002413
63.6	0.090423	0.053949	0.031156	0.012627	0.002442
63.8	0.090741	0.054361	0.03164	0.01337	0.002672
64	0.090456	0.053836	0.030976	0.012807	0.002104
64.2	0.089303	0.053419	0.030808	0.012519	0.001719
64.4	0.08882	0.05235	0.030005	0.012314	0.001133
64.6	0.088407	0.052101	0.029884	0.01195	0.001293
64.8	0.087473	0.051659	0.029808	0.011885	0.001225
65	0.087925	0.051889	0.030157	0.012445	0.001457
65.2	0.087717	0.051464	0.029825	0.012494	0.001634
65.4	0.087975	0.052279	0.030094	0.012529	0.001857
65.6	0.088847	0.053222	0.030838	0.013018	0.002547
65.8	0.088719	0.053735	0.03124	0.013363	0.003242
66	0.088302	0.053734	0.03094	0.01361	0.003444
66.2	0.088438	0.054047	0.031246	0.013637	0.003911
66.4	0.088017	0.054028	0.031234	0.013062	0.003404
66.6	0.087815	0.054438	0.031025	0.012552	0.003096
66.8	0.08847	0.054577	0.031513	0.012423	0.003474
67	0.088558	0.054862	0.032092	0.012384	0.004003
67.2	0.088497	0.055037	0.031591	0.012276	0.003835
67.4	0.0888	0.055556	0.032169	0.012461	0.004897
67.6	0.089597	0.055996	0.032415	0.012653	0.00456
67.8	0.089439	0.055846	0.032514	0.012707	0.003931
68	0.088841	0.055346	0.032143	0.012249	0.003207
68.2	0.088512	0.054973	0.032267	0.011977	0.002937
68.4	0.088135	0.054144	0.031432	0.011601	0.001869
68.6	0.088624	0.054351	0.03157	0.01187	0.002045
68.8	0.089233	0.054292	0.031429	0.011899	0.001831
69	0.090335	0.054302	0.031311	0.012188	0.001891
69.2	0.090432	0.054034	0.030965	0.011862	0.001649
69.4	0.090683	0.054469	0.031078	0.011986	0.001684
69.6	0.090366	0.054185	0.030592	0.011905	0.001401
69.8	0.090376	0.054406	0.030558	0.012247	0.001757
70	0.089896	0.054386	0.030346	0.012173	0.001811
70.2	0.089765	0.054557	0.03033	0.012154	0.002075
70.4	0.0892	0.05412	0.030222	0.012023	0.002259
70.6	0.089623	0.054186	0.030418	0.012177	0.002297
70.8	0.088915	0.053381	0.030329	0.012242	0.002578
71	0.088544	0.053901	0.030727	0.012508	0.003097
71.2	0.088756	0.05367	0.030401	0.012925	0.00314
71.4	0.088888	0.053933	0.031166	0.013329	0.003469
71.6	0.088139	0.0537	0.031194	0.012715	0.002762
71.8	0.088581	0.053883	0.03189	0.013109	0.003368
72	0.08782	0.053395	0.031794	0.013267	0.002709
72.2	0.087809	0.053416	0.031869	0.013183	0.002332
72.4	0.087613	0.053098	0.031257	0.013089	0.002092
72.6	0.088143	0.053457	0.031671	0.01364	0.002612
72.8	0.088037	0.053586	0.031298	0.013228	0.00239
73	0.088558	0.053942	0.031363	0.013429	0.002489
73.2	0.088372	0.054558	0.031103	0.012763	0.002302
73.4	0.088201	0.054718	0.030984	0.012897	0.001713
73.6	0.088218	0.054807	0.031026	0.012743	0.001436
73.8	0.088401	0.054949	0.031192	0.012715	0.00162
74	0.087921	0.055239	0.03135	0.012436	0.001867
74.2	0.089007	0.055713	0.031936	0.012912	0.002765
74.4	0.089133	0.055425	0.032051	0.012594	0.002807
74.6	0.089454	0.055447	0.032011	0.012555	0.002577
74.8	0.089102	0.054663	0.031748	0.012262	0.002561
75	0.089608	0.05499	0.031624	0.012263	0.002971
75.2	0.089343	0.054455	0.031466	0.012005	0.00226
75.4	0.090054	0.054741	0.032166	0.01247	0.003134
75.6	0.090198	0.054598	0.032215	0.012372	0.002867
75.8	0.091049	0.054749	0.032563	0.012506	0.003035
76	0.090606	0.054524	0.032747	0.012645	0.002501
76.2	0.090299	0.054184	0.032154	0.012287	0.002469
76.4	0.089731	0.053937	0.031878	0.012163	0.002455
76.6	0.090089	0.054231	0.032181	0.012403	0.002657
76.8	0.090084	0.054092	0.031309	0.011941	0.002426
77	0.090557	0.054437	0.031738	0.012364	0.002818
77.2	0.090518	0.054994	0.031976	0.01208	0.00295
77.4	0.089972	0.054395	0.031223	0.011413	0.002113
77.6	0.089554	0.054687	0.031123	0.010913	0.002097
77.8	0.089687	0.054762	0.031577	0.011363	0.002555
78	0.089433	0.054697	0.031297	0.011239	0.002812
78.2	0.088945	0.054471	0.030982	0.011082	0.002382
78.4	0.088862	0.054646	0.030973	0.011235	0.002449
78.6	0.08913	0.054129	0.030803	0.011549	0.002372
78.8	0.088059	0.053596	0.03039	0.010972	0.002034
79	0.088363	0.053936	0.030565	0.011815	0.00242
79.2	0.088381	0.053411	0.030561	0.011799	0.001937
79.4	0.088702	0.053455	0.030599	0.012179	0.001975
79.6	0.088851	0.053931	0.031255	0.012116	0.001984
79.8	0.089279	0.053942	0.031497	0.012077	0.002245
80	0.08869	0.053562	0.031526	0.01216	0.002024
80.2	0.088444	0.053282	0.030947	0.011459	0.001868
80.4	0.089321	0.053591	0.031258	0.011562	0.002338
80.6	0.089492	0.053252	0.030583	0.010867	0.001874
80.8	0.090025	0.053406	0.030451	0.010831	0.002229
81	0.090487	0.053891	0.030747	0.011151	0.002524
81.2	0.089755	0.053891	0.030128	0.010235	0.00235
81.4	0.089393	0.053724	0.029397	0.009843	0.002173
81.6	0.089656	0.054339	0.029355	0.01018	0.002756
81.8	0.088825	0.05336	0.029032	0.010136	0.001991
82	0.088629	0.053335	0.028974	0.009733	0.001815
82.2	0.08853	0.05341	0.0291	0.009501	0.001507
82.4	0.089153	0.053724	0.029718	0.010107	0.002116
82.6	0.089108	0.053502	0.029809	0.01018	0.001769
82.8	0.08848	0.053423	0.029929	0.010373	0.001878
83	0.08849	0.053246	0.029542	0.010903	0.001787
83.2	0.088051	0.053093	0.029746	0.010715	0.001717
83.4	0.088287	0.053578	0.030397	0.011076	0.002027
83.6	0.088189	0.05407	0.030889	0.011403	0.002305
83.8	0.088107	0.053795	0.030762	0.011951	0.002512
84	0.087912	0.053517	0.030834	0.011983	0.002819
84.2	0.087654	0.053417	0.030626	0.011384	0.002558
84.4	0.087797	0.053487	0.031103	0.011661	0.002504
84.6	0.08746	0.052883	0.030952	0.011353	0.001557
84.8	0.087333	0.053156	0.030801	0.011332	0.001462
85	0.086953	0.05331	0.030728	0.011682	0.001021
85.2	0.087279	0.053691	0.030695	0.011656	0.001395
85.4	0.087293	0.053162	0.030078	0.011285	0.000889
85.6	0.087204	0.053466	0.030101	0.01134	0.000797
85.8	0.08729	0.052944	0.030286	0.011411	0.000343
86	0.087437	0.053171	0.0303	0.011286	0.000879
86.2	0.087448	0.052771	0.029843	0.011351	0.00073
86.4	0.088109	0.053119	0.030304	0.011983	0.001144
86.6	0.087928	0.052797	0.030088	0.011752	0.001403
86.8	0.088259	0.052671	0.030714	0.012333	0.002305
87	0.088858	0.053177	0.031212	0.012555	0.002865
87.2	0.089007	0.053069	0.031814	0.012501	0.002975
87.4	0.088933	0.052944	0.031769	0.012688	0.002942
87.6	0.08896	0.052733	0.031827	0.012584	0.003154
87.8	0.089271	0.052033	0.032063	0.01261	0.003601
88	0.089243	0.052002	0.032499	0.012686	0.003538
88.2	0.089279	0.052056	0.032661	0.012544	0.003392
88.4	0.089284	0.051747	0.032778	0.012594	0.003256
88.6	0.088572	0.050768	0.031971	0.0122	0.002218
88.8	0.088625	0.051453	0.032123	0.012175	0.002386
89	0.088614	0.051396	0.03183	0.012185	0.001725
89.2	0.088413	0.051837	0.031524	0.011983	0.001753
89.4	0.088145	0.05163	0.031437	0.011823	0.00161
89.6	0.08833	0.052242	0.031728	0.011975	0.001723
89.8	0.087739	0.051923	0.031103	0.011933	0.001346
90	0.087497	0.051747	0.03081	0.011826	0.001289
90.2	0.08761	0.051844	0.030163	0.011622	0.000635
90.4	0.087717	0.052702	0.030506	0.011493	0.000663
90.6	0.087621	0.053158	0.030331	0.01179	0.000898
90.8	0.088909	0.05352	0.031027	0.012428	0.001493
91	0.08859	0.053729	0.030984	0.012239	0.001038
91.2	0.089022	0.054167	0.031301	0.012255	0.00149
91.4	0.089616	0.054541	0.031687	0.012586	0.001872
91.6	0.090172	0.055104	0.032116	0.012228	0.002031
91.8	0.090694	0.055534	0.032476	0.012682	0.002699
92	0.091247	0.055976	0.03262	0.013085	0.003214
92.2	0.091065	0.055677	0.032331	0.012597	0.003023
92.4	0.091649	0.056103	0.032789	0.012756	0.0033
92.6	0.09207	0.056739	0.033014	0.013153	0.003755
92.8	0.092224	0.057179	0.033459	0.012938	0.003949
93	0.092011	0.057419	0.033516	0.013101	0.003824
93.2	0.09239	0.05748	0.034007	0.013106	0.004248
93.4	0.091762	0.05695	0.03369	0.012703	0.004145
93.6	0.091081	0.056355	0.033284	0.012143	0.00354
93.8	0.090681	0.055713	0.033188	0.012275	0.003336
94	0.090579	0.054912	0.03245	0.011517	0.002835
94.2	0.090093	0.054731	0.03197	0.011455	0.002452
94.4	0.090945	0.055202	0.033001	0.012325	0.003467
94.6	0.091	0.054912	0.032504	0.01267	0.003228
94.8	0.091046	0.054423	0.03242	0.01237	0.002849
95	0.090863	0.054667	0.032526	0.011948	0.002714
95.2	0.09119	0.054744	0.032537	0.012093	0.002792
95.4	0.09063	0.054608	0.03268	0.012279	0.002175
95.6	0.090649	0.054775	0.032551	0.012327	0.002565
95.8	0.090602	0.054669	0.032384	0.012294	0.003142
96	0.09039	0.054253	0.032261	0.012344	0.003226
96.2	0.090408	0.054386	0.032153	0.012656	0.003198
96.4	0.090876	0.05496	0.032484	0.012878	0.003266
96.6	0.090526	0.055057	0.032528	0.012926	0.003284
96.8	0.090282	0.05468	0.032655	0.01277	0.003114
97	0.089723	0.054308	0.032329	0.012882	0.003008
97.2	0.089058	0.053701	0.03207	0.012436	0.002275
97.4	0.089121	0.054173	0.032001	0.01293	0.002539
97.6	0.089197	0.053635	0.032104	0.013169	0.002229
97.8	0.088984	0.053833	0.032496	0.013191	0.001865
98	0.089149	0.054141	0.032419	0.013194	0.001944
98.2	0.089436	0.054546	0.032926	0.013567	0.002193
98.4	0.089859	0.055443	0.033508	0.01384	0.00242
98.6	0.090007	0.05592	0.033008	0.013731	0.00213
98.8	0.090372	0.056368	0.032738	0.013468	0.002251
99	0.090432	0.056664	0.032326	0.013167	0.002712
99.2	0.090668	0.056704	0.032355	0.013665	0.002774
99.4	0.090724	0.056921	0.032474	0.013776	0.003361
99.6	0.090739	0.056745	0.031891	0.013573	0.003538
99.8	0.090785	0.056818	0.032028	0.013385	0.004115
100	0.091066	0.056239	0.031814	0.0134	0.004097
100.2	0.090791	0.056285	0.03169	0.013198	0.00426
100.4	0.091083	0.056528	0.032124	0.013084	0.004646
100.6	0.091204	0.056479	0.032275	0.013123	0.00527
100.8	0.090498	0.055446	0.031455	0.012835	0.004871
101	0.090176	0.054975	0.031233	0.012987	0.004624
101.2	0.090134	0.054899	0.03161	0.012944	0.004515
101.4	0.089645	0.054863	0.031578	0.012878	0.003712
101.6	0.088387	0.054555	0.031063	0.012424	0.002104
101.8	0.08851	0.055092	0.031619	0.012207	0.001862
102	0.088147	0.054615	0.031107	0.011673	0.001521
102.2	0.088155	0.054747	0.031318	0.011477	0.001431
102.4	0.088028	0.055006	0.031179	0.011738	0.001316
102.6	0.087593	0.054907	0.030421	0.01154	0.001272
102.8	0.08717	0.054931	0.029825	0.011438	0.001117
103	0.087905	0.05521	0.030136	0.011726	0.001725
103.2	0.088067	0.054864	0.030088	0.012022	0.001402
103.4	0.087929	0.055124	0.030646	0.012285	0.001886
103.6	0.088128	0.055065	0.030589	0.012194	0.001975
103.8	0.088612	0.055122	0.030938	0.01232	0.002353
104	0.088454	0.055289	0.030972	0.012664	0.002615
104.2	0.089094	0.055922	0.031456	0.013215	0.003623
104.4	0.089388	0.055714	0.031454	0.013299	0.003906
104.6	0.089054	0.055276	0.03145	0.012866	0.004173
104.8	0.088654	0.054752	0.030917	0.012634	0.004017
105	0.088803	0.054714	0.031506	0.012883	0.004316
105.2	0.088082	0.054584	0.031562	0.01247	0.004115
105.4	0.088161	0.055174	0.031473	0.0132	0.003869
105.6	0.088714	0.055446	0.031434	0.013375	0.003989
105.8	0.089056	0.055381	0.032219	0.013884	0.004657
106	0.089083	0.05551	0.032127	0.013637	0.004588
106.2	0.089546	0.056029	0.032402	0.013838	0.004806
106.4	0.088509	0.055971	0.031778	0.013815	0.004251
106.6	0.088474	0.056236	0.031865	0.014126	0.004119
106.8	0.088677	0.056415	0.031639	0.013905	0.003765
107	0.089269	0.056901	0.032237	0.013848	0.003976
107.2	0.089051	0.056608	0.032143	0.01334	0.003466
107.4	0.089583	0.057136	0.032572	0.013176	0.004025
107.6	0.089428	0.056744	0.031753	0.013061	0.00337
107.8	0.089822	0.057165	0.031953	0.01344	0.003379
108	0.089238	0.056605	0.03116	0.013019	0.002721
108.2	0.089263	0.056035	0.030656	0.012321	0.002173
108.4	0.089014	0.056161	0.030296	0.012132	0.002272
108.6	0.088931	0.055813	0.030253	0.011919	0.002316
108.8	0.088071	0.054813	0.029414	0.011605	0.001784
109	0.088544	0.054596	0.02995	0.011845	0.002001
109.2	0.088653	0.05483	0.029874	0.012171	0.002337
109.4	0.088868	0.054826	0.029696	0.012887	0.0023
109.6	0.088948	0.05497	0.030163	0.013209	0.00278
109.8	0.088892	0.055014	0.03083	0.01342	0.003077
110	0.088838	0.055411	0.030463	0.013005	0.002778
110.2	0.088803	0.055959	0.03098	0.01334	0.003298
110.4	0.088652	0.05613	0.0309	0.013138	0.003235
110.6	0.088899	0.056275	0.031211	0.013421	0.002893
110.8	0.088643	0.056398	0.031205	0.013065	0.002995
111	0.089268	0.056706	0.032287	0.013457	0.003577
111.2	0.089061	0.056594	0.032094	0.013419	0.003479
111.4	0.089601	0.056937	0.03266	0.013801	0.004236
111.6	0.089519	0.056751	0.032588	0.014242	0.003903
111.8	0.089208	0.05644	0.031879	0.014179	0.003489
112	0.089167	0.055993	0.03139	0.014176	0.003165
112.2	0.08982	0.056328	0.031538	0.014336	0.003286
112.4	0.089904	0.05632	0.031503	0.014465	0.003046
112.6	0.09006	0.055699	0.031612	0.014291	0.00289
112.8	0.090237	0.055599	0.03128	0.014263	0.002629
113	0.091024	0.055805	0.03133	0.014463	0.002693
113.2	0.091086	0.056379	0.031254	0.014513	0.002959
113.4	0.091177	0.056231	0.03117	0.014397	0.002884
113.6	0.090888	0.05638	0.031024	0.014113	0.003196
113.8	0.090678	0.05617	0.031066	0.013732	0.003132
114	0.090512	0.056513	0.03095	0.013839	0.00299
114.2	0.090182	0.056188	0.031157	0.013454	0.002448
114.4	0.089531	0.05564	0.030558	0.012835	0.002012
114.6	0.089025	0.055186	0.030653	0.013009	0.001897
114.8	0.088323	0.054732	0.030739	0.012597	0.001649
115	0.087707	0.054067	0.031129	0.012099	0.001301
115.2	0.087668	0.053942	0.031425	0.011943	0.00129
115.4	0.08805	0.053597	0.032005	0.012076	0.002072
115.6	0.087568	0.053141	0.03156	0.012216	0.001722
115.8	0.08737	0.053107	0.031418	0.012573	0.001965
116	0.087621	0.053015	0.031822	0.012667	0.002229
116.2	0.087627	0.053255	0.03198	0.012453	0.00228
116.4	0.087895	0.053806	0.032256	0.012468	0.002955
116.6	0.088779	0.054221	0.03267	0.01282	0.003601
116.8	0.088719	0.054416	0.032361	0.013008	0.003687
117	0.089345	0.054945	0.032662	0.013166	0.004543
117.2	0.08986	0.055414	0.032634	0.012884	0.00516
117.4	0.089089	0.05496	0.032054	0.012593	0.004645
117.6	0.089217	0.0554	0.032195	0.012614	0.005001
117.8	0.089817	0.05549	0.032342	0.012458	0.004939
118	0.089291	0.054947	0.031942	0.012412	0.004206
118.2	0.08927	0.054616	0.031789	0.012167	0.003613
118.4	0.089607	0.054674	0.031555	0.012247	0.003934
118.6	0.089286	0.054493	0.031334	0.012123	0.003442
118.8	0.089609	0.054606	0.031652	0.012233	0.003003
119	0.089775	0.053797	0.031399	0.011821	0.002388
119.2	0.089891	0.053509	0.031078	0.011554	0.001623
119.4	0.090037	0.053666	0.030937	0.011806	0.001594
119.6	0.090286	0.054078	0.031163	0.012232	0.001526
119.8	0.090125	0.054272	0.031486	0.012582	0.001489
120	0.090359	0.054393	0.031638	0.012705	0.001479
120.2	0.090421	0.05501	0.031641	0.012883	0.001733
120.4	0.090114	0.054673	0.031624	0.013041	0.001534
120.6	0.090041	0.054545	0.031725	0.013239	0.001587
120.8	0.09057	0.055373	0.032445	0.01358	0.002147
121	0.090578	0.056054	0.032658	0.013298	0.002292
121.2	0.090229	0.055716	0.032064	0.012817	0.002288
121.4	0.089489	0.055918	0.032049	0.012521	0.001966
121.6	0.089276	0.056061	0.03221	0.012336	0.002436
121.8	0.088979	0.056056	0.032308	0.012328	0.002426
122	0.088861	0.055818	0.032859	0.012622	0.002691
122.2	0.089154	0.05607	0.033136	0.012588	0.00311
122.4	0.089758	0.056334	0.033396	0.012791	0.003671
122.6	0.089361	0.055933	0.033307	0.012796	0.003699
122.8	0.089246	0.055308	0.033196	0.012608	0.003426
123	0.088637	0.05455	0.032835	0.012094	0.002889
123.2	0.089122	0.05512	0.033338	0.012542	0.003199
123.4	0.089555	0.055202	0.033389	0.012853	0.003546
123.6	0.089881	0.055066	0.033686	0.013184	0.004117
123.8	0.089508	0.054643	0.033135	0.012981	0.003658
124	0.089492	0.054339	0.032446	0.012858	0.003258
124.2	0.088495	0.053924	0.031773	0.012703	0.002502
124.4	0.088674	0.054102	0.032096	0.012878	0.002609
124.6	0.089098	0.054272	0.031634	0.012428	0.00238
124.8	0.089011	0.054441	0.03171	0.012266	0.001792
125	0.088507	0.054286	0.030789	0.01205	0.001614
125.2	0.088127	0.053537	0.030261	0.011704	0.001185
125.4	0.087846	0.053715	0.030558	0.011994	0.000512
125.6	0.088095	0.054068	0.031152	0.012521	0.000974
125.8	0.088389	0.054094	0.031191	0.012767	0.000751
126	0.08861	0.054368	0.03124	0.012654	0.000868
126.2	0.089371	0.054811	0.031724	0.012812	0.001429
126.4	0.090077	0.054997	0.032173	0.013168	0.002003
126.6	0.088862	0.054066	0.031323	0.012688	0.001263
126.8	0.088963	0.054469	0.031789	0.012766	0.001555
127	0.089183	0.054969	0.031864	0.012853	0.002192
127.2	0.089141	0.055353	0.031702	0.012325	0.002524
127.4	0.089626	0.055272	0.031712	0.011808	0.002859
127.6	0.090061	0.055603	0.031674	0.011968	0.003392
127.8	0.089435	0.055518	0.031051	0.011233	0.002982
128	0.090274	0.056068	0.031896	0.011635	0.003554
128.2	0.089922	0.056435	0.032063	0.011706	0.003716
128.4	0.089872	0.05658	0.032614	0.011701	0.003828
128.6	0.090205	0.056871	0.032714	0.012113	0.003812
128.8	0.090159	0.056928	0.032595	0.012367	0.003472
129	0.089958	0.056898	0.032551	0.012551	0.003355
129.2	0.090467	0.057056	0.033304	0.012981	0.003124
129.4	0.091197	0.057161	0.0338	0.013717	0.002835
129.6	0.091222	0.057008	0.033299	0.013791	0.002549
129.8	0.091258	0.05679	0.032809	0.013941	0.002315
130	0.09156	0.056935	0.033096	0.014061	0.002531
130.2	0.091647	0.056814	0.033212	0.014082	0.002563
130.4	0.091201	0.056388	0.033097	0.014404	0.002962
130.6	0.090348	0.056176	0.032821	0.014472	0.003015
130.8	0.090709	0.05638	0.033101	0.014715	0.003435
131	0.090683	0.05662	0.033105	0.014649	0.003877
131.2	0.090883	0.056509	0.033191	0.014558	0.004342
131.4	0.090985	0.055991	0.033105	0.014289	0.004594
131.6	0.090545	0.055841	0.032931	0.013627	0.004604
131.8	0.090152	0.055894	0.033191	0.013201	0.004749
132	0.090055	0.055818	0.033423	0.01365	0.004791
132.2	0.088204	0.055707	0.032999	0.013352	0.004016
132.4	0.088377	0.055846	0.033326	0.013208	0.004068
132.6	0.088267	0.055824	0.033203	0.013127	0.003887
132.8	0.08797	0.055265	0.032657	0.012352	0.003126
133	0.088538	0.055664	0.033423	0.012727	0.003502
133.2	0.089267	0.055459	0.033131	0.012494	0.002918
133.4	0.089082	0.055143	0.032498	0.012491	0.002217
133.6	0.089398	0.055197	0.032077	0.012744	0.002402
133.8	0.08951	0.055429	0.032123	0.012854	0.002405
134	0.089217	0.055419	0.031949	0.013146	0.002453
134.2	0.089819	0.056263	0.032145	0.013787	0.002819
134.4	0.090368	0.056311	0.032204	0.014296	0.003216
134.6	0.090569	0.056597	0.032174	0.014862	0.003267
134.8	0.091237	0.056516	0.03191	0.014994	0.003107
135	0.091139	0.056905	0.031697	0.0148	0.003386
135.2	0.09062	0.056444	0.030798	0.01421	0.003034
135.4	0.090683	0.057026	0.031272	0.014061	0.003484
135.6	0.090819	0.05752	0.031452	0.013953	0.003575
135.8	0.090253	0.058022	0.03153	0.014593	0.003617
136	0.090204	0.057741	0.031467	0.014525	0.003702
136.2	0.08981	0.05728	0.031288	0.013914	0.003391
136.4	0.089791	0.05702	0.030939	0.013122	0.002892
[truncated: 2,317 more rows]

## Sheet: Omalizumab-C1q
Time (sec)	80 nM	40 nM	20 nM	10 nM	5 nM
[truncated: 3,598 more rows]
