# Supplementary material for: Combined IgE neutralization and Bifidobacterium longum supplementation reduces the allergic response in models of food allergy
Source: Nat Commun. 2022 Sep 27;13:5669. doi: 10.1038/s41467-022-33176-1 (PMC9515155; doi:10.1038/s41467-022-33176-1)
Supplement: Supplementary file 5 — Supplementary Data 2 [file 41467_2022_33176_MOESM5_ESM.xlsx]

## Sheet: IgEtrap-FcgRI
Time	4 mM	2 mM	1 mM	0.5 mM	0.25 mM
-60	0	0	0	0	0
-59.8	0	0	0	0	0
-59.6	0	0	0	0	0
-59.4	0	0	0	0	0
-59.2	0	0	0	0	0
-59	0	0	0	0	0
-58.8	0	0	0	0	0
-58.6	0	0	0	0	0
-58.4	0	0	0	0	0
-58.2	0	0	0	0	0
-58	0	0	0	0	0
-57.8	0	0	0	0	0
-57.6	0	0	0	0	0
-57.4	0	0	0	0	0
-57.2	0	0	0	0	0
-57	0	0	0	0	0
-56.8	0	0	0	0	0
-56.6	0	0	0	0	0
-56.4	0	0	0	0	0
-56.2	0	0	0	0	0
-56	0	0	0	0	0
-55.8	0	0	0	0	0
-55.6	0	0	0	0	0
-55.4	0	0	0	0	0
-55.2	0	0	0	0	0
-55	0	0	0	0	0
-54.8	0	0	0	0	0
-54.6	0	0	0	0	0
-54.4	0	0	0	0	0
-54.2	0	0	0	0	0
-54	0	0	0	0	0
-53.8	0	0	0	0	0
-53.6	0	0	0	0	0
-53.4	0	0	0	0	0
-53.2	0	0	0	0	0
-53	0	0	0	0	0
-52.8	0	0	0	0	0
-52.6	0	0	0	0	0
-52.4	0	0	0	0	0
-52.2	0	0	0	0	0
-52	0	0	0	0	0
-51.8	0	0	0	0	0
-51.6	0	0	0	0	0
-51.4	0	0	0	0	0
-51.2	0	0	0	0	0
-51	0	0	0	0	0
-50.8	0	0	0	0	0
-50.6	0	0	0	0	0
-50.4	0	0	0	0	0
-50.2	0	0	0	0	0
-50	0	0	0	0	0
-49.8	0	0	0	0	0
-49.6	0	0	0	0	0
-49.4	0	0	0	0	0
-49.2	0	0	0	0	0
-49	0	0	0	0	0
-48.8	0	0	0	0	0
-48.6	0	0	0	0	0
-48.4	0	0	0	0	0
-48.2	0	0	0	0	0
-48	0	0	0	0	0
-47.8	0	0	0	0	0
-47.6	0	0	0	0	0
-47.4	0	0	0	0	0
-47.2	0	0	0	0	0
-47	0	0	0	0	0
-46.8	0	0	0	0	0
-46.6	0	0	0	0	0
-46.4	0	0	0	0	0
-46.2	0	0	0	0	0
-46	0	0	0	0	0
-45.8	0	0	0	0	0
-45.6	0	0	0	0	0
-45.4	0	0	0	0	0
-45.2	0	0	0	0	0
-45	0	0	0	0	0
-44.8	0	0	0	0	0
-44.6	0	0	0	0	0
-44.4	0	0	0	0	0
-44.2	0	0	0	0	0
-44	0	0	0	0	0
-43.8	0	0	0	0	0
-43.6	0	0	0	0	0
-43.4	0	0	0	0	0
-43.2	0	0	0	0	0
-43	0	0	0	0	0
-42.8	0	0	0	0	0
-42.6	0	0	0	0	0
-42.4	0	0	0	0	0
-42.2	0	0	0	0	0
-42	0	0	0	0	0
-41.8	0	0	0	0	0
-41.6	0	0	0	0	0
-41.4	0	0	0	0	0
-41.2	0	0	0	0	0
-41	0	0	0	0	0
-40.8	0	0	0	0	0
-40.6	0	0	0	0	0
-40.4	0	0	0	0	0
-40.2	0	0	0	0	0
-40	0	0	0	0	0
-39.8	0	0	0	0	0
-39.6	0	0	0	0	0
-39.4	0	0	0	0	0
-39.2	0	0	0	0	0
-39	0	0	0	0	0
-38.8	0	0	0	0	0
-38.6	0	0	0	0	0
-38.4	0	0	0	0	0
-38.2	0	0	0	0	0
-38	0	0	0	0	0
-37.8	0	0	0	0	0
-37.6	0	0	0	0	0
-37.4	0	0	0	0	0
-37.2	0	0	0	0	0
-37	0	0	0	0	0
-36.8	0	0	0	0	0
-36.6	0	0	0	0	0
-36.4	0	0	0	0	0
-36.2	0	0	0	0	0
-36	0	0	0	0	0
-35.8	0	0	0	0	0
-35.6	0	0	0	0	0
-35.4	0	0	0	0	0
-35.2	0	0	0	0	0
-35	0	0	0	0	0
-34.8	0	0	0	0	0
-34.6	0	0	0	0	0
-34.4	0	0	0	0	0
-34.2	0	0	0	0	0
-34	0	0	0	0	0
-33.8	0	0	0	0	0
-33.6	0	0	0	0	0
-33.4	0	0	0	0	0
-33.2	0	0	0	0	0
-33	0	0	0	0	0
-32.8	0	0	0	0	0
-32.6	0	0	0	0	0
-32.4	0	0	0	0	0
-32.2	0	0	0	0	0
-32	0	0	0	0	0
-31.8	0	0	0	0	0
-31.6	0	0	0	0	0
-31.4	0	0	0	0	0
-31.2	0	0	0	0	0
-31	0	0	0	0	0
-30.8	0	0	0	0	0
-30.6	0	0	0	0	0
-30.4	0	0	0	0	0
-30.2	0	0	0	0	0
-30	0	0	0	0	0
-29.8	0	0	0	0	0
-29.6	0	0	0	0	0
-29.4	0	0	0	0	0
-29.2	0	0	0	0	0
-29	0	0	0	0	0
-28.8	0	0	0	0	0
-28.6	0	0	0	0	0
-28.4	0	0	0	0	0
-28.2	0	0	0	0	0
-28	0	0	0	0	0
-27.8	0	0	0	0	0
-27.6	0	0	0	0	0
-27.4	0	0	0	0	0
-27.2	0	0	0	0	0
-27	0	0	0	0	0
-26.8	0	0	0	0	0
-26.6	0	0	0	0	0
-26.4	0	0	0	0	0
-26.2	0	0	0	0	0
-26	0	0	0	0	0
-25.8	0	0	0	0	0
-25.6	0	0	0	0	0
-25.4	0	0	0	0	0
-25.2	0	0	0	0	0
-25	0	0	0	0	0
-24.8	0	0	0	0	0
-24.6	0	0	0	0	0
-24.4	0	0	0	0	0
-24.2	0	0	0	0	0
-24	0	0	0	0	0
-23.8	0	0	0	0	0
-23.6	0	0	0	0	0
-23.4	0	0	0	0	0
-23.2	0	0	0	0	0
-23	0	0	0	0	0
-22.8	0	0	0	0	0
-22.6	0	0	0	0	0
-22.4	0	0	0	0	0
-22.2	0	0	0	0	0
-22	0	0	0	0	0
-21.8	0	0	0	0	0
-21.6	0	0	0	0	0
-21.4	0	0	0	0	0
-21.2	0	0	0	0	0
-21	0	0	0	0	0
-20.8	0	0	0	0	0
-20.6	0	0	0	0	0
-20.4	0	0	0	0	0
-20.2	0	0	0	0	0
-20	0	0	0	0	0
-19.8	0	0	0	0	0
-19.6	0	0	0	0	0
-19.4	0	0	0	0	0
-19.2	0	0	0	0	0
-19	0	0	0	0	0
-18.8	0	0	0	0	0
-18.6	0	0	0	0	0
-18.4	0	0	0	0	0
-18.2	0	0	0	0	0
-18	0	0	0	0	0
-17.8	0	0	0	0	0
-17.6	0	0	0	0	0
-17.4	0	0	0	0	0
-17.2	0	0	0	0	0
-17	0	0	0	0	0
-16.8	0	0	0	0	0
-16.6	0	0	0	0	0
-16.4	0	0	0	0	0
-16.2	0	0	0	0	0
-16	0	0	0	0	0
-15.8	0	0	0	0	0
-15.6	0	0	0	0	0
-15.4	0	0	0	0	0
-15.2	0	0	0	0	0
-15	0	0	0	0	0
-14.8	0	0	0	0	0
-14.6	0	0	0	0	0
-14.4	0	0	0	0	0
-14.2	0	0	0	0	0
-14	0	0	0	0	0
-13.8	0	0	0	0	0
-13.6	0	0	0	0	0
-13.4	0	0	0	0	0
-13.2	0	0	0	0	0
-13	0	0	0	0	0
-12.8	0	0	0	0	0
-12.6	0	0	0	0	0
-12.4	0	0	0	0	0
-12.2	0	0	0	0	0
-12	0	0	0	0	0
-11.8	0	0	0	0	0
-11.6	0	0	0	0	0
-11.4	0	0	0	0	0
-11.2	0	0	0	0	0
-11	0	0	0	0	0
-10.8	0	0	0	0	0
-10.6	0	0	0	0	0
-10.4	0	0	0	0	0
-10.2	0	0	0	0	0
-10	0	0	0	0	0
-9.8	0	0	0	0	0
-9.6	0	0	0	0	0
-9.4	0	0	0	0	0
-9.2	0	0	0	0	0
-9	0	0	0	0	0
-8.8	0	0	0	0	0
-8.6	0	0	0	0	0
-8.4	0	0	0	0	0
-8.2	0	0	0	0	0
-8	0	0	0	0	0
-7.8	0	0	0	0	0
-7.6	0	0	0	0	0
-7.4	0	0	0	0	0
-7.2	0	0	0	0	0
-7	0	0	0	0	0
-6.8	0	0	0	0	0
-6.6	0	0	0	0	0
-6.4	0	0	0	0	0
-6.2	0	0	0	0	0
-6	0	0	0	0	0
-5.8	0	0	0	0	0
-5.6	0	0	0	0	0
-5.4	0	0	0	0	0
-5.2	0	0	0	0	0
-5	0	0	0	0	0
-4.8	0	0	0	0	0
-4.6	0	0	0	0	0
-4.4	0	0	0	0	0
-4.2	0	0	0	0	0
-4	0	0	0	0	0
-3.8	0	0	0	0	0
-3.6	0	0	0	0	0
-3.4	0	0	0	0	0
-3.2	0	0	0	0	0
-3	0	0	0	0	0
-2.8	0	0	0	0	0
-2.6	0	0	0	0	0
-2.4	0	0	0	0	0
-2.2	0	0	0	0	0
-2	0	0	0	0	0
-1.8	0	0	0	0	0
-1.6	0	0	0	0	0
-1.4	0	0	0	0	0
-1.2	0	0	0	0	0
-1	0	0	0	0	0
-0.8	0	0	0	0	0
-0.6	0	0	0	0	0
-0.4	0	0	0	0	0
-0.2	0	0	0	0	0
0	0.009924	-0.00409	0.003614	0.003039	-0.00564
0.2	0.008248	-0.00395	0.003426	0.003054	-0.00496
0.4	0.006217	-0.00415	0.003038	0.002575	-0.00464
0.6	0.004445	-0.00385	0.002959	0.002552	-0.00382
0.8	0.002428	-0.00356	0.002631	0.002399	-0.00303
1	0.000582	-0.00389	0.002356	0.00175	-0.00264
1.2	-0.00075	-0.00428	0.001798	0.001552	-0.00233
1.4	-0.0017	-0.00411	0.001569	0.001268	-0.00214
1.6	-0.00321	-0.00471	0.000702	0.001023	-0.00204
1.8	-0.00377	-0.00503	0.000525	0.000513	-0.00228
2	-0.00423	-0.00513	0.000559	0.00048	-0.00211
2.2	-0.00454	-0.00553	-7e-05	0.000284	-0.00245
2.4	-0.00478	-0.00554	-0.00016	0.000119	-0.00284
2.6	-0.00452	-0.00568	6.78e-05	0.000288	-0.0028
2.8	-0.00394	-0.00545	0.000525	0.000619	-0.00193
3	-0.00352	-0.00506	0.001003	0.001193	-0.00155
3.2	-0.00299	-0.00502	0.001274	0.001735	-0.00176
3.4	-0.00301	-0.00521	0.000953	0.001807	-0.00206
3.6	-0.00363	-0.00534	0.001151	0.001878	-0.00208
3.8	-0.00352	-0.00533	0.001139	0.002401	-0.00199
4	-0.00336	-0.00586	0.001048	0.002737	-0.00214
4.2	-0.00343	-0.00621	0.000745	0.002734	-0.0023
4.4	-0.00372	-0.0066	0.00037	0.002385	-0.00262
4.6	-0.00375	-0.00631	0.000432	0.002676	-0.00236
4.8	-0.00406	-0.00646	0.000292	0.002636	-0.00211
5	-0.0038	-0.00709	0.000469	0.002088	-0.00272
5.2	-0.00379	-0.00714	-0.0002	0.001888	-0.00342
5.4	-0.00407	-0.00714	-0.00041	0.001198	-0.0039
5.6	-0.00438	-0.00756	-0.00054	0.000968	-0.00398
5.8	-0.0041	-0.00707	-0.00017	0.000577	-0.00398
6	-0.00446	-0.00674	-0.00037	0.000644	-0.00321
6.2	-0.00413	-0.00682	-0.00033	0.000578	-0.00348
6.4	-0.00376	-0.00682	8.76e-05	0.000438	-0.00364
6.6	-0.00319	-0.00635	0.000539	0.000578	-0.00315
6.8	-0.00337	-0.00615	0.000711	0.00018	-0.00283
7	-0.0031	-0.00615	0.000686	-0.00014	-0.00301
7.2	-0.00324	-0.00621	0.000568	-0.0001	-0.00314
7.4	-0.00327	-0.00631	0.000329	-3.1e-05	-0.00316
7.6	-0.00334	-0.00664	0.000378	0.000521	-0.00307
7.8	-0.00289	-0.00686	0.000121	0.000737	-0.00332
8	-0.00273	-0.00722	5.66e-05	0.000788	-0.00339
8.2	-0.00297	-0.00736	6.63e-05	0.000941	-0.00314
8.4	-0.00339	-0.00756	-0.00035	0.000953	-0.00337
8.6	-0.00323	-0.00739	3.56e-05	0.001048	-0.00321
8.8	-0.00337	-0.00742	0.000215	0.001114	-0.00294
9	-0.00361	-0.00751	0.000248	0.000524	-0.00387
9.2	-0.00419	-0.00759	-0.00055	0.000297	-0.00435
9.4	-0.00439	-0.0075	-0.00072	0.000125	-0.00387
9.6	-0.00404	-0.00677	-0.0003	0.00102	-0.00318
9.8	-0.00386	-0.00649	-0.00025	0.001105	-0.00291
10	-0.0036	-0.00635	8.54e-05	0.001478	-0.00222
10.2	-0.0036	-0.00649	0.000231	0.001818	-0.00229
10.4	-0.0032	-0.00657	0.000147	0.001477	-0.00231
10.6	-0.00292	-0.0065	0.000456	0.001558	-0.00217
10.8	-0.00282	-0.0062	0.000305	0.001917	-0.00199
11	-0.00225	-0.00602	0.000915	0.002476	-0.00158
11.2	-0.00231	-0.00576	0.001177	0.002482	-0.00159
11.4	-0.00204	-0.00578	0.001591	0.002246	-0.00138
11.6	-0.00164	-0.00595	0.002488	0.002342	-0.00154
11.8	-0.00105	-0.00575	0.002723	0.002392	-0.00139
12	-0.0005	-0.00527	0.002687	0.003063	-0.00066
12.2	0.000198	-0.00527	0.003185	0.003171	-0.00055
12.4	0.000704	-0.00499	0.003552	0.003267	-0.00046
12.6	0.000841	-0.00463	0.004025	0.00302	-0.00054
12.8	0.000659	-0.00463	0.003725	0.002702	-0.00052
13	0.000574	-0.00493	0.003231	0.001775	-0.0013
13.2	-8.9e-05	-0.00508	0.002329	0.001238	-0.00159
13.4	0.000297	-0.00511	0.001905	0.001164	-0.00134
13.6	0.000723	-0.00484	0.001872	0.001702	-0.00142
13.8	0.000391	-0.0052	0.001582	0.00094	-0.00168
14	-0.00021	-0.00551	0.000933	0.000901	-0.00144
14.2	-0.00092	-0.00627	0.000331	0.000535	-0.00238
14.4	-0.00128	-0.00694	-0.00033	-7.4e-05	-0.00316
14.6	-0.00231	-0.00733	-0.00077	-7.4e-05	-0.00332
14.8	-0.00264	-0.00698	-0.00098	-0.00025	-0.00344
15	-0.00334	-0.0072	-0.00106	-0.00063	-0.00384
15.2	-0.00417	-0.0073	-0.00147	-0.00109	-0.00408
15.4	-0.00373	-0.00688	-0.00076	-0.00097	-0.00388
15.6	-0.00377	-0.00663	-0.00046	-0.00033	-0.00368
15.8	-0.00312	-0.00662	-0.00072	0.000443	-0.00301
16	-0.00237	-0.0061	-0.00037	0.001506	-0.00222
16.2	-0.00166	-0.00581	5.01e-05	0.001938	-0.00213
16.4	-0.00138	-0.00558	0.000369	0.002276	-0.0019
16.6	-0.00082	-0.00548	0.0005	0.002432	-0.00186
16.8	-0.00037	-0.00546	0.00033	0.00249	-0.00119
17	-8.9e-05	-0.00574	6.32e-05	0.002405	-0.00117
17.2	0.000217	-0.0056	2.47e-05	0.002677	-0.00064
17.4	0.00077	-0.00586	-0.00037	0.00283	-0.00034
17.6	0.000554	-0.00593	-0.00048	0.002512	-0.00041
17.8	-4.9e-05	-0.00624	-0.00087	0.001719	-0.00051
18	-0.00036	-0.00644	-0.00097	0.001775	-0.00074
18.2	-0.00084	-0.00705	-0.00127	0.001576	-0.00159
18.4	-0.00148	-0.00735	-0.00201	0.001152	-0.0022
18.6	-0.00184	-0.00734	-0.00156	0.000858	-0.00212
18.8	-0.00208	-0.00709	-0.00177	0.000459	-0.00279
19	-0.00228	-0.00713	-0.00224	0.000212	-0.00323
19.2	-0.00233	-0.0073	-0.00202	-0.00039	-0.0035
19.4	-0.00284	-0.00731	-0.00224	-0.00087	-0.00383
19.6	-0.00321	-0.0072	-0.00202	-0.00076	-0.0037
19.8	-0.0024	-0.0071	-0.00181	-1.7e-05	-0.00363
20	-0.00236	-0.00643	-0.00121	0.00065	-0.00337
20.2	-0.00214	-0.00614	-0.00094	0.000898	-0.00339
20.4	-0.00133	-0.00591	-0.00047	0.001239	-0.00322
20.6	-0.00162	-0.00552	-0.00043	0.001777	-0.00289
20.8	-0.00122	-0.00523	-0.00022	0.002364	-0.00218
21	-0.00152	-0.00559	-0.00043	0.001928	-0.00265
21.2	-0.00138	-0.00523	-0.00049	0.001907	-0.00275
21.4	-0.00202	-0.00569	-0.00072	0.001351	-0.00307
21.6	-0.00181	-0.00563	-0.00061	0.001162	-0.00331
21.8	-0.00232	-0.00588	-0.00142	0.000811	-0.0037
22	-0.0024	-0.0061	-0.00148	0.001096	-0.00367
22.2	-0.00285	-0.00671	-0.00202	0.00084	-0.00349
22.4	-0.00295	-0.00711	-0.00155	0.000361	-0.00349
22.6	-0.00252	-0.00731	-0.00114	0.000315	-0.00277
22.8	-0.00234	-0.00775	-0.00172	-0.00038	-0.00352
23	-0.00255	-0.00825	-0.00195	-0.00118	-0.00368
23.2	-0.00271	-0.00837	-0.00191	-0.00131	-0.00362
23.4	-0.00306	-0.00805	-0.00191	-0.00128	-0.00322
23.6	-0.00235	-0.0081	-0.00166	-0.00115	-0.00297
23.8	-0.00167	-0.00773	-0.00135	-0.00042	-0.0023
24	-0.00146	-0.00743	-0.00095	-0.0003	-0.00208
24.2	-0.00095	-0.00703	-0.00093	4.43e-05	-0.00149
24.4	1.48e-05	-0.00627	-0.00107	0.000434	-0.0012
24.6	-0.00014	-0.00589	-0.00117	0.000418	-0.00133
24.8	0.00042	-0.00584	-0.00107	0.000576	-0.00148
25	0.000114	-0.00528	-0.00095	0.000348	-0.00198
25.2	0.001175	-0.00417	-0.00054	0.000591	-0.0022
25.4	0.001033	-0.00427	-0.00037	0.000493	-0.00215
25.6	0.001162	-0.00364	-0.00068	0.000459	-0.00243
25.8	0.000917	-0.0038	-0.00139	0.000271	-0.00269
26	0.000971	-0.00354	-0.00148	0.000808	-0.00219
26.2	0.00113	-0.0035	-0.00153	0.000677	-0.00182
26.4	0.001558	-0.0033	-0.00106	0.000736	-0.00195
26.6	0.001093	-0.00366	-0.0019	0.000316	-0.00229
26.8	0.000451	-0.004	-0.0022	3.11e-05	-0.0026
27	0.000105	-0.00369	-0.00225	0.000341	-0.00233
27.2	0.000234	-0.00388	-0.00229	0.000612	-0.00232
27.4	-4.8e-05	-0.00411	-0.00239	0.000488	-0.00221
27.6	0.000169	-0.00478	-0.0027	0.000194	-0.00223
27.8	-9e-07	-0.00472	-0.00209	0.000345	-0.00211
28	-0.00062	-0.00538	-0.00187	-0.0001	-0.00238
28.2	-0.00019	-0.00521	-0.00145	3.9e-05	-0.00236
28.4	8.03e-05	-0.00488	-0.00071	8.83e-05	-0.0023
28.6	-0.00025	-0.00511	-0.00046	8.01e-05	-0.00253
28.8	0.000331	-0.00463	0.000196	0.000582	-0.0025
29	0.000781	-0.00378	0.0009	0.000869	-0.00226
29.2	0.00118	-0.00385	0.000839	0.000413	-0.00242
29.4	0.000964	-0.00415	0.00085	0.000174	-0.00272
29.6	0.001016	-0.00438	0.000307	0.000221	-0.00324
29.8	0.001627	-0.0042	2.92e-06	0.000545	-0.00321
30	0.001895	-0.00424	-0.00015	0.000646	-0.00325
30.2	0.001706	-0.00458	-0.00033	0.000251	-0.00344
30.4	0.001318	-0.00467	-0.00088	-0.00013	-0.00345
30.6	0.00122	-0.00513	-0.00107	-0.00053	-0.00413
30.8	0.001747	-0.00477	-0.00053	0.000425	-0.00382
31	0.001765	-0.00446	-0.00056	0.000886	-0.00373
31.2	0.00244	-0.00489	-0.00059	0.00087	-0.00399
31.4	0.00227	-0.00527	-0.00064	0.000998	-0.00392
31.6	0.001742	-0.00558	-0.00059	0.0006	-0.00396
31.8	0.001741	-0.00569	-0.00014	0.0004	-0.0042
32	0.002051	-0.00572	-8.4e-05	0.000657	-0.00415
32.2	0.002241	-0.00535	-4.9e-05	0.000935	-0.00412
32.4	0.002355	-0.00484	-0.00018	0.001479	-0.00362
32.6	0.002369	-0.00521	-0.00066	0.001184	-0.00422
32.8	0.001776	-0.00496	-0.00101	0.000991	-0.00402
33	0.001233	-0.00537	-0.00135	0.000424	-0.00409
33.2	0.000748	-0.00604	-0.00159	-0.0002	-0.0046
33.4	0.000667	-0.00604	-0.00143	7.19e-05	-0.00475
33.6	0.000473	-0.00612	-0.00147	0.000228	-0.0046
33.8	0.001105	-0.00576	-0.00072	6.15e-05	-0.00452
34	0.000574	-0.00628	-0.00066	-0.00015	-0.00448
34.2	0.000202	-0.00616	-0.00073	-0.00035	-0.00431
34.4	0.000298	-0.00602	-0.00078	-0.00047	-0.00434
34.6	0.000303	-0.0055	9.47e-05	8.14e-05	-0.00443
34.8	0.000293	-0.00509	0.000724	0.000987	-0.00367
35	0.00073	-0.00488	0.00108	0.001496	-0.00335
35.2	0.000968	-0.00515	0.000629	0.001309	-0.00371
35.4	0.0007	-0.00566	0.000689	0.001442	-0.00365
35.6	0.00075	-0.00536	0.000405	0.001273	-0.00376
35.8	0.00125	-0.00528	7.12e-06	0.001296	-0.00365
36	0.00147	-0.00526	-0.00032	0.00156	-0.00391
36.2	0.00173	-0.00487	-0.00067	0.001605	-0.00364
36.4	0.001425	-0.00495	-0.00155	0.001372	-0.00418
36.6	0.001295	-0.00526	-0.00186	0.00063	-0.00474
36.8	0.001477	-0.00488	-0.00188	0.00014	-0.00465
37	0.001577	-0.00482	-0.00172	0.000117	-0.00483
37.2	0.001765	-0.00458	-0.00151	0.000501	-0.0045
37.4	0.002321	-0.00451	-0.00104	0.000392	-0.00439
37.6	0.002069	-0.00496	-0.001	-0.0004	-0.00455
37.8	0.002727	-0.00478	-0.00032	-8.4e-05	-0.00403
38	0.002577	-0.0044	-0.00063	-0.00019	-0.00335
38.2	0.002519	-0.00427	-0.00035	-0.00016	-0.00323
38.4	0.002381	-0.00405	-0.00026	0.000399	-0.00294
38.6	0.003018	-0.00341	0.000228	0.001044	-0.00221
38.8	0.002905	-0.00381	0.000205	0.001486	-0.00201
39	0.002554	-0.0046	-0.00021	0.001591	-0.00222
39.2	0.002522	-0.00463	-0.00053	0.002178	-0.00159
39.4	0.002499	-0.00458	0.000154	0.002906	-0.00097
39.6	0.002525	-0.00437	0.000243	0.003383	-0.00067
39.8	0.002476	-0.00436	0.000423	0.003339	-0.0005
40	0.001969	-0.00465	0.000287	0.003505	-0.00096
40.2	0.001637	-0.00464	-0.00034	0.003089	-0.00156
40.4	0.000742	-0.00483	-0.00106	0.00241	-0.00256
40.6	0.001054	-0.00489	-0.00075	0.002253	-0.00272
40.8	0.000163	-0.00524	-0.00099	0.001769	-0.00368
41	-0.00013	-0.00531	-0.00102	0.001826	-0.00372
41.2	-0.00044	-0.00517	-0.0007	0.001391	-0.0042
41.4	-0.00082	-0.00535	-0.00045	0.000637	-0.00469
41.6	-0.00146	-0.00502	-0.00042	6.3e-05	-0.00485
41.8	-0.0003	-0.00362	0.000571	0.000451	-0.00445
42	-0.00043	-0.0033	0.000382	-0.00012	-0.00442
42.2	-0.00087	-0.00366	0.000654	-0.00037	-0.00473
42.4	-0.00065	-0.00319	0.000504	-0.00025	-0.00467
42.6	-0.00032	-0.00312	0.000238	-0.00029	-0.00445
42.8	-0.0003	-0.00314	0.000439	-0.00029	-0.00434
43	0.000276	-0.00286	0.000829	-0.00037	-0.00412
43.2	0.001185	-0.00231	0.001171	-3.6e-05	-0.00322
43.4	0.001605	-0.00233	0.001525	-0.00037	-0.0033
43.6	0.00206	-0.00262	0.001542	-0.00046	-0.00319
43.8	0.001966	-0.00311	0.001237	-0.00057	-0.00338
44	0.002335	-0.00326	0.001036	-0.00042	-0.00348
44.2	0.002988	-0.00331	0.000793	-0.0006	-0.00355
44.4	0.00276	-0.00414	0.000296	-0.00015	-0.00365
44.6	0.003296	-0.00495	0.000181	-9.4e-06	-0.00363
44.8	0.002896	-0.00545	2.19e-05	0.000206	-0.00424
45	0.003518	-0.00536	-0.00032	0.000495	-0.00392
45.2	0.003831	-0.00461	9.8e-05	0.001081	-0.00376
45.4	0.004118	-0.00469	0.000282	0.001543	-0.00341
45.6	0.003797	-0.00492	0.000269	0.001618	-0.00381
45.8	0.004373	-0.00518	0.000269	0.001904	-0.00409
46	0.003821	-0.00586	0.000251	0.001649	-0.00405
46.2	0.003295	-0.0058	0.000395	0.001765	-0.00395
46.4	0.003896	-0.00499	0.000671	0.002292	-0.00396
46.6	0.00436	-0.00457	0.001302	0.002527	-0.00365
46.8	0.004029	-0.00452	0.002097	0.002515	-0.00357
47	0.003258	-0.00425	0.001712	0.002106	-0.00365
47.2	0.003464	-0.00416	0.001379	0.001912	-0.00372
47.4	0.003391	-0.00375	0.001847	0.001914	-0.00349
47.6	0.003019	-0.00386	0.002102	0.001842	-0.00329
47.8	0.003071	-0.00332	0.002158	0.00178	-0.00338
48	0.002741	-0.00311	0.00184	0.00146	-0.00366
48.2	0.002132	-0.00308	0.001768	0.001409	-0.00355
48.4	0.001873	-0.00343	0.001281	0.001349	-0.00385
48.6	0.002252	-0.0032	0.001187	0.001169	-0.00405
48.8	0.001901	-0.00311	0.00094	0.001214	-0.00429
49	0.001861	-0.00321	0.000323	0.00095	-0.00449
49.2	0.001641	-0.003	0.000324	0.000821	-0.00474
49.4	0.001137	-0.00397	-0.00039	0.000229	-0.00541
49.6	0.001103	-0.00451	-0.00062	-0.00041	-0.00576
49.8	0.001628	-0.00456	-0.00047	-0.00045	-0.0059
50	0.002142	-0.00493	-0.00022	-0.00079	-0.00553
50.2	0.002508	-0.00501	-9.5e-05	-0.00089	-0.0054
50.4	0.003207	-0.00489	9.7e-05	-0.00063	-0.00547
50.6	0.002453	-0.00554	1.51e-05	-0.0013	-0.00552
50.8	0.002049	-0.00578	-0.00013	-0.0016	-0.00534
51	0.002413	-0.00511	-0.00062	-0.00135	-0.00532
51.2	0.003414	-0.00474	-0.00023	-0.00103	-0.00495
51.4	0.003435	-0.0043	0.000349	-0.00061	-0.00422
51.6	0.003586	-0.00394	0.000223	-0.00043	-0.00427
51.8	0.003379	-0.00309	0.000137	-7.8e-05	-0.00385
52	0.003368	-0.00317	0.000192	0.000548	-0.00375
52.2	0.003748	-0.00235	0.000983	0.001679	-0.00281
52.4	0.004021	-0.00175	0.001023	0.002224	-0.00283
52.6	0.004506	-0.0014	0.00123	0.002433	-0.00301
52.8	0.004601	-0.00135	0.001299	0.002531	-0.00272
53	0.003665	-0.00153	0.001099	0.002742	-0.00299
53.2	0.004521	-0.00106	0.001401	0.003142	-0.00284
53.4	0.004356	-0.00154	0.001268	0.002981	-0.00307
53.6	0.004693	-0.0014	0.00176	0.003155	-0.00295
53.8	0.004484	-0.00158	0.001693	0.002933	-0.00342
54	0.005061	-0.00205	0.001796	0.002393	-0.00371
54.2	0.004893	-0.00223	0.00174	0.002069	-0.00376
54.4	0.004386	-0.00224	0.001623	0.001809	-0.00397
54.6	0.004118	-0.00224	0.001607	0.001097	-0.00421
54.8	0.004717	-0.00175	0.0022	0.001506	-0.00367
55	0.004328	-0.00155	0.001819	0.00185	-0.00363
55.2	0.004319	-0.00155	0.001874	0.001569	-0.00382
55.4	0.004195	-0.00157	0.001414	0.001333	-0.00407
55.6	0.00418	-0.00142	0.000987	0.000913	-0.00439
55.8	0.004006	-0.00182	0.000661	0.000593	-0.0043
56	0.003956	-0.00212	0.000528	0.000399	-0.00449
56.2	0.003819	-0.00201	0.000337	0.000251	-0.00433
56.4	0.004467	-0.00212	0.000127	-0.00011	-0.00452
56.6	0.00423	-0.00248	-0.00043	-0.00032	-0.00468
56.8	0.00414	-0.00302	-0.00033	-0.00028	-0.00445
57	0.003635	-0.00358	-0.00096	-0.00022	-0.00535
57.2	0.003983	-0.00374	-0.00048	-6e-05	-0.00517
57.4	0.003183	-0.00429	-0.00081	-4.5e-05	-0.00514
57.6	0.003484	-0.00421	-0.00051	0.000598	-0.00486
57.8	0.003145	-0.0044	-0.00041	0.000841	-0.005
58	0.004143	-0.00415	0.000484	0.001317	-0.00446
58.2	0.004393	-0.00396	0.001085	0.001531	-0.00403
58.4	0.004368	-0.00331	0.00149	0.001952	-0.00368
58.6	0.00461	-0.00281	0.001845	0.002355	-0.00318
58.8	0.005281	-0.00245	0.002774	0.002577	-0.00283
59	0.005057	-0.00231	0.003067	0.003018	-0.00277
59.2	0.005538	-0.00197	0.003464	0.003193	-0.003
59.4	0.006373	-0.00187	0.00375	0.002974	-0.0025
59.6	0.006179	-0.00196	0.004006	0.002538	-0.00203
59.8	0.005814	-0.00263	0.003873	0.002273	-0.00192
60	0.005888	-0.00265	0.0041	0.002142	-0.00189
60.2	0.005782	-0.0028	0.003595	0.001957	-0.00192
60.4	0.005613	-0.00321	0.002913	0.001851	-0.00222
60.6	0.005091	-0.00318	0.002013	0.001673	-0.00244
60.8	0.00566	-0.0035	0.001973	0.00133	-0.0025
61	0.005029	-0.00431	0.001225	0.001139	-0.00273
61.2	0.005139	-0.00415	0.001403	0.001189	-0.00219
61.4	0.005624	-0.00408	0.001132	0.001546	-0.00192
61.6	0.005672	-0.00358	0.001061	0.001653	-0.00157
61.8	0.006397	-0.00296	0.001405	0.001781	-0.00199
62	0.007439	-0.00273	0.00152	0.001328	-0.0023
62.2	0.007251	-0.00195	0.001774	0.001467	-0.00244
62.4	0.007307	-0.0013	0.001442	0.001625	-0.00255
62.6	0.007453	-0.0009	0.001673	0.001438	-0.00252
62.8	0.007751	-8.5e-05	0.002278	0.001841	-0.00245
63	0.007484	0.000178	0.002436	0.002178	-0.00245
63.2	0.007321	0.000223	0.002426	0.001921	-0.00265
63.4	0.007004	-0.00034	0.002383	0.001634	-0.00251
63.6	0.006088	-0.00044	0.002297	0.001454	-0.00284
63.8	0.005897	-0.00071	0.002392	0.002035	-0.00308
64	0.00522	-0.00139	0.001907	0.001841	-0.00366
64.2	0.004573	-0.00156	0.001392	0.001348	-0.00398
64.4	0.004656	-0.00153	0.001367	0.00165	-0.00385
64.6	0.004566	-0.00172	0.000956	0.001595	-0.00359
64.8	0.005044	-0.00235	0.001182	0.001414	-0.00333
65	0.004674	-0.00268	0.001293	0.001141	-0.00321
65.2	0.004787	-0.00244	0.001329	0.001075	-0.00348
65.4	0.004999	-0.00283	0.000976	0.000903	-0.00366
65.6	0.005634	-0.0029	0.001178	0.000591	-0.00365
65.8	0.006251	-0.00287	0.001618	0.000928	-0.00396
66	0.006364	-0.00327	0.001173	0.000956	-0.00395
66.2	0.006403	-0.00314	0.001913	0.001272	-0.00379
66.4	0.006429	-0.00292	0.002183	0.001554	-0.00323
66.6	0.005647	-0.00325	0.00196	0.000722	-0.00338
66.8	0.005147	-0.0035	0.001777	0.000472	-0.00385
67	0.004604	-0.00365	0.001211	5.8e-05	-0.00404
67.2	0.003857	-0.00383	0.000722	-5.1e-05	-0.0041
67.4	0.003974	-0.00396	0.000703	4.34e-05	-0.00435
67.6	0.003338	-0.00365	0.000648	0.000288	-0.00436
67.8	0.00337	-0.00381	0.000235	0.000734	-0.00423
68	0.003222	-0.00394	-8.6e-05	0.000495	-0.00415
68.2	0.003426	-0.00327	0.000178	0.000891	-0.00351
68.4	0.003879	-0.00297	5.97e-05	0.001801	-0.00314
68.6	0.004357	-0.00274	-0.00034	0.001508	-0.00331
68.8	0.005014	-0.00206	3e-05	0.001805	-0.00302
69	0.005293	-0.00157	-2.2e-05	0.00199	-0.00329
69.2	0.005653	-0.00166	-0.00037	0.002165	-0.0038
69.4	0.006342	-0.00139	-0.00044	0.002538	-0.00361
69.6	0.006587	-0.00102	6.02e-05	0.002554	-0.00309
69.8	0.006606	-0.00055	0.000618	0.002688	-0.00276
70	0.006439	-0.0008	0.000825	0.002396	-0.00298
70.2	0.006681	-0.00093	0.001749	0.002119	-0.00297
70.4	0.006427	-0.00047	0.002171	0.001867	-0.00296
70.6	0.005902	-0.00062	0.001955	0.001051	-0.00341
70.8	0.00586	-0.00072	0.001699	0.000697	-0.00348
71	0.005627	-0.0004	0.001466	0.000459	-0.00304
71.2	0.005667	-0.00081	0.001842	0.000629	-0.00283
71.4	0.006064	-0.00091	0.002457	0.000986	-0.00261
71.6	0.005812	-0.00082	0.002697	0.001142	-0.0023
71.8	0.005907	-0.00086	0.002605	0.001344	-0.00213
72	0.005654	-0.00137	0.002308	0.001187	-0.00196
72.2	0.00601	-0.00106	0.002485	0.001519	-0.00224
72.4	0.006484	-0.00068	0.002805	0.002104	-0.00191
72.6	0.006505	-0.00075	0.00294	0.002015	-0.00233
72.8	0.006947	-0.00054	0.002762	0.002104	-0.00235
73	0.007144	-0.00102	0.002547	0.001599	-0.00314
73.2	0.006734	-0.00121	0.002142	0.001521	-0.00363
73.4	0.00677	-0.00103	0.001691	0.000977	-0.00355
73.6	0.006317	-0.00103	0.001395	0.000216	-0.00347
73.8	0.006134	-0.00097	0.001657	-8.3e-06	-0.00358
74	0.006537	-0.00087	0.001934	-5.8e-05	-0.00357
74.2	0.007016	-0.0005	0.002329	1.99e-05	-0.00334
74.4	0.00675	-0.00036	0.002225	0.000367	-0.00401
74.6	0.006939	-0.00028	0.002433	0.00046	-0.00377
74.8	0.006815	-0.00076	0.002168	7.3e-05	-0.00376
75	0.006175	-0.00117	0.001885	-2.3e-05	-0.00372
75.2	0.006106	-0.00171	0.00171	0.000112	-0.00388
75.4	0.006266	-0.00154	0.001789	6.1e-05	-0.00432
75.6	0.005754	-0.00168	0.001587	-0.0001	-0.0044
75.8	0.005207	-0.00224	0.00044	-0.00027	-0.00492
76	0.005454	-0.00257	1.25e-05	-0.00025	-0.00527
76.2	0.005629	-0.00221	0.000645	0.000195	-0.00551
76.4	0.005542	-0.00228	0.00094	0.000456	-0.00508
76.6	0.005054	-0.00304	0.000158	-0.00025	-0.00625
76.8	0.005169	-0.00284	-0.0005	-0.00057	-0.00646
77	0.004906	-0.00293	-0.00045	-0.00073	-0.00655
77.2	0.004988	-0.00272	-0.00081	-5.1e-05	-0.00619
77.4	0.004811	-0.00276	-0.00079	-0.00026	-0.00578
77.6	0.004613	-0.00264	-0.00044	0.000178	-0.00549
77.8	0.005081	-0.00232	0.000383	0.000595	-0.00492
78	0.005192	-0.00167	0.000946	0.001074	-0.00453
78.2	0.005173	-0.00161	0.001186	0.001434	-0.004
78.4	0.005702	-0.00176	0.001334	0.001931	-0.00414
78.6	0.006437	-0.00089	0.002149	0.00212	-0.00315
78.8	0.00667	-0.00075	0.002571	0.00226	-0.00243
79	0.00753	-0.00012	0.003141	0.002514	-0.00195
79.2	0.008022	0.000213	0.003426	0.002503	-0.00167
79.4	0.008176	0.000215	0.003418	0.002579	-0.00137
79.6	0.00839	0.00014	0.003285	0.002624	-0.00106
79.8	0.008437	0.000285	0.002602	0.002377	-0.00158
80	0.008663	0.000226	0.002791	0.002399	-0.00196
80.2	0.008413	0.000385	0.003038	0.002293	-0.00176
80.4	0.007993	0.000234	0.002768	0.001901	-0.00195
80.6	0.007405	-0.00015	0.00214	0.001916	-0.00234
80.8	0.007566	-0.00018	0.002143	0.002112	-0.00231
81	0.00775	-0.00037	0.002476	0.002345	-0.002
81.2	0.006963	-0.00092	0.0022	0.002203	-0.00256
81.4	0.006521	-0.00135	0.002176	0.001561	-0.00311
81.6	0.006512	-0.0016	0.002185	0.001089	-0.00334
81.8	0.006296	-0.00179	0.001982	0.001329	-0.0029
82	0.005894	-0.00196	0.001746	0.001628	-0.0031
82.2	0.006092	-0.0027	0.001296	0.001321	-0.00327
82.4	0.006397	-0.00243	0.001726	0.001573	-0.00344
82.6	0.006683	-0.0019	0.002567	0.001684	-0.00285
82.8	0.007068	-0.00206	0.002719	0.001522	-0.00263
83	0.007114	-0.0019	0.002582	0.001383	-0.00262
83.2	0.006698	-0.00226	0.002271	0.00133	-0.00275
83.4	0.00675	-0.00208	0.001957	0.001244	-0.00268
83.6	0.007069	-0.00178	0.00192	0.001571	-0.0031
83.8	0.006668	-0.00174	0.001623	0.001492	-0.00335
84	0.006592	-0.00215	0.001884	0.000956	-0.00424
84.2	0.005593	-0.00216	0.001775	0.000472	-0.00421
84.4	0.005685	-0.00197	0.002164	0.000939	-0.00458
84.6	0.005924	-0.00171	0.002252	0.001392	-0.00455
84.8	0.00634	-0.00133	0.00229	0.001015	-0.00447
85	0.006768	-0.00088	0.002775	0.001409	-0.00382
85.2	0.006635	-0.00082	0.002438	0.000848	-0.0046
85.4	0.006748	-0.00067	0.002142	0.001155	-0.00431
85.6	0.007222	-0.00076	0.002072	0.001264	-0.00401
85.8	0.006836	-0.00111	0.001361	0.001452	-0.00424
86	0.00694	-0.00108	0.000948	0.001425	-0.00479
86.2	0.007877	-0.00082	0.001263	0.001458	-0.00452
86.4	0.00863	-0.00103	0.001499	0.001202	-0.00451
86.6	0.008558	-0.00123	0.001325	0.000806	-0.00427
86.8	0.009267	-0.00115	0.001205	0.001226	-0.00397
87	0.009244	-0.00101	0.001564	0.001484	-0.00384
87.2	0.008952	-0.00073	0.001872	0.001662	-0.00356
87.4	0.009088	-0.00046	0.002002	0.001629	-0.00346
87.6	0.009584	-0.0005	0.002301	0.001991	-0.00335
87.8	0.008651	-0.00087	0.0022	0.001478	-0.00353
88	0.00816	-0.00103	0.00214	0.00134	-0.00368
88.2	0.007765	-0.00074	0.00237	0.001505	-0.00302
88.4	0.007975	-0.00013	0.003194	0.002476	-0.00229
88.6	0.007513	-4.5e-05	0.002951	0.002644	-0.00186
88.8	0.007737	0.000321	0.002696	0.002884	-0.00152
89	0.007283	6.65e-05	0.002459	0.003248	-0.00124
89.2	0.006574	-0.00044	0.001762	0.002727	-0.00195
89.4	0.006249	-0.00095	0.001252	0.002616	-0.00213
89.6	0.005531	-0.00205	0.000474	0.001709	-0.00335
89.8	0.004863	-0.00277	-7.6e-05	0.001181	-0.00379
90	0.005503	-0.00302	-0.0001	0.000865	-0.00397
90.2	0.005968	-0.00318	0.000107	0.000709	-0.00369
90.4	0.005953	-0.00377	-0.00026	0.000449	-0.00426
90.6	0.005863	-0.00391	-0.00035	-3.7e-05	-0.00452
90.8	0.006222	-0.00411	-0.00061	-9.9e-05	-0.00484
91	0.005831	-0.00404	-0.0006	-0.00038	-0.00528
91.2	0.006534	-0.00371	-0.0003	-0.00038	-0.00531
91.4	0.007004	-0.00332	-0.00018	-0.00045	-0.00539
91.6	0.006841	-0.00332	-0.00046	-0.00019	-0.0055
91.8	0.006993	-0.00293	-0.00034	4.32e-05	-0.00557
92	0.007717	-0.00193	-1.6e-05	0.000328	-0.00531
92.2	0.008047	-0.00142	0.000815	0.000356	-0.00521
92.4	0.008284	-0.0011	0.000931	0.000766	-0.00523
92.6	0.008586	-0.00085	0.000605	0.001532	-0.00553
92.8	0.008373	-0.00038	0.000255	0.00162	-0.00579
93	0.00798	-0.00088	0.000141	0.000998	-0.00576
93.2	0.007644	-0.00109	0.000232	0.000624	-0.00602
93.4	0.007508	-0.00147	0.000113	0.000929	-0.00602
93.6	0.007168	-0.00152	0.000352	0.001146	-0.00599
93.8	0.008437	-0.00115	0.001231	0.001949	-0.00483
94	0.008095	-0.00142	0.00116	0.001772	-0.00444
94.2	0.008786	-0.00094	0.001556	0.002688	-0.00365
94.4	0.009213	-0.00116	0.00134	0.002791	-0.00363
94.6	0.008834	-0.00173	0.000972	0.002212	-0.00386
94.8	0.009022	-0.0015	0.001046	0.002593	-0.00353
95	0.009785	-0.00113	0.001903	0.002693	-0.00335
95.2	0.009715	-0.00095	0.002189	0.002802	-0.00302
95.4	0.009601	-0.00072	0.002167	0.002645	-0.00279
95.6	0.009369	-0.00098	0.0018	0.002061	-0.00322
95.8	0.009609	-0.00071	0.001949	0.001604	-0.00309
96	0.009382	-0.00069	0.002035	0.001275	-0.00337
96.2	0.00931	-0.00108	0.002122	0.000953	-0.0039
96.4	0.009065	-0.00109	0.001886	0.000984	-0.00413
96.6	0.008815	-0.00115	0.001743	0.000811	-0.0047
96.8	0.008216	-0.00132	0.001841	3.57e-06	-0.00468
97	0.00754	-0.00174	0.002117	-0.00044	-0.00478
97.2	0.006933	-0.00191	0.002184	-0.00026	-0.00511
97.4	0.006698	-0.00219	0.002216	8.43e-05	-0.00543
97.6	0.006485	-0.0021	0.002251	0.000283	-0.00561
97.8	0.006606	-0.00264	0.00215	0.000566	-0.00545
98	0.005601	-0.00256	0.001531	0.000412	-0.00573
98.2	0.005906	-0.00243	0.001272	0.000721	-0.00585
98.4	0.005769	-0.00264	0.000846	0.000736	-0.00605
98.6	0.005716	-0.00306	0.000781	0.000596	-0.00642
98.8	0.00627	-0.0026	0.000971	0.001063	-0.00624
99	0.006454	-0.00238	0.000801	0.001157	-0.00656
99.2	0.006123	-0.00209	0.000197	0.001372	-0.00615
99.4	0.006683	-0.00156	0.000439	0.001495	-0.00558
99.6	0.006548	-0.00133	0.000241	0.001509	-0.00536
99.8	0.007056	-0.00082	0.000725	0.002065	-0.00434
100	0.00759	-0.00044	0.001198	0.002824	-0.00387
100.2	0.008263	0.00021	0.001466	0.003245	-0.00375
100.4	0.008759	0.000742	0.001821	0.003603	-0.00334
100.6	0.009069	0.000787	0.001848	0.003726	-0.00314
100.8	0.008996	0.001378	0.002122	0.004348	-0.00235
101	0.008785	0.00149	0.002218	0.004273	-0.00233
101.2	0.00866	0.001285	0.002166	0.003932	-0.00235
101.4	0.008743	0.001135	0.001751	0.003368	-0.0025
101.6	0.008622	0.000846	0.001194	0.003218	-0.00245
101.8	0.008456	0.000692	0.000934	0.002797	-0.00236
102	0.00794	0.000818	4.88e-05	0.001928	-0.00264
102.2	0.008326	0.000239	6.21e-05	0.001359	-0.00307
102.4	0.008491	-0.00013	-0.00035	0.00121	-0.00367
102.6	0.008523	-0.00061	-0.00073	0.000779	-0.00422
102.8	0.008577	-5.1e-05	-0.00054	0.000815	-0.00456
103	0.008309	-0.00025	-0.00066	5.48e-05	-0.00496
103.2	0.008047	-0.00031	-0.00094	-0.00044	-0.00472
103.4	0.008268	1.91e-05	-0.00039	-0.00013	-0.00452
103.6	0.008485	8.68e-05	-0.0005	3.59e-05	-0.00461
103.8	0.008269	1.92e-05	-0.0001	0.000167	-0.0044
104	0.008563	0.00016	0.000825	0.000586	-0.0045
104.2	0.009018	0.000294	0.001182	0.000579	-0.00509
104.4	0.008745	2.71e-05	0.000746	0.000591	-0.00516
104.6	0.00912	-0.00016	0.001197	0.000968	-0.00495
104.8	0.008824	-0.00032	0.000993	0.001113	-0.00489
105	0.008468	-0.00114	0.001043	0.000646	-0.00483
105.2	0.009289	-0.00116	0.001693	0.000885	-0.00449
105.4	0.009386	-0.00155	0.001573	0.000644	-0.00444
105.6	0.009308	-0.00163	0.001859	0.001019	-0.00404
105.8	0.00974	-0.00156	0.002264	0.001333	-0.00387
106	0.009583	-0.00188	0.002148	0.00115	-0.00407
106.2	0.009888	-0.00227	0.002572	0.001559	-0.00441
106.4	0.00987	-0.00234	0.002472	0.001422	-0.00465
106.6	0.010284	-0.00224	0.002974	0.001393	-0.00458
106.8	0.010221	-0.00217	0.003191	0.001371	-0.00458
107	0.010393	-0.00224	0.0034	0.001329	-0.00415
107.2	0.010761	-0.00181	0.003501	0.001881	-0.00379
107.4	0.010514	-0.00128	0.003875	0.002127	-0.00405
107.6	0.010225	-0.00115	0.003818	0.001715	-0.00445
107.8	0.009753	-0.00058	0.004373	0.001612	-0.00449
108	0.009537	-0.00039	0.00433	0.001151	-0.00482
108.2	0.009708	-0.00015	0.003554	0.000784	-0.00525
108.4	0.00953	0.000313	0.003453	0.001079	-0.00491
108.6	0.009712	0.000641	0.003706	0.001864	-0.00467
108.8	0.009552	0.000433	0.002989	0.001971	-0.00474
109	0.009588	0.00033	0.003386	0.00169	-0.00446
109.2	0.009916	0.000855	0.003901	0.002111	-0.00402
109.4	0.009585	0.00107	0.00395	0.002414	-0.00345
109.6	0.01007	0.00143	0.00429	0.003251	-0.0031
109.8	0.010061	0.001524	0.004408	0.003955	-0.00255
110	0.009394	0.000664	0.004087	0.003455	-0.00244
110.2	0.010124	0.000281	0.004098	0.003247	-0.0027
110.4	0.010351	0.000439	0.004358	0.003011	-0.00257
110.6	0.010078	-0.00023	0.003934	0.002751	-0.00254
110.8	0.010585	-0.0002	0.003981	0.003067	-0.00183
111	0.011062	-0.0001	0.004091	0.002902	-0.00157
111.2	0.011072	-0.00036	0.004029	0.002973	-0.00184
111.4	0.010792	-0.00061	0.003947	0.002229	-0.00275
111.6	0.010427	-0.00064	0.003395	0.001724	-0.00301
111.8	0.009949	-0.00052	0.002983	0.001331	-0.00315
112	0.010288	-0.00088	0.002754	0.000687	-0.00358
112.2	0.010736	-0.00036	0.003312	0.000903	-0.00399
112.4	0.010511	-0.00046	0.003451	0.000727	-0.00443
112.6	0.011158	-0.00071	0.003392	0.001145	-0.00468
112.8	0.011115	-0.00079	0.003434	0.000602	-0.00514
113	0.010499	-0.00051	0.003656	0.000272	-0.00503
113.2	0.010857	-0.00019	0.003888	0.00076	-0.00493
113.4	0.010595	-0.00012	0.00385	0.000754	-0.00469
113.6	0.010176	-0.0005	0.003957	0.000702	-0.00503
113.8	0.009746	-0.001	0.003876	0.000294	-0.00511
114	0.009236	-0.00143	0.003611	-0.00025	-0.00558
114.2	0.00933	-0.00121	0.003573	-0.00031	-0.00545
114.4	0.009107	-0.00092	0.003823	-0.00027	-0.00518
114.6	0.008975	-0.00097	0.003414	1.62e-05	-0.00498
114.8	0.009708	-9.9e-05	0.00394	0.000894	-0.00428
115	0.010205	4.85e-05	0.004238	0.000622	-0.0047
115.2	0.010401	0.000132	0.00461	0.001211	-0.00462
115.4	0.010034	0.000265	0.004097	0.001215	-0.00439
115.6	0.01026	0.000456	0.003795	0.001802	-0.00398
115.8	0.010445	0.000547	0.003954	0.002105	-0.00376
116	0.010453	0.000509	0.00405	0.002284	-0.0038
116.2	0.0109	0.001041	0.004706	0.0028	-0.00368
116.4	0.011337	0.000999	0.004268	0.002895	-0.00389
116.6	0.011522	0.000971	0.004157	0.003684	-0.00354
116.8	0.011578	0.001231	0.004512	0.003825	-0.00315
117	0.01156	0.000897	0.004262	0.003804	-0.003
117.2	0.011262	0.000706	0.004037	0.003759	-0.00312
117.4	0.01061	0.00027	0.003998	0.003933	-0.003
117.6	0.010602	0.000346	0.004335	0.003833	-0.00332
117.8	0.009821	0.000318	0.003623	0.003565	-0.00351
118	0.009749	0.0007	0.003509	0.003725	-0.00321
118.2	0.010595	0.001195	0.003792	0.004058	-0.00256
118.4	0.010809	0.001431	0.004304	0.003964	-0.00284
118.6	0.010824	0.001443	0.004085	0.004173	-0.00277
118.8	0.011049	0.001774	0.004338	0.003675	-0.00303
119	0.010878	0.001411	0.004004	0.002791	-0.00315
119.2	0.010786	0.001203	0.0037	0.00279	-0.00288
119.4	0.0104	0.000589	0.002677	0.002604	-0.00299
119.6	0.010298	0.000237	0.002954	0.002702	-0.00325
119.8	0.009656	0.00013	0.003001	0.002083	-0.00344
120	0.009707	0.000237	0.00331	0.001614	-0.00343
120.2	0.009981	0.000333	0.003671	0.001721	-0.0035
120.4	0.009899	-0.00047	0.003255	0.001593	-0.0042
120.6	0.010151	-0.00051	0.003895	0.001957	-0.00372
120.8	0.010335	-0.00074	0.004039	0.001941	-0.00354
121	0.009779	-0.00077	0.00368	0.002167	-0.00397
121.2	0.009787	-0.00082	0.003531	0.002096	-0.00451
121.4	0.009739	-0.00079	0.003521	0.002377	-0.00468
121.6	0.009799	-0.00026	0.003311	0.002126	-0.00517
121.8	0.009605	-0.00034	0.002359	0.002132	-0.00552
122	0.010012	-0.00028	0.002708	0.002354	-0.00522
122.2	0.010333	-0.00028	0.00282	0.00281	-0.00517
122.4	0.00962	-0.00087	0.001962	0.002147	-0.00613
122.6	0.009098	-0.00104	0.001183	0.002175	-0.00612
122.8	0.008437	-0.00126	0.000651	0.002177	-0.0062
123	0.008428	-0.00151	-4.5e-05	0.002092	-0.00601
123.2	0.008207	-0.0014	-0.00032	0.002072	-0.00619
123.4	0.007685	-0.00166	-0.00037	0.002264	-0.00622
123.6	0.007982	-0.00134	0.00011	0.001996	-0.00645
123.8	0.007937	-0.00111	0.000139	0.001542	-0.0063
124	0.008256	-0.00056	0.000657	0.001811	-0.00556
124.2	0.009047	-0.0003	0.000912	0.001808	-0.00504
124.4	0.00967	-0.00046	0.001671	0.001489	-0.00473
124.6	0.009983	-4.6e-05	0.002059	0.001678	-0.00416
124.8	0.01032	3.13e-05	0.0018	0.001613	-0.00383
125	0.010837	0.000562	0.0022	0.001924	-0.00398
125.2	0.011505	0.00071	0.002242	0.002239	-0.00374
125.4	0.012024	0.001689	0.003064	0.002611	-0.0033
125.6	0.01271	0.002145	0.0039	0.003187	-0.00279
125.8	0.012621	0.001899	0.004391	0.003524	-0.0024
126	0.012687	0.001611	0.00514	0.003591	-0.00228
126.2	0.013143	0.001955	0.005362	0.003918	-0.00245
126.4	0.012178	0.001799	0.004915	0.003843	-0.00279
126.6	0.011888	0.001962	0.005437	0.004454	-0.00225
126.8	0.012072	0.002171	0.005555	0.005008	-0.00199
127	0.012104	0.002274	0.00518	0.004858	-0.00177
127.2	0.011572	0.002135	0.005062	0.004746	-0.00207
127.4	0.011534	0.001691	0.005246	0.004665	-0.00252
127.6	0.01141	0.001523	0.00435	0.004044	-0.00296
127.8	0.010713	0.001036	0.004037	0.003221	-0.00287
128	0.010847	0.001191	0.003995	0.003025	-0.00257
128.2	0.010814	0.001237	0.003985	0.002858	-0.00246
128.4	0.010177	0.000725	0.00351	0.002458	-0.00296
128.6	0.01061	0.001055	0.003412	0.002635	-0.00293
128.8	0.01024	0.001496	0.003227	0.002419	-0.00308
129	0.010083	0.001724	0.00305	0.002571	-0.00353
129.2	0.010546	0.001946	0.003136	0.003346	-0.00301
129.4	0.010737	0.002332	0.003439	0.003407	-0.00316
129.6	0.010745	0.002257	0.003974	0.003565	-0.00268
129.8	0.010872	0.001872	0.0039	0.003351	-0.00318
130	0.010765	0.001705	0.003956	0.003427	-0.00341
130.2	0.011037	0.00181	0.003675	0.003654	-0.0033
130.4	0.01071	0.001801	0.003987	0.003718	-0.00331
130.6	0.010937	0.001518	0.004153	0.003783	-0.0029
130.8	0.011155	0.001787	0.004302	0.004059	-0.00254
131	0.010806	0.001497	0.003982	0.003678	-0.00294
131.2	0.010247	0.001304	0.003593	0.00351	-0.00352
131.4	0.010445	0.001265	0.003918	0.003731	-0.00339
131.6	0.010287	0.001215	0.003655	0.003359	-0.00336
131.8	0.009571	0.000994	0.003843	0.003194	-0.00345
132	0.009517	0.00163	0.003908	0.003823	-0.00275
132.2	0.009819	0.001684	0.004434	0.004191	-0.00293
132.4	0.010136	0.001888	0.004743	0.004124	-0.00308
132.6	0.010702	0.002803	0.005652	0.004432	-0.00241
132.8	0.010233	0.003095	0.005689	0.004213	-0.00265
133	0.010568	0.003264	0.005325	0.004281	-0.00266
133.2	0.010795	0.003211	0.005224	0.004293	-0.00244
133.4	0.010607	0.003026	0.005287	0.003826	-0.00295
133.6	0.010563	0.002859	0.005542	0.003605	-0.003
133.8	0.010673	0.002593	0.005031	0.00335	-0.0034
134	0.010495	0.002121	0.004678	0.003258	-0.00335
134.2	0.010817	0.001855	0.004301	0.002706	-0.00374
134.4	0.010607	0.001714	0.004457	0.002293	-0.00366
134.6	0.010634	0.000997	0.004218	0.001747	-0.00397
134.8	0.010702	0.001356	0.004225	0.001602	-0.0043
135	0.010998	0.001288	0.004053	0.001432	-0.0051
135.2	0.010627	0.00081	0.003876	0.001456	-0.00529
135.4	0.010636	0.000831	0.004427	0.001812	-0.00489
135.6	0.010364	0.001045	0.004503	0.002188	-0.00456
135.8	0.01027	0.001226	0.004895	0.002563	-0.00455
136	0.010606	0.001304	0.005347	0.002833	-0.00411
136.2	0.010977	0.001295	0.005804	0.002733	-0.00428
136.4	0.010999	0.001524	0.006209	0.002698	-0.00374
136.6	0.010917	0.002557	0.006557	0.002695	-0.00327
136.8	0.011089	0.003104	0.006874	0.002916	-0.00328
137	0.011768	0.003642	0.006872	0.002772	-0.00296
137.2	0.01191	0.00306	0.007251	0.003137	-0.00275
137.4	0.011499	0.002703	0.007136	0.002721	-0.00291
137.6	0.012014	0.002899	0.007205	0.002972	-0.00251
137.8	0.012163	0.002423	0.007153	0.003198	-0.00199
138	0.012239	0.002183	0.006705	0.003466	-0.00194
138.2	0.012433	0.001969	0.006555	0.003412	-0.00217
138.4	0.013002	0.001972	0.006461	0.003275	-0.00225
138.6	0.013266	0.001724	0.00618	0.002971	-0.00253
138.8	0.013493	0.001861	0.006378	0.003211	-0.00242
139	0.014089	0.002105	0.006528	0.003548	-0.00275
139.2	0.013077	0.001491	0.005668	0.003251	-0.00311
139.4	0.01289	0.002155	0.006068	0.003595	-0.00294
139.6	0.013091	0.002768	0.006061	0.004066	-0.00292
139.8	0.012602	0.002968	0.005854	0.00383	-0.00331
140	0.012679	0.003191	0.005544	0.004223	-0.00316
140.2	0.012728	0.003558	0.005498	0.003698	-0.00349
140.4	0.012432	0.004062	0.005176	0.003749	-0.00355
140.6	0.01212	0.004295	0.004717	0.003478	-0.00368
140.8	0.013178	0.004642	0.005261	0.003682	-0.00386
141	0.013456	0.004356	0.004718	0.00364	-0.0038
141.2	0.01309	0.003555	0.004305	0.003845	-0.00406
141.4	0.012988	0.003804	0.004277	0.003621	-0.00408
141.6	0.013292	0.003607	0.004448	0.004177	-0.00361
141.8	0.013085	0.003009	0.004322	0.004437	-0.00333
142	0.013215	0.002786	0.004149	0.004514	-0.00339
142.2	0.01322	0.002599	0.004034	0.004627	-0.00357
142.4	0.013563	0.002671	0.004134	0.004635	-0.00316
142.6	0.013608	0.002762	0.004469	0.004606	-0.00266
142.8	0.013225	0.002826	0.004924	0.004764	-0.00248
143	0.013284	0.003491	0.004694	0.004883	-0.00232
143.2	0.012991	0.003307	0.004912	0.004804	-0.00236
143.4	0.012655	0.003675	0.005542	0.004784	-0.00167
143.6	0.012683	0.00389	0.005637	0.005053	-0.00129
143.8	0.012894	0.003954	0.005751	0.004832	-0.0011
144	0.013081	0.00387	0.005885	0.004637	-0.00097
144.2	0.012545	0.003321	0.005777	0.003656	-0.0016
144.4	0.012907	0.003268	0.005444	0.003083	-0.00144
144.6	0.012847	0.002554	0.00538	0.002518	-0.00159
144.8	0.013627	0.002858	0.005685	0.002673	-0.00174
145	0.013457	0.002271	0.004698	0.002126	-0.00202
145.2	0.01349	0.002211	0.004824	0.002015	-0.00224
145.4	0.012953	0.00186	0.004793	0.00187	-0.00241
145.6	0.012953	0.0011	0.004537	0.002011	-0.00239
145.8	0.01269	0.000711	0.003913	0.002035	-0.00258
146	0.012047	0.000348	0.003446	0.001903	-0.00293
146.2	0.011667	0.000452	0.00266	0.001855	-0.00353
146.4	0.011499	0.000453	0.002791	0.001948	-0.00346
146.6	0.010986	0.001148	0.002576	0.002315	-0.00349
146.8	0.010862	0.001295	0.002331	0.002766	-0.00339
147	0.011583	0.002164	0.002735	0.003212	-0.00305
147.2	0.011737	0.001929	0.0031	0.003149	-0.00302
147.4	0.012081	0.002294	0.003428	0.00339	-0.00281
147.6	0.012681	0.002746	0.003743	0.003828	-0.0029
147.8	0.012856	0.002955	0.004197	0.003849	-0.00253
148	0.012856	0.002984	0.004372	0.003529	-0.00261
148.2	0.013147	0.003112	0.004498	0.003756	-0.00253
148.4	0.013728	0.003574	0.004848	0.0038	-0.00213
148.6	0.013787	0.003599	0.005259	0.004352	-0.00192
148.8	0.014277	0.003623	0.005607	0.004202	-0.00188
149	0.01385	0.003337	0.005735	0.003835	-0.00199
149.2	0.014237	0.003684	0.006403	0.004705	-0.0019
149.4	0.013691	0.003495	0.006243	0.004625	-0.00216
149.6	0.013466	0.003614	0.006284	0.004684	-0.00179
149.8	0.012981	0.003271	0.00548	0.004301	-0.00208
150	0.012814	0.002898	0.00515	0.003713	-0.00248
150.2	0.012424	0.002845	0.004912	0.003645	-0.00262
150.4	0.0123	0.00253	0.004867	0.003371	-0.00277
150.6	0.012436	0.002756	0.004422	0.003395	-0.00271
150.8	0.01248	0.002383	0.004038	0.002928	-0.00265
151	0.012517	0.002428	0.004121	0.002939	-0.00272
151.2	0.013158	0.002394	0.004207	0.003211	-0.0025
151.4	0.013023	0.002467	0.003916	0.003348	-0.00266
151.6	0.01264	0.00214	0.003112	0.002942	-0.00257
151.8	0.012394	0.002117	0.003162	0.002733	-0.0023
152	0.011832	0.00232	0.003168	0.002298	-0.00239
152.2	0.011797	0.002558	0.003807	0.002889	-0.00183
152.4	0.012428	0.002838	0.004578	0.003028	-0.00203
152.6	0.012187	0.002759	0.00516	0.00341	-0.00187
152.8	0.012182	0.002898	0.005277	0.003246	-0.00232
153	0.012231	0.003099	0.005404	0.003641	-0.00244
153.2	0.012485	0.003606	0.005537	0.004481	-0.00243
153.4	0.011848	0.003567	0.005115	0.004157	-0.00294
153.6	0.012051	0.003751	0.005161	0.004638	-0.00279
153.8	0.012156	0.003134	0.004827	0.004717	-0.00325
154	0.011928	0.00278	0.004797	0.004589	-0.00357
154.2	0.011936	0.003084	0.005155	0.004962	-0.00355
154.4	0.012542	0.003053	0.004904	0.00493	-0.00391
154.6	0.012704	0.003043	0.00477	0.005171	-0.00375
154.8	0.013061	0.003095	0.004702	0.005154	-0.00371
155	0.013566	0.003271	0.005003	0.00607	-0.00375
155.2	0.013949	0.003321	0.004791	0.005932	-0.00394
155.4	0.013883	0.003404	0.004442	0.00515	-0.00398
155.6	0.013732	0.003876	0.004565	0.004692	-0.00376
155.8	0.013384	0.004213	0.004551	0.004399	-0.0038
156	0.013597	0.004585	0.005017	0.00423	-0.00374
156.2	0.014024	0.00428	0.004893	0.004078	-0.00414
156.4	0.013816	0.00406	0.004869	0.003834	-0.00435
156.6	0.013338	0.003723	0.004604	0.003585	-0.00436
156.8	0.013646	0.003831	0.004357	0.0028	-0.00441
157	0.013571	0.003773	0.004667	0.002952	-0.00404
157.2	0.013658	0.003661	0.004731	0.003121	-0.004
157.4	0.012774	0.00309	0.004394	0.002297	-0.00459
157.6	0.012028	0.002795	0.004334	0.002478	-0.00438
157.8	0.012126	0.002769	0.004815	0.002626	-0.00421
158	0.011874	0.002554	0.004985	0.002751	-0.00395
158.2	0.012201	0.003118	0.005224	0.003342	-0.00383
158.4	0.012588	0.002789	0.005303	0.003391	-0.00388
158.6	0.012677	0.002534	0.005539	0.003708	-0.00349
158.8	0.012466	0.002522	0.005767	0.004497	-0.00286
159	0.012776	0.00257	0.006137	0.00501	-0.00235
159.2	0.01296	0.002779	0.00618	0.004682	-0.00222
159.4	0.013285	0.003205	0.006531	0.004895	-0.00179
159.6	0.013245	0.003523	0.005899	0.005158	-0.00199
159.8	0.014416	0.0037	0.005836	0.005448	-0.0023
160	0.015014	0.003995	0.006105	0.005512	-0.0017
160.2	0.015246	0.004201	0.005772	0.005511	-0.00148
160.4	0.015543	0.004658	0.006051	0.005728	-0.00086
160.6	0.016027	0.005245	0.006015	0.005627	-0.00076
160.8	0.016629	0.005794	0.006525	0.005712	-0.00045
161	0.016977	0.006243	0.006893	0.005648	-0.00092
161.2	0.016598	0.006468	0.006331	0.005368	-0.00114
161.4	0.015552	0.006219	0.005806	0.00463	-0.00183
161.6	0.014964	0.005965	0.005427	0.004494	-0.00226
161.8	0.015248	0.005492	0.004952	0.004315	-0.00252
162	0.015139	0.004921	0.004845	0.004232	-0.00252
162.2	0.015286	0.004924	0.005015	0.004479	-0.00277
162.4	0.014806	0.004103	0.005283	0.004423	-0.0027
162.6	0.014998	0.00418	0.005772	0.004954	-0.00192
162.8	0.014489	0.003951	0.006435	0.005327	-0.00107
163	0.015156	0.004096	0.006821	0.005485	-0.00111
163.2	0.015085	0.004351	0.0066	0.00561	-0.00142
163.4	0.015801	0.004727	0.007337	0.006102	-0.0015
163.6	0.01588	0.005108	0.007873	0.006339	-0.0016
163.8	0.016443	0.005445	0.008432	0.006614	-0.0014
164	0.015617	0.005702	0.008145	0.006529	-0.00139
164.2	0.015519	0.006283	0.007864	0.006493	-0.0016
164.4	0.015092	0.006419	0.007652	0.00655	-0.00181
164.6	0.014921	0.006752	0.007661	0.006708	-0.00214
164.8	0.014851	0.006513	0.007276	0.006657	-0.00239
165	0.014399	0.006474	0.006664	0.005773	-0.00337
165.2	0.014207	0.006185	0.006122	0.005523	-0.00347
165.4	0.01373	0.005369	0.005732	0.005061	-0.00383
165.6	0.01294	0.004356	0.005068	0.004512	-0.00452
165.8	0.013746	0.004214	0.004879	0.004672	-0.00424
166	0.013565	0.004144	0.005322	0.004692	-0.00377
166.2	0.013153	0.003287	0.005121	0.004197	-0.00358
166.4	0.013506	0.002725	0.00516	0.003766	-0.00343
166.6	0.014787	0.003308	0.005661	0.00412	-0.0024
166.8	0.014786	0.003285	0.005957	0.004329	-0.00207
167	0.015679	0.003619	0.006005	0.004542	-0.00206
167.2	0.015801	0.003414	0.005911	0.00424	-0.0019
167.4	0.01572	0.003106	0.006324	0.00433	-0.00162
167.6	0.015847	0.003307	0.006652	0.004523	-0.00136
167.8	0.016065	0.003899	0.006337	0.004793	-0.00154
168	0.015436	0.004662	0.00599	0.004726	-0.00163
168.2	0.015855	0.005016	0.005806	0.004746	-0.00139
168.4	0.015611	0.005331	0.005406	0.005061	-0.0017
168.6	0.015884	0.005776	0.005298	0.005039	-0.00207
168.8	0.01613	0.005761	0.005224	0.004819	-0.00243
169	0.01591	0.00562	0.005044	0.004418	-0.0035
169.2	0.015811	0.005643	0.00538	0.004644	-0.00369
169.4	0.015185	0.005546	0.005577	0.004914	-0.00383
169.6	0.01536	0.005996	0.005805	0.005254	-0.00417
169.8	0.015352	0.006686	0.005851	0.005801	-0.0036
170	0.014926	0.006314	0.005786	0.005729	-0.00368
170.2	0.015419	0.005966	0.005761	0.005454	-0.00364
170.4	0.015483	0.005903	0.005911	0.005742	-0.00337
170.6	0.015635	0.005734	0.006593	0.006504	-0.00259
170.8	0.01594	0.0057	0.007259	0.006984	-0.0022
171	0.015767	0.005283	0.006987	0.006891	-0.00163
171.2	0.015676	0.004695	0.00679	0.006444	-0.00136
171.4	0.015924	0.0046	0.007025	0.006637	-0.00094
171.6	0.016653	0.005459	0.0079	0.007207	-0.00025
171.8	0.016574	0.005708	0.007762	0.007061	-0.0005
172	0.016608	0.005288	0.007639	0.006686	-0.00042
172.2	0.016373	0.005154	0.007529	0.006354	-0.00035
172.4	0.015879	0.00533	0.00747	0.00602	-0.0006
172.6	0.015955	0.004692	0.007251	0.005194	-0.00146
172.8	0.015735	0.004179	0.007111	0.004676	-0.00219
173	0.015254	0.004222	0.006526	0.0044	-0.00285
173.2	0.01556	0.004549	0.006778	0.004217	-0.00299
173.4	0.015298	0.004616	0.006657	0.004007	-0.00314
173.6	0.015055	0.004526	0.006156	0.003501	-0.00375
173.8	0.01499	0.004996	0.005866	0.0033	-0.00402
174	0.01469	0.004868	0.0056	0.003081	-0.00455
174.2	0.014565	0.00499	0.005858	0.003169	-0.0042
174.4	0.014882	0.004959	0.006084	0.003519	-0.00445
174.6	0.015146	0.005159	0.006511	0.004023	-0.00428
174.8	0.015602	0.005373	0.006523	0.004467	-0.00382
175	0.015834	0.00555	0.006448	0.004554	-0.00377
175.2	0.016464	0.005594	0.006869	0.004357	-0.0038
175.4	0.016309	0.005432	0.007029	0.005013	-0.00354
175.6	0.017038	0.005806	0.007679	0.005761	-0.0029
175.8	0.016947	0.005422	0.007516	0.005482	-0.00324
176	0.016718	0.005111	0.008042	0.005861	-0.00248
176.2	0.016722	0.005435	0.007927	0.005973	-0.00203
176.4	0.01673	0.005174	0.007926	0.005905	-0.00205
176.6	0.016396	0.004828	0.007882	0.005986	-0.0022
176.8	0.016657	0.005179	0.008528	0.006274	-0.00179
177	0.016197	0.004912	0.008116	0.005917	-0.00204
177.2	0.016263	0.004676	0.008331	0.005703	-0.00198
177.4	0.015775	0.004306	0.00836	0.00554	-0.00237
177.6	0.015858	0.004755	0.008339	0.004999	-0.00243
177.8	0.015911	0.00569	0.008417	0.005388	-0.00195
178	0.015612	0.005957	0.008603	0.005171	-0.00181
178.2	0.015651	0.005677	0.008662	0.005226	-0.00196
178.4	0.015838	0.005504	0.008216	0.005258	-0.00273
178.6	0.015977	0.005441	0.008458	0.005319	-0.00241
178.8	0.015907	0.004977	0.008009	0.005402	-0.00279
179	0.016226	0.005317	0.007793	0.005413	-0.00311
179.2	0.016708	0.00527	0.00769	0.005128	-0.00317
179.4	0.016535	0.00488	0.007515	0.005476	-0.00303
179.6	0.016966	0.004988	0.007343	0.005041	-0.0033
179.8	0.016629	0.004718	0.006958	0.004404	-0.00359
180	0.016084	0.004635	0.006713	0.004356	-0.00343
180.2	0.016187	0.004722	0.006406	0.004154	-0.00334
180.4	0.016053	0.004854	0.006436	0.004192	-0.00316
180.6	0.015867	0.005351	0.006872	0.004975	-0.00247
180.8	0.016222	0.005521	0.006959	0.00491	-0.0026
181	0.015652	0.005256	0.006322	0.004654	-0.00307
181.2	0.015896	0.005735	0.00665	0.005162	-0.00285
181.4	0.015432	0.006002	0.006288	0.005453	-0.00239
181.6	0.015484	0.006255	0.006042	0.005138	-0.00215
181.8	0.0153	0.006019	0.005613	0.005167	-0.00241
182	0.015156	0.005686	0.005959	0.005041	-0.00246
182.2	0.015287	0.00519	0.006074	0.00552	-0.00244
182.4	0.015989	0.005297	0.006285	0.005767	-0.00289
182.6	0.015941	0.005583	0.006488	0.005825	-0.00288
182.8	0.015636	0.005446	0.006283	0.006197	-0.00313
183	0.01627	0.005857	0.006695	0.006159	-0.00303
183.2	0.016911	0.006161	0.007449	0.006324	-0.00333
183.4	0.016628	0.005988	0.007957	0.006425	-0.00336
183.6	0.016852	0.006271	0.007969	0.005964	-0.00316
183.8	0.016671	0.006004	0.007605	0.005685	-0.00305
184	0.016382	0.005667	0.007235	0.005116	-0.00322
184.2	0.016593	0.005313	0.007578	0.004598	-0.00305
184.4	0.01637	0.005241	0.006998	0.004171	-0.00324
184.6	0.016297	0.005484	0.007396	0.004252	-0.00276
184.8	0.016519	0.005659	0.007085	0.003857	-0.00317
185	0.016036	0.005512	0.00678	0.003878	-0.00328
185.2	0.015791	0.005508	0.006547	0.004124	-0.00307
185.4	0.015574	0.005177	0.006182	0.003823	-0.00311
185.6	0.015762	0.004949	0.00603	0.003458	-0.00368
185.8	0.015996	0.005245	0.00599	0.003639	-0.004
186	0.016154	0.005355	0.006477	0.003763	-0.0036
186.2	0.016517	0.005748	0.006544	0.004216	-0.00361
186.4	0.016428	0.006063	0.006313	0.004389	-0.00375
186.6	0.016418	0.006413	0.006563	0.004423	-0.00363
186.8	0.016745	0.006642	0.007143	0.005233	-0.0031
187	0.01721	0.007145	0.007788	0.005738	-0.00284
187.2	0.017417	0.007483	0.008595	0.006212	-0.00263
187.4	0.016811	0.006983	0.008502	0.005881	-0.00214
187.6	0.016751	0.00655	0.007718	0.005883	-0.00214
187.8	0.016867	0.006102	0.007329	0.005653	-0.0022
188	0.016328	0.005278	0.006964	0.004633	-0.00275
188.2	0.015515	0.00476	0.00666	0.004329	-0.00254
188.4	0.015608	0.004668	0.00611	0.004153	-0.00271
188.6	0.01507	0.004677	0.006032	0.003682	-0.00285
188.8	0.014641	0.00462	0.005465	0.003348	-0.00278
189	0.014561	0.004299	0.005495	0.003482	-0.00276
189.2	0.014335	0.004422	0.00519	0.003544	-0.00267
189.4	0.014299	0.004464	0.005403	0.00344	-0.0025
189.6	0.013933	0.004653	0.005287	0.003355	-0.0028
189.8	0.014062	0.00449	0.004932	0.002893	-0.0034
190	0.013836	0.004248	0.004873	0.002991	-0.00325
190.2	0.013924	0.004617	0.005277	0.003794	-0.00319
190.4	0.014083	0.00488	0.005546	0.004194	-0.00313
190.6	0.014317	0.005136	0.005654	0.004451	-0.00312
190.8	0.014275	0.005325	0.006342	0.005169	-0.00277
191	0.014999	0.005889	0.0072	0.005778	-0.00247
191.2	0.014835	0.006247	0.007777	0.005976	-0.00241
191.4	0.015062	0.005976	0.007371	0.005905	-0.00251
191.6	0.015551	0.006556	0.007213	0.006452	-0.00282
191.8	0.015441	0.006836	0.007186	0.006037	-0.0027
192	0.014931	0.006367	0.006926	0.005486	-0.00295
192.2	0.015135	0.006366	0.006772	0.005583	-0.00277
192.4	0.014804	0.00594	0.006174	0.004855	-0.00355
192.6	0.014157	0.005601	0.005934	0.004259	-0.0037
192.8	0.014491	0.005696	0.006105	0.004601	-0.00316
193	0.015043	0.005775	0.006278	0.004945	-0.00318
193.2	0.015032	0.005614	0.006154	0.004801	-0.00298
193.4	0.014904	0.004859	0.006052	0.004474	-0.00288
193.6	0.01446	0.004009	0.0054	0.003826	-0.00386
193.8	0.015002	0.003766	0.004955	0.003982	-0.00373
194	0.015254	0.003826	0.005174	0.00467	-0.00346
194.2	0.015129	0.003692	0.005123	0.004997	-0.00357
194.4	0.015322	0.003601	0.004972	0.005215	-0.0035
194.6	0.016282	0.003892	0.005514	0.00558	-0.00288
194.8	0.016134	0.003437	0.005724	0.005146	-0.00273
195	0.016718	0.003996	0.006301	0.005414	-0.00234
195.2	0.017159	0.004257	0.006196	0.005491	-0.00257
195.4	0.016977	0.00429	0.005525	0.005138	-0.00286
195.6	0.016719	0.004517	0.005296	0.005085	-0.00289
195.8	0.016679	0.00468	0.005347	0.004707	-0.00276
196	0.01666	0.00483	0.005314	0.004799	-0.00274
196.2	0.016495	0.004943	0.005333	0.004671	-0.00304
196.4	0.016134	0.005041	0.005263	0.004185	-0.00343
196.6	0.016116	0.005416	0.005321	0.004102	-0.0035
196.8	0.015924	0.00585	0.005502	0.004029	-0.00366
197	0.01613	0.005962	0.005932	0.003398	-0.0039
197.2	0.015592	0.006097	0.005803	0.002711	-0.00388
197.4	0.015301	0.005855	0.005762	0.002606	-0.00373
197.6	0.01561	0.006247	0.005923	0.002624	-0.00404
197.8	0.016096	0.006973	0.006795	0.003308	-0.00311
198	0.015946	0.007115	0.006973	0.003447	-0.00289
198.2	0.016539	0.00714	0.007792	0.004189	-0.00246
198.4	0.016863	0.007243	0.008064	0.004322	-0.00205
198.6	0.017119	0.007343	0.008336	0.004566	-0.00175
198.8	0.016532	0.006528	0.007654	0.003867	-0.00194
199	0.017017	0.006261	0.007708	0.004296	-0.00182
199.2	0.017323	0.006251	0.007419	0.00482	-0.00186
199.4	0.017216	0.00611	0.007277	0.004744	-0.0017
199.6	0.017606	0.005917	0.00716	0.005397	-0.00131
199.8	0.017737	0.006266	0.00725	0.005788	-0.00111
200	0.017673	0.006465	0.007434	0.006054	-0.0012
200.2	0.017743	0.006403	0.007294	0.006054	-0.00122
200.4	0.018218	0.006613	0.007225	0.00607	-0.00124
200.6	0.018568	0.006809	0.006854	0.006046	-0.00143
200.8	0.018435	0.006774	0.007207	0.005956	-0.00176
201	0.018127	0.006723	0.007118	0.005581	-0.00207
201.2	0.018191	0.006769	0.00693	0.005696	-0.00234
201.4	0.018631	0.006601	0.007275	0.005823	-0.00235
201.6	0.018279	0.006319	0.0073	0.005579	-0.00271
201.8	0.018186	0.006329	0.007624	0.005466	-0.00279
202	0.018329	0.006126	0.00756	0.005122	-0.00287
202.2	0.018221	0.005846	0.007756	0.00479	-0.00307
202.4	0.017602	0.00534	0.006991	0.004247	-0.00363
202.6	0.017118	0.005044	0.006604	0.003889	-0.00386
202.8	0.01693	0.004572	0.006059	0.003368	-0.00373
203	0.017282	0.004717	0.006136	0.003694	-0.00344
203.2	0.017842	0.005742	0.006753	0.003936	-0.00297
203.4	0.017685	0.005906	0.006493	0.003848	-0.00284
203.6	0.017325	0.006009	0.006111	0.004182	-0.00287
203.8	0.017273	0.006548	0.005887	0.004282	-0.00252
204	0.017027	0.00652	0.005682	0.004166	-0.00241
204.2	0.017059	0.006271	0.005164	0.0045	-0.00218
204.4	0.017745	0.006817	0.005095	0.005273	-0.00189
204.6	0.017204	0.006718	0.00523	0.005595	-0.0019
204.8	0.016584	0.006534	0.005366	0.005585	-0.00211
205	0.01637	0.006287	0.005607	0.005539	-0.00224
205.2	0.016166	0.006007	0.005462	0.006013	-0.00253
205.4	0.016098	0.005801	0.005717	0.00638	-0.00267
205.6	0.015402	0.005334	0.005995	0.006222	-0.00296
205.8	0.015064	0.005394	0.006221	0.006246	-0.00325
206	0.015268	0.005448	0.006737	0.00618	-0.00281
206.2	0.014562	0.005356	0.007013	0.006224	-0.00308
206.4	0.01451	0.005008	0.006926	0.00625	-0.00354
206.6	0.014523	0.005534	0.007035	0.00644	-0.00286
206.8	0.015132	0.005859	0.007463	0.006554	-0.00231
207	0.015628	0.006418	0.007928	0.006812	-0.0019
207.2	0.016337	0.007128	0.008438	0.006698	-0.00149
207.4	0.016258	0.006914	0.007867	0.006286	-0.00187
207.6	0.016383	0.007064	0.007659	0.006113	-0.00183
207.8	0.016699	0.007364	0.007414	0.006316	-0.00129
208	0.017342	0.007397	0.007551	0.006073	-0.00079
208.2	0.017411	0.007167	0.007295	0.005817	-0.00088
208.4	0.017929	0.007304	0.006906	0.005323	-0.00095
208.6	0.017799	0.007064	0.007534	0.004903	-0.00068
208.8	0.018048	0.006748	0.00695	0.00401	-0.00055
209	0.018569	0.006592	0.006851	0.004263	-0.0007
209.2	0.018925	0.006958	0.006798	0.004852	-0.00061
209.4	0.019046	0.007127	0.006976	0.00508	-0.00064
209.6	0.018337	0.006698	0.006679	0.004776	-0.00073
209.8	0.018536	0.006463	0.006563	0.00452	-0.00093
210	0.018577	0.006159	0.00667	0.004404	-0.00116
210.2	0.017598	0.005704	0.006424	0.003786	-0.00182
210.4	0.017401	0.004801	0.00575	0.003039	-0.00276
210.6	0.01739	0.005104	0.006064	0.003478	-0.0029
210.8	0.017053	0.005182	0.006173	0.003318	-0.00292
211	0.016791	0.005219	0.00656	0.003491	-0.00293
211.2	0.017275	0.005576	0.006483	0.003649	-0.0033
211.4	0.016188	0.005446	0.006297	0.003433	-0.00367
211.6	0.015805	0.005723	0.006729	0.003821	-0.00369
211.8	0.01548	0.005899	0.006627	0.003897	-0.00388
212	0.015615	0.006232	0.006629	0.003998	-0.0035
212.2	0.015542	0.006291	0.006805	0.00351	-0.00356
212.4	0.016259	0.006976	0.007361	0.003528	-0.00311
212.6	0.01635	0.007613	0.008172	0.004041	-0.00202
212.8	0.017001	0.008096	0.008	0.004302	-0.00153
213	0.017824	0.008883	0.008396	0.005469	-0.00156
213.2	0.018417	0.009505	0.008861	0.006178	-0.00119
213.4	0.018944	0.009408	0.008518	0.005848	-0.0012
213.6	0.01942	0.009362	0.008943	0.005987	-0.00092
213.8	0.019757	0.009359	0.009112	0.006104	-0.00077
214	0.020278	0.009318	0.00966	0.006405	-0.00077
214.2	0.02009	0.009073	0.009855	0.005909	-0.0007
214.4	0.020379	0.008859	0.010024	0.006509	-0.00104
214.6	0.021056	0.009466	0.010508	0.006584	-0.00077
214.8	0.020806	0.009156	0.010367	0.006373	-0.00082
215	0.02043	0.008594	0.010014	0.006429	-0.0011
215.2	0.020248	0.008243	0.009585	0.006316	-0.00167
215.4	0.019385	0.007666	0.009265	0.005863	-0.00186
215.6	0.018892	0.00754	0.009035	0.005954	-0.00204
215.8	0.018466	0.006785	0.008422	0.005293	-0.00268
216	0.018516	0.007047	0.008423	0.005251	-0.00246
216.2	0.018172	0.007023	0.008294	0.004609	-0.00231
216.4	0.018229	0.007495	0.008466	0.004912	-0.00238
216.6	0.017956	0.007252	0.007887	0.004658	-0.00281
216.8	0.017384	0.006874	0.007272	0.00464	-0.00327
217	0.016908	0.006873	0.00724	0.004469	-0.00336
217.2	0.017142	0.007109	0.007454	0.004176	-0.0035
217.4	0.01688	0.006925	0.007112	0.003599	-0.00324
217.6	0.016281	0.007083	0.007336	0.003791	-0.00293
217.8	0.016486	0.00745	0.007573	0.004084	-0.00252
218	0.016651	0.007777	0.007837	0.004177	-0.00237
218.2	0.016275	0.007714	0.007535	0.004218	-0.00215
218.4	0.017069	0.008131	0.007795	0.00451	-0.00228
218.6	0.017499	0.008495	0.007725	0.004472	-0.00188
218.8	0.016701	0.007959	0.006905	0.004396	-0.00233
219	0.016868	0.007848	0.006661	0.004567	-0.00234
219.2	0.016822	0.007295	0.006102	0.004128	-0.00282
219.4	0.016511	0.007206	0.005798	0.004044	-0.0027
219.6	0.016532	0.007026	0.005868	0.004161	-0.00304
219.8	0.01724	0.007075	0.006043	0.003872	-0.00336
220	0.017317	0.007799	0.006102	0.004408	-0.00281
220.2	0.017841	0.008383	0.006578	0.004923	-0.00266
220.4	0.01809	0.008694	0.007008	0.005194	-0.0029
220.6	0.017576	0.008314	0.006714	0.00499	-0.0029
220.8	0.017464	0.008151	0.007038	0.005281	-0.00248
221	0.01806	0.008848	0.007774	0.005637	-0.00199
221.2	0.018383	0.009226	0.008599	0.006142	-0.00195
221.4	0.018368	0.008927	0.008519	0.005899	-0.00189
221.6	0.018196	0.008974	0.009148	0.00522	-0.00178
221.8	0.018578	0.009177	0.00944	0.005348	-0.00184
222	0.018814	0.009111	0.009362	0.005509	-0.00169
222.2	0.019172	0.009021	0.009433	0.005179	-0.00185
222.4	0.01864	0.008712	0.008656	0.004789	-0.00209
222.6	0.018979	0.008748	0.008125	0.004704	-0.00178
222.8	0.018317	0.008283	0.00712	0.004025	-0.00243
223	0.018186	0.00766	0.007276	0.004012	-0.0028
223.2	0.017846	0.007086	0.006809	0.003821	-0.00288
223.4	0.017985	0.006862	0.007525	0.003608	-0.00278
223.6	0.018004	0.006841	0.007667	0.003883	-0.00274
223.8	0.01809	0.007066	0.00803	0.003982	-0.00261
224	0.017819	0.007	0.007651	0.004535	-0.00241
224.2	0.017935	0.007098	0.007718	0.004336	-0.00241
224.4	0.017551	0.006614	0.007407	0.004048	-0.00237
224.6	0.018096	0.006812	0.007752	0.004575	-0.00206
224.8	0.018056	0.006992	0.007928	0.004411	-0.00175
225	0.018003	0.007683	0.008345	0.004708	-0.0019
225.2	0.017775	0.007664	0.008782	0.004594	-0.00145
225.4	0.01758	0.00765	0.008836	0.003807	-0.00143
225.6	0.018019	0.007534	0.009129	0.003535	-0.00123
225.8	0.018268	0.007569	0.008902	0.003542	-0.00163
226	0.017592	0.007496	0.008766	0.00371	-0.0019
226.2	0.017373	0.007295	0.008162	0.003453	-0.00244
226.4	0.017508	0.007434	0.007546	0.003831	-0.00224
226.6	0.018308	0.007761	0.007917	0.004502	-0.00162
226.8	0.017942	0.007689	0.008181	0.005072	-0.00155
227	0.018399	0.0071	0.008972	0.00552	-0.00148
227.2	0.018314	0.006918	0.008627	0.005501	-0.00151
227.4	0.018396	0.007055	0.008775	0.005586	-0.0018
227.6	0.017885	0.007365	0.00878	0.006067	-0.00203
227.8	0.017957	0.007429	0.008332	0.006206	-0.00245
228	0.01805	0.007547	0.008064	0.006648	-0.00214
228.2	0.018347	0.007883	0.008434	0.006395	-0.00225
228.4	0.018253	0.008079	0.008561	0.006625	-0.00215
228.6	0.018506	0.008511	0.008638	0.006608	-0.00231
228.8	0.017618	0.00859	0.008008	0.005735	-0.00249
229	0.017616	0.008503	0.007574	0.005555	-0.00289
229.2	0.017124	0.008061	0.007138	0.004858	-0.00215
229.4	0.017831	0.00837	0.007425	0.004781	-0.00223
229.6	0.017491	0.007793	0.006775	0.004089	-0.00264
229.8	0.016961	0.007734	0.006796	0.003944	-0.00304
230	0.01684	0.007712	0.006797	0.004195	-0.00267
230.2	0.016935	0.007129	0.006374	0.003745	-0.00271
230.4	0.017109	0.006748	0.006525	0.003901	-0.00255
230.6	0.017683	0.006638	0.00687	0.00406	-0.00211
230.8	0.017829	0.006676	0.00733	0.004231	-0.0017
231	0.018402	0.006748	0.00775	0.004414	-0.0013
231.2	0.018469	0.006518	0.007586	0.004006	-0.00118
231.4	0.018186	0.006652	0.007781	0.003801	-0.00158
231.6	0.018127	0.006931	0.007944	0.004124	-0.00173
231.8	0.018915	0.007232	0.00835	0.004666	-0.00169
232	0.019029	0.007599	0.008916	0.004893	-0.00137
232.2	0.018845	0.007743	0.009164	0.004764	-0.00142
232.4	0.019158	0.007886	0.009238	0.005036	-0.00145
232.6	0.019509	0.007923	0.008706	0.004869	-0.00183
232.8	0.019258	0.007633	0.008223	0.004501	-0.00183
233	0.019766	0.007411	0.008037	0.004634	-0.0017
233.2	0.019893	0.007344	0.007795	0.004193	-0.00166
233.4	0.019896	0.007353	0.007498	0.004158	-0.0022
233.6	0.019048	0.007089	0.006954	0.003778	-0.00273
233.8	0.019068	0.007228	0.007052	0.004195	-0.00282
234	0.018962	0.007342	0.006871	0.004533	-0.00276
234.2	0.018966	0.007531	0.00694	0.004786	-0.00309
234.4	0.019442	0.007629	0.007369	0.005549	-0.00268
234.6	0.019461	0.008294	0.007809	0.005954	-0.00215
234.8	0.019326	0.008553	0.008342	0.006153	-0.00152
235	0.019701	0.008694	0.008864	0.006193	-0.00105
235.2	0.019444	0.008521	0.008666	0.006105	-0.00104
235.4	0.018999	0.008525	0.008389	0.006119	-0.00169
235.6	0.019131	0.008742	0.008344	0.006553	-0.00144
235.8	0.018848	0.008719	0.008506	0.006672	-0.0012
236	0.018131	0.008513	0.00796	0.006369	-0.00145
236.2	0.018056	0.008263	0.007794	0.006448	-0.00114
236.4	0.018493	0.008328	0.007427	0.006705	-0.00112
236.6	0.018216	0.007807	0.007094	0.006516	-0.00102
236.8	0.01811	0.007374	0.006911	0.005924	-0.00135
237	0.017756	0.007093	0.006052	0.005707	-0.00172
237.2	0.017482	0.006597	0.005451	0.005084	-0.00248
237.4	0.01702	0.00612	0.004591	0.004734	-0.00314
237.6	0.017128	0.006418	0.004653	0.005169	-0.00311
237.8	0.017511	0.007119	0.005027	0.005884	-0.00275
238	0.018429	0.007446	0.005295	0.006081	-0.00235
238.2	0.018683	0.007577	0.005639	0.006318	-0.00194
238.4	0.019103	0.007769	0.006646	0.006638	-0.00115
238.6	0.019235	0.008298	0.00727	0.006601	-0.00067
238.8	0.019964	0.008519	0.008081	0.006611	-0.00019
239	0.01997	0.008604	0.008354	0.006464	3.74e-05
239.2	0.020574	0.009301	0.008889	0.007346	0.000145
239.4	0.020659	0.009045	0.008555	0.006925	-0.00023
239.6	0.020487	0.009075	0.008876	0.00665	0.00011
239.8	0.020668	0.009227	0.009587	0.006776	1.75e-06
240	0.020422	0.009133	0.009299	0.006365	-0.00016
240.2	0.020316	0.009152	0.009358	0.006581	0.000174
240.4	0.020341	0.00913	0.009232	0.006112	-0.00024
240.6	0.019916	0.008812	0.009014	0.005919	-0.00089
240.8	0.019375	0.008699	0.008325	0.00538	-0.00177
241	0.018917	0.008347	0.00779	0.004757	-0.00233
241.2	0.018841	0.008138	0.007782	0.004114	-0.00322
241.4	0.018605	0.007861	0.00709	0.003743	-0.00334
241.6	0.018482	0.007835	0.007417	0.004241	-0.00327
241.8	0.018565	0.007835	0.007609	0.004436	-0.00324
242	0.018908	0.007579	0.007689	0.004319	-0.00291
242.2	0.018829	0.00739	0.00814	0.00451	-0.00304
242.4	0.019104	0.007619	0.008704	0.004877	-0.00286
242.6	0.018847	0.007219	0.008522	0.004953	-0.0028
242.8	0.018958	0.007217	0.009285	0.005246	-0.00283
243	0.018637	0.007454	0.009108	0.005768	-0.00232
243.2	0.0191	0.00811	0.009753	0.006492	-0.00192
243.4	0.018976	0.007743	0.00952	0.006308	-0.00201
243.6	0.018674	0.007896	0.010187	0.006523	-0.0017
243.8	0.018584	0.008398	0.010209	0.006717	-0.00159
244	0.0185	0.008783	0.009581	0.006452	-0.00153
244.2	0.018283	0.009031	0.009438	0.006411	-0.00161
244.4	0.018364	0.009223	0.009265	0.006168	-0.00194
244.6	0.018214	0.00881	0.009033	0.00658	-0.00203
244.8	0.017674	0.00842	0.00888	0.005644	-0.00226
245	0.017193	0.008354	0.008585	0.004683	-0.00227
245.2	0.016485	0.008011	0.007755	0.004193	-0.00271
245.4	0.016788	0.007722	0.007692	0.004171	-0.00284
245.6	0.016164	0.007317	0.007388	0.003989	-0.0033
245.8	0.016223	0.0072	0.007135	0.00375	-0.00334
246	0.016462	0.006915	0.006776	0.00351	-0.0036
246.2	0.015593	0.006235	0.006068	0.002917	-0.00431
246.4	0.015585	0.006267	0.005829	0.003248	-0.00411
246.6	0.016105	0.006562	0.006272	0.003641	-0.00336
246.8	0.01629	0.00662	0.006316	0.004116	-0.00305
247	0.016298	0.00694	0.005766	0.004476	-0.00278
247.2	0.017025	0.007813	0.00637	0.005184	-0.00289
247.4	0.017043	0.008342	0.006013	0.005779	-0.00323
247.6	0.017092	0.008579	0.006329	0.005738	-0.00327
247.8	0.018189	0.009125	0.006507	0.006003	-0.00342
248	0.018744	0.009242	0.006448	0.006349	-0.00325
248.2	0.01916	0.00951	0.006824	0.006931	-0.00244
248.4	0.019961	0.009937	0.007475	0.007431	-0.00186
248.6	0.020271	0.01012	0.008122	0.0083	-0.00101
248.8	0.020109	0.010297	0.008336	0.007841	-0.00084
249	0.020033	0.010365	0.008459	0.007386	-0.00086
249.2	0.019942	0.009928	0.00837	0.007099	-0.00116
249.4	0.020626	0.009705	0.009316	0.007417	-0.00115
249.6	0.020698	0.009656	0.009118	0.006774	-0.00113
249.8	0.020726	0.009474	0.009108	0.006394	-0.00104
250	0.020452	0.009409	0.00929	0.005658	-0.00113
250.2	0.020627	0.009834	0.00957	0.005638	-0.00071
250.4	0.021568	0.010076	0.010031	0.006234	-2.4e-05
250.6	0.02182	0.010334	0.010194	0.006633	0.000717
250.8	0.021941	0.009797	0.009967	0.006701	0.00053
251	0.021597	0.010038	0.009721	0.006608	2.22e-06
251.2	0.021468	0.010069	0.009768	0.007064	-0.00026
251.4	0.021155	0.009649	0.009565	0.006783	-0.00088
251.6	0.021126	0.008882	0.009651	0.006549	-0.00143
251.8	0.021381	0.008606	0.00895	0.006531	-0.00122
252	0.020309	0.008497	0.008395	0.006739	-0.00136
252.2	0.020022	0.00838	0.008665	0.006845	-0.00109
252.4	0.01875	0.008065	0.008322	0.006879	-0.00134
252.6	0.018329	0.007966	0.008243	0.007736	-0.00155
252.8	0.017584	0.007648	0.007411	0.007067	-0.00232
253	0.017259	0.007328	0.007327	0.007014	-0.00289
253.2	0.016397	0.00676	0.007095	0.007103	-0.00368
253.4	0.01688	0.00716	0.00738	0.007654	-0.00374
253.6	0.016547	0.007038	0.006854	0.006909	-0.00371
253.8	0.016037	0.006549	0.006713	0.00684	-0.0036
254	0.015854	0.006524	0.006653	0.00661	-0.00353
254.2	0.016146	0.006718	0.006586	0.006847	-0.00339
254.4	0.016384	0.006455	0.006632	0.007105	-0.00273
254.6	0.016978	0.006764	0.007087	0.006925	-0.00227
254.8	0.016923	0.006336	0.007092	0.006174	-0.00285
255	0.016998	0.006543	0.007085	0.005857	-0.00308
255.2	0.017965	0.006593	0.007709	0.00568	-0.00283
255.4	0.018624	0.006775	0.008336	0.005366	-0.00263
255.6	0.018693	0.006551	0.008604	0.004906	-0.00283
255.8	0.019191	0.006586	0.008665	0.004599	-0.00237
256	0.01817	0.006565	0.008539	0.004408	-0.00297
256.2	0.018699	0.006696	0.009037	0.004514	-0.00252
256.4	0.01911	0.00701	0.008993	0.004854	-0.00236
256.6	0.019561	0.007533	0.009285	0.005188	-0.00207
256.8	0.019587	0.007632	0.009514	0.00515	-0.00213
257	0.020325	0.007869	0.010326	0.005723	-0.00232
257.2	0.019494	0.008011	0.010092	0.005855	-0.00247
257.4	0.019895	0.008557	0.010702	0.006227	-0.00177
257.6	0.019251	0.007747	0.010077	0.005893	-0.00197
257.8	0.018947	0.007788	0.009855	0.006006	-0.00198
258	0.018865	0.008356	0.009763	0.006503	-0.00157
258.2	0.019067	0.009003	0.010031	0.006665	-0.0017
258.4	0.019151	0.009084	0.009919	0.006923	-0.00146
258.6	0.019394	0.009806	0.010096	0.007048	-0.00184
258.8	0.018837	0.009255	0.009279	0.006944	-0.00235
259	0.019369	0.009625	0.009254	0.00755	-0.00203
259.2	0.019718	0.009318	0.009242	0.007657	-0.00174
259.4	0.019479	0.009196	0.008936	0.007443	-0.00206
259.6	0.019562	0.009	0.00875	0.007524	-0.00201
259.8	0.019734	0.009084	0.008338	0.007496	-0.0019
260	0.019176	0.00897	0.007554	0.007283	-0.00265
260.2	0.020222	0.009303	0.00779	0.007739	-0.00204
260.4	0.020464	0.009322	0.007755	0.007714	-0.00171
260.6	0.0204	0.009229	0.008204	0.007408	-0.00153
260.8	0.02038	0.009183	0.008611	0.007728	-0.00157
261	0.020847	0.009731	0.008613	0.00772	-0.00155
261.2	0.0198	0.00968	0.00818	0.007194	-0.00162
261.4	0.019911	0.009397	0.008756	0.006491	-0.00156
261.6	0.019553	0.009237	0.008253	0.006127	-0.00215
261.8	0.020334	0.00964	0.008817	0.006152	-0.00195
262	0.020616	0.009716	0.008651	0.005906	-0.00191
262.2	0.020235	0.009368	0.008454	0.005617	-0.00245
262.4	0.020303	0.008994	0.008327	0.005605	-0.0027
262.6	0.020681	0.009119	0.008191	0.005479	-0.00256
262.8	0.020991	0.008591	0.007956	0.005609	-0.00207
263	0.021397	0.008378	0.008091	0.005938	-0.00231
263.2	0.021175	0.00767	0.007759	0.005429	-0.00252
263.4	0.020673	0.007621	0.007646	0.005123	-0.00302
263.6	0.021064	0.008073	0.00841	0.005988	-0.00231
263.8	0.021359	0.008436	0.008291	0.006294	-0.00231
264	0.021238	0.008423	0.007974	0.006426	-0.00235
264.2	0.021973	0.009028	0.008487	0.006775	-0.0013
264.4	0.021975	0.009521	0.00899	0.007038	-0.00061
264.6	0.021694	0.009495	0.009129	0.0069	-0.00035
264.8	0.021904	0.010324	0.009247	0.007296	7.62e-05
265	0.022333	0.010934	0.009089	0.006935	0.000238
265.2	0.021744	0.01078	0.009106	0.006677	0.000148
265.4	0.022055	0.011095	0.00951	0.006682	0.000221
265.6	0.022359	0.011278	0.009587	0.006411	-0.00036
265.8	0.022438	0.011408	0.009138	0.006323	-0.00023
266	0.022102	0.010989	0.008528	0.005866	-0.00044
266.2	0.021582	0.010672	0.008306	0.006068	-0.0008
266.4	0.021675	0.010423	0.008308	0.006335	-0.00087
266.6	0.021608	0.010365	0.008111	0.006676	-0.0005
266.8	0.021267	0.009942	0.00853	0.007037	-0.00074
267	0.020352	0.009236	0.008076	0.007051	-0.00182
267.2	0.02018	0.009159	0.00826	0.006856	-0.00207
267.4	0.020333	0.009458	0.009163	0.007406	-0.00205
267.6	0.020851	0.009681	0.009608	0.008021	-0.00148
267.8	0.020561	0.009097	0.008871	0.007832	-0.00176
268	0.020472	0.008812	0.008916	0.00754	-0.0015
268.2	0.020513	0.009129	0.009308	0.007774	-0.00098
268.4	0.020853	0.009035	0.009303	0.008105	-0.00087
268.6	0.021623	0.009293	0.009838	0.00839	-0.00075
268.8	0.022019	0.009374	0.009785	0.008516	-0.00052
269	0.021976	0.009115	0.009571	0.0081	-0.00038
269.2	0.02287	0.009433	0.009655	0.008547	-0.00046
269.4	0.023044	0.009784	0.009753	0.008374	-0.00063
269.6	0.023412	0.009835	0.009787	0.007935	-0.00082
269.8	0.023184	0.009908	0.009621	0.008035	-0.00066
270	0.023028	0.009939	0.009455	0.007641	-0.00074
270.2	0.022879	0.009958	0.009245	0.007691	-0.00061
270.4	0.023362	0.010072	0.009544	0.007749	-0.00013
270.6	0.022639	0.010111	0.008993	0.007007	-0.00033
270.8	0.022318	0.010068	0.009362	0.006525	-0.00084
271	0.022121	0.009684	0.009071	0.006332	-0.00155
271.2	0.02213	0.0096	0.009798	0.005949	-0.00158
271.4	0.021177	0.009464	0.009845	0.005925	-0.00201
271.6	0.020669	0.009149	0.009357	0.005767	-0.0025
271.8	0.020241	0.008951	0.009008	0.005745	-0.00314
272	0.020245	0.009554	0.009016	0.0061	-0.00285
272.2	0.020258	0.009297	0.009068	0.006493	-0.00303
272.4	0.020758	0.008869	0.00846	0.006713	-0.00364
272.6	0.020176	0.008971	0.008506	0.007083	-0.00328
272.8	0.020085	0.00903	0.008017	0.006979	-0.00289
273	0.020605	0.009184	0.008115	0.00711	-0.00261
273.2	0.021715	0.009902	0.008433	0.008087	-0.00265
273.4	0.021642	0.009733	0.008699	0.00799	-0.00259
273.6	0.021906	0.009856	0.009009	0.007793	-0.00265
273.8	0.021829	0.009812	0.008839	0.007934	-0.00242
274	0.022043	0.01026	0.008444	0.007776	-0.00226
274.2	0.022131	0.010108	0.008552	0.007636	-0.00232
274.4	0.021695	0.009554	0.008218	0.007299	-0.00233
274.6	0.021234	0.009493	0.008047	0.006728	-0.00283
274.8	0.021162	0.009047	0.008741	0.006845	-0.00275
275	0.020519	0.00849	0.008817	0.006623	-0.0031
275.2	0.020384	0.008396	0.009196	0.006646	-0.00311
275.4	0.019607	0.007835	0.008966	0.006479	-0.00378
275.6	0.019315	0.007633	0.008748	0.006638	-0.00408
275.8	0.019581	0.007751	0.008835	0.006732	-0.00404
276	0.019212	0.007644	0.008632	0.006753	-0.00396
276.2	0.019322	0.007112	0.008752	0.006833	-0.00378
276.4	0.019781	0.007131	0.008566	0.006631	-0.00369
276.6	0.019851	0.007714	0.009111	0.007099	-0.00271
276.8	0.020992	0.007731	0.009922	0.007519	-0.0023
277	0.021841	0.00781	0.010399	0.007613	-0.00188
277.2	0.022162	0.008669	0.010919	0.008095	-0.00188
277.4	0.022153	0.009012	0.011149	0.007923	-0.00139
277.6	0.022584	0.00976	0.011342	0.007992	-0.00141
277.8	0.023093	0.009892	0.010851	0.008274	-0.00097
278	0.022963	0.010634	0.010592	0.008334	-0.00077
278.2	0.022823	0.010587	0.010439	0.008504	-0.00068
278.4	0.023328	0.010553	0.010048	0.008265	-0.0007
278.6	0.023473	0.010782	0.009655	0.007772	-0.00066
278.8	0.022845	0.010155	0.009694	0.007409	-0.00063
279	0.022873	0.009977	0.009481	0.007411	-0.00105
279.2	0.022691	0.00949	0.009128	0.007112	-0.00131
279.4	0.020842	0.008889	0.008373	0.006287	-0.00219
279.6	0.020676	0.009276	0.008716	0.006571	-0.00258
279.8	0.020659	0.0091	0.009	0.00676	-0.00228
280	0.019857	0.009242	0.008979	0.006944	-0.00196
280.2	0.020208	0.009553	0.009505	0.007037	-0.00152
280.4	0.020455	0.009164	0.00965	0.00689	-0.00148
280.6	0.019886	0.009463	0.009744	0.007151	-0.00146
280.8	0.020032	0.009655	0.010333	0.007249	-0.00145
281	0.020089	0.01063	0.010703	0.007421	-0.00083
281.2	0.019406	0.011299	0.010794	0.007885	-0.00084
281.4	0.020167	0.011607	0.011084	0.008262	-0.00048
281.6	0.020944	0.012148	0.011174	0.008895	-0.00032
281.8	0.021242	0.012494	0.011119	0.009291	-4.3e-05
282	0.021396	0.01255	0.011055	0.009575	-0.00015
282.2	0.0223	0.012329	0.011026	0.009559	-0.00046
282.4	0.022196	0.012004	0.010435	0.009053	-0.0005
282.6	0.022246	0.011707	0.01044	0.008969	-0.00065
282.8	0.021952	0.011302	0.010325	0.008569	-0.00132
283	0.022263	0.011433	0.010041	0.008361	-0.00175
283.2	0.02234	0.011694	0.009852	0.008018	-0.00184
283.4	0.022156	0.012154	0.009916	0.008104	-0.00206
283.6	0.022253	0.011855	0.009788	0.008075	-0.00193
283.8	0.022405	0.011626	0.009343	0.008099	-0.0016
284	0.02236	0.01212	0.009005	0.007769	-0.00141
284.2	0.022097	0.011142	0.008402	0.006869	-0.00198
284.4	0.022035	0.010736	0.007685	0.006287	-0.00229
284.6	0.02182	0.010906	0.00734	0.005701	-0.00254
284.8	0.021615	0.010872	0.00767	0.00546	-0.00236
285	0.021734	0.01082	0.00799	0.005668	-0.00231
285.2	0.022077	0.010586	0.008172	0.005565	-0.00252
285.4	0.022234	0.010529	0.008215	0.005937	-0.0025
285.6	0.022418	0.01042	0.00886	0.00639	-0.00241
285.8	0.023269	0.010505	0.009495	0.006693	-0.00235
286	0.022899	0.009826	0.00927	0.006636	-0.00238
286.2	0.023165	0.010112	0.009444	0.006799	-0.00202
286.4	0.022937	0.010046	0.009628	0.007164	-0.00171
286.6	0.022947	0.010135	0.010189	0.00757	-0.00169
286.8	0.0225	0.009962	0.009837	0.00739	-0.00185
287	0.022723	0.010268	0.010196	0.007426	-0.00163
287.2	0.022586	0.010383	0.010195	0.00755	-0.00141
287.4	0.022284	0.010233	0.010148	0.007492	-0.00168
287.6	0.022096	0.009807	0.009723	0.007122	-0.00165
287.8	0.021806	0.009418	0.009431	0.00681	-0.0016
288	0.021159	0.009545	0.009115	0.00622	-0.00164
288.2	0.021024	0.008948	0.008595	0.005303	-0.00209
288.4	0.02096	0.009041	0.008353	0.004753	-0.0024
288.6	0.020428	0.008791	0.008078	0.004189	-0.00281
288.8	0.019998	0.008735	0.008601	0.004055	-0.00285
289	0.020137	0.008768	0.008693	0.004102	-0.00315
289.2	0.020043	0.008697	0.008856	0.004376	-0.00302
289.4	0.020204	0.009213	0.008831	0.004753	-0.00325
289.6	0.020511	0.009133	0.009046	0.00526	-0.00322
289.8	0.021584	0.009581	0.009213	0.005826	-0.00293
290	0.02164	0.009628	0.008986	0.005982	-0.00263
290.2	0.021973	0.010165	0.009457	0.006262	-0.00229
290.4	0.022281	0.010279	0.010154	0.006804	-0.0021
290.6	0.022831	0.01062	0.010884	0.00709	-0.00199
290.8	0.022795	0.010574	0.010896	0.007028	-0.00215
291	0.02317	0.010718	0.01131	0.007246	-0.00191
291.2	0.023486	0.010884	0.011196	0.007141	-0.00184
291.4	0.023744	0.011258	0.011192	0.006734	-0.00137
291.6	0.023504	0.010815	0.011034	0.006512	-0.00096
291.8	0.023153	0.010618	0.010652	0.005953	-0.0011
292	0.022869	0.011139	0.010497	0.005531	-0.00138
292.2	0.022501	0.010608	0.010316	0.004982	-0.00187
292.4	0.022089	0.010498	0.00999	0.004771	-0.00214
292.6	0.021851	0.010778	0.009949	0.004597	-0.00209
292.8	0.021434	0.010734	0.009851	0.004624	-0.00186
293	0.021703	0.011045	0.009534	0.004751	-0.00213
293.2	0.021871	0.011442	0.009885	0.005621	-0.00172
293.4	0.021953	0.011788	0.00983	0.005563	-0.00185
293.6	0.02164	0.011394	0.009175	0.005873	-0.00166
293.8	0.022167	0.011879	0.009541	0.00609	-0.00131
294	0.021306	0.012092	0.009176	0.006329	-0.00055
294.2	0.02075	0.011592	0.009211	0.005633	-0.00109
294.4	0.021113	0.011618	0.009351	0.006007	-0.00129
294.6	0.021299	0.011405	0.009497	0.006053	-0.00116
294.8	0.020772	0.010958	0.009365	0.005879	-0.00122
295	0.020884	0.010771	0.009487	0.005629	-0.00136
295.2	0.020635	0.010919	0.009047	0.005223	-0.00145
295.4	0.020247	0.010729	0.009289	0.004557	-0.00154
295.6	0.019923	0.010272	0.009373	0.004527	-0.00215
295.8	0.01974	0.010724	0.009446	0.004212	-0.00258
296	0.019418	0.010578	0.009545	0.003925	-0.00286
296.2	0.019261	0.010394	0.009652	0.003709	-0.00325
296.4	0.019504	0.010267	0.00918	0.003502	-0.00329
296.6	0.020311	0.010265	0.009464	0.00363	-0.00331
296.8	0.020746	0.010382	0.009613	0.003854	-0.00337
297	0.020771	0.010261	0.0101	0.004174	-0.00328
297.2	0.02082	0.01031	0.010174	0.004795	-0.00277
297.4	0.020758	0.010436	0.010409	0.005225	-0.00242
297.6	0.020923	0.010512	0.010362	0.00606	-0.00201
297.8	0.021304	0.01063	0.010388	0.006774	-0.00144
298	0.021387	0.010211	0.010072	0.007336	-0.00105
298.2	0.022006	0.009716	0.010077	0.007215	-0.00123
298.4	0.022351	0.009913	0.010179	0.008085	-0.00053
298.6	0.022527	0.009736	0.010531	0.008276	0.000192
298.8	0.022415	0.009777	0.010619	0.00827	0.000351
299	0.022288	0.009899	0.010656	0.008251	0.000687
299.2	0.02206	0.010091	0.01059	0.008163	0.001076
299.4	0.021741	0.010068	0.010806	0.007652	0.001253
299.6	0.021226	0.010298	0.010623	0.007453	0.001451
299.8	0.020695	0.010442	0.010579	0.006957	0.001681
300.02	0.020695	0.010442	0.010579	0.006957	0.001681
300.22	0.022234	0.011777	0.011235	0.0068	0.001916
300.42	0.024214	0.013572	0.011974	0.006643	0.002585
300.62	0.026721	0.015571	0.013109	0.007046	0.003367
300.82	0.028571	0.016844	0.014024	0.007237	0.003914
301.02	0.030395	0.018095	0.014876	0.007253	0.004188
301.22	0.03193	0.019313	0.015593	0.007725	0.004435
301.42	0.033107	0.020047	0.015865	0.008022	0.004719
301.62	0.033515	0.020397	0.016212	0.008034	0.004348
301.82	0.034046	0.020922	0.016328	0.008337	0.003767
302.02	0.033755	0.020707	0.016002	0.008423	0.003024
302.22	0.033908	0.020306	0.016219	0.008741	0.002826
302.42	0.033736	0.020773	0.015983	0.008282	0.002347
302.62	0.032857	0.020102	0.015104	0.007686	0.001821
302.82	0.033162	0.019813	0.014529	0.006831	0.001639
303.02	0.033514	0.020296	0.014883	0.007137	0.001544
303.22	0.033064	0.019883	0.014588	0.006832	0.001238
303.42	0.032944	0.01954	0.014171	0.006622	0.001063
303.62	0.033422	0.020711	0.01471	0.006948	0.001906
303.82	0.034062	0.020891	0.014831	0.007366	0.002193
304.02	0.033673	0.020261	0.014405	0.006908	0.001813
304.22	0.034113	0.020519	0.01456	0.007045	0.001855
304.42	0.035179	0.021054	0.015061	0.007382	0.003005
304.62	0.035407	0.02129	0.015785	0.00796	0.003623
304.82	0.034619	0.020499	0.015668	0.007537	0.003803
305.02	0.034468	0.020086	0.015883	0.007461	0.004051
305.22	0.034305	0.020067	0.015926	0.008174	0.004808
305.42	0.033797	0.019991	0.015871	0.008427	0.005132
305.62	0.033065	0.020053	0.015913	0.008521	0.005116
305.82	0.033303	0.020739	0.016047	0.008658	0.005719
306.02	0.033233	0.020785	0.016123	0.008449	0.006013
306.22	0.033238	0.020736	0.015976	0.008096	0.006071
306.42	0.032709	0.020867	0.014808	0.007214	0.005341
306.62	0.03272	0.02063	0.014954	0.007525	0.005376
306.82	0.032956	0.020717	0.014687	0.007333	0.005187
307.02	0.033645	0.021014	0.015337	0.007744	0.004974
307.22	0.033821	0.02128	0.015608	0.00749	0.004966
307.42	0.034231	0.022003	0.015489	0.007869	0.004641
307.62	0.034584	0.022222	0.015372	0.007968	0.004565
307.82	0.034634	0.02145	0.014618	0.007827	0.003754
308.02	0.03378	0.021497	0.014347	0.007646	0.003041
308.22	0.034267	0.021764	0.014694	0.008048	0.00338
308.42	0.034313	0.021559	0.014855	0.007989	0.003329
308.62	0.033207	0.020894	0.014353	0.008054	0.002606
308.82	0.032976	0.019986	0.01402	0.007625	0.002455
309.02	0.033516	0.020209	0.014537	0.007879	0.002632
309.22	0.03344	0.020538	0.014613	0.008424	0.002964
309.42	0.032935	0.020451	0.014785	0.008288	0.00276
309.62	0.03292	0.020637	0.014877	0.008196	0.003514
309.82	0.033027	0.020758	0.014404	0.007734	0.003325
310.02	0.03343	0.020497	0.014438	0.00788	0.003118
310.22	0.03294	0.019846	0.013781	0.007334	0.002581
310.42	0.03395	0.020124	0.014201	0.007392	0.003028
310.62	0.034037	0.020281	0.014437	0.008096	0.003911
310.82	0.03389	0.020301	0.014472	0.00793	0.004158
311.02	0.034625	0.020575	0.014738	0.008307	0.004472
311.22	0.034876	0.021172	0.014891	0.008823	0.004686
311.42	0.034902	0.021019	0.014771	0.008873	0.004264
311.62	0.035026	0.02057	0.01463	0.009124	0.004388
311.82	0.034927	0.020425	0.014343	0.009302	0.003683
312.02	0.034577	0.021056	0.01485	0.009518	0.004122
312.22	0.034803	0.020941	0.01541	0.010029	0.004818
312.42	0.034002	0.020169	0.014608	0.009738	0.004026
312.62	0.033585	0.020285	0.014892	0.009782	0.004614
312.82	0.033498	0.020621	0.015328	0.00963	0.00491
313.02	0.033103	0.020457	0.015186	0.009016	0.004931
313.22	0.032908	0.02108	0.015506	0.009011	0.005352
313.42	0.032536	0.020983	0.015125	0.008657	0.005475
313.62	0.032608	0.020874	0.014517	0.008299	0.005413
313.82	0.033432	0.021507	0.014503	0.008521	0.005738
314.02	0.033809	0.021475	0.01493	0.008456	0.006209
314.22	0.033318	0.020844	0.014048	0.007474	0.006076
314.42	0.034201	0.02179	0.014892	0.007814	0.006877
314.62	0.033836	0.022344	0.014727	0.007875	0.007301
314.82	0.033916	0.022018	0.014321	0.007401	0.00659
315.02	0.034693	0.022397	0.01445	0.007888	0.006602
315.22	0.035086	0.023036	0.015073	0.008336	0.006599
315.42	0.035383	0.023089	0.014891	0.008136	0.00632
315.62	0.036031	0.023241	0.015127	0.008982	0.006728
315.82	0.035687	0.023111	0.015077	0.008676	0.006359
316.02	0.035689	0.023311	0.01559	0.009035	0.006589
316.22	0.035	0.022175	0.015538	0.009138	0.006341
316.42	0.034381	0.021856	0.015029	0.008403	0.005577
316.62	0.034228	0.022335	0.015454	0.008727	0.005848
316.82	0.034036	0.021841	0.015127	0.008631	0.005338
317.02	0.033818	0.021185	0.014559	0.007584	0.004609
317.22	0.033976	0.021794	0.014671	0.008052	0.004104
317.42	0.033627	0.021199	0.014107	0.008145	0.003583
317.62	0.033909	0.021012	0.014264	0.00854	0.003395
317.82	0.033863	0.021332	0.014302	0.008683	0.003465
318.02	0.032949	0.020233	0.013558	0.007886	0.0026
318.22	0.032838	0.020716	0.013576	0.007985	0.002727
318.42	0.032914	0.021127	0.013975	0.008095	0.002619
318.62	0.033179	0.021353	0.013917	0.008112	0.002886
318.82	0.033353	0.021341	0.013658	0.008005	0.002671
319.02	0.033303	0.021829	0.01416	0.008441	0.003181
319.22	0.03379	0.022499	0.014455	0.008964	0.003946
319.42	0.033892	0.022669	0.014717	0.008711	0.004262
319.62	0.033923	0.022487	0.014821	0.009087	0.004783
319.82	0.033641	0.02249	0.014907	0.008967	0.004862
320.02	0.033506	0.022931	0.014734	0.009132	0.004958
320.22	0.033323	0.022207	0.014269	0.008997	0.004937
320.42	0.033402	0.022456	0.014056	0.008684	0.004993
320.62	0.033997	0.022353	0.014551	0.009029	0.00559
320.82	0.033783	0.021364	0.013823	0.008281	0.005397
321.02	0.033206	0.020859	0.013386	0.007609	0.004752
321.22	0.033497	0.021223	0.013524	0.008732	0.00497
321.42	0.033606	0.021133	0.013806	0.009258	0.004955
321.62	0.033237	0.020093	0.013287	0.008797	0.004567
321.82	0.033073	0.020218	0.013134	0.008835	0.004092
322.02	0.032807	0.019981	0.013214	0.00884	0.004226
322.22	0.032707	0.020088	0.013275	0.009065	0.004217
322.42	0.032302	0.019321	0.013001	0.008338	0.003667
322.62	0.032762	0.019988	0.01354	0.008799	0.003498
322.82	0.03214	0.019342	0.012943	0.008256	0.002922
323.02	0.031451	0.019283	0.013146	0.007988	0.002951
323.22	0.03152	0.020271	0.013236	0.007976	0.003239
323.42	0.031048	0.020436	0.013332	0.007717	0.003206
323.62	0.030911	0.020726	0.013102	0.007969	0.002969
323.82	0.030934	0.021286	0.01321	0.007704	0.003008
324.02	0.030577	0.021186	0.012616	0.008	0.002886
324.22	0.030579	0.020738	0.013073	0.007993	0.002982
324.42	0.030545	0.02066	0.013423	0.007663	0.003125
324.62	0.031031	0.020782	0.014077	0.007807	0.003273
324.82	0.030286	0.020362	0.01365	0.007497	0.003407
325.02	0.030574	0.020819	0.014572	0.0078	0.003477
325.22	0.030996	0.021501	0.015184	0.008622	0.003849
325.42	0.031082	0.021314	0.015551	0.008378	0.003784
325.62	0.031231	0.02082	0.015194	0.007894	0.003699
325.82	0.031262	0.021305	0.015344	0.008684	0.003793
326.02	0.031413	0.020987	0.015227	0.008511	0.003677
326.22	0.031761	0.020509	0.01488	0.008153	0.003431
326.42	0.032099	0.020375	0.01481	0.008113	0.00353
326.62	0.032604	0.020574	0.015025	0.008667	0.003594
326.82	0.032136	0.019638	0.014049	0.00796	0.003657
327.02	0.032124	0.01989	0.013938	0.007605	0.004041
327.22	0.032533	0.02067	0.01395	0.007673	0.004271
327.42	0.033075	0.021192	0.013972	0.008437	0.004583
327.62	0.032329	0.020759	0.013528	0.008004	0.003848
327.82	0.032067	0.020477	0.012898	0.007658	0.004037
328.02	0.032236	0.020528	0.012749	0.008316	0.004067
328.22	0.032314	0.020766	0.01344	0.00836	0.004279
328.42	0.031982	0.020634	0.013071	0.008246	0.004048
328.62	0.032489	0.021622	0.013717	0.008652	0.004298
328.82	0.032014	0.021575	0.013611	0.008634	0.00464
329.02	0.031989	0.022072	0.014379	0.00848	0.004397
329.22	0.032274	0.02236	0.014639	0.008335	0.004556
329.42	0.032468	0.022433	0.014469	0.008719	0.004355
329.62	0.032124	0.021922	0.014339	0.008588	0.003927
329.82	0.032345	0.022159	0.014751	0.008857	0.004064
330.02	0.033153	0.022206	0.015538	0.009482	0.004412
330.22	0.033192	0.021713	0.015506	0.00943	0.004907
330.42	0.033539	0.021367	0.01569	0.009914	0.005266
330.62	0.033903	0.021434	0.015961	0.01042	0.005289
330.82	0.033473	0.020839	0.015293	0.009874	0.005007
331.02	0.033701	0.020961	0.01529	0.009959	0.005129
331.22	0.033562	0.020772	0.015168	0.01056	0.005024
331.42	0.032814	0.01974	0.014098	0.01037	0.004372
331.62	0.031996	0.019146	0.013503	0.009272	0.003612
331.82	0.032243	0.01956	0.013289	0.009271	0.00366
332.02	0.03201	0.019577	0.013258	0.009236	0.003449
332.22	0.031766	0.019559	0.013633	0.008981	0.003539
332.42	0.03118	0.019351	0.013142	0.008649	0.003064
332.62	0.031531	0.020084	0.013413	0.008686	0.003295
332.82	0.030976	0.020118	0.013789	0.008317	0.003607
333.02	0.030955	0.019946	0.013849	0.007613	0.00338
333.22	0.03114	0.019965	0.013802	0.007716	0.003296
333.42	0.030918	0.020488	0.014096	0.008202	0.003447
333.62	0.030811	0.020214	0.014892	0.007869	0.003681
333.82	0.031132	0.01992	0.015311	0.00779	0.003891
334.02	0.031566	0.020331	0.015782	0.008338	0.00474
334.22	0.031932	0.020111	0.0156	0.00823	0.005235
334.42	0.032034	0.019554	0.015526	0.00796	0.004995
334.62	0.031722	0.019476	0.015528	0.007753	0.004563
334.82	0.031471	0.019107	0.014709	0.007203	0.004253
335.02	0.031693	0.018462	0.013949	0.007412	0.003725
335.22	0.031578	0.018106	0.013614	0.007282	0.003433
335.42	0.031943	0.018541	0.01343	0.007106	0.003003
335.62	0.032324	0.018972	0.013408	0.007059	0.003187
335.82	0.032401	0.018646	0.013	0.006641	0.002829
336.02	0.032761	0.019421	0.013441	0.007345	0.003332
336.22	0.033101	0.019172	0.013367	0.00741	0.003407
336.42	0.033157	0.019566	0.013603	0.007801	0.003932
336.62	0.033743	0.02068	0.01426	0.00866	0.004551
336.82	0.033501	0.020565	0.01484	0.008548	0.004538
337.02	0.033643	0.020862	0.015	0.008367	0.004449
337.22	0.034159	0.022081	0.016598	0.009458	0.005063
337.42	0.033703	0.021714	0.016838	0.009167	0.004983
337.62	0.034057	0.021742	0.01752	0.008848	0.004887
337.82	0.03448	0.022076	0.018024	0.008968	0.005144
338.02	0.035044	0.023153	0.018592	0.009413	0.005983
338.22	0.0349	0.02266	0.018847	0.009449	0.006084
338.42	0.034263	0.022487	0.018885	0.008658	0.005609
338.62	0.034232	0.022779	0.019299	0.008807	0.005292
338.82	0.034828	0.022859	0.019234	0.009274	0.005539
339.02	0.034637	0.022438	0.01899	0.009243	0.005329
339.22	0.034618	0.02217	0.018793	0.009179	0.005118
339.42	0.034693	0.022307	0.018901	0.009591	0.004972
339.62	0.034563	0.021972	0.01868	0.009435	0.004946
[truncated: 1,301 more rows]

## Sheet: IgEtrap-FcgRIIA
Time	4 mM	2 mM	1 mM	0.5 mM	0.25 mM
-60	0	0	0	0	0
-59.8	0	0	0	0	0
-59.6	0	0	0	0	0
-59.4	0	0	0	0	0
-59.2	0	0	0	0	0
-59	0	0	0	0	0
-58.8	0	0	0	0	0
-58.6	0	0	0	0	0
-58.4	0	0	0	0	0
-58.2	0	0	0	0	0
-58	0	0	0	0	0
-57.8	0	0	0	0	0
-57.6	0	0	0	0	0
-57.4	0	0	0	0	0
-57.2	0	0	0	0	0
-57	0	0	0	0	0
-56.8	0	0	0	0	0
-56.6	0	0	0	0	0
-56.4	0	0	0	0	0
-56.2	0	0	0	0	0
-56	0	0	0	0	0
-55.8	0	0	0	0	0
-55.6	0	0	0	0	0
-55.4	0	0	0	0	0
-55.2	0	0	0	0	0
-55	0	0	0	0	0
-54.8	0	0	0	0	0
-54.6	0	0	0	0	0
-54.4	0	0	0	0	0
-54.2	0	0	0	0	0
-54	0	0	0	0	0
-53.8	0	0	0	0	0
-53.6	0	0	0	0	0
-53.4	0	0	0	0	0
-53.2	0	0	0	0	0
-53	0	0	0	0	0
-52.8	0	0	0	0	0
-52.6	0	0	0	0	0
-52.4	0	0	0	0	0
-52.2	0	0	0	0	0
-52	0	0	0	0	0
-51.8	0	0	0	0	0
-51.6	0	0	0	0	0
-51.4	0	0	0	0	0
-51.2	0	0	0	0	0
-51	0	0	0	0	0
-50.8	0	0	0	0	0
-50.6	0	0	0	0	0
-50.4	0	0	0	0	0
-50.2	0	0	0	0	0
-50	0	0	0	0	0
-49.8	0	0	0	0	0
-49.6	0	0	0	0	0
-49.4	0	0	0	0	0
-49.2	0	0	0	0	0
-49	0	0	0	0	0
-48.8	0	0	0	0	0
-48.6	0	0	0	0	0
-48.4	0	0	0	0	0
-48.2	0	0	0	0	0
-48	0	0	0	0	0
-47.8	0	0	0	0	0
-47.6	0	0	0	0	0
-47.4	0	0	0	0	0
-47.2	0	0	0	0	0
-47	0	0	0	0	0
-46.8	0	0	0	0	0
-46.6	0	0	0	0	0
-46.4	0	0	0	0	0
-46.2	0	0	0	0	0
-46	0	0	0	0	0
-45.8	0	0	0	0	0
-45.6	0	0	0	0	0
-45.4	0	0	0	0	0
-45.2	0	0	0	0	0
-45	0	0	0	0	0
-44.8	0	0	0	0	0
-44.6	0	0	0	0	0
-44.4	0	0	0	0	0
-44.2	0	0	0	0	0
-44	0	0	0	0	0
-43.8	0	0	0	0	0
-43.6	0	0	0	0	0
-43.4	0	0	0	0	0
-43.2	0	0	0	0	0
-43	0	0	0	0	0
-42.8	0	0	0	0	0
-42.6	0	0	0	0	0
-42.4	0	0	0	0	0
-42.2	0	0	0	0	0
-42	0	0	0	0	0
-41.8	0	0	0	0	0
-41.6	0	0	0	0	0
-41.4	0	0	0	0	0
-41.2	0	0	0	0	0
-41	0	0	0	0	0
-40.8	0	0	0	0	0
-40.6	0	0	0	0	0
-40.4	0	0	0	0	0
-40.2	0	0	0	0	0
-40	0	0	0	0	0
-39.8	0	0	0	0	0
-39.6	0	0	0	0	0
-39.4	0	0	0	0	0
-39.2	0	0	0	0	0
-39	0	0	0	0	0
-38.8	0	0	0	0	0
-38.6	0	0	0	0	0
-38.4	0	0	0	0	0
-38.2	0	0	0	0	0
-38	0	0	0	0	0
-37.8	0	0	0	0	0
-37.6	0	0	0	0	0
-37.4	0	0	0	0	0
-37.2	0	0	0	0	0
-37	0	0	0	0	0
-36.8	0	0	0	0	0
-36.6	0	0	0	0	0
-36.4	0	0	0	0	0
-36.2	0	0	0	0	0
-36	0	0	0	0	0
-35.8	0	0	0	0	0
-35.6	0	0	0	0	0
-35.4	0	0	0	0	0
-35.2	0	0	0	0	0
-35	0	0	0	0	0
-34.8	0	0	0	0	0
-34.6	0	0	0	0	0
-34.4	0	0	0	0	0
-34.2	0	0	0	0	0
-34	0	0	0	0	0
-33.8	0	0	0	0	0
-33.6	0	0	0	0	0
-33.4	0	0	0	0	0
-33.2	0	0	0	0	0
-33	0	0	0	0	0
-32.8	0	0	0	0	0
-32.6	0	0	0	0	0
-32.4	0	0	0	0	0
-32.2	0	0	0	0	0
-32	0	0	0	0	0
-31.8	0	0	0	0	0
-31.6	0	0	0	0	0
-31.4	0	0	0	0	0
-31.2	0	0	0	0	0
-31	0	0	0	0	0
-30.8	0	0	0	0	0
-30.6	0	0	0	0	0
-30.4	0	0	0	0	0
-30.2	0	0	0	0	0
-30	0	0	0	0	0
-29.8	0	0	0	0	0
-29.6	0	0	0	0	0
-29.4	0	0	0	0	0
-29.2	0	0	0	0	0
-29	0	0	0	0	0
-28.8	0	0	0	0	0
-28.6	0	0	0	0	0
-28.4	0	0	0	0	0
-28.2	0	0	0	0	0
-28	0	0	0	0	0
-27.8	0	0	0	0	0
-27.6	0	0	0	0	0
-27.4	0	0	0	0	0
-27.2	0	0	0	0	0
-27	0	0	0	0	0
-26.8	0	0	0	0	0
-26.6	0	0	0	0	0
-26.4	0	0	0	0	0
-26.2	0	0	0	0	0
-26	0	0	0	0	0
-25.8	0	0	0	0	0
-25.6	0	0	0	0	0
-25.4	0	0	0	0	0
-25.2	0	0	0	0	0
-25	0	0	0	0	0
-24.8	0	0	0	0	0
-24.6	0	0	0	0	0
-24.4	0	0	0	0	0
-24.2	0	0	0	0	0
-24	0	0	0	0	0
-23.8	0	0	0	0	0
-23.6	0	0	0	0	0
-23.4	0	0	0	0	0
-23.2	0	0	0	0	0
-23	0	0	0	0	0
-22.8	0	0	0	0	0
-22.6	0	0	0	0	0
-22.4	0	0	0	0	0
-22.2	0	0	0	0	0
-22	0	0	0	0	0
-21.8	0	0	0	0	0
-21.6	0	0	0	0	0
-21.4	0	0	0	0	0
-21.2	0	0	0	0	0
-21	0	0	0	0	0
-20.8	0	0	0	0	0
-20.6	0	0	0	0	0
-20.4	0	0	0	0	0
-20.2	0	0	0	0	0
-20	0	0	0	0	0
-19.8	0	0	0	0	0
-19.6	0	0	0	0	0
-19.4	0	0	0	0	0
-19.2	0	0	0	0	0
-19	0	0	0	0	0
-18.8	0	0	0	0	0
-18.6	0	0	0	0	0
-18.4	0	0	0	0	0
-18.2	0	0	0	0	0
-18	0	0	0	0	0
-17.8	0	0	0	0	0
-17.6	0	0	0	0	0
-17.4	0	0	0	0	0
-17.2	0	0	0	0	0
-17	0	0	0	0	0
-16.8	0	0	0	0	0
-16.6	0	0	0	0	0
-16.4	0	0	0	0	0
-16.2	0	0	0	0	0
-16	0	0	0	0	0
-15.8	0	0	0	0	0
-15.6	0	0	0	0	0
-15.4	0	0	0	0	0
-15.2	0	0	0	0	0
-15	0	0	0	0	0
-14.8	0	0	0	0	0
-14.6	0	0	0	0	0
-14.4	0	0	0	0	0
-14.2	0	0	0	0	0
-14	0	0	0	0	0
-13.8	0	0	0	0	0
-13.6	0	0	0	0	0
-13.4	0	0	0	0	0
-13.2	0	0	0	0	0
-13	0	0	0	0	0
-12.8	0	0	0	0	0
-12.6	0	0	0	0	0
-12.4	0	0	0	0	0
-12.2	0	0	0	0	0
-12	0	0	0	0	0
-11.8	0	0	0	0	0
-11.6	0	0	0	0	0
-11.4	0	0	0	0	0
-11.2	0	0	0	0	0
-11	0	0	0	0	0
-10.8	0	0	0	0	0
-10.6	0	0	0	0	0
-10.4	0	0	0	0	0
-10.2	0	0	0	0	0
-10	0	0	0	0	0
-9.8	0	0	0	0	0
-9.6	0	0	0	0	0
-9.4	0	0	0	0	0
-9.2	0	0	0	0	0
-9	0	0	0	0	0
-8.8	0	0	0	0	0
-8.6	0	0	0	0	0
-8.4	0	0	0	0	0
-8.2	0	0	0	0	0
-8	0	0	0	0	0
-7.8	0	0	0	0	0
-7.6	0	0	0	0	0
-7.4	0	0	0	0	0
-7.2	0	0	0	0	0
-7	0	0	0	0	0
-6.8	0	0	0	0	0
-6.6	0	0	0	0	0
-6.4	0	0	0	0	0
-6.2	0	0	0	0	0
-6	0	0	0	0	0
-5.8	0	0	0	0	0
-5.6	0	0	0	0	0
-5.4	0	0	0	0	0
-5.2	0	0	0	0	0
-5	0	0	0	0	0
-4.8	0	0	0	0	0
-4.6	0	0	0	0	0
-4.4	0	0	0	0	0
-4.2	0	0	0	0	0
-4	0	0	0	0	0
-3.8	0	0	0	0	0
-3.6	0	0	0	0	0
-3.4	0	0	0	0	0
-3.2	0	0	0	0	0
-3	0	0	0	0	0
-2.8	0	0	0	0	0
-2.6	0	0	0	0	0
-2.4	0	0	0	0	0
-2.2	0	0	0	0	0
-2	0	0	0	0	0
-1.8	0	0	0	0	0
-1.6	0	0	0	0	0
-1.4	0	0	0	0	0
-1.2	0	0	0	0	0
-1	0	0	0	0	0
-0.8	0	0	0	0	0
-0.6	0	0	0	0	0
-0.4	0	0	0	0	0
-0.2	0	0	0	0	0
0	0.009997	0.004528	0.006767	0.003805	0.006185
0.2	0.008374	0.003298	0.006102	0.003694	0.005964
0.4	0.006952	0.002321	0.005749	0.003672	0.005558
0.6	0.005248	0.001505	0.005515	0.0034	0.005351
0.8	0.003359	0.000206	0.004882	0.002786	0.004832
1	0.001302	-0.00065	0.004432	0.002313	0.004311
1.2	-0.00062	-0.00196	0.00374	0.002075	0.004286
1.4	-0.00278	-0.00295	0.003194	0.001811	0.004119
1.6	-0.0043	-0.00351	0.002878	0.001264	0.003457
1.8	-0.00577	-0.0045	0.002088	0.000564	0.002921
2	-0.00686	-0.00506	0.001778	0.000428	0.002753
2.2	-0.00718	-0.00483	0.001534	0.000524	0.002753
2.4	-0.00764	-0.00556	0.000759	0.000336	0.002083
2.6	-0.00784	-0.00577	7.63e-05	0.000207	0.001886
2.8	-0.00784	-0.00626	-0.00076	0.000433	0.001699
3	-0.00784	-0.0061	-0.00103	0.000338	0.001817
3.2	-0.00733	-0.00615	-0.00153	0.000372	0.002055
3.4	-0.00785	-0.00662	-0.00173	-0.00062	0.001309
3.6	-0.0088	-0.00711	-0.00219	-0.00049	0.000898
3.8	-0.00874	-0.00697	-0.00211	5.74e-05	0.001
4	-0.00799	-0.00697	-0.00193	0.00061	0.001268
4.2	-0.00771	-0.00666	-0.00182	0.001222	0.001099
4.4	-0.00755	-0.00693	-0.00167	0.001589	0.001094
4.6	-0.00726	-0.00721	-0.00182	0.001354	0.00141
4.8	-0.00754	-0.00752	-0.00214	0.00084	0.001074
5	-0.00791	-0.00755	-0.00205	0.001004	0.001059
5.2	-0.00849	-0.00803	-0.00224	0.000666	0.000991
5.4	-0.00935	-0.0082	-0.00282	-0.00024	4.85e-05
5.6	-0.00931	-0.00863	-0.00324	-0.00084	-0.00068
5.8	-0.0094	-0.00869	-0.00367	-0.00127	-0.00078
6	-0.0095	-0.008	-0.00363	-0.00176	-0.00123
6.2	-0.00945	-0.0078	-0.0041	-0.00169	-0.00112
6.4	-0.00973	-0.00819	-0.0049	-0.00236	-0.00154
6.6	-0.00944	-0.00776	-0.00458	-0.00205	-0.00122
6.8	-0.00934	-0.00718	-0.00436	-0.00227	-0.00109
7	-0.00859	-0.00732	-0.00395	-0.0024	-0.00035
7.2	-0.00799	-0.00679	-0.00359	-0.00235	3.1e-05
7.4	-0.00842	-0.00664	-0.00256	-0.00243	-8.2e-05
7.6	-0.00844	-0.00689	-0.00256	-0.0021	6.12e-06
7.8	-0.00734	-0.00619	-0.00158	-0.00113	0.000698
8	-0.00697	-0.00594	-0.00107	-0.00111	0.000678
8.2	-0.00694	-0.00628	-0.00088	-0.00081	0.000975
8.4	-0.00593	-0.00668	-0.00085	-0.00084	0.001702
8.6	-0.00577	-0.00674	-0.00086	-0.00104	0.001716
8.8	-0.0056	-0.00683	-0.00037	-0.0007	0.001673
9	-0.00594	-0.00723	-0.00059	-0.0011	0.001126
9.2	-0.00593	-0.00711	-0.00121	-0.00128	0.000879
9.4	-0.00641	-0.00794	-0.00201	-0.00168	0.000412
9.6	-0.00602	-0.00787	-0.00198	-0.0018	0.000427
9.8	-0.00574	-0.00747	-0.00219	-0.00186	0.000508
10	-0.00585	-0.00741	-0.00277	-0.00224	0.000221
10.2	-0.00595	-0.00751	-0.00306	-0.00178	0.000442
10.4	-0.00595	-0.00684	-0.00337	-0.00222	0.000203
10.6	-0.00616	-0.00673	-0.0033	-0.00201	0.000234
10.8	-0.00593	-0.00627	-0.00325	-0.00193	0.000536
11	-0.00568	-0.00676	-0.00327	-0.00201	0.000919
11.2	-0.00603	-0.00675	-0.00325	-0.00204	0.000665
11.4	-0.00704	-0.00784	-0.00369	-0.00303	-0.00015
11.6	-0.00713	-0.00755	-0.00403	-0.00331	-0.00046
11.8	-0.0077	-0.00749	-0.00386	-0.00327	-0.00078
12	-0.00781	-0.00756	-0.0043	-0.00359	-0.00111
12.2	-0.00727	-0.0074	-0.00467	-0.0035	-0.00105
12.4	-0.00718	-0.00687	-0.0042	-0.00358	-0.00114
12.6	-0.00742	-0.00668	-0.00422	-0.00363	-0.00154
12.8	-0.00655	-0.00614	-0.00363	-0.00322	-0.00121
13	-0.00686	-0.00623	-0.00385	-0.00391	-0.00175
13.2	-0.00632	-0.00562	-0.00351	-0.00318	-0.00142
13.4	-0.00663	-0.00608	-0.00323	-0.00347	-0.00135
13.6	-0.00596	-0.00562	-0.00313	-0.00326	-0.00129
13.8	-0.00584	-0.00561	-0.00327	-0.00311	-0.00141
14	-0.00612	-0.00499	-0.00281	-0.00299	-0.00162
14.2	-0.00601	-0.00522	-0.00262	-0.00288	-0.0016
14.4	-0.00556	-0.00507	-0.00271	-0.00279	-0.00154
14.6	-0.00567	-0.00535	-0.00232	-0.00211	-0.00138
14.8	-0.00537	-0.00517	-0.00193	-0.00204	-0.00092
15	-0.00501	-0.00589	-0.00196	-0.00239	-0.00087
15.2	-0.00504	-0.00611	-0.00224	-0.0029	-0.00122
15.4	-0.00561	-0.00655	-0.00276	-0.00324	-0.00191
15.6	-0.00513	-0.00593	-0.00267	-0.00235	-0.00129
15.8	-0.00503	-0.00587	-0.00277	-0.00243	-0.00158
16	-0.00492	-0.0056	-0.00315	-0.0029	-0.00212
16.2	-0.00481	-0.0057	-0.00342	-0.00326	-0.00222
16.4	-0.0046	-0.00479	-0.00257	-0.00335	-0.00196
16.6	-0.00471	-0.00454	-0.00289	-0.00323	-0.00181
16.8	-0.00441	-0.00459	-0.00282	-0.00319	-0.00168
17	-0.00479	-0.00464	-0.00299	-0.00305	-0.00174
17.2	-0.00555	-0.0046	-0.0034	-0.00308	-0.00167
17.4	-0.00588	-0.00537	-0.004	-0.00353	-0.00211
17.6	-0.00598	-0.00553	-0.00414	-0.00379	-0.00288
17.8	-0.00694	-0.00583	-0.00414	-0.00412	-0.00337
18	-0.00692	-0.00606	-0.00387	-0.00377	-0.00307
18.2	-0.00639	-0.00667	-0.0041	-0.00355	-0.00274
18.4	-0.00665	-0.00627	-0.0038	-0.00351	-0.0026
18.6	-0.00665	-0.00647	-0.00321	-0.00264	-0.00176
18.8	-0.00617	-0.00684	-0.00321	-0.00307	-0.0016
19	-0.00561	-0.0067	-0.00278	-0.00237	-0.00103
19.2	-0.0057	-0.00659	-0.00259	-0.00179	-0.00087
19.4	-0.00512	-0.00649	-0.00221	-0.00104	-0.00108
19.6	-0.00421	-0.00575	-0.00168	-0.00087	-0.00058
19.8	-0.00435	-0.00613	-0.0018	-0.00143	-0.00107
20	-0.0036	-0.00567	-0.00094	-0.00093	-0.00092
20.2	-0.00347	-0.00558	-0.00105	-0.00115	-0.001
20.4	-0.00331	-0.00523	-0.00095	-0.00076	-0.00064
20.6	-0.00331	-0.00546	-0.00138	-0.00083	-0.00101
20.8	-0.00318	-0.00564	-0.00175	-0.00151	-0.0011
21	-0.0038	-0.00603	-0.00271	-0.0018	-0.00148
21.2	-0.00375	-0.00618	-0.00321	-0.00251	-0.00199
21.4	-0.00326	-0.00653	-0.00343	-0.00347	-0.00257
21.6	-0.00383	-0.00673	-0.00378	-0.00427	-0.003
21.8	-0.00395	-0.00678	-0.00401	-0.00446	-0.00289
22	-0.00364	-0.00694	-0.00423	-0.00455	-0.00249
22.2	-0.00382	-0.00692	-0.00403	-0.00422	-0.00244
22.4	-0.00359	-0.00628	-0.00355	-0.00446	-0.00204
22.6	-0.00312	-0.00616	-0.0036	-0.00397	-0.00191
22.8	-0.00325	-0.00616	-0.00384	-0.00394	-0.00212
23	-0.00309	-0.00586	-0.00344	-0.00283	-0.00157
23.2	-0.00278	-0.00558	-0.00343	-0.00237	-0.0017
23.4	-0.00248	-0.00573	-0.00351	-0.00199	-0.00186
23.6	-0.0026	-0.00529	-0.00323	-0.00182	-0.00178
23.8	-0.00258	-0.00485	-0.00302	-0.00131	-0.00162
24	-0.00231	-0.00461	-0.00277	-0.00082	-0.00168
24.2	-0.00255	-0.00545	-0.00328	-0.00085	-0.00219
24.4	-0.00276	-0.00543	-0.00344	-0.00071	-0.00228
24.6	-0.00257	-0.00553	-0.00345	-0.0007	-0.00278
24.8	-0.00306	-0.0059	-0.00399	-0.00162	-0.00285
25	-0.00277	-0.0055	-0.00384	-0.00153	-0.00327
25.2	-0.00301	-0.00534	-0.0035	-0.00169	-0.00322
25.4	-0.00314	-0.00548	-0.00352	-0.00206	-0.00298
25.6	-0.00346	-0.00542	-0.00346	-0.0024	-0.00308
25.8	-0.00321	-0.00523	-0.0033	-0.00264	-0.00294
26	-0.00333	-0.00527	-0.00287	-0.00263	-0.00257
26.2	-0.00294	-0.0047	-0.00218	-0.00256	-0.00257
26.4	-0.00283	-0.00411	-0.00195	-0.00302	-0.002
26.6	-0.00326	-0.00417	-0.00245	-0.0029	-0.00232
26.8	-0.0037	-0.00395	-0.00228	-0.00228	-0.00209
27	-0.00335	-0.00336	-0.00214	-0.00213	-0.00154
27.2	-0.0032	-0.00371	-0.00276	-0.00206	-0.00154
27.4	-0.00302	-0.00387	-0.0029	-0.00219	-0.0015
27.6	-0.00292	-0.00318	-0.00253	-0.00238	-0.00148
27.8	-0.00234	-0.00332	-0.00248	-0.0023	-0.00088
28	-0.00254	-0.00411	-0.00288	-0.00269	-0.00129
28.2	-0.0022	-0.00395	-0.0026	-0.00256	-0.00174
28.4	-0.00223	-0.00402	-0.00268	-0.00267	-0.00193
28.6	-0.00149	-0.00425	-0.00274	-0.00278	-0.0025
28.8	-0.00151	-0.00409	-0.00307	-0.00337	-0.00301
29	-0.00117	-0.00402	-0.00246	-0.00256	-0.00328
29.2	-0.00103	-0.0044	-0.00256	-0.00293	-0.00317
29.4	-0.00086	-0.00412	-0.00273	-0.00369	-0.00351
29.6	-0.00087	-0.00443	-0.00264	-0.00402	-0.00372
29.8	-0.00068	-0.00444	-0.00255	-0.00394	-0.00354
30	-0.0005	-0.0043	-0.002	-0.00372	-0.00328
30.2	-0.00056	-0.00461	-0.00233	-0.00386	-0.00354
30.4	-0.00162	-0.00465	-0.00267	-0.00419	-0.00356
30.6	-0.00167	-0.00429	-0.00261	-0.00392	-0.00379
30.8	-0.00189	-0.00398	-0.00248	-0.00328	-0.00334
31	-0.00166	-0.00354	-0.00259	-0.00329	-0.00277
31.2	-0.00177	-0.00358	-0.00299	-0.00299	-0.00268
31.4	-0.00173	-0.00289	-0.00279	-0.00309	-0.00234
31.6	-0.00137	-0.00251	-0.00261	-0.00271	-0.00196
31.8	-0.00069	-0.00185	-0.00247	-0.00245	-0.00135
32	-0.0009	-0.00167	-0.00267	-0.00247	-0.00151
32.2	-0.00062	-0.00124	-0.00247	-0.00205	-0.00188
32.4	-0.0003	-0.00139	-0.00257	-0.00207	-0.00195
32.6	-0.00044	-0.00186	-0.00308	-0.00246	-0.00261
32.8	-0.00056	-0.00179	-0.0028	-0.00242	-0.00249
33	-0.00086	-0.00218	-0.00248	-0.00279	-0.00295
33.2	-0.00072	-0.00211	-0.00231	-0.00294	-0.00287
33.4	-0.00133	-0.00216	-0.00214	-0.00321	-0.0031
33.6	-0.00107	-0.00215	-0.00153	-0.00266	-0.00305
33.8	-0.00109	-0.00234	-0.00116	-0.00271	-0.00305
34	-0.00102	-0.00225	-0.00095	-0.00242	-0.00282
34.2	-0.00131	-0.00209	-0.00075	-0.00213	-0.00298
34.4	-0.00167	-0.00201	-0.00037	-0.00189	-0.00273
34.6	-0.00066	-0.00126	0.000189	-0.00127	-0.00211
34.8	-0.00051	-0.00129	-9.3e-05	-0.00098	-0.00235
35	-0.00088	-0.00099	0.000275	-0.00097	-0.0023
35.2	-0.00056	-0.00124	8.29e-05	-0.00098	-0.00229
35.4	-0.00023	-0.00099	-0.0002	-0.00117	-0.00206
35.6	0.000338	-0.00097	-0.00038	-0.00069	-0.00223
35.8	0.000988	-0.00036	-0.00077	-0.00089	-0.00211
36	0.000584	-0.00148	-0.00168	-0.0019	-0.00301
36.2	0.000561	-0.00184	-0.00244	-0.00238	-0.00365
36.4	0.000663	-0.0022	-0.00225	-0.00249	-0.00364
36.6	0.000745	-0.00228	-0.00212	-0.00207	-0.00365
36.8	0.001004	-0.0021	-0.00175	-0.00208	-0.0037
37	0.001025	-0.00225	-0.00184	-0.00196	-0.00379
37.2	0.001613	-0.00177	-0.00112	-0.00139	-0.00338
37.4	0.001144	-0.00168	-0.00129	-0.00182	-0.00356
37.6	0.001549	-0.00178	-0.0012	-0.0013	-0.00316
37.8	0.002016	-0.00192	-0.00088	-0.00104	-0.00308
38	0.00247	-0.00136	-0.00073	-0.00079	-0.00251
38.2	0.002346	-0.00143	-0.0008	-0.00042	-0.00227
38.4	0.003031	-0.0018	-0.00093	-0.00059	-0.00191
38.6	0.003353	-0.00097	-0.00118	-0.00104	-0.00227
38.8	0.002352	-0.00168	-0.00171	-0.00116	-0.00291
39	0.002211	-0.00171	-0.00134	-0.00137	-0.00255
39.2	0.002508	-0.00181	-0.00231	-0.00197	-0.00267
39.4	0.001762	-0.00173	-0.00283	-0.00222	-0.0029
39.6	0.001541	-0.00202	-0.00286	-0.00227	-0.00309
39.8	0.001401	-0.00174	-0.00323	-0.00281	-0.00286
40	0.00059	-0.00267	-0.00367	-0.00334	-0.00312
40.2	0.000937	-0.00196	-0.00283	-0.00279	-0.00268
40.4	0.001208	-0.00189	-0.00221	-0.00242	-0.0026
40.6	0.001364	-0.00144	-0.00184	-0.00208	-0.0025
40.8	0.001443	-0.00172	-0.00152	-0.00227	-0.00273
41	0.001395	-0.00162	-0.00126	-0.00222	-0.00281
41.2	0.001802	-0.00137	-0.00079	-0.0023	-0.00294
41.4	0.001368	-0.00204	-0.00135	-0.00247	-0.00341
41.6	0.002507	-0.00192	-0.00068	-0.00187	-0.00323
41.8	0.00252	-0.00188	-0.00099	-0.00196	-0.00361
42	0.002642	-0.00141	-0.00102	-0.00201	-0.00323
42.2	0.002686	-0.00129	-0.00097	-0.00186	-0.00331
42.4	0.002591	-0.00134	-0.00148	-0.00235	-0.00374
42.6	0.0022	-0.00118	-0.00167	-0.0026	-0.00416
42.8	0.002761	-0.00084	-0.00163	-0.00277	-0.00387
43	0.003031	-0.00053	-0.00161	-0.00326	-0.00394
43.2	0.002991	-0.00028	-0.00176	-0.00341	-0.00401
43.4	0.002872	-0.00042	-0.00161	-0.00401	-0.0041
43.6	0.002784	-0.00038	-0.00163	-0.00409	-0.00387
43.8	0.002222	-0.0008	-0.00196	-0.00408	-0.00378
44	0.002612	-0.00075	-0.00177	-0.00418	-0.00385
44.2	0.00277	-0.00036	-0.00135	-0.00401	-0.00423
44.4	0.002381	-0.00088	-0.00162	-0.00408	-0.00454
44.6	0.002469	-0.00034	-0.00084	-0.00376	-0.00423
44.8	0.002648	4.59e-05	-0.00021	-0.0032	-0.00399
45	0.003158	-0.0001	0.000104	-0.00248	-0.00345
45.2	0.003404	0.000115	0.000475	-0.00195	-0.00311
45.4	0.002663	-0.00015	0.000201	-0.00176	-0.00323
45.6	0.003244	2.51e-05	0.000879	-0.00101	-0.00248
45.8	0.003086	-0.00021	0.00057	-0.00119	-0.00236
46	0.003281	4.21e-05	0.000856	-0.00167	-0.00275
46.2	0.002746	-0.00056	0.00056	-0.00152	-0.0028
46.4	0.003177	-0.00049	0.000575	-0.00151	-0.00235
46.6	0.00378	-0.00016	0.00086	-0.00159	-0.00186
46.8	0.004169	-3.3e-06	0.000679	-0.00172	-0.00196
47	0.003301	-0.00064	0.0003	-0.00231	-0.00244
47.2	0.003736	-0.00041	0.00049	-0.00268	-0.00238
47.4	0.003946	-0.00109	-0.00036	-0.0034	-0.00225
47.6	0.004001	-0.00118	-0.0004	-0.00313	-0.00243
47.8	0.003973	-0.00138	-0.0005	-0.00337	-0.00265
48	0.004375	-0.00126	-0.00039	-0.00379	-0.00287
48.2	0.003831	-0.00151	-0.00064	-0.00431	-0.00288
48.4	0.00419	-0.00048	-0.00025	-0.00399	-0.00237
48.6	0.00455	0.000118	0.000391	-0.00341	-0.0015
48.8	0.005232	0.000573	0.000585	-0.00289	-0.0009
49	0.005563	0.000795	0.00061	-0.00261	-0.00059
49.2	0.004887	0.000993	0.000348	-0.00287	-0.0003
49.4	0.005099	0.000719	0.000317	-0.00327	-0.00034
49.6	0.005963	0.000712	0.000188	-0.00345	-0.00035
49.8	0.005574	0.00075	-0.00027	-0.00396	-0.00108
50	0.005172	0.000933	-0.00018	-0.00368	-0.00141
50.2	0.00506	0.000784	-0.00015	-0.00316	-0.00141
50.4	0.00556	0.000963	3.97e-05	-0.00321	-0.00139
50.6	0.005172	0.000252	-0.00055	-0.00316	-0.00199
50.8	0.005321	-0.0002	-0.00082	-0.00325	-0.00277
51	0.004971	-0.00046	-0.00099	-0.00333	-0.00281
51.2	0.005585	-0.00025	-0.0007	-0.00274	-0.00265
51.4	0.006074	-0.00032	-0.00073	-0.00263	-0.00266
51.6	0.00583	-0.00035	-0.00067	-0.00265	-0.00335
51.8	0.005861	-0.00057	-0.00013	-0.00241	-0.0031
52	0.006126	-0.00104	-0.00015	-0.00255	-0.00346
52.2	0.005848	-0.0009	-0.00013	-0.00235	-0.00335
52.4	0.006377	-0.00018	0.000252	-0.00156	-0.00312
52.6	0.006536	-0.00059	0.000267	-0.00143	-0.00276
52.8	0.006539	-0.00045	6.54e-05	-0.00178	-0.00273
53	0.006162	-0.00087	-0.00017	-0.00211	-0.00289
53.2	0.005979	-0.00142	-0.00055	-0.00273	-0.00293
53.4	0.005398	-0.00189	-0.00095	-0.0033	-0.00369
53.6	0.004741	-0.00213	-0.0014	-0.00367	-0.00405
53.8	0.003582	-0.0025	-0.00125	-0.00423	-0.00467
54	0.00334	-0.00216	-0.0007	-0.00384	-0.00456
54.2	0.003546	-0.00209	-0.00036	-0.00377	-0.00422
54.4	0.00377	-0.00188	-0.00024	-0.00394	-0.0039
54.6	0.003584	-0.00193	-0.00033	-0.00348	-0.00374
54.8	0.003515	-0.00142	6.52e-05	-0.00297	-0.00301
55	0.003422	-0.00077	0.000291	-0.00281	-0.00251
55.2	0.003586	-0.00032	0.000489	-0.00284	-0.00261
55.4	0.003692	-0.00025	0.000606	-0.00275	-0.0025
55.6	0.003682	6.57e-05	0.000947	-0.00229	-0.00224
55.8	0.0042	0.000275	0.00177	-0.00185	-0.00199
56	0.004463	0.00063	0.001316	-0.0018	-0.00225
56.2	0.004727	0.001181	0.001224	-0.00145	-0.00217
56.4	0.005204	0.001539	0.001343	-0.00165	-0.00231
56.6	0.005964	0.001607	0.001531	-0.00149	-0.00182
56.8	0.006561	0.001293	0.001412	-0.00179	-0.00203
57	0.007221	0.001126	0.001135	-0.00163	-0.00248
57.2	0.00686	0.001032	0.000848	-0.00173	-0.00276
57.4	0.006568	0.000832	0.000545	-0.00168	-0.00285
57.6	0.006972	0.000968	0.000561	-0.00171	-0.00299
57.8	0.007313	0.001195	0.000707	-0.00145	-0.00276
58	0.007842	0.001704	0.001138	-0.00076	-0.00231
58.2	0.008603	0.001563	0.000993	-0.001	-0.00191
58.4	0.008471	0.001538	0.000867	-0.00109	-0.00185
58.6	0.008473	0.001648	0.001116	-0.00021	-0.00119
58.8	0.008771	0.001874	0.001397	-5e-05	-0.00104
59	0.008532	0.00112	0.000871	-0.00097	-0.00191
59.2	0.007869	0.000405	0.000696	-0.00093	-0.00254
59.4	0.00786	0.000811	0.001108	-0.0007	-0.00253
59.6	0.007372	0.001026	0.001143	-0.00069	-0.00297
59.8	0.007645	0.001524	0.001238	-0.00064	-0.00301
60	0.007975	0.002506	0.001007	-0.00056	-0.00292
60.2	0.007987	0.00268	0.001311	-0.00047	-0.00314
60.4	0.008488	0.002643	0.001352	-0.0005	-0.00299
60.6	0.008988	0.003094	0.001299	-0.00066	-0.0031
60.8	0.008762	0.003457	0.000947	-0.00065	-0.00341
61	0.008844	0.003529	0.000888	-0.00062	-0.0034
61.2	0.008411	0.003099	0.000633	-0.00113	-0.00344
61.4	0.008281	0.003259	0.000486	-0.0014	-0.00344
61.6	0.008099	0.002717	-5.3e-05	-0.00196	-0.00382
61.8	0.008036	0.002663	-0.00066	-0.00239	-0.00394
62	0.007749	0.002443	-0.00078	-0.00277	-0.00391
62.2	0.007878	0.002143	-0.00107	-0.00303	-0.00379
62.4	0.007948	0.002633	-0.00065	-0.00279	-0.00354
62.6	0.007837	0.002732	-0.00051	-0.0026	-0.00322
62.8	0.00754	0.001759	-0.00096	-0.00266	-0.00365
63	0.006742	0.001289	-0.00086	-0.00314	-0.00399
63.2	0.006479	0.001266	-0.00072	-0.00276	-0.00388
63.4	0.007041	0.00194	0.000104	-0.00215	-0.00329
63.6	0.006824	0.002159	0.000121	-0.00226	-0.00317
63.8	0.007148	0.003156	0.00085	-0.00192	-0.00257
64	0.007223	0.002688	0.000403	-0.00207	-0.00246
64.2	0.007469	0.002642	0.001031	-0.002	-0.00258
64.4	0.007931	0.002968	0.001239	-0.00185	-0.00218
64.6	0.008478	0.003493	0.00191	-0.00169	-0.00209
64.8	0.009468	0.003972	0.002501	-0.00095	-0.00144
65	0.009996	0.004092	0.002922	-0.00109	-0.00133
65.2	0.010231	0.004287	0.003478	-0.00081	-0.00145
65.4	0.010639	0.004613	0.003295	-0.00101	-0.00169
65.6	0.011034	0.004509	0.002898	-0.00106	-0.00171
65.8	0.01145	0.005043	0.003086	-0.001	-0.00164
66	0.01196	0.005263	0.003642	-0.00026	-0.00118
66.2	0.011877	0.005406	0.002999	-0.00042	-0.00163
66.4	0.011911	0.005405	0.002556	-0.00037	-0.00189
66.6	0.011527	0.004963	0.00205	-0.00071	-0.00227
66.8	0.011933	0.004774	0.002205	-0.00042	-0.00205
67	0.011362	0.005066	0.002267	-0.00052	-0.00203
67.2	0.011485	0.004661	0.001929	-0.00056	-0.00213
67.4	0.011421	0.005076	0.002017	-0.00072	-0.00214
67.6	0.010004	0.004079	0.001103	-0.00154	-0.00237
67.8	0.009441	0.003086	0.000126	-0.00207	-0.00266
68	0.009048	0.002464	-0.00058	-0.00251	-0.00284
68.2	0.008722	0.002535	-0.00029	-0.00276	-0.00286
68.4	0.009134	0.002133	5.57e-05	-0.00261	-0.00234
68.6	0.009704	0.002484	0.000161	-0.00287	-0.00225
68.8	0.009193	0.0027	0.000307	-0.00259	-0.0025
69	0.00904	0.00274	0.000483	-0.00248	-0.00247
69.2	0.009483	0.003029	0.000626	-0.00254	-0.00244
69.4	0.00934	0.002788	-9.9e-05	-0.00317	-0.00266
69.6	0.00907	0.002744	0.000371	-0.00287	-0.00218
69.8	0.009619	0.002976	0.000821	-0.00278	-0.00212
70	0.009494	0.003159	0.000671	-0.00267	-0.00226
70.2	0.009798	0.003284	0.000462	-0.00264	-0.0028
70.4	0.010587	0.003846	0.001082	-0.00223	-0.0027
70.6	0.01096	0.004296	0.001645	-0.00258	-0.00318
70.8	0.011167	0.00411	0.001769	-0.00247	-0.00315
71	0.011197	0.004495	0.001526	-0.00223	-0.00337
71.2	0.011238	0.004482	0.0012	-0.00252	-0.00343
71.4	0.010835	0.004305	0.000746	-0.00298	-0.00362
71.6	0.010159	0.004229	0.000103	-0.00317	-0.00333
71.8	0.009678	0.004443	-0.00025	-0.00385	-0.00385
72	0.009735	0.004663	-0.00022	-0.00364	-0.0037
72.2	0.009784	0.004654	-0.00034	-0.00403	-0.00377
72.4	0.00998	0.004611	-0.00021	-0.00385	-0.0036
72.6	0.0093	0.004885	-0.00039	-0.0038	-0.00362
72.8	0.009052	0.004951	-2.7e-06	-0.00313	-0.00347
73	0.00947	0.005286	0.000283	-0.00289	-0.00297
73.2	0.009567	0.005497	0.000302	-0.00269	-0.00251
73.4	0.009836	0.005236	0.000566	-0.00246	-0.00251
73.6	0.00996	0.004978	0.001195	-0.00206	-0.00237
73.8	0.010294	0.004964	0.001242	-0.00214	-0.00266
74	0.010847	0.005405	0.001895	-0.00205	-0.00269
74.2	0.011399	0.005361	0.002451	-0.00157	-0.00294
74.4	0.011271	0.005045	0.002648	-0.00136	-0.00312
74.6	0.011098	0.004742	0.002805	-0.00175	-0.0037
74.8	0.011108	0.004404	0.002502	-0.00203	-0.00355
75	0.011226	0.004703	0.002332	-0.00185	-0.00358
75.2	0.011381	0.004724	0.002034	-0.00192	-0.00386
75.4	0.011436	0.005106	0.002115	-0.00206	-0.00394
75.6	0.011513	0.005513	0.001949	-0.00209	-0.00376
75.8	0.011962	0.005619	0.002188	-0.00216	-0.00391
76	0.012247	0.00628	0.002168	-0.00199	-0.00367
76.2	0.011417	0.005789	0.001885	-0.00235	-0.00384
76.4	0.011543	0.00605	0.00198	-0.00208	-0.00307
76.6	0.011809	0.006707	0.001981	-0.00218	-0.00291
76.8	0.012179	0.007125	0.002079	-0.00175	-0.00243
77	0.012347	0.007328	0.002501	-0.0016	-0.00183
77.2	0.012735	0.007369	0.002395	-0.00174	-0.00164
77.4	0.01234	0.007097	0.002202	-0.00226	-0.00164
77.6	0.011873	0.006439	0.001827	-0.0027	-0.00175
77.8	0.011602	0.006618	0.001841	-0.00313	-0.00193
78	0.01178	0.006759	0.001898	-0.00309	-0.00177
78.2	0.011305	0.005741	0.001288	-0.00331	-0.00207
78.4	0.011356	0.005686	0.00144	-0.00312	-0.00225
78.6	0.010905	0.006016	0.001436	-0.00336	-0.00236
78.8	0.011489	0.005614	0.001328	-0.00316	-0.00192
79	0.012013	0.006121	0.001153	-0.00257	-0.0023
79.2	0.012199	0.006473	0.001116	-0.0021	-0.00237
79.4	0.013147	0.006693	0.001585	-0.00187	-0.00184
79.6	0.014086	0.007163	0.001643	-0.00183	-0.00158
79.8	0.01391	0.007179	0.001804	-0.00166	-0.00186
80	0.013444	0.007276	0.002133	-0.00135	-0.0016
80.2	0.013755	0.007132	0.002376	-0.00108	-0.00114
80.4	0.014502	0.008008	0.002543	-0.00065	-0.00088
80.6	0.014503	0.008179	0.002457	-0.00045	-0.0012
80.8	0.014425	0.008227	0.003229	-0.0001	-0.00099
81	0.014198	0.007597	0.003443	-0.00019	-0.00101
81.2	0.013935	0.007063	0.002787	-0.00045	-0.00146
81.4	0.013841	0.006689	0.002535	-0.00048	-0.0015
81.6	0.013635	0.006377	0.002507	-0.0007	-0.0019
81.8	0.013522	0.005905	0.002659	-0.0005	-0.00217
82	0.013662	0.005723	0.002362	-4.4e-05	-0.00221
82.2	0.013463	0.005504	0.0024	-0.00018	-0.00267
82.4	0.013159	0.005754	0.002774	2.15e-05	-0.00292
82.6	0.01294	0.005821	0.00295	0.000205	-0.00274
82.8	0.01343	0.006189	0.002953	2.51e-05	-0.00254
83	0.012898	0.006274	0.00238	-0.00012	-0.00332
83.2	0.012608	0.006146	0.001894	-0.00089	-0.00371
83.4	0.013311	0.00633	0.001943	-0.00091	-0.00344
83.6	0.013001	0.006438	0.001624	-0.00104	-0.00334
83.8	0.01229	0.006248	0.001741	-0.00076	-0.00368
84	0.012343	0.006664	0.001536	-0.00129	-0.00388
84.2	0.012547	0.007016	0.001521	-0.00137	-0.00372
84.4	0.012802	0.007239	0.001083	-0.00135	-0.00416
84.6	0.012723	0.007245	0.001044	-0.00159	-0.00401
84.8	0.013023	0.007145	0.001107	-0.0015	-0.00412
85	0.01337	0.006991	0.000955	-0.00096	-0.00363
85.2	0.013916	0.007702	0.001377	-0.00078	-0.00328
85.4	0.014718	0.007938	0.001942	-0.00056	-0.00275
85.6	0.014728	0.007566	0.002058	-0.00056	-0.00255
85.8	0.015215	0.007669	0.002522	2.75e-05	-0.00226
86	0.015258	0.008088	0.002869	0.000506	-0.00164
86.2	0.015534	0.008104	0.003338	0.000543	-0.00179
86.4	0.014955	0.00791	0.003485	0.000289	-0.00232
86.6	0.01535	0.008288	0.003847	0.000705	-0.00188
86.8	0.01535	0.008251	0.003782	8.81e-05	-0.0019
87	0.015152	0.007757	0.003475	-6.9e-05	-0.00195
87.2	0.015459	0.008057	0.003496	-0.00012	-0.00176
87.4	0.015672	0.007545	0.003405	0.000511	-0.00105
87.6	0.015668	0.007633	0.003356	0.000638	-0.00117
87.8	0.015406	0.0077	0.003028	0.000214	-0.00161
88	0.015431	0.007542	0.002584	-0.00077	-0.00198
88.2	0.015493	0.00799	0.002977	-0.00046	-0.00163
88.4	0.015819	0.008137	0.00299	-0.00021	-0.00188
88.6	0.015495	0.007601	0.002352	-0.00038	-0.00217
88.8	0.01584	0.007854	0.002818	0.000138	-0.0024
89	0.015804	0.00817	0.003451	0.000551	-0.00188
89.2	0.016093	0.007987	0.003593	2.27e-05	-0.00227
89.4	0.015878	0.007716	0.002929	-0.00031	-0.00257
89.6	0.015331	0.007593	0.002508	-0.00045	-0.00288
89.8	0.015784	0.007772	0.003137	-0.0002	-0.00282
90	0.015925	0.00734	0.003054	-0.00033	-0.00318
90.2	0.015745	0.007469	0.002904	-0.00053	-0.00396
90.4	0.015459	0.007277	0.003087	-0.00049	-0.00387
90.6	0.016394	0.007852	0.003408	8.21e-05	-0.00292
90.8	0.015588	0.007462	0.003104	-0.00073	-0.00303
91	0.015278	0.007521	0.003051	-0.00064	-0.00201
91.2	0.015677	0.007535	0.003376	-0.00044	-0.00149
91.4	0.015408	0.007008	0.003338	-0.00056	-0.00096
91.6	0.01528	0.007409	0.003599	-0.00049	-0.00115
91.8	0.015101	0.007266	0.003696	-0.00094	-0.00092
92	0.015443	0.0077	0.004355	-0.00108	-0.00043
92.2	0.015106	0.007324	0.004103	-0.00077	-0.00054
92.4	0.015535	0.00737	0.004219	-0.00055	-0.00057
92.6	0.015668	0.007211	0.003916	-0.00081	-0.00097
92.8	0.015812	0.007564	0.004156	-0.00056	-0.00136
93	0.016249	0.00801	0.004909	-0.00023	-0.00114
93.2	0.016508	0.008146	0.004471	-0.00047	-0.0015
93.4	0.016347	0.008107	0.003929	-0.00049	-0.0021
93.6	0.016698	0.008324	0.004491	-4.9e-05	-0.00237
93.8	0.01716	0.008115	0.004927	3.17e-05	-0.00256
94	0.017195	0.008003	0.004437	1.5e-05	-0.00262
94.2	0.017576	0.00837	0.004582	0.000491	-0.00213
94.4	0.017698	0.008645	0.004584	0.000981	-0.00172
94.6	0.017222	0.008683	0.003987	0.001163	-0.00179
94.8	0.016945	0.008834	0.004081	0.001209	-0.00149
95	0.017176	0.008582	0.004248	0.001191	-0.00094
95.2	0.017057	0.00822	0.004296	0.001358	-0.00091
95.4	0.016638	0.00744	0.004143	0.001218	-0.00108
95.6	0.016401	0.007676	0.004088	0.001227	-0.00145
95.8	0.016189	0.007015	0.003576	0.000654	-0.00153
96	0.016315	0.006572	0.003725	0.000439	-0.00139
96.2	0.015587	0.006212	0.003252	0.00024	-0.00201
96.4	0.016018	0.00662	0.003624	2.18e-05	-0.00194
96.6	0.016321	0.006532	0.003623	-2.7e-05	-0.00228
96.8	0.016	0.007372	0.003705	0.000203	-0.00281
97	0.016132	0.0078	0.004567	0.00044	-0.0025
97.2	0.015616	0.007555	0.003967	0.000361	-0.00273
97.4	0.015528	0.007823	0.003955	-4.7e-05	-0.00329
97.6	0.015315	0.00826	0.004443	-4.7e-06	-0.00357
97.8	0.015392	0.008095	0.004674	6.93e-05	-0.00324
98	0.015713	0.00861	0.004753	-0.00027	-0.00279
98.2	0.01611	0.009092	0.00462	-0.00042	-0.00281
98.4	0.016049	0.009589	0.004436	-0.00016	-0.00259
98.6	0.0164	0.009728	0.0044	0.000179	-0.00253
98.8	0.017029	0.009716	0.004487	2.75e-05	-0.00224
99	0.016766	0.00879	0.004206	-0.00024	-0.0022
99.2	0.016734	0.00907	0.004547	0.00013	-0.00188
99.4	0.016802	0.008728	0.004395	-0.00014	-0.00203
99.6	0.016355	0.008294	0.003756	-0.00026	-0.00208
99.8	0.016296	0.007394	0.003532	-0.00061	-0.00222
100	0.016305	0.007622	0.003892	-0.00055	-0.00173
100.2	0.016116	0.00759	0.003814	-0.00043	-0.00176
100.4	0.016913	0.007672	0.003937	-0.00016	-0.00161
100.6	0.016897	0.007919	0.003912	6.66e-05	-0.00202
100.8	0.01601	0.008062	0.003878	3.21e-05	-0.00214
101	0.016213	0.007734	0.003936	6.95e-06	-0.00224
101.2	0.016507	0.008048	0.004296	0.000342	-0.00196
101.4	0.016564	0.00822	0.004276	-7.1e-05	-0.0025
101.6	0.016995	0.008009	0.005053	0.000149	-0.00265
101.8	0.017366	0.008446	0.005554	0.000359	-0.00235
102	0.017456	0.008963	0.005666	0.000468	-0.00189
102.2	0.018401	0.009317	0.005511	0.000661	-0.00157
102.4	0.018965	0.009936	0.00596	0.00102	-0.00106
102.6	0.019042	0.010123	0.005948	0.001675	-0.00095
102.8	0.01974	0.010186	0.006636	0.002098	-0.00045
103	0.020183	0.010857	0.007169	0.002822	-0.00027
103.2	0.019987	0.011047	0.006916	0.00284	-0.00035
103.4	0.020312	0.010794	0.006565	0.002903	-5.1e-05
103.6	0.020132	0.010542	0.006001	0.002609	5.48e-06
103.8	0.020125	0.010493	0.00648	0.002508	0.000296
104	0.020354	0.010614	0.006787	0.00221	0.000614
104.2	0.020349	0.010609	0.00679	0.001954	0.000281
104.4	0.020688	0.011268	0.006952	0.00208	0.000514
104.6	0.02065	0.011132	0.007016	0.001772	0.000191
104.8	0.020212	0.010886	0.00686	0.001472	0.000285
105	0.02036	0.010925	0.007283	0.001222	0.000276
105.2	0.020935	0.010709	0.007704	0.001453	0.000745
105.4	0.02043	0.010144	0.006992	0.000437	-0.00026
105.6	0.02031	0.009702	0.006861	0.000611	-0.00033
105.8	0.019819	0.009517	0.006501	0.000265	-0.00035
106	0.019429	0.009142	0.00623	6.14e-05	-0.0004
106.2	0.019524	0.009108	0.005812	-0.00053	-0.00099
106.4	0.019475	0.009522	0.006288	-0.00015	-0.00082
106.6	0.019029	0.00956	0.006246	0.000186	-0.00098
106.8	0.019686	0.009869	0.006531	0.000444	-0.00084
107	0.019686	0.009953	0.005858	0.000542	-0.00132
107.2	0.019411	0.009673	0.00518	0.000493	-0.00142
107.4	0.019496	0.010117	0.005073	0.000467	-0.0012
107.6	0.019495	0.009792	0.004779	0.000297	-0.00091
107.8	0.019713	0.010218	0.00513	0.000548	-0.00094
108	0.020108	0.010494	0.005279	0.000568	-0.00087
108.2	0.020226	0.011209	0.005282	0.000771	-0.0007
108.4	0.020446	0.011522	0.005472	0.000874	-0.0005
108.6	0.020165	0.011825	0.005151	0.00078	-0.00106
108.8	0.019653	0.011818	0.005082	0.001047	-0.00086
109	0.019841	0.011944	0.005856	0.00106	-0.0004
109.2	0.020052	0.011932	0.00565	0.001228	-0.00069
109.4	0.019214	0.011739	0.005043	0.000724	-0.00142
109.6	0.018997	0.011188	0.005083	0.0009	-0.00128
109.8	0.01945	0.011492	0.005732	0.000771	-0.00106
110	0.019422	0.01114	0.005722	0.000711	-0.00149
110.2	0.019786	0.011633	0.005758	0.000738	-0.00171
110.4	0.019645	0.012246	0.006253	0.000996	-0.00132
110.6	0.019687	0.012606	0.005932	0.000905	-0.00146
110.8	0.020446	0.012911	0.005971	0.001212	-0.00119
111	0.020248	0.013126	0.005736	0.001181	-0.00174
111.2	0.020332	0.013232	0.005722	0.001061	-0.00149
111.4	0.020766	0.013078	0.005665	0.000724	-0.00164
111.6	0.021168	0.012841	0.005613	0.000618	-0.00183
111.8	0.020772	0.012986	0.005729	0.000727	-0.00187
112	0.020911	0.012321	0.005451	0.000131	-0.00152
112.2	0.02057	0.012604	0.005263	-0.00049	-0.00188
112.4	0.019871	0.012274	0.005313	-0.00034	-0.00197
112.6	0.019558	0.012679	0.005133	-9.3e-05	-0.00204
112.8	0.019395	0.012363	0.005083	-0.0003	-0.00192
113	0.019133	0.012274	0.005474	-0.00045	-0.00173
113.2	0.018984	0.011999	0.004855	-0.00073	-0.00213
113.4	0.018545	0.011514	0.004135	-0.00099	-0.0024
113.6	0.018742	0.010803	0.003926	-0.00094	-0.00202
113.8	0.019461	0.010802	0.004113	-0.00063	-0.00141
114	0.019571	0.010734	0.003727	-0.00064	-0.00189
114.2	0.019153	0.011111	0.003746	-0.0005	-0.00207
114.4	0.018974	0.011019	0.003848	-0.00083	-0.00226
114.6	0.019147	0.011657	0.004017	-0.00099	-0.0025
114.8	0.019501	0.011801	0.004554	-0.00074	-0.0023
115	0.019514	0.011982	0.00522	-0.00057	-0.00244
115.2	0.020246	0.012396	0.00587	-0.00021	-0.00216
115.4	0.020021	0.012298	0.006388	0.000133	-0.00251
115.6	0.019655	0.012438	0.006367	0.000147	-0.00245
115.8	0.019339	0.012555	0.006726	0.000411	-0.00224
116	0.019616	0.012633	0.007055	0.00045	-0.00204
116.2	0.019512	0.01308	0.007647	0.000861	-0.00229
116.4	0.019772	0.013426	0.008017	0.001076	-0.0023
116.6	0.019828	0.014034	0.007694	0.000691	-0.00254
116.8	0.019898	0.013977	0.007627	0.000877	-0.00254
117	0.019603	0.014198	0.00719	0.001043	-0.00264
117.2	0.019193	0.014273	0.006228	0.000947	-0.00265
117.4	0.018961	0.014049	0.005604	0.001314	-0.00237
117.6	0.01949	0.014046	0.005759	0.001448	-0.00186
117.8	0.01996	0.014428	0.006341	0.001964	-0.00143
118	0.020163	0.01451	0.005996	0.001952	-0.00158
118.2	0.01964	0.013942	0.005715	0.001718	-0.00193
118.4	0.019551	0.01388	0.005724	0.001373	-0.00208
118.6	0.019282	0.013803	0.005826	0.001798	-0.00183
118.8	0.020229	0.013954	0.00623	0.002359	-0.00126
119	0.019702	0.013541	0.005991	0.002284	-0.00161
119.2	0.019811	0.013142	0.005904	0.002518	-0.00112
119.4	0.019694	0.013096	0.006044	0.002137	-0.00085
119.6	0.019836	0.013365	0.006117	0.001678	-0.00099
119.8	0.019405	0.013112	0.006412	0.001699	-0.00109
120	0.020118	0.01312	0.006647	0.001573	-0.00079
120.2	0.020626	0.013154	0.006536	0.000843	-0.00135
120.4	0.020718	0.012976	0.006004	-0.00014	-0.00173
120.6	0.020786	0.013254	0.006081	-0.00031	-0.00162
120.8	0.020643	0.013356	0.005787	-0.00035	-0.00179
121	0.019935	0.013001	0.004967	-0.00111	-0.00233
121.2	0.019738	0.012796	0.004814	-0.00142	-0.00266
121.4	0.019997	0.012724	0.005033	-0.0014	-0.00245
121.6	0.020702	0.012753	0.005429	-0.00145	-0.00255
121.8	0.020871	0.012325	0.005507	-0.00119	-0.00256
122	0.020984	0.012578	0.005257	-0.00123	-0.00272
122.2	0.020786	0.012443	0.005699	-0.00085	-0.00277
122.4	0.02092	0.012341	0.005695	-0.00063	-0.00277
122.6	0.020916	0.012086	0.00575	-0.00039	-0.00315
122.8	0.021087	0.012487	0.005601	-0.00025	-0.00281
123	0.020781	0.011922	0.005451	-4.7e-05	-0.0027
123.2	0.021231	0.01239	0.005845	0.00023	-0.00218
123.4	0.020873	0.012814	0.005796	0.000297	-0.00248
123.6	0.020873	0.013048	0.005882	0.000325	-0.00241
123.8	0.020797	0.013231	0.006004	0.000813	-0.00246
124	0.02101	0.013979	0.006205	0.000879	-0.00185
124.2	0.021058	0.01355	0.006078	0.000655	-0.00175
124.4	0.020861	0.013547	0.005871	0.000562	-0.00212
124.6	0.020797	0.013797	0.006324	0.000832	-0.00174
124.8	0.020264	0.013226	0.005869	0.000315	-0.0022
125	0.019867	0.012967	0.005543	0.000283	-0.00265
125.2	0.020008	0.013202	0.005629	0.000271	-0.00243
125.4	0.019917	0.012961	0.005607	2.15e-05	-0.00212
125.6	0.020446	0.013044	0.005405	9.22e-05	-0.00237
125.8	0.020057	0.013016	0.005465	0.000273	-0.00247
126	0.020521	0.013352	0.006119	0.000813	-0.00238
126.2	0.020598	0.012855	0.005966	0.000656	-0.00255
126.4	0.020392	0.012761	0.006089	0.000669	-0.00277
126.6	0.020319	0.012402	0.006436	0.001156	-0.00254
126.8	0.020765	0.012641	0.006276	0.001178	-0.00211
127	0.020585	0.012204	0.006099	0.001147	-0.00269
127.2	0.020342	0.012391	0.006033	0.000662	-0.00291
127.4	0.020563	0.012382	0.006185	0.000634	-0.00261
127.6	0.021096	0.012787	0.006435	0.000551	-0.00249
127.8	0.02105	0.012594	0.006728	0.001254	-0.00226
128	0.020768	0.01241	0.006668	0.001165	-0.00163
128.2	0.020753	0.011302	0.006637	0.000815	-0.00162
128.4	0.02067	0.011453	0.006669	0.000496	-0.00177
128.6	0.020823	0.0115	0.006986	0.000239	-0.00167
128.8	0.020653	0.011253	0.006639	-0.00042	-0.00221
129	0.020578	0.011318	0.006373	-0.00021	-0.00215
129.2	0.021033	0.01119	0.006292	-0.00078	-0.0019
129.4	0.021048	0.011137	0.006139	-0.0009	-0.0022
129.6	0.02141	0.011555	0.006262	-0.00027	-0.00207
129.8	0.021874	0.011725	0.006772	0.000276	-0.00175
130	0.022332	0.011766	0.006945	0.000254	-0.00172
130.2	0.022382	0.012182	0.006935	0.000308	-0.00144
130.4	0.022649	0.012664	0.007604	0.000691	-0.00095
130.6	0.023534	0.012938	0.007449	0.00074	-0.00129
130.8	0.023347	0.013371	0.007233	0.000395	-0.00156
131	0.023593	0.013358	0.006883	0.000483	-0.00199
131.2	0.023843	0.013949	0.007347	0.000338	-0.00201
131.4	0.024407	0.01435	0.007396	0.000932	-0.00144
131.6	0.024557	0.014495	0.007075	0.001251	-0.0012
131.8	0.024768	0.014622	0.007282	0.001364	-0.00069
132	0.024292	0.01468	0.007187	0.001213	-0.00089
132.2	0.024322	0.014204	0.007173	0.001019	-0.00053
132.4	0.024534	0.015022	0.007585	0.000693	-0.00072
132.6	0.02367	0.014819	0.007917	0.000345	-0.00122
132.8	0.023363	0.014292	0.007755	5.94e-05	-0.00132
133	0.023419	0.014649	0.008042	0.000119	-0.00164
133.2	0.023102	0.014883	0.008227	4.65e-05	-0.00165
133.4	0.023154	0.014524	0.008608	0.000359	-0.00165
133.6	0.023097	0.014364	0.008706	9.15e-05	-0.00162
133.8	0.022751	0.013975	0.00836	-4.5e-05	-0.00167
134	0.02188	0.013195	0.007851	-0.00079	-0.00217
134.2	0.0216	0.013071	0.007512	-0.00104	-0.00277
134.4	0.021167	0.012662	0.00673	-0.00134	-0.00356
134.6	0.021024	0.011914	0.005783	-0.00167	-0.00462
134.8	0.020936	0.012126	0.0056	-0.00142	-0.00455
135	0.021155	0.012108	0.005013	-0.00122	-0.00455
135.2	0.021106	0.011802	0.004791	-0.00123	-0.0044
135.4	0.021713	0.012123	0.004742	-0.00065	-0.00387
135.6	0.021766	0.012405	0.004677	-0.00067	-0.00348
135.8	0.022105	0.012169	0.004889	-0.00053	-0.00352
136	0.022244	0.012437	0.00492	-0.00023	-0.00338
136.2	0.02237	0.012205	0.005468	-0.00024	-0.0027
136.4	0.022861	0.012495	0.006354	3.54e-05	-0.00268
136.6	0.022623	0.012408	0.006649	-0.00024	-0.00264
136.8	0.023548	0.012919	0.006772	-0.00011	-0.00238
137	0.024336	0.013688	0.007942	0.000448	-0.00167
137.2	0.02459	0.013577	0.008427	0.000557	-0.00112
137.4	0.024873	0.013415	0.008619	0.000174	-0.00115
137.6	0.024293	0.013416	0.008363	3.66e-05	-0.00099
137.8	0.023976	0.013213	0.008135	-3e-05	-0.00059
138	0.02361	0.012798	0.00802	-0.00055	-0.001
138.2	0.023858	0.01333	0.007781	4.4e-06	-0.00093
138.4	0.02341	0.013069	0.006996	-8.9e-05	-0.00096
138.6	0.023678	0.013718	0.007286	0.000193	-0.00061
138.8	0.023601	0.014105	0.007661	0.000788	-0.0005
139	0.023029	0.013827	0.007154	0.000836	-0.0006
139.2	0.022645	0.01377	0.007018	0.000842	-0.00122
139.4	0.022389	0.014021	0.007443	0.000973	-0.0013
139.6	0.022236	0.013787	0.007527	0.001017	-0.00133
139.8	0.022396	0.014086	0.007748	0.001111	-0.0019
140	0.021712	0.013885	0.007168	0.000592	-0.00233
140.2	0.02187	0.013171	0.00737	0.000555	-0.00238
140.4	0.022031	0.013025	0.007522	0.000635	-0.00281
140.6	0.021747	0.013424	0.007852	0.000756	-0.00276
140.8	0.022143	0.013016	0.007701	0.001104	-0.00243
141	0.022838	0.013384	0.00843	0.001359	-0.00225
141.2	0.022227	0.013263	0.007574	0.000834	-0.00285
141.4	0.02228	0.013044	0.007002	0.00068	-0.00289
141.6	0.022892	0.01318	0.007584	0.001062	-0.00199
141.8	0.023251	0.013207	0.007896	0.000671	-0.00163
142	0.02331	0.012739	0.007437	0.000693	-0.00149
142.2	0.023772	0.013292	0.007634	0.001116	-0.00108
142.4	0.023394	0.012856	0.007543	0.000558	-0.00141
142.6	0.023934	0.01332	0.008054	0.000854	-0.00133
142.8	0.023678	0.012661	0.007706	0.000411	-0.00195
143	0.023733	0.012972	0.007562	0.000446	-0.00153
143.2	0.024399	0.013187	0.007916	0.000704	-0.00107
143.4	0.024854	0.013264	0.007981	0.000605	-0.00089
143.6	0.025106	0.013551	0.008041	0.000999	-0.00091
143.8	0.024767	0.013637	0.007864	0.000771	-0.0011
144	0.024413	0.013397	0.00727	0.000693	-0.0011
144.2	0.024355	0.01383	0.007535	0.001171	-0.00082
144.4	0.023983	0.0137	0.007587	0.00185	-0.00083
144.6	0.024139	0.014106	0.007641	0.002029	-0.00083
144.8	0.024232	0.013976	0.007253	0.001674	-0.00098
145	0.024612	0.014743	0.007766	0.001879	-0.00086
145.2	0.024455	0.014608	0.006869	0.00158	-0.00092
145.4	0.02503	0.014463	0.006965	0.001579	-0.0009
145.6	0.025065	0.014651	0.007492	0.001547	-0.00057
145.8	0.024642	0.014296	0.007262	0.001147	-0.00086
146	0.024747	0.013881	0.007004	0.001192	-0.00104
146.2	0.024645	0.013962	0.007725	0.001095	-0.00126
146.4	0.024339	0.013756	0.007363	0.000895	-0.00183
146.6	0.024666	0.013782	0.007489	0.000652	-0.00205
146.8	0.025061	0.013479	0.007709	0.000856	-0.00214
147	0.025408	0.013928	0.008111	0.001401	-0.00206
147.2	0.025932	0.014332	0.008695	0.002068	-0.00163
147.4	0.02558	0.014461	0.008772	0.001941	-0.00194
147.6	0.025969	0.014543	0.008956	0.002636	-0.00171
147.8	0.025376	0.014406	0.008665	0.002116	-0.00181
148	0.025011	0.014759	0.008962	0.002511	-0.00148
148.2	0.025319	0.014995	0.009191	0.002636	-0.00132
148.4	0.025685	0.016067	0.009603	0.002818	-0.0012
148.6	0.025001	0.016222	0.009582	0.002477	-0.00131
148.8	0.025258	0.016295	0.009425	0.002419	-0.00127
149	0.025244	0.016163	0.009515	0.002042	-0.00135
149.2	0.024346	0.01553	0.008371	0.001502	-0.00193
149.4	0.024158	0.015489	0.008181	0.001396	-0.00234
149.6	0.023734	0.01518	0.008217	0.000968	-0.00245
149.8	0.023476	0.014978	0.008092	0.000649	-0.00255
150	0.023831	0.014666	0.008107	0.000437	-0.00278
150.2	0.023344	0.014372	0.007946	-2.6e-05	-0.00309
150.4	0.023223	0.013861	0.007094	-0.00045	-0.00346
150.6	0.023452	0.013124	0.006968	-0.00096	-0.00361
150.8	0.023723	0.012897	0.007002	-0.00089	-0.00395
151	0.023029	0.012696	0.006371	-0.00119	-0.00413
151.2	0.023544	0.012458	0.006976	-0.00062	-0.00318
151.4	0.023128	0.012282	0.006583	-0.00122	-0.00363
151.6	0.023463	0.01235	0.006796	-0.00072	-0.00308
151.8	0.023421	0.012582	0.00724	-0.00078	-0.0025
152	0.024188	0.013062	0.0079	-0.00037	-0.00236
152.2	0.024634	0.014009	0.008239	-2.4e-05	-0.00218
152.4	0.024883	0.014891	0.00881	0.000445	-0.00159
152.6	0.024284	0.014293	0.008811	0.000166	-0.00201
152.8	0.024773	0.014484	0.00893	-2.6e-05	-0.00204
153	0.024572	0.014345	0.008876	-0.00015	-0.0021
153.2	0.024805	0.014973	0.009099	0.000396	-0.0019
153.4	0.025658	0.01525	0.009404	0.0003	-0.00172
153.6	0.02578	0.015228	0.009868	0.000442	-0.00121
153.8	0.026412	0.015469	0.010042	0.000411	-0.00095
154	0.026935	0.015644	0.010141	0.000448	-0.00095
154.2	0.026354	0.015098	0.00959	0.000206	-0.00096
154.4	0.026903	0.014777	0.009202	0.000331	-0.00076
154.6	0.026916	0.014296	0.00909	0.000374	-0.00108
154.8	0.027007	0.014393	0.009285	0.000602	-0.00106
155	0.027025	0.014488	0.009252	0.000865	-0.00072
155.2	0.027224	0.014782	0.009636	0.001336	-0.00059
155.4	0.026744	0.014863	0.00951	0.001629	-0.00034
155.6	0.027828	0.015103	0.009879	0.002132	5.45e-05
155.8	0.027899	0.015513	0.009831	0.002582	3.14e-05
156	0.027763	0.015457	0.009546	0.002803	-0.00058
156.2	0.02795	0.016018	0.009959	0.003463	-0.00027
156.4	0.027874	0.016199	0.009787	0.003067	-0.00042
156.6	0.026754	0.015603	0.009151	0.002279	-0.00133
156.8	0.027173	0.015623	0.008911	0.002338	-0.00132
157	0.027398	0.015656	0.008718	0.002067	-0.00121
157.2	0.027575	0.015823	0.008683	0.002037	-0.00112
157.4	0.027353	0.015448	0.008411	0.001742	-0.00136
157.6	0.026836	0.015893	0.008402	0.001398	-0.00138
157.8	0.027065	0.016054	0.008135	0.001516	-0.00168
158	0.02705	0.016425	0.008039	0.00157	-0.00187
158.2	0.026507	0.016173	0.007921	0.001416	-0.00214
158.4	0.027031	0.016487	0.008634	0.001821	-0.00185
158.6	0.027023	0.016346	0.009406	0.001816	-0.00155
158.8	0.027114	0.016597	0.009782	0.001661	-0.00191
159	0.026699	0.016761	0.009948	0.001493	-0.00184
159.2	0.026974	0.016859	0.01028	0.001432	-0.00144
159.4	0.026952	0.016896	0.010651	0.001135	-0.0013
159.6	0.0274	0.017312	0.010528	0.000878	-0.00173
159.8	0.027002	0.017256	0.010552	0.001124	-0.00148
160	0.027115	0.017651	0.010738	0.001106	-0.00153
160.2	0.027096	0.018084	0.010798	0.001241	-0.00139
160.4	0.026592	0.018091	0.010388	0.000954	-0.00176
160.6	0.026525	0.01822	0.010425	0.001223	-0.00167
160.8	0.027497	0.018462	0.01069	0.001558	-0.00112
161	0.027781	0.018541	0.010927	0.001973	-0.00062
161.2	0.028043	0.019197	0.010824	0.002251	-0.00066
161.4	0.027479	0.019031	0.010376	0.002372	-0.00078
161.6	0.02837	0.019422	0.010468	0.00286	-0.00039
161.8	0.028179	0.01959	0.00994	0.003155	-0.00089
162	0.028219	0.019987	0.009999	0.003399	-0.00056
162.2	0.02828	0.019688	0.010211	0.003495	-0.00021
162.4	0.029067	0.019712	0.010633	0.003726	0.000283
162.6	0.02857	0.019211	0.010267	0.003431	-0.00022
162.8	0.028315	0.018731	0.009918	0.00308	-0.00087
163	0.028172	0.018526	0.00963	0.002789	-0.00057
163.2	0.028349	0.018912	0.009501	0.002513	-0.00048
163.4	0.027478	0.018572	0.008664	0.00216	-0.00117
163.6	0.027848	0.018583	0.008845	0.002491	-0.00094
163.8	0.027541	0.018361	0.009056	0.00269	-0.0009
164	0.027161	0.018869	0.009189	0.00294	-0.00082
164.2	0.026928	0.018449	0.009308	0.003084	-0.00103
164.4	0.026975	0.018958	0.009538	0.003044	-0.00135
164.6	0.026878	0.018746	0.009851	0.003165	-0.00094
164.8	0.027213	0.01864	0.010262	0.002774	-0.00106
165	0.027035	0.019142	0.01081	0.002791	-0.00094
165.2	0.027408	0.019652	0.011128	0.003171	-0.00084
165.4	0.027763	0.01949	0.011393	0.003223	-0.00051
165.6	0.028565	0.020029	0.012131	0.003836	-0.00014
165.8	0.027637	0.019692	0.011567	0.003094	-0.00039
166	0.028782	0.020393	0.011948	0.003655	0.000158
166.2	0.028627	0.019845	0.01185	0.002938	-0.00019
166.4	0.028909	0.020113	0.011942	0.002988	-6.1e-05
166.6	0.028826	0.020087	0.011791	0.002691	2.9e-05
166.8	0.02885	0.020211	0.011656	0.002055	-6.3e-05
167	0.028488	0.020309	0.01121	0.002011	8.38e-06
167.2	0.028802	0.020931	0.011235	0.002132	0.000499
167.4	0.029014	0.020923	0.011201	0.001753	0.000397
167.6	0.029201	0.02114	0.01184	0.00196	0.000712
167.8	0.028969	0.021052	0.011766	0.002112	0.000712
168	0.028937	0.020815	0.011686	0.001626	0.000811
168.2	0.028544	0.020077	0.011435	0.001356	0.000334
168.4	0.02875	0.020404	0.011236	0.001338	-0.00024
168.6	0.028871	0.019833	0.011422	0.001288	-0.00036
168.8	0.028725	0.019507	0.011254	0.000889	-0.00099
169	0.029261	0.01964	0.011578	0.001643	-0.00016
169.2	0.029648	0.019795	0.011869	0.002169	-0.00021
169.4	0.029669	0.019598	0.011945	0.002655	0.000117
169.6	0.029222	0.018819	0.011518	0.00295	-0.00045
169.8	0.02937	0.019018	0.01108	0.002619	-0.00096
170	0.02955	0.019588	0.011159	0.002915	-0.00115
170.2	0.029175	0.018876	0.011289	0.002833	-0.00101
170.4	0.029862	0.01942	0.0115	0.003179	-0.00059
170.6	0.029696	0.019575	0.011393	0.003133	-0.00049
170.8	0.029713	0.019557	0.011218	0.003051	-0.00044
171	0.030351	0.020085	0.011458	0.003561	0.000104
171.2	0.03057	0.020201	0.011504	0.00334	-0.00014
171.4	0.030233	0.019875	0.011441	0.002852	-0.00033
171.6	0.029709	0.019784	0.011315	0.003137	-0.0004
171.8	0.030009	0.019665	0.01116	0.003376	-0.00073
172	0.029672	0.019069	0.01058	0.002912	-0.00076
172.2	0.029534	0.019215	0.01033	0.00301	-0.00103
172.4	0.029853	0.019891	0.010746	0.003223	-0.00118
172.6	0.029741	0.019577	0.010623	0.003001	-0.00126
172.8	0.029282	0.019298	0.01026	0.002945	-0.0013
173	0.029717	0.020092	0.010997	0.003146	-0.00064
173.2	0.029318	0.019706	0.010776	0.002639	-0.00096
173.4	0.029138	0.019304	0.010535	0.002677	-0.00117
173.6	0.028584	0.019169	0.01053	0.00237	-0.00157
173.8	0.029086	0.019979	0.010837	0.002404	-0.0007
174	0.029107	0.020036	0.011317	0.002688	-0.0004
174.2	0.029493	0.020402	0.012013	0.003003	0.000135
174.4	0.029599	0.019948	0.012029	0.002908	6.1e-05
174.6	0.029418	0.019912	0.012311	0.003056	0.000247
174.8	0.029976	0.02017	0.012575	0.003528	0.000494
175	0.030016	0.019938	0.012651	0.003583	0.000434
175.2	0.029776	0.01941	0.012667	0.003371	-0.00016
175.4	0.029393	0.019257	0.012335	0.003328	-9e-05
175.6	0.029036	0.019141	0.01207	0.003532	-0.00028
175.8	0.029067	0.01902	0.011727	0.003297	-0.00071
176	0.028778	0.019214	0.011442	0.003144	-0.00043
176.2	0.029184	0.019442	0.011843	0.003158	-0.00043
176.4	0.028957	0.019173	0.011867	0.003346	-0.00038
176.6	0.029123	0.019555	0.011464	0.003329	-0.00031
176.8	0.028256	0.019037	0.010975	0.002916	-0.00043
177	0.028533	0.019217	0.010824	0.002551	-0.00066
177.2	0.028296	0.018915	0.010109	0.002465	-0.00098
177.4	0.027975	0.018932	0.010159	0.002754	-0.00102
177.6	0.028491	0.019058	0.01073	0.003192	-0.00044
177.8	0.029263	0.019428	0.010997	0.003265	-0.0005
178	0.029218	0.019604	0.011322	0.003941	-0.00063
178.2	0.029304	0.019747	0.011503	0.003996	-0.00038
178.4	0.029622	0.019317	0.011738	0.003911	-0.00059
178.6	0.029726	0.019815	0.011932	0.003825	-0.00088
178.8	0.030432	0.019722	0.012098	0.004455	-0.00062
179	0.030408	0.01961	0.011923	0.00401	-0.00079
179.2	0.030507	0.020033	0.012554	0.003726	-0.00069
179.4	0.03048	0.019981	0.012622	0.003449	-0.00058
179.6	0.030569	0.019867	0.012537	0.003055	-0.00068
179.8	0.030749	0.020255	0.012602	0.002821	-0.00078
180	0.031023	0.019884	0.012761	0.002476	-0.00064
180.2	0.031077	0.019391	0.012575	0.002051	-0.00065
180.4	0.030308	0.019378	0.012156	0.001814	-0.00037
180.6	0.030245	0.019868	0.011654	0.001961	-0.00013
180.8	0.029786	0.019464	0.011838	0.001718	-0.00031
181	0.029476	0.019888	0.011951	0.001898	-0.00055
181.2	0.029318	0.019696	0.012232	0.002468	0.000177
181.4	0.029722	0.019629	0.012275	0.002448	0.000585
181.6	0.029491	0.019708	0.01221	0.002701	0.000412
181.8	0.029203	0.019978	0.012067	0.00299	0.000181
182	0.029037	0.020307	0.012153	0.003277	0.000939
182.2	0.029193	0.020737	0.012306	0.003282	0.001058
182.4	0.029214	0.02065	0.012217	0.003254	0.001022
182.6	0.029626	0.021032	0.012345	0.003529	0.000956
182.8	0.029663	0.021311	0.012856	0.004153	0.001334
183	0.029487	0.021985	0.012801	0.004234	0.001517
183.2	0.029985	0.022181	0.013553	0.004394	0.00139
183.4	0.030035	0.022393	0.013398	0.004447	0.000942
183.6	0.030159	0.022328	0.013203	0.00481	0.000544
183.8	0.030509	0.022488	0.013363	0.004606	3.23e-05
184	0.030693	0.022064	0.013196	0.004271	3.78e-05
184.2	0.030481	0.021497	0.013294	0.003978	-0.00033
184.4	0.03047	0.021242	0.013607	0.003751	-0.00052
184.6	0.030942	0.021223	0.013702	0.003822	-0.00069
184.8	0.030788	0.020644	0.013923	0.003588	-0.00097
185	0.030572	0.020172	0.013272	0.002982	-0.00121
185.2	0.031141	0.020051	0.013353	0.002949	-0.00104
185.4	0.031029	0.019463	0.012433	0.00244	-0.00143
185.6	0.030886	0.019582	0.012401	0.002489	-0.00151
185.8	0.031369	0.0195	0.012571	0.002344	-0.00118
186	0.031536	0.019356	0.012724	0.002471	-0.00056
186.2	0.031594	0.019481	0.012575	0.002583	-0.00035
186.4	0.031389	0.019144	0.01221	0.002167	-0.00045
186.6	0.031186	0.01914	0.012179	0.002363	-0.00048
186.8	0.030573	0.018752	0.011939	0.002193	-0.00062
187	0.030436	0.018855	0.01189	0.002446	-0.0005
187.2	0.03059	0.018681	0.012391	0.002663	-0.00056
187.4	0.030674	0.018807	0.012943	0.00276	-0.00021
187.6	0.031381	0.019291	0.013359	0.003367	0.000116
187.8	0.031229	0.019589	0.013546	0.003204	0.000264
188	0.03169	0.019744	0.013638	0.003785	0.000958
188.2	0.031081	0.019341	0.01393	0.003324	0.000321
188.4	0.030754	0.019129	0.013632	0.003387	0.000106
188.6	0.030667	0.0188	0.013252	0.002973	-0.00028
188.8	0.03002	0.018516	0.012639	0.002039	-0.00109
189	0.029528	0.018458	0.011849	0.001326	-0.00163
189.2	0.029469	0.018087	0.011703	0.001207	-0.00171
189.4	0.029722	0.01805	0.011348	0.001091	-0.00167
189.6	0.030123	0.018419	0.011657	0.0009	-0.00189
189.8	0.029668	0.017865	0.011178	0.000856	-0.0021
190	0.02987	0.018068	0.01104	0.000782	-0.00207
190.2	0.029618	0.018172	0.010758	2.24e-05	-0.00258
190.4	0.029509	0.017722	0.010665	-7e-05	-0.00301
190.6	0.029237	0.01767	0.010193	-6.3e-05	-0.00319
190.8	0.029815	0.01844	0.010857	0.000126	-0.00276
191	0.030206	0.01911	0.011607	0.000893	-0.00194
191.2	0.031156	0.019526	0.011748	0.000938	-0.00173
191.4	0.03134	0.020047	0.011993	0.001175	-0.00149
191.6	0.032098	0.020491	0.012389	0.002183	-0.00105
191.8	0.032135	0.02067	0.012559	0.002311	-0.00114
192	0.032491	0.020851	0.012662	0.002814	-0.00139
192.2	0.03178	0.020677	0.013066	0.003003	-0.001
192.4	0.031397	0.020128	0.012703	0.002838	-0.00106
192.6	0.031046	0.020344	0.012523	0.002274	-0.00133
192.8	0.030329	0.020023	0.012279	0.002016	-0.00138
193	0.030646	0.019668	0.012396	0.002198	-0.00079
193.2	0.03064	0.019263	0.012921	0.001988	-0.00067
193.4	0.030812	0.019482	0.013185	0.002153	-0.00046
193.6	0.031194	0.018863	0.013064	0.002318	-0.00077
193.8	0.031033	0.018904	0.012836	0.00203	-0.00083
194	0.031332	0.018931	0.013385	0.001938	-0.00072
194.2	0.031685	0.019249	0.013448	0.002059	-0.00074
194.4	0.031621	0.019425	0.013184	0.002009	-0.00085
194.6	0.031055	0.019837	0.012648	0.001795	-0.00079
194.8	0.031805	0.021022	0.013149	0.001998	-0.00079
195	0.0318	0.021148	0.012698	0.002157	-0.00081
195.2	0.032286	0.0213	0.012824	0.00237	-0.00104
195.4	0.032217	0.021361	0.01327	0.003184	-0.00095
195.6	0.032364	0.021836	0.013579	0.003889	-0.00121
195.8	0.031768	0.022049	0.01332	0.004014	-0.00136
196	0.032229	0.022482	0.013696	0.004582	-0.0009
196.2	0.031491	0.022452	0.013568	0.004903	-0.0003
196.4	0.031126	0.021816	0.013153	0.004968	-0.00043
196.6	0.031169	0.021354	0.013176	0.004743	-0.00046
196.8	0.031315	0.021233	0.013672	0.005118	-0.0003
197	0.031144	0.021079	0.013659	0.004905	-5.5e-06
197.2	0.030911	0.020914	0.013721	0.004612	-9.3e-05
197.4	0.031446	0.020813	0.013621	0.00441	-0.00012
197.6	0.031819	0.020792	0.013625	0.004204	-0.00049
197.8	0.031637	0.020791	0.013762	0.003575	-0.00048
198	0.031707	0.02089	0.013655	0.003229	-0.00076
198.2	0.031322	0.021082	0.012766	0.002794	-0.00087
198.4	0.031229	0.021298	0.012965	0.002339	-0.00116
198.6	0.031159	0.021637	0.012819	0.002387	-0.0014
198.8	0.031508	0.022295	0.012855	0.002895	-0.00149
199	0.031386	0.021667	0.012962	0.003271	-0.00083
199.2	0.032078	0.022087	0.013811	0.003905	-0.00036
199.4	0.03123	0.021808	0.013483	0.003876	-0.00053
199.6	0.030766	0.021817	0.01294	0.003788	-0.00062
199.8	0.030853	0.021896	0.013247	0.003726	-0.00029
200	0.030929	0.022002	0.013079	0.003649	-0.0005
200.2	0.029995	0.021127	0.012341	0.0036	-0.00088
200.4	0.030059	0.020581	0.012081	0.003427	-0.00113
200.6	0.029925	0.020488	0.012131	0.002858	-0.00144
200.8	0.030222	0.020754	0.012234	0.003282	-0.00122
201	0.030054	0.020473	0.0124	0.002828	-0.00131
201.2	0.030282	0.020603	0.012662	0.002305	-0.00139
201.4	0.030478	0.020223	0.012943	0.002225	-0.00136
201.6	0.0307	0.020368	0.013221	0.001981	-0.00146
201.8	0.03077	0.020337	0.012975	0.001436	-0.0019
202	0.030988	0.020381	0.013288	0.001533	-0.00196
202.2	0.031338	0.020318	0.013592	0.001824	-0.00164
202.4	0.03196	0.02079	0.013915	0.00219	-0.0018
202.6	0.031525	0.020204	0.01309	0.002269	-0.00188
202.8	0.031962	0.019969	0.013116	0.002575	-0.0013
203	0.032357	0.019791	0.013241	0.002801	-0.00083
203.2	0.032274	0.020183	0.013139	0.003128	-0.00053
203.4	0.032413	0.019976	0.013153	0.003263	-0.00036
203.6	0.033042	0.020622	0.013111	0.003278	-0.00072
203.8	0.032529	0.020802	0.012485	0.003224	-0.00126
204	0.032524	0.020576	0.011643	0.002832	-0.00172
204.2	0.032446	0.020374	0.011663	0.002293	-0.00207
204.4	0.031217	0.02007	0.010863	0.001307	-0.00307
204.6	0.030955	0.020322	0.010797	0.001196	-0.00291
204.8	0.030553	0.020387	0.01062	0.000799	-0.00323
205	0.030203	0.020371	0.010901	0.00069	-0.00298
205.2	0.030271	0.02041	0.01115	0.000404	-0.00256
205.4	0.030304	0.02019	0.011413	0.000109	-0.00248
205.6	0.030067	0.02047	0.011782	-4.1e-05	-0.0022
205.8	0.029878	0.020759	0.012232	0.00027	-0.00183
206	0.02994	0.020943	0.013123	0.00061	-0.00154
206.2	0.02935	0.020852	0.013119	0.000708	-0.00109
206.4	0.029253	0.02054	0.012833	0.000793	-0.00077
206.6	0.02934	0.020405	0.01294	0.00071	-0.00066
206.8	0.029512	0.020813	0.013583	0.001385	-0.00018
207	0.029576	0.020911	0.013718	0.002465	0.000383
207.2	0.030162	0.021318	0.014195	0.002949	0.000781
207.4	0.030666	0.021258	0.014114	0.003233	0.000561
207.6	0.030574	0.021483	0.013546	0.003466	0.000173
207.8	0.031003	0.021914	0.013449	0.003966	0.000115
208	0.031983	0.022237	0.013519	0.004082	0.000125
208.2	0.031709	0.02208	0.013199	0.003789	-0.0003
208.4	0.030973	0.02257	0.012533	0.003472	-0.00108
208.6	0.031477	0.023115	0.012752	0.003887	-0.00083
208.8	0.031916	0.022981	0.012552	0.003797	-0.00072
209	0.033142	0.023159	0.012943	0.004234	-0.00048
209.2	0.033253	0.023037	0.01295	0.004076	-0.00126
209.4	0.033166	0.022659	0.012884	0.003982	-0.00128
209.6	0.033893	0.023413	0.013805	0.004317	-0.0007
209.8	0.033866	0.023879	0.013954	0.00444	-0.00074
210	0.03326	0.023287	0.013768	0.004134	-0.00105
210.2	0.033329	0.022915	0.013629	0.003997	-0.00101
210.4	0.033252	0.022595	0.013468	0.003452	-0.0014
210.6	0.032745	0.022276	0.013221	0.003303	-0.00159
210.8	0.032392	0.022013	0.01306	0.003627	-0.00104
211	0.032059	0.02174	0.012447	0.003109	-0.00095
211.2	0.031558	0.021522	0.011988	0.002891	-0.00106
211.4	0.031181	0.021246	0.011349	0.002929	-0.00116
211.6	0.031099	0.021602	0.011596	0.002936	-0.00098
211.8	0.031545	0.021799	0.011889	0.003059	-0.0006
212	0.03174	0.021791	0.011345	0.002769	-0.00052
212.2	0.031833	0.022657	0.011439	0.002788	-0.00027
212.4	0.032159	0.02359	0.012009	0.003386	-0.00039
212.6	0.032753	0.023892	0.012498	0.004042	-7.6e-06
212.8	0.03344	0.024278	0.012671	0.004558	0.000193
213	0.034236	0.024305	0.013216	0.005018	-8.3e-05
213.2	0.034748	0.024169	0.013666	0.005529	-0.00019
213.4	0.035304	0.024919	0.014903	0.005698	0.000191
213.6	0.03528	0.025326	0.01553	0.00556	0.000263
213.8	0.034886	0.025319	0.015453	0.005589	0.000121
214	0.034407	0.024625	0.014863	0.005002	-0.00044
214.2	0.034368	0.024604	0.014786	0.004633	-0.00089
214.4	0.033882	0.023644	0.014837	0.004104	-0.001
214.6	0.033397	0.023278	0.014653	0.003709	-0.00139
214.8	0.032444	0.022709	0.014409	0.002957	-0.00149
215	0.032079	0.022266	0.014022	0.002287	-0.00175
215.2	0.031658	0.022143	0.013933	0.002687	-0.00181
215.4	0.0309	0.021974	0.013729	0.002138	-0.00202
215.6	0.030934	0.021452	0.014149	0.002142	-0.00166
215.8	0.031393	0.021878	0.014183	0.002425	-0.00159
216	0.031761	0.022825	0.014155	0.002975	-0.0011
216.2	0.032365	0.023848	0.014766	0.003781	-0.00068
216.4	0.03271	0.023836	0.014721	0.004186	-0.00093
216.6	0.032701	0.023997	0.014494	0.00457	-0.00072
216.8	0.033212	0.023784	0.014453	0.004911	-0.00072
217	0.033846	0.023668	0.014777	0.005143	-0.00063
217.2	0.033786	0.024222	0.014707	0.005284	-0.0008
217.4	0.033659	0.024576	0.015065	0.005195	-0.00054
217.6	0.033963	0.0248	0.01469	0.005378	-0.00031
217.8	0.03411	0.025614	0.014604	0.005267	-0.00036
218	0.033978	0.025344	0.01396	0.004866	-0.00029
218.2	0.033863	0.025362	0.01434	0.004736	-0.00037
218.4	0.033854	0.024669	0.014469	0.004182	-0.00036
218.6	0.03338	0.024645	0.014252	0.003959	-0.00077
218.8	0.032957	0.024315	0.013652	0.003114	-0.00058
219	0.033226	0.024526	0.013521	0.003415	-0.00027
219.2	0.033158	0.024892	0.013355	0.003398	-8.7e-05
219.4	0.032925	0.024623	0.013341	0.00298	0.000143
219.6	0.032917	0.024288	0.013252	0.003201	5.68e-05
219.8	0.032869	0.024599	0.013099	0.003138	0.000374
220	0.03325	0.024275	0.013054	0.002974	0.000565
220.2	0.033612	0.024076	0.012346	0.002705	-0.00044
220.4	0.033373	0.023309	0.011857	0.002622	-0.0006
220.6	0.033644	0.023131	0.012031	0.002371	-0.0008
220.8	0.03381	0.023101	0.012404	0.002066	-0.00128
221	0.033649	0.023157	0.012358	0.001985	-0.00112
221.2	0.033952	0.02335	0.012822	0.002314	-0.0011
221.4	0.034809	0.02359	0.013487	0.002756	-0.00082
221.6	0.035119	0.023837	0.013466	0.002968	-0.00112
221.8	0.034813	0.023705	0.013768	0.002736	-0.00143
222	0.035393	0.023486	0.014301	0.003001	-0.00133
222.2	0.035188	0.023591	0.014901	0.003075	-0.0016
222.4	0.035336	0.023395	0.015215	0.003411	-0.00155
222.6	0.03515	0.023799	0.015125	0.003125	-0.0016
222.8	0.034768	0.023697	0.015196	0.003134	-0.00116
223	0.03477	0.023806	0.015297	0.00365	-0.00099
223.2	0.034637	0.023932	0.015126	0.003418	-0.00109
223.4	0.033445	0.023989	0.015196	0.00364	-0.0008
223.6	0.033182	0.023417	0.015313	0.003534	-0.00081
223.8	0.033564	0.023297	0.015759	0.003662	-0.00039
224	0.033731	0.023013	0.015804	0.003902	-0.00064
224.2	0.033783	0.023271	0.015548	0.004058	-0.0009
224.4	0.034014	0.023202	0.016005	0.004046	-0.00033
224.6	0.034103	0.023445	0.016344	0.003582	-0.00041
224.8	0.034183	0.023521	0.016411	0.003683	-0.00031
225	0.034303	0.023558	0.016016	0.003557	4.96e-05
225.2	0.03491	0.024131	0.016193	0.004113	0.000524
225.4	0.035321	0.024338	0.015403	0.004504	0.000273
225.6	0.035394	0.024707	0.015124	0.004784	0.000132
225.8	0.035845	0.025303	0.015292	0.005647	0.000339
226	0.036486	0.025846	0.015505	0.006366	0.000575
226.2	0.036729	0.026657	0.015578	0.00672	0.00066
226.4	0.037169	0.027164	0.015897	0.007056	0.001049
226.6	0.037543	0.027346	0.015509	0.006891	0.001316
226.8	0.037173	0.027434	0.015503	0.007112	0.001556
227	0.036734	0.027412	0.015319	0.006915	0.001413
227.2	0.036436	0.027405	0.015533	0.006895	0.001818
227.4	0.036298	0.027889	0.01589	0.006995	0.001907
227.6	0.035744	0.027126	0.015818	0.006576	0.00147
227.8	0.035197	0.026562	0.01584	0.006399	0.001507
228	0.034795	0.025985	0.015748	0.005947	0.001264
228.2	0.034598	0.025499	0.015188	0.005033	0.000507
228.4	0.034432	0.024499	0.014922	0.004128	0.000491
228.6	0.034172	0.024149	0.014779	0.003602	0.000598
228.8	0.034245	0.024082	0.014154	0.00332	0.000581
229	0.033735	0.023819	0.013658	0.002847	0.000441
229.2	0.033811	0.023561	0.013535	0.002933	0.000404
229.4	0.033679	0.023162	0.013369	0.002751	-0.00027
229.6	0.034213	0.023348	0.014062	0.003204	0.00017
229.8	0.034634	0.023101	0.014076	0.003433	-0.00033
230	0.034952	0.023665	0.014309	0.00337	-0.00061
230.2	0.035068	0.023904	0.01458	0.00361	-0.00032
230.4	0.035395	0.023616	0.014962	0.003869	-0.00035
230.6	0.035349	0.023655	0.014587	0.004384	-0.00061
230.8	0.035416	0.024094	0.01561	0.004922	-8.2e-05
231	0.03616	0.024295	0.016358	0.005892	0.000433
231.2	0.036752	0.025131	0.016934	0.006135	0.000379
231.4	0.036446	0.025341	0.016785	0.006656	0.000325
231.6	0.036131	0.024923	0.016647	0.006569	8.68e-05
231.8	0.036496	0.025049	0.016478	0.006525	2.68e-05
232	0.036284	0.025198	0.016328	0.006214	-0.00036
232.2	0.036706	0.024995	0.015918	0.005996	-0.00023
232.4	0.036909	0.025296	0.016233	0.005757	0.00023
232.6	0.036778	0.025713	0.016414	0.00597	0.000749
232.8	0.03672	0.026084	0.01642	0.005734	0.00101
233	0.036979	0.026104	0.016936	0.005474	0.001182
233.2	0.03685	0.026492	0.017267	0.005451	0.001587
233.4	0.036577	0.026363	0.01708	0.005278	0.001674
233.6	0.036921	0.026953	0.017338	0.005389	0.002217
233.8	0.036043	0.026549	0.016656	0.004903	0.001931
234	0.035754	0.026751	0.016528	0.004803	0.002155
234.2	0.035248	0.026132	0.016208	0.005058	0.002144
234.4	0.034826	0.025733	0.016458	0.005149	0.001875
234.6	0.034899	0.025503	0.016166	0.005704	0.002183
234.8	0.03548	0.025612	0.016793	0.006182	0.002869
235	0.035223	0.024991	0.016451	0.006083	0.00264
235.2	0.035339	0.02494	0.01644	0.006258	0.00263
235.4	0.03543	0.024778	0.015891	0.006422	0.002691
235.6	0.035585	0.024253	0.015743	0.006262	0.002061
235.8	0.035964	0.023821	0.015446	0.005896	0.002153
236	0.035752	0.023468	0.015621	0.00524	0.001869
236.2	0.036066	0.023046	0.015539	0.004838	0.001785
236.4	0.036006	0.02296	0.015728	0.004792	0.001371
236.6	0.035937	0.022895	0.015811	0.00449	0.001277
236.8	0.036141	0.023029	0.016027	0.004406	0.001413
237	0.036002	0.022602	0.016038	0.004404	0.001279
237.2	0.035222	0.022836	0.015591	0.004108	0.00122
237.4	0.034806	0.022417	0.015098	0.003826	0.000828
237.6	0.035133	0.022651	0.015267	0.003858	0.001047
237.8	0.034795	0.022596	0.015056	0.003894	0.000666
238	0.034588	0.02309	0.015021	0.004141	0.000266
238.2	0.034432	0.023183	0.015113	0.004596	0.000464
238.4	0.034551	0.023613	0.015605	0.004847	0.000472
238.6	0.035023	0.024066	0.0155	0.005565	0.000644
238.8	0.034916	0.024524	0.016204	0.005763	0.000999
239	0.035651	0.024849	0.016622	0.006261	0.001292
239.2	0.03629	0.025553	0.017333	0.00676	0.001931
239.4	0.036237	0.025057	0.017078	0.006794	0.001884
239.6	0.036478	0.024991	0.01729	0.006731	0.001988
239.8	0.037403	0.025474	0.017583	0.006478	0.002347
240	0.0376	0.025967	0.017876	0.006341	0.00211
240.2	0.037475	0.025451	0.017493	0.006268	0.001671
240.4	0.03772	0.025829	0.017484	0.006256	0.001637
240.6	0.03731	0.026003	0.017417	0.00633	0.001759
240.8	0.037294	0.026056	0.017355	0.006386	0.001859
241	0.037026	0.025879	0.016907	0.006288	0.001734
241.2	0.03617	0.025808	0.016139	0.005888	0.001733
241.4	0.036146	0.02548	0.01622	0.006522	0.001699
241.6	0.036341	0.025632	0.015711	0.006137	0.001085
241.8	0.035005	0.025222	0.015101	0.005674	0.000502
242	0.03423	0.024859	0.014484	0.005205	0.000276
242.2	0.034664	0.025057	0.014399	0.005021	0.000367
242.4	0.034091	0.0251	0.014083	0.004747	-0.00035
242.6	0.034281	0.02473	0.014431	0.004973	0.000302
242.8	0.034663	0.024649	0.01499	0.004762	0.000834
243	0.034749	0.024306	0.014734	0.004585	0.000905
243.2	0.034363	0.023504	0.014622	0.003972	0.000922
243.4	0.034956	0.023107	0.014723	0.003836	0.000556
243.6	0.035357	0.023486	0.015204	0.003375	0.000554
243.8	0.036222	0.023871	0.015628	0.003284	0.000908
244	0.036668	0.024043	0.016048	0.00321	0.000947
244.2	0.03641	0.023906	0.015666	0.003253	0.000889
244.4	0.037244	0.024622	0.016082	0.003761	0.001641
244.6	0.037393	0.024926	0.016162	0.004239	0.001671
244.8	0.037699	0.025161	0.016128	0.004506	0.002127
245	0.037862	0.025058	0.016237	0.005214	0.002414
245.2	0.037557	0.025143	0.016188	0.005261	0.002232
245.4	0.037888	0.025588	0.016897	0.005634	0.002081
245.6	0.037638	0.024984	0.016214	0.004981	0.001168
245.8	0.037076	0.024757	0.015982	0.004913	0.001045
246	0.037314	0.025336	0.015794	0.005097	0.001004
246.2	0.037955	0.026025	0.016204	0.005694	0.001434
246.4	0.037749	0.025981	0.016526	0.005945	0.001266
246.6	0.037774	0.025859	0.016661	0.005953	0.001601
246.8	0.037725	0.026	0.0164	0.005805	0.001607
247	0.037601	0.02584	0.016229	0.005295	0.00146
247.2	0.037846	0.025745	0.016511	0.004998	0.001482
247.4	0.038493	0.026012	0.016985	0.005301	0.001664
247.6	0.038431	0.026176	0.016916	0.00516	0.002131
247.8	0.038764	0.026727	0.0169	0.004927	0.002178
248	0.038473	0.026406	0.016526	0.004937	0.002395
248.2	0.038874	0.027002	0.016214	0.005289	0.003031
248.4	0.039137	0.027239	0.016267	0.00579	0.00354
248.6	0.039296	0.027407	0.016439	0.00577	0.003788
248.8	0.039244	0.027596	0.016909	0.005876	0.004033
249	0.039728	0.02825	0.017546	0.006178	0.00379
249.2	0.039323	0.027856	0.017342	0.006191	0.003523
249.4	0.039673	0.027903	0.017976	0.006542	0.003824
249.6	0.039519	0.027754	0.01771	0.006616	0.003337
249.8	0.039394	0.027956	0.017876	0.007088	0.003428
250	0.03923	0.027904	0.017962	0.007376	0.003529
250.2	0.039164	0.02791	0.018296	0.00748	0.00339
250.4	0.037919	0.02714	0.018135	0.007178	0.002745
250.6	0.037685	0.026894	0.017792	0.006843	0.002332
250.8	0.037779	0.026984	0.017881	0.006804	0.001866
251	0.037062	0.026548	0.017998	0.006184	0.000954
251.2	0.037261	0.026279	0.018502	0.006354	0.001085
251.4	0.037358	0.026324	0.018242	0.006278	0.000887
251.6	0.036855	0.026064	0.017751	0.005653	0.000219
251.8	0.036483	0.025779	0.017093	0.005175	-0.00046
252	0.036084	0.025598	0.016516	0.004658	-0.00069
252.2	0.036696	0.026263	0.016872	0.00504	-0.0003
252.4	0.036521	0.025778	0.0168	0.004869	-0.00032
252.6	0.03658	0.025737	0.01671	0.004476	-0.0004
252.8	0.0364	0.025808	0.016823	0.004668	-0.00018
253	0.036881	0.026219	0.016716	0.005364	0.000122
253.2	0.03693	0.025883	0.016254	0.005561	0.000441
253.4	0.037396	0.026648	0.016703	0.005931	0.000865
253.6	0.037463	0.026729	0.016617	0.006045	0.001024
253.8	0.037234	0.026623	0.016338	0.006219	0.000955
254	0.037293	0.027494	0.016375	0.006321	0.001315
254.2	0.037128	0.027744	0.016188	0.006303	0.001414
254.4	0.036838	0.028146	0.016512	0.006637	0.00183
254.6	0.037403	0.028611	0.016518	0.006593	0.001628
254.8	0.037136	0.028563	0.016648	0.00651	0.001227
255	0.037056	0.02853	0.01695	0.00626	0.001058
255.2	0.037639	0.02853	0.017193	0.00631	0.001261
255.4	0.03704	0.028343	0.016886	0.006039	0.000694
255.6	0.036782	0.028127	0.016686	0.005577	8.76e-05
255.8	0.036736	0.028218	0.0163	0.005524	-8.7e-05
256	0.036601	0.027814	0.016418	0.005179	-0.00026
256.2	0.03703	0.027631	0.016366	0.005357	0.000138
256.4	0.036927	0.027251	0.016243	0.005115	0.000102
256.6	0.036871	0.026865	0.016404	0.005181	-6.7e-05
256.8	0.037309	0.027229	0.016665	0.005358	-8.1e-05
257	0.037738	0.027551	0.016823	0.005735	-0.0002
257.2	0.038126	0.027235	0.017006	0.005908	-5.2e-05
257.4	0.038609	0.027421	0.017402	0.005719	-0.0001
257.6	0.038776	0.02768	0.017474	0.005762	-0.00028
257.8	0.038222	0.027737	0.017125	0.005964	-0.00027
258	0.039168	0.028468	0.01776	0.006779	0.000963
258.2	0.039397	0.0284	0.017805	0.007136	0.001245
258.4	0.039441	0.028315	0.018288	0.007601	0.001643
258.6	0.039332	0.027846	0.017845	0.007126	0.001297
258.8	0.038899	0.027431	0.017779	0.006736	0.000875
259	0.03878	0.027239	0.017819	0.007132	0.000906
259.2	0.038617	0.026772	0.017808	0.007218	0.001045
259.4	0.038114	0.026664	0.017672	0.007192	0.001046
259.6	0.038292	0.026509	0.017228	0.007176	0.001623
259.8	0.03864	0.026687	0.017259	0.007469	0.002026
260	0.038823	0.02673	0.017316	0.007292	0.002315
260.2	0.038767	0.026854	0.016855	0.007016	0.002372
260.4	0.038882	0.027021	0.017343	0.007205	0.002614
260.6	0.038435	0.026711	0.016974	0.007006	0.002045
260.8	0.038827	0.02732	0.016607	0.007168	0.002068
261	0.038913	0.027209	0.01671	0.007334	0.002083
261.2	0.039202	0.027275	0.017035	0.006668	0.001786
261.4	0.038541	0.027196	0.016345	0.005654	0.001275
261.6	0.038391	0.027139	0.016063	0.005744	0.001144
261.8	0.038141	0.026781	0.016357	0.005603	0.001236
262	0.038222	0.027011	0.016706	0.005332	0.000891
262.2	0.037916	0.026843	0.016447	0.005689	0.000794
262.4	0.038113	0.026936	0.016847	0.005656	0.000702
262.6	0.037496	0.026929	0.016548	0.005334	-7.2e-05
262.8	0.03749	0.026891	0.016964	0.00564	0.000211
263	0.03759	0.027068	0.017425	0.005945	0.00067
263.2	0.037206	0.026931	0.017326	0.00588	0.00083
263.4	0.037085	0.026632	0.017434	0.005879	0.00141
263.6	0.037551	0.026653	0.017541	0.006027	0.001828
263.8	0.037484	0.02681	0.017878	0.00602	0.001621
264	0.037171	0.026854	0.017689	0.006213	0.001764
264.2	0.037201	0.026778	0.017563	0.006447	0.001466
264.4	0.037267	0.026694	0.017526	0.006521	0.001408
264.6	0.03719	0.026006	0.017349	0.00671	0.001178
264.8	0.038178	0.026443	0.017738	0.006767	0.001655
265	0.038025	0.026244	0.017739	0.006536	0.00126
265.2	0.038058	0.026105	0.018041	0.006226	0.001289
265.4	0.038395	0.026005	0.018099	0.006479	0.001585
265.6	0.038549	0.025926	0.018036	0.006522	0.001544
265.8	0.038004	0.02567	0.018174	0.006614	0.00149
266	0.038196	0.025962	0.01807	0.006411	0.001402
266.2	0.038338	0.026171	0.018081	0.006627	0.001428
266.4	0.038236	0.026299	0.018235	0.006319	0.000518
266.6	0.038241	0.026533	0.018041	0.005884	0.000502
266.8	0.038429	0.027046	0.018287	0.00598	0.000989
267	0.037605	0.026981	0.017864	0.005713	0.000977
267.2	0.036777	0.026844	0.017137	0.005373	0.000637
267.4	0.036913	0.026942	0.017101	0.005449	0.000908
267.6	0.03728	0.027184	0.016787	0.005443	0.000578
267.8	0.036782	0.027217	0.016918	0.005396	-0.00016
268	0.03657	0.027627	0.016433	0.005184	-0.00037
268.2	0.036375	0.027522	0.015863	0.005235	-0.00057
268.4	0.03693	0.027785	0.016078	0.005099	-0.00055
268.6	0.037183	0.027897	0.016351	0.005286	-0.00031
268.8	0.037627	0.028231	0.016594	0.005341	1.9e-05
269	0.038191	0.027993	0.016986	0.005777	-0.00022
269.2	0.038299	0.02779	0.017601	0.005982	0.000145
269.4	0.038339	0.027747	0.017525	0.006198	0.00016
269.6	0.037832	0.027916	0.017242	0.006254	0.000505
269.8	0.037791	0.027603	0.017241	0.006064	0.00057
270	0.038038	0.027618	0.017566	0.005545	0.000369
270.2	0.037995	0.02699	0.017489	0.005428	0.000227
270.4	0.038085	0.027088	0.017785	0.005484	0.000338
270.6	0.038062	0.027197	0.017872	0.005451	0.000932
270.8	0.03794	0.027217	0.017793	0.005952	0.000818
271	0.037354	0.026801	0.017592	0.00588	0.000807
271.2	0.037663	0.026856	0.017801	0.005595	0.000766
271.4	0.038345	0.026226	0.017899	0.005516	0.000778
271.6	0.038403	0.026135	0.017714	0.004989	5.77e-05
271.8	0.037999	0.025799	0.017297	0.005022	-0.00043
272	0.038278	0.02616	0.016982	0.005099	0.000141
272.2	0.038316	0.026359	0.016741	0.005214	-5e-05
272.4	0.03871	0.026745	0.016963	0.00526	-5.3e-05
272.6	0.038524	0.026093	0.016732	0.00544	0.000266
272.8	0.039021	0.025803	0.01729	0.005635	0.000261
273	0.03886	0.025326	0.017293	0.005804	4.2e-06
273.2	0.038364	0.024959	0.01687	0.005527	2.17e-05
273.4	0.03821	0.025432	0.01683	0.0055	5.53e-05
273.6	0.037497	0.025611	0.0165	0.005226	5.6e-05
273.8	0.037533	0.025283	0.015991	0.004473	4.7e-05
274	0.037637	0.025731	0.016263	0.004256	-9.6e-05
274.2	0.036964	0.025271	0.016047	0.004	4.85e-05
274.4	0.036513	0.025467	0.016263	0.00388	1.76e-06
274.6	0.036528	0.025337	0.016224	0.00363	-0.00071
274.8	0.03679	0.025959	0.016629	0.004283	-0.00042
275	0.037059	0.026127	0.017396	0.004861	0.00017
275.2	0.037659	0.026632	0.017798	0.004529	0.000136
275.4	0.037336	0.026313	0.017405	0.004905	-2.9e-05
275.6	0.037457	0.027006	0.017499	0.005576	0.000207
275.8	0.037847	0.027959	0.017808	0.006162	0.000524
276	0.037885	0.028461	0.018219	0.006514	0.000648
276.2	0.037423	0.027984	0.018024	0.006459	0.000414
276.4	0.037856	0.028278	0.018451	0.006796	0.000769
276.6	0.037911	0.027982	0.018852	0.006765	0.000787
276.8	0.038058	0.027772	0.019196	0.007073	0.000828
277	0.037969	0.027343	0.019125	0.007068	0.001062
277.2	0.038628	0.02763	0.019121	0.006823	0.001253
277.4	0.038046	0.027235	0.018847	0.006492	0.000988
277.6	0.037621	0.027131	0.017968	0.006108	0.000423
277.8	0.038142	0.027068	0.017634	0.005909	0.000738
278	0.037763	0.026556	0.017603	0.006004	0.000329
278.2	0.037929	0.025773	0.017941	0.006028	0.000287
278.4	0.038113	0.026038	0.018248	0.006216	0.000472
278.6	0.038207	0.026423	0.018681	0.006683	0.000598
278.8	0.038465	0.026178	0.018959	0.007516	0.001649
279	0.038277	0.026281	0.018701	0.007489	0.001536
279.2	0.037598	0.026365	0.0182	0.007048	0.00108
279.4	0.037347	0.02604	0.017675	0.007275	0.001134
279.6	0.037227	0.026652	0.017941	0.007031	0.000552
279.8	0.03686	0.026841	0.018244	0.006624	5.98e-06
280	0.037173	0.026359	0.018507	0.006534	0.00043
280.2	0.037772	0.026915	0.018713	0.006147	0.00063
280.4	0.038258	0.027937	0.019337	0.006219	0.000756
280.6	0.038391	0.027771	0.01964	0.006282	0.00139
280.8	0.039426	0.028484	0.019991	0.006934	0.001917
281	0.039609	0.028648	0.019864	0.006649	0.00198
281.2	0.039937	0.028788	0.019192	0.006796	0.00169
281.4	0.039678	0.028394	0.018666	0.006157	0.001324
281.6	0.040128	0.029333	0.018708	0.006332	0.001535
281.8	0.040488	0.029021	0.018734	0.006294	0.00169
282	0.040436	0.0287	0.018693	0.005737	0.000901
282.2	0.040614	0.029081	0.018808	0.005732	0.000906
282.4	0.040464	0.02894	0.018655	0.00589	0.001188
282.6	0.040678	0.028795	0.018258	0.006097	0.000818
282.8	0.040413	0.028232	0.01738	0.005871	0.000468
283	0.039768	0.028262	0.016618	0.005971	-0.0003
283.2	0.039422	0.027661	0.016339	0.005641	-0.00098
283.4	0.039047	0.027684	0.016018	0.00572	-0.00138
283.6	0.039141	0.027589	0.016312	0.006365	-0.0016
283.8	0.03914	0.027412	0.016538	0.006555	-0.00153
284	0.039223	0.027474	0.016624	0.006778	-0.00108
284.2	0.039307	0.027539	0.017026	0.006753	-0.00133
284.4	0.038936	0.026779	0.017076	0.006636	-0.00133
284.6	0.03889	0.026658	0.017433	0.006336	-0.00101
284.8	0.038765	0.026386	0.017494	0.005798	-0.00145
285	0.038322	0.025998	0.017314	0.005285	-0.00138
285.2	0.038164	0.025797	0.01753	0.004958	-0.00136
285.4	0.037937	0.02598	0.018081	0.004252	-0.00093
285.6	0.037708	0.026354	0.018282	0.004223	-0.00076
285.8	0.037402	0.026226	0.018173	0.003652	-0.00101
286	0.037076	0.025972	0.017973	0.003042	-0.0015
286.2	0.037444	0.026642	0.018428	0.003952	-0.00057
286.4	0.037529	0.026477	0.018417	0.004162	-0.00022
286.6	0.037747	0.026443	0.017984	0.004239	-0.00031
286.8	0.037719	0.026515	0.017755	0.00445	-0.00015
287	0.037559	0.026171	0.01742	0.004711	-0.00057
287.2	0.037276	0.026374	0.017299	0.005446	-0.00053
287.4	0.037889	0.027116	0.01723	0.006374	-0.00014
287.6	0.038377	0.0269	0.017635	0.0068	-0.00024
287.8	0.037975	0.026928	0.017991	0.007009	-0.00053
288	0.038564	0.02678	0.018181	0.007195	-1.7e-05
288.2	0.039764	0.027119	0.018671	0.007315	0.000164
288.4	0.039595	0.026642	0.018218	0.00713	0.000167
288.6	0.039745	0.026991	0.018456	0.006855	0.000527
288.8	0.040198	0.026907	0.018504	0.006523	0.000482
289	0.040748	0.027486	0.019002	0.006514	0.000958
289.2	0.041195	0.027252	0.019211	0.006427	0.001084
289.4	0.04113	0.027967	0.019333	0.006094	0.001243
289.6	0.041532	0.02846	0.019491	0.006237	0.001471
289.8	0.041884	0.028913	0.01976	0.00619	0.0017
290	0.042089	0.029001	0.019625	0.006232	0.001637
290.2	0.041893	0.02946	0.019349	0.006663	0.002097
290.4	0.041646	0.028926	0.018918	0.006321	0.001769
290.6	0.042267	0.029465	0.018964	0.006342	0.001266
290.8	0.041391	0.029395	0.018513	0.006253	0.000958
291	0.040992	0.029157	0.018206	0.006097	0.000393
291.2	0.041154	0.029396	0.018493	0.006595	0.000237
291.4	0.04088	0.02941	0.018615	0.006382	-0.00012
291.6	0.040225	0.028855	0.018869	0.006507	-3.1e-05
291.8	0.04052	0.028853	0.018792	0.006978	-0.00021
292	0.040526	0.028812	0.018607	0.0071	0.000287
292.2	0.039921	0.028667	0.0187	0.006991	0.000342
292.4	0.038955	0.028228	0.01861	0.006378	0.000292
292.6	0.039204	0.028521	0.019259	0.006114	0.000906
292.8	0.03933	0.028723	0.019379	0.00609	0.001469
293	0.039768	0.02937	0.019416	0.006234	0.001762
293.2	0.039801	0.029557	0.019372	0.006286	0.00182
293.4	0.03941	0.029844	0.019408	0.006568	0.002202
293.6	0.040083	0.030266	0.019731	0.007191	0.002644
293.8	0.039408	0.029892	0.019175	0.007166	0.002392
294	0.039322	0.029896	0.018649	0.007479	0.002514
294.2	0.039615	0.030059	0.018654	0.007704	0.002458
294.4	0.040001	0.02968	0.018573	0.007326	0.002301
294.6	0.04014	0.029956	0.01839	0.007466	0.002401
294.8	0.040324	0.029703	0.01828	0.007381	0.002249
295	0.040381	0.02976	0.018104	0.00715	0.001386
295.2	0.04035	0.029543	0.0181	0.007222	0.001223
295.4	0.040378	0.029738	0.01817	0.007349	0.001533
295.6	0.040747	0.030353	0.018613	0.007818	0.001845
295.8	0.040895	0.030135	0.017917	0.007575	0.00173
296	0.040728	0.030524	0.018635	0.007557	0.002342
296.2	0.041088	0.030647	0.019207	0.007118	0.002388
296.4	0.041168	0.030585	0.019772	0.00688	0.002604
296.6	0.04158	0.030895	0.020211	0.007008	0.003294
296.8	0.041405	0.030768	0.019999	0.00677	0.002929
297	0.041191	0.030381	0.020372	0.006632	0.002436
297.2	0.040932	0.030152	0.020711	0.006335	0.00219
297.4	0.040376	0.029616	0.020313	0.006336	0.002063
297.6	0.039946	0.029315	0.020284	0.006165	0.001968
297.8	0.03996	0.02873	0.020112	0.006464	0.001895
298	0.040679	0.028917	0.020357	0.006895	0.002184
298.2	0.040939	0.028944	0.020464	0.006847	0.001957
298.4	0.040602	0.028583	0.020045	0.006606	0.001863
298.6	0.040517	0.029057	0.01998	0.006864	0.001722
298.8	0.040373	0.029566	0.019907	0.006633	0.001024
299	0.039516	0.029702	0.019377	0.006179	0.000423
299.2	0.039435	0.030156	0.01938	0.006088	0.000582
299.4	0.039299	0.031066	0.019398	0.00614	0.000612
299.6	0.038883	0.031623	0.019126	0.006037	0.000452
299.8	0.038536	0.031503	0.018428	0.005457	0.000335
300.02	0.038536	0.031503	0.018428	0.005457	0.000335
300.22	0.040093	0.031462	0.018724	0.005568	-1.2e-05
300.42	0.042597	0.03234	0.020034	0.006436	0.000503
300.62	0.04488	0.033025	0.021101	0.006823	0.000799
300.82	0.04621	0.033115	0.021232	0.006661	0.000281
301.02	0.048695	0.033829	0.02221	0.006957	0.000226
301.22	0.051056	0.034867	0.023333	0.007688	0.000514
301.42	0.052383	0.036028	0.02334	0.007539	0.000151
301.62	0.054108	0.036508	0.0238	0.007517	0.000268
301.82	0.055558	0.036634	0.024455	0.007877	0.000496
302.02	0.056369	0.037403	0.023831	0.007951	0.000345
302.22	0.057068	0.038247	0.023638	0.00828	0.000505
302.42	0.056703	0.037969	0.023559	0.007582	3.12e-05
302.62	0.05699	0.038207	0.024139	0.007607	-1.7e-05
302.82	0.056823	0.039235	0.023914	0.007648	-0.00021
303.02	0.056533	0.039681	0.024125	0.007445	0.000149
303.22	0.056364	0.038914	0.024359	0.006862	-0.00014
303.42	0.056732	0.039013	0.024528	0.007276	0.000261
303.62	0.057053	0.039749	0.024623	0.008178	0.001016
303.82	0.05684	0.03979	0.024868	0.00829	0.001548
304.02	0.056594	0.038698	0.024273	0.007765	0.001057
304.22	0.057238	0.039309	0.024957	0.009242	0.001787
304.42	0.057605	0.040316	0.025839	0.010281	0.002661
304.62	0.056833	0.039913	0.025487	0.009912	0.002582
304.82	0.057107	0.03952	0.025634	0.010035	0.002804
305.02	0.058217	0.040579	0.026657	0.011089	0.003748
305.22	0.057964	0.04096	0.0266	0.01116	0.00397
305.42	0.05831	0.04078	0.026401	0.010837	0.004075
305.62	0.059279	0.040658	0.027043	0.011498	0.004936
305.82	0.059609	0.041219	0.027365	0.012293	0.005219
306.02	0.059661	0.041371	0.026823	0.012205	0.00478
306.22	0.060442	0.041766	0.027501	0.012507	0.005197
306.42	0.060417	0.041952	0.02749	0.01218	0.00453
306.62	0.061054	0.04238	0.027914	0.012197	0.004965
306.82	0.061577	0.042843	0.027913	0.012565	0.005251
307.02	0.060876	0.042575	0.027357	0.0123	0.004474
307.22	0.061243	0.04197	0.027151	0.012567	0.004052
307.42	0.061587	0.042986	0.027395	0.013394	0.00475
307.62	0.061278	0.043073	0.027037	0.013048	0.004331
307.82	0.060959	0.042543	0.0268	0.013115	0.00425
308.02	0.061307	0.042714	0.026762	0.013559	0.004381
308.22	0.061072	0.043457	0.026922	0.013775	0.0045
308.42	0.060207	0.042751	0.026525	0.013246	0.004203
308.62	0.059778	0.04245	0.026558	0.012872	0.004062
308.82	0.06055	0.043036	0.026992	0.013076	0.004515
309.02	0.060106	0.042629	0.026586	0.012626	0.004137
309.22	0.060191	0.042378	0.02667	0.011977	0.003784
309.42	0.060615	0.042922	0.027125	0.012314	0.004213
309.62	0.06018	0.043366	0.026921	0.012492	0.004093
309.82	0.059976	0.0429	0.027132	0.011919	0.003587
310.02	0.059911	0.041774	0.026592	0.011192	0.003002
310.22	0.059673	0.042316	0.02644	0.010795	0.003315
310.42	0.059655	0.0425	0.026645	0.01043	0.003557
310.62	0.059519	0.042029	0.026862	0.010376	0.003811
310.82	0.060135	0.042065	0.027026	0.011322	0.003903
311.02	0.060082	0.042171	0.027129	0.011566	0.004045
311.22	0.060802	0.042386	0.027633	0.012244	0.004573
311.42	0.061134	0.042565	0.027355	0.012553	0.004673
311.62	0.062084	0.042197	0.027564	0.012689	0.004993
311.82	0.062321	0.042454	0.027719	0.013753	0.005779
312.02	0.062623	0.04311	0.027657	0.013792	0.006037
312.22	0.062581	0.042463	0.02785	0.013452	0.006129
312.42	0.062832	0.042414	0.028192	0.01402	0.006428
312.62	0.062623	0.042797	0.027449	0.013954	0.006022
312.82	0.063046	0.042533	0.027779	0.013944	0.006392
313.02	0.062611	0.041376	0.027347	0.01314	0.005845
313.22	0.062784	0.042243	0.027746	0.013348	0.005759
313.42	0.062578	0.042612	0.027658	0.01327	0.005865
313.62	0.062319	0.042135	0.027756	0.012941	0.005713
313.82	0.062034	0.04172	0.02746	0.012574	0.005074
314.02	0.061947	0.042145	0.026974	0.0127	0.005463
314.22	0.061405	0.042406	0.027092	0.01206	0.005597
314.42	0.061206	0.041673	0.026692	0.011498	0.005089
314.62	0.06129	0.041177	0.02657	0.01164	0.004769
314.82	0.062311	0.04161	0.02714	0.012514	0.005416
315.02	0.061849	0.041437	0.026722	0.012214	0.004808
315.22	0.062324	0.04179	0.02737	0.012676	0.00502
315.42	0.062673	0.042021	0.027381	0.012801	0.005464
315.62	0.062894	0.042722	0.028022	0.012891	0.006263
315.82	0.062973	0.043074	0.027938	0.01312	0.006481
316.02	0.063373	0.04371	0.028557	0.013306	0.007292
316.22	0.063258	0.043202	0.02864	0.012992	0.007108
316.42	0.063913	0.043623	0.028928	0.01355	0.007416
316.62	0.063643	0.043673	0.028825	0.013219	0.007258
316.82	0.063907	0.043033	0.029542	0.012827	0.007196
317.02	0.064231	0.043477	0.02955	0.012674	0.0073
317.22	0.064359	0.044118	0.029828	0.012728	0.007338
317.42	0.064513	0.044155	0.029507	0.012784	0.007314
317.62	0.06494	0.044399	0.029794	0.013443	0.007668
317.82	0.064889	0.044642	0.029022	0.013619	0.007136
318.02	0.065099	0.044491	0.028933	0.013562	0.007291
318.22	0.064749	0.04368	0.028554	0.013251	0.006583
318.42	0.064359	0.043861	0.028411	0.01384	0.006535
318.62	0.064252	0.04383	0.028031	0.014302	0.006452
318.82	0.064242	0.043915	0.028353	0.015036	0.00664
319.02	0.063807	0.044014	0.028261	0.01533	0.00605
319.22	0.063654	0.045086	0.028759	0.015683	0.006217
319.42	0.063051	0.04495	0.028164	0.015065	0.006152
319.62	0.063116	0.044487	0.028672	0.015005	0.006207
319.82	0.063084	0.044631	0.028256	0.015284	0.006169
320.02	0.062512	0.044823	0.028027	0.015343	0.006217
320.22	0.062248	0.044101	0.027667	0.014555	0.005721
320.42	0.062169	0.044069	0.027637	0.014598	0.005449
320.62	0.061491	0.044151	0.026863	0.014214	0.005176
320.82	0.061445	0.044076	0.026675	0.014055	0.005231
321.02	0.06161	0.044489	0.026616	0.014106	0.005473
321.22	0.062036	0.044372	0.026596	0.014216	0.005115
321.42	0.06256	0.044595	0.026828	0.014471	0.005371
321.62	0.062723	0.04482	0.027161	0.014557	0.00574
321.82	0.062807	0.044257	0.026648	0.013918	0.005281
322.02	0.063287	0.044024	0.0271	0.014212	0.005833
322.22	0.063037	0.044414	0.026625	0.01439	0.005973
322.42	0.062607	0.044249	0.026177	0.014206	0.005574
322.62	0.062976	0.043308	0.026692	0.014079	0.005622
322.82	0.06382	0.043576	0.027828	0.014581	0.00626
323.02	0.063066	0.044067	0.027464	0.014008	0.005823
323.22	0.063016	0.04346	0.02754	0.013259	0.005922
323.42	0.06325	0.042813	0.028025	0.012833	0.006153
323.62	0.062854	0.04287	0.027859	0.012833	0.006336
323.82	0.062431	0.0432	0.027859	0.01305	0.00643
324.02	0.062235	0.042677	0.028469	0.012905	0.006445
324.22	0.061997	0.042932	0.028282	0.012644	0.006072
324.42	0.061744	0.043559	0.028261	0.01316	0.006192
324.62	0.061745	0.044115	0.028759	0.013593	0.006653
324.82	0.061877	0.044628	0.028854	0.013778	0.006586
325.02	0.061749	0.04517	0.029036	0.013836	0.006356
325.22	0.061749	0.045616	0.029197	0.013722	0.00632
325.42	0.06126	0.045373	0.028506	0.013275	0.005795
325.62	0.061728	0.045603	0.028307	0.013507	0.005917
325.82	0.062601	0.04524	0.02853	0.013614	0.006237
326.02	0.062341	0.045241	0.027532	0.013729	0.006021
326.22	0.062266	0.045311	0.026999	0.013679	0.005804
326.42	0.062278	0.044764	0.026992	0.013562	0.005635
326.62	0.062786	0.045061	0.027588	0.014036	0.006109
326.82	0.062951	0.045071	0.02689	0.013836	0.006059
327.02	0.062759	0.044724	0.026606	0.013574	0.006209
327.22	0.063024	0.044661	0.026667	0.01397	0.006191
327.42	0.062738	0.0451	0.0269	0.014005	0.006121
327.62	0.062812	0.045216	0.027601	0.014305	0.006475
327.82	0.06323	0.045468	0.028646	0.014781	0.006424
328.02	0.063294	0.045511	0.029125	0.014631	0.006555
328.22	0.063434	0.045663	0.029312	0.014191	0.006691
328.42	0.063363	0.045781	0.029636	0.014249	0.007076
328.62	0.063086	0.045763	0.029783	0.014108	0.006965
328.82	0.062932	0.045862	0.029775	0.014089	0.007317
329.02	0.062602	0.045524	0.029623	0.013952	0.00739
329.22	0.06263	0.045036	0.029179	0.013916	0.007196
329.42	0.063395	0.044892	0.029151	0.01445	0.007441
329.62	0.063629	0.045289	0.029231	0.014475	0.008138
329.82	0.063899	0.044817	0.029009	0.014199	0.008461
330.02	0.063946	0.045062	0.028679	0.014372	0.008577
330.22	0.063803	0.04537	0.029016	0.014807	0.009315
330.42	0.063542	0.045263	0.027999	0.014729	0.008906
330.62	0.063918	0.045038	0.027859	0.015092	0.009043
330.82	0.064181	0.044712	0.027598	0.014976	0.008832
331.02	0.063939	0.044734	0.027201	0.014942	0.008378
331.22	0.063356	0.044748	0.027204	0.014861	0.007726
331.42	0.063316	0.043877	0.02762	0.014247	0.007098
331.62	0.063738	0.043424	0.027493	0.014184	0.006564
331.82	0.063442	0.043503	0.027349	0.013909	0.006143
332.02	0.062838	0.043306	0.027343	0.01299	0.005663
332.22	0.062844	0.042429	0.027017	0.01257	0.004921
332.42	0.062998	0.042625	0.02712	0.013023	0.004707
332.62	0.062723	0.042277	0.027485	0.013012	0.004986
332.82	0.062724	0.041988	0.027258	0.012936	0.004718
333.02	0.063095	0.041906	0.027662	0.013479	0.004818
333.22	0.063278	0.042798	0.027837	0.014024	0.005087
333.42	0.063668	0.043061	0.027977	0.013761	0.005811
333.62	0.063613	0.043093	0.028406	0.013516	0.006347
333.82	0.064346	0.044008	0.029349	0.014474	0.007673
334.02	0.063874	0.044459	0.029135	0.014473	0.00759
334.22	0.063434	0.044278	0.028703	0.014251	0.007745
334.42	0.064132	0.044578	0.028533	0.014377	0.008035
334.62	0.06398	0.045172	0.028637	0.014186	0.008447
334.82	0.064087	0.04541	0.028392	0.014088	0.008373
335.02	0.0642	0.045365	0.028696	0.013989	0.008589
335.22	0.064203	0.045475	0.028809	0.013825	0.008336
335.42	0.06465	0.045348	0.028492	0.013522	0.008069
335.62	0.0649	0.045761	0.027982	0.013741	0.008083
335.82	0.064216	0.046239	0.027776	0.013444	0.007809
336.02	0.064121	0.046026	0.027454	0.013239	0.007378
336.22	0.06448	0.045446	0.027683	0.013654	0.007122
336.42	0.06433	0.045817	0.02758	0.013947	0.00707
336.62	0.064344	0.045338	0.027846	0.013891	0.007099
336.82	0.064708	0.045494	0.027806	0.014274	0.006524
337.02	0.063952	0.045462	0.027796	0.014303	0.006064
337.22	0.063538	0.04491	0.027417	0.014008	0.006055
337.42	0.063108	0.043958	0.027297	0.013731	0.005843
337.62	0.062548	0.043785	0.02694	0.013738	0.005236
337.82	0.062194	0.043702	0.026722	0.013498	0.005168
338.02	0.061425	0.042594	0.026539	0.012439	0.004068
338.22	0.061357	0.04237	0.026984	0.012634	0.004505
338.42	0.061114	0.042553	0.026653	0.012566	0.004758
338.62	0.060975	0.04249	0.026969	0.012283	0.0048
338.82	0.06167	0.042365	0.027291	0.012898	0.005163
339.02	0.062192	0.042991	0.028148	0.013282	0.005845
339.22	0.062101	0.043546	0.0284	0.013575	0.006316
339.42	0.062436	0.043121	0.028293	0.013115	0.00641
339.62	0.063294	0.043747	0.028571	0.013614	0.006877
[truncated: 1,301 more rows]

## Sheet: IgEtrap-FcgRIIB
Time	4 mM	2 mM	1 mM	0.5 mM	0.25 mM
-60	0	0	0	0	0
-59.8	0	0	0	0	0
-59.6	0	0	0	0	0
-59.4	0	0	0	0	0
-59.2	0	0	0	0	0
-59	0	0	0	0	0
-58.8	0	0	0	0	0
-58.6	0	0	0	0	0
-58.4	0	0	0	0	0
-58.2	0	0	0	0	0
-58	0	0	0	0	0
-57.8	0	0	0	0	0
-57.6	0	0	0	0	0
-57.4	0	0	0	0	0
-57.2	0	0	0	0	0
-57	0	0	0	0	0
-56.8	0	0	0	0	0
-56.6	0	0	0	0	0
-56.4	0	0	0	0	0
-56.2	0	0	0	0	0
-56	0	0	0	0	0
-55.8	0	0	0	0	0
-55.6	0	0	0	0	0
-55.4	0	0	0	0	0
-55.2	0	0	0	0	0
-55	0	0	0	0	0
-54.8	0	0	0	0	0
-54.6	0	0	0	0	0
-54.4	0	0	0	0	0
-54.2	0	0	0	0	0
-54	0	0	0	0	0
-53.8	0	0	0	0	0
-53.6	0	0	0	0	0
-53.4	0	0	0	0	0
-53.2	0	0	0	0	0
-53	0	0	0	0	0
-52.8	0	0	0	0	0
-52.6	0	0	0	0	0
-52.4	0	0	0	0	0
-52.2	0	0	0	0	0
-52	0	0	0	0	0
-51.8	0	0	0	0	0
-51.6	0	0	0	0	0
-51.4	0	0	0	0	0
-51.2	0	0	0	0	0
-51	0	0	0	0	0
-50.8	0	0	0	0	0
-50.6	0	0	0	0	0
-50.4	0	0	0	0	0
-50.2	0	0	0	0	0
-50	0	0	0	0	0
-49.8	0	0	0	0	0
-49.6	0	0	0	0	0
-49.4	0	0	0	0	0
-49.2	0	0	0	0	0
-49	0	0	0	0	0
-48.8	0	0	0	0	0
-48.6	0	0	0	0	0
-48.4	0	0	0	0	0
-48.2	0	0	0	0	0
-48	0	0	0	0	0
-47.8	0	0	0	0	0
-47.6	0	0	0	0	0
-47.4	0	0	0	0	0
-47.2	0	0	0	0	0
-47	0	0	0	0	0
-46.8	0	0	0	0	0
-46.6	0	0	0	0	0
-46.4	0	0	0	0	0
-46.2	0	0	0	0	0
-46	0	0	0	0	0
-45.8	0	0	0	0	0
-45.6	0	0	0	0	0
-45.4	0	0	0	0	0
-45.2	0	0	0	0	0
-45	0	0	0	0	0
-44.8	0	0	0	0	0
-44.6	0	0	0	0	0
-44.4	0	0	0	0	0
-44.2	0	0	0	0	0
-44	0	0	0	0	0
-43.8	0	0	0	0	0
-43.6	0	0	0	0	0
-43.4	0	0	0	0	0
-43.2	0	0	0	0	0
-43	0	0	0	0	0
-42.8	0	0	0	0	0
-42.6	0	0	0	0	0
-42.4	0	0	0	0	0
-42.2	0	0	0	0	0
-42	0	0	0	0	0
-41.8	0	0	0	0	0
-41.6	0	0	0	0	0
-41.4	0	0	0	0	0
-41.2	0	0	0	0	0
-41	0	0	0	0	0
-40.8	0	0	0	0	0
-40.6	0	0	0	0	0
-40.4	0	0	0	0	0
-40.2	0	0	0	0	0
-40	0	0	0	0	0
-39.8	0	0	0	0	0
-39.6	0	0	0	0	0
-39.4	0	0	0	0	0
-39.2	0	0	0	0	0
-39	0	0	0	0	0
-38.8	0	0	0	0	0
-38.6	0	0	0	0	0
-38.4	0	0	0	0	0
-38.2	0	0	0	0	0
-38	0	0	0	0	0
-37.8	0	0	0	0	0
-37.6	0	0	0	0	0
-37.4	0	0	0	0	0
-37.2	0	0	0	0	0
-37	0	0	0	0	0
-36.8	0	0	0	0	0
-36.6	0	0	0	0	0
-36.4	0	0	0	0	0
-36.2	0	0	0	0	0
-36	0	0	0	0	0
-35.8	0	0	0	0	0
-35.6	0	0	0	0	0
-35.4	0	0	0	0	0
-35.2	0	0	0	0	0
-35	0	0	0	0	0
-34.8	0	0	0	0	0
-34.6	0	0	0	0	0
-34.4	0	0	0	0	0
-34.2	0	0	0	0	0
-34	0	0	0	0	0
-33.8	0	0	0	0	0
-33.6	0	0	0	0	0
-33.4	0	0	0	0	0
-33.2	0	0	0	0	0
-33	0	0	0	0	0
-32.8	0	0	0	0	0
-32.6	0	0	0	0	0
-32.4	0	0	0	0	0
-32.2	0	0	0	0	0
-32	0	0	0	0	0
-31.8	0	0	0	0	0
-31.6	0	0	0	0	0
-31.4	0	0	0	0	0
-31.2	0	0	0	0	0
-31	0	0	0	0	0
-30.8	0	0	0	0	0
-30.6	0	0	0	0	0
-30.4	0	0	0	0	0
-30.2	0	0	0	0	0
-30	0	0	0	0	0
-29.8	0	0	0	0	0
-29.6	0	0	0	0	0
-29.4	0	0	0	0	0
-29.2	0	0	0	0	0
-29	0	0	0	0	0
-28.8	0	0	0	0	0
-28.6	0	0	0	0	0
-28.4	0	0	0	0	0
-28.2	0	0	0	0	0
-28	0	0	0	0	0
-27.8	0	0	0	0	0
-27.6	0	0	0	0	0
-27.4	0	0	0	0	0
-27.2	0	0	0	0	0
-27	0	0	0	0	0
-26.8	0	0	0	0	0
-26.6	0	0	0	0	0
-26.4	0	0	0	0	0
-26.2	0	0	0	0	0
-26	0	0	0	0	0
-25.8	0	0	0	0	0
-25.6	0	0	0	0	0
-25.4	0	0	0	0	0
-25.2	0	0	0	0	0
-25	0	0	0	0	0
-24.8	0	0	0	0	0
-24.6	0	0	0	0	0
-24.4	0	0	0	0	0
-24.2	0	0	0	0	0
-24	0	0	0	0	0
-23.8	0	0	0	0	0
-23.6	0	0	0	0	0
-23.4	0	0	0	0	0
-23.2	0	0	0	0	0
-23	0	0	0	0	0
-22.8	0	0	0	0	0
-22.6	0	0	0	0	0
-22.4	0	0	0	0	0
-22.2	0	0	0	0	0
-22	0	0	0	0	0
-21.8	0	0	0	0	0
-21.6	0	0	0	0	0
-21.4	0	0	0	0	0
-21.2	0	0	0	0	0
-21	0	0	0	0	0
-20.8	0	0	0	0	0
-20.6	0	0	0	0	0
-20.4	0	0	0	0	0
-20.2	0	0	0	0	0
-20	0	0	0	0	0
-19.8	0	0	0	0	0
-19.6	0	0	0	0	0
-19.4	0	0	0	0	0
-19.2	0	0	0	0	0
-19	0	0	0	0	0
-18.8	0	0	0	0	0
-18.6	0	0	0	0	0
-18.4	0	0	0	0	0
-18.2	0	0	0	0	0
-18	0	0	0	0	0
-17.8	0	0	0	0	0
-17.6	0	0	0	0	0
-17.4	0	0	0	0	0
-17.2	0	0	0	0	0
-17	0	0	0	0	0
-16.8	0	0	0	0	0
-16.6	0	0	0	0	0
-16.4	0	0	0	0	0
-16.2	0	0	0	0	0
-16	0	0	0	0	0
-15.8	0	0	0	0	0
-15.6	0	0	0	0	0
-15.4	0	0	0	0	0
-15.2	0	0	0	0	0
-15	0	0	0	0	0
-14.8	0	0	0	0	0
-14.6	0	0	0	0	0
-14.4	0	0	0	0	0
-14.2	0	0	0	0	0
-14	0	0	0	0	0
-13.8	0	0	0	0	0
-13.6	0	0	0	0	0
-13.4	0	0	0	0	0
-13.2	0	0	0	0	0
-13	0	0	0	0	0
-12.8	0	0	0	0	0
-12.6	0	0	0	0	0
-12.4	0	0	0	0	0
-12.2	0	0	0	0	0
-12	0	0	0	0	0
-11.8	0	0	0	0	0
-11.6	0	0	0	0	0
-11.4	0	0	0	0	0
-11.2	0	0	0	0	0
-11	0	0	0	0	0
-10.8	0	0	0	0	0
-10.6	0	0	0	0	0
-10.4	0	0	0	0	0
-10.2	0	0	0	0	0
-10	0	0	0	0	0
-9.8	0	0	0	0	0
-9.6	0	0	0	0	0
-9.4	0	0	0	0	0
-9.2	0	0	0	0	0
-9	0	0	0	0	0
-8.8	0	0	0	0	0
-8.6	0	0	0	0	0
-8.4	0	0	0	0	0
-8.2	0	0	0	0	0
-8	0	0	0	0	0
-7.8	0	0	0	0	0
-7.6	0	0	0	0	0
-7.4	0	0	0	0	0
-7.2	0	0	0	0	0
-7	0	0	0	0	0
-6.8	0	0	0	0	0
-6.6	0	0	0	0	0
-6.4	0	0	0	0	0
-6.2	0	0	0	0	0
-6	0	0	0	0	0
-5.8	0	0	0	0	0
-5.6	0	0	0	0	0
-5.4	0	0	0	0	0
-5.2	0	0	0	0	0
-5	0	0	0	0	0
-4.8	0	0	0	0	0
-4.6	0	0	0	0	0
-4.4	0	0	0	0	0
-4.2	0	0	0	0	0
-4	0	0	0	0	0
-3.8	0	0	0	0	0
-3.6	0	0	0	0	0
-3.4	0	0	0	0	0
-3.2	0	0	0	0	0
-3	0	0	0	0	0
-2.8	0	0	0	0	0
-2.6	0	0	0	0	0
-2.4	0	0	0	0	0
-2.2	0	0	0	0	0
-2	0	0	0	0	0
-1.8	0	0	0	0	0
-1.6	0	0	0	0	0
-1.4	0	0	0	0	0
-1.2	0	0	0	0	0
-1	0	0	0	0	0
-0.8	0	0	0	0	0
-0.6	0	0	0	0	0
-0.4	0	0	0	0	0
-0.2	0	0	0	0	0
0	0.003592	0.003251	0.000468	0.003511	-0.00188
0.2	0.002641	0.002543	0.00058	0.003405	-0.00168
0.4	0.001628	0.002085	0.000429	0.003309	-0.00099
0.6	0.00017	0.001229	-0.00025	0.002837	-0.00067
0.8	-0.00156	-0.00013	-0.0007	0.002312	-0.00111
1	-0.00332	-0.00144	-0.00173	0.002169	-0.0015
1.2	-0.00457	-0.00203	-0.00196	0.002318	-0.00092
1.4	-0.00622	-0.00283	-0.00215	0.002113	-0.00111
1.6	-0.0072	-0.00354	-0.00253	0.001928	-0.00134
1.8	-0.00839	-0.00397	-0.00317	0.001629	-0.00135
2	-0.00924	-0.00461	-0.00392	0.001248	-0.00188
2.2	-0.00974	-0.00469	-0.00471	0.001256	-0.00221
2.4	-0.00961	-0.00486	-0.00446	0.001287	-0.00186
2.6	-0.00965	-0.00501	-0.00427	0.001234	-0.00188
2.8	-0.00994	-0.0051	-0.00456	0.001298	-0.00211
3	-0.01024	-0.00569	-0.00536	0.001036	-0.00263
3.2	-0.00951	-0.00572	-0.0053	0.00063	-0.00233
3.4	-0.00872	-0.00591	-0.00497	0.00027	-0.0021
3.6	-0.00933	-0.00624	-0.00476	-0.00021	-0.00243
3.8	-0.0092	-0.00608	-0.00428	-0.00024	-0.00238
4	-0.00896	-0.00571	-0.00401	-0.0006	-0.0027
4.2	-0.00925	-0.00606	-0.00411	-0.00085	-0.00304
4.4	-0.00926	-0.00563	-0.00425	-0.00097	-0.00301
4.6	-0.00943	-0.00616	-0.0044	-0.00145	-0.00387
4.8	-0.00976	-0.00652	-0.00406	-0.00139	-0.00446
5	-0.0093	-0.00591	-0.00405	-0.00119	-0.00412
5.2	-0.00879	-0.00532	-0.00332	-0.0009	-0.00355
5.4	-0.00907	-0.00552	-0.00341	-0.00107	-0.00413
5.6	-0.00849	-0.00517	-0.0034	-0.00077	-0.00378
5.8	-0.00814	-0.00443	-0.00337	-0.0006	-0.00319
6	-0.00766	-0.00419	-0.00345	-0.00033	-0.00328
6.2	-0.00757	-0.004	-0.0038	-2.9e-05	-0.00289
6.4	-0.00713	-0.00406	-0.00355	-1.3e-05	-0.00243
6.6	-0.00678	-0.00377	-0.00326	0.000375	-0.00224
6.8	-0.00642	-0.00361	-0.00359	0.000356	-0.0025
7	-0.00678	-0.00467	-0.00428	-0.0005	-0.00325
7.2	-0.00586	-0.00376	-0.00351	0.000137	-0.00224
7.4	-0.00591	-0.00321	-0.00258	0.000729	-0.00179
7.6	-0.00668	-0.00332	-0.00296	0.000187	-0.00243
7.8	-0.0068	-0.00321	-0.00344	0.000191	-0.00268
8	-0.00646	-0.0028	-0.00316	7.18e-05	-0.00296
8.2	-0.00672	-0.00331	-0.00366	-0.00048	-0.00369
8.4	-0.00696	-0.00327	-0.00368	-0.00044	-0.00444
8.6	-0.00684	-0.00322	-0.00349	-0.00062	-0.0048
8.8	-0.0071	-0.00343	-0.00353	-0.00112	-0.00514
9	-0.00702	-0.00328	-0.00411	-0.00137	-0.00535
9.2	-0.00738	-0.00375	-0.00458	-0.00128	-0.00563
9.4	-0.0075	-0.00399	-0.00498	-0.00149	-0.00583
9.6	-0.00674	-0.00314	-0.00449	-0.00086	-0.00477
9.8	-0.00674	-0.00298	-0.00449	-0.00123	-0.00451
10	-0.00722	-0.00361	-0.00507	-0.00149	-0.00483
10.2	-0.00638	-0.00342	-0.00482	-0.0017	-0.00435
10.4	-0.00649	-0.00343	-0.00494	-0.00184	-0.00418
10.6	-0.00638	-0.00322	-0.00453	-0.00176	-0.00423
10.8	-0.00597	-0.00353	-0.0048	-0.00193	-0.00428
11	-0.00542	-0.00344	-0.0047	-0.00169	-0.00374
11.2	-0.00561	-0.00302	-0.0042	-0.00096	-0.00322
11.4	-0.00569	-0.00325	-0.00419	-0.00085	-0.00314
11.6	-0.00608	-0.00401	-0.00497	-0.00154	-0.00351
11.8	-0.0062	-0.00405	-0.00494	-0.00159	-0.00352
12	-0.00595	-0.00451	-0.00412	-0.00137	-0.00325
12.2	-0.00634	-0.00531	-0.00489	-0.00166	-0.00359
12.4	-0.00563	-0.00454	-0.0043	-0.00091	-0.00275
12.6	-0.00545	-0.00434	-0.0041	-0.00063	-0.00227
12.8	-0.00635	-0.00495	-0.00466	-0.00072	-0.00248
13	-0.00591	-0.00453	-0.0045	-0.00027	-0.00166
13.2	-0.00542	-0.00421	-0.00414	0.000378	-0.00098
13.4	-0.0056	-0.00404	-0.00411	0.000261	-0.0008
13.6	-0.00542	-0.00353	-0.00365	0.000626	0.000108
13.8	-0.005	-0.00319	-0.00339	0.000468	0.000397
14	-0.00448	-0.00299	-0.00314	0.00063	0.000157
14.2	-0.00368	-0.0022	-0.00282	0.000496	3.58e-05
14.4	-0.00395	-0.00175	-0.0031	0.000763	-0.00023
14.6	-0.00288	-0.00103	-0.00246	0.001445	-0.00039
14.8	-0.00262	-0.00083	-0.00279	0.001019	-0.00103
15	-0.00302	-0.0012	-0.00337	0.000298	-0.00202
15.2	-0.00308	-0.00133	-0.00341	0.000441	-0.00249
15.4	-0.00246	-0.00133	-0.00342	0.000282	-0.00281
15.6	-0.00263	-0.00187	-0.00336	0.000123	-0.00362
15.8	-0.00203	-0.00139	-0.00311	0.00056	-0.00329
16	-0.00222	-0.00199	-0.00337	0.000543	-0.00327
16.2	-0.00247	-0.00222	-0.00375	-0.00024	-0.00415
16.4	-0.00213	-0.0018	-0.00353	-6.8e-06	-0.00328
16.6	-0.0029	-0.00228	-0.00387	-0.00028	-0.00411
16.8	-0.00373	-0.003	-0.00452	-0.00075	-0.00472
17	-0.00253	-0.00232	-0.00373	-0.00013	-0.00359
17.2	-0.00319	-0.00277	-0.00428	2.24e-05	-0.0042
17.4	-0.0039	-0.00326	-0.0047	-0.00021	-0.00423
17.6	-0.00346	-0.00275	-0.00456	0.000329	-0.00352
17.8	-0.00318	-0.00244	-0.00502	0.000411	-0.00358
18	-0.00363	-0.00318	-0.00524	-0.00032	-0.00419
18.2	-0.00387	-0.00299	-0.00547	-0.00018	-0.00423
18.4	-0.00394	-0.00314	-0.00569	-0.00011	-0.00419
18.6	-0.00375	-0.00302	-0.00547	-0.00012	-0.00419
18.8	-0.00395	-0.00307	-0.00587	-0.00073	-0.00443
19	-0.00341	-0.00343	-0.00612	-0.00097	-0.00478
19.2	-0.00239	-0.00257	-0.00575	-0.00041	-0.00401
19.4	-0.00176	-0.00201	-0.00512	-0.00039	-0.00303
19.6	-0.00157	-0.0017	-0.00513	-0.00018	-0.00295
19.8	-0.00154	-0.00141	-0.00568	-0.00075	-0.00259
20	-0.00208	-0.00154	-0.00607	-0.00157	-0.00265
20.2	-0.00133	-0.00098	-0.00574	-0.00171	-0.0024
20.4	-0.00073	-0.00039	-0.00562	-0.00167	-0.00177
20.6	-0.0008	-0.00071	-0.00575	-0.00145	-0.00262
20.8	-0.00107	-0.00116	-0.00625	-0.00121	-0.00249
21	-7.2e-05	-0.00018	-0.00561	-0.00047	-0.00173
21.2	-0.0006	-0.00084	-0.00606	-0.00073	-0.00237
21.4	-0.00089	-0.00098	-0.00617	-0.00041	-0.00253
21.6	-0.00075	-0.00066	-0.00613	-0.00061	-0.00242
21.8	-0.00106	-0.00084	-0.00595	-0.00107	-0.00321
22	-0.0016	-0.00123	-0.00535	-0.00163	-0.00368
22.2	-0.00168	-0.00069	-0.00498	-0.00067	-0.00368
22.4	-0.00072	-0.00026	-0.00421	-7.9e-06	-0.0033
22.6	7.42e-05	0.000662	-0.00345	0.000615	-0.0032
22.8	-0.00036	-7.1e-05	-0.00365	-3e-05	-0.0034
23	-0.00018	-0.00021	-0.00349	-0.00031	-0.0031
23.2	0.000103	0.0004	-0.00329	-0.00018	-0.0022
23.4	-0.00016	0.00036	-0.00305	-0.00038	-0.0019
23.6	-0.00036	-0.00014	-0.00365	-0.00045	-0.00236
23.8	-0.00018	0.000167	-0.00378	-0.00023	-0.00217
24	-0.00033	-0.0005	-0.00425	-0.00032	-0.00214
24.2	0.000529	-0.00041	-0.00388	0.000316	-0.00183
24.4	0.000717	-0.00016	-0.00364	0.000877	-0.00179
24.6	0.000363	-0.0012	-0.00439	0.000969	-0.00212
24.8	0.000724	-0.00157	-0.00437	0.000681	-0.00169
25	0.00072	-0.00154	-0.00411	0.000466	-0.00199
25.2	0.000772	-0.00207	-0.00446	7.11e-05	-0.00238
25.4	0.001103	-0.00146	-0.00391	0.000426	-0.00253
25.6	0.000738	-0.00139	-0.00399	-0.00015	-0.00252
25.8	0.000481	-0.0012	-0.00367	-0.00011	-0.00305
26	0.000836	-0.00095	-0.00332	0.000356	-0.00307
26.2	0.001268	-0.00064	-0.00315	0.001128	-0.00286
26.4	0.001893	-0.00048	-0.00283	0.001453	-0.00283
26.6	0.001554	-0.00059	-0.00352	0.000954	-0.00315
26.8	0.000936	-0.00094	-0.00395	0.000164	-0.00328
27	0.000836	-0.00047	-0.00413	0.000176	-0.00329
27.2	0.000989	-0.00019	-0.00405	0.00021	-0.00325
27.4	0.000862	9.99e-05	-0.00392	0.000601	-0.00302
27.6	0.001125	0.000372	-0.00419	0.00062	-0.00354
27.8	0.001	0.000573	-0.00437	0.000564	-0.00401
28	0.001001	0.00021	-0.00448	0.000443	-0.00361
28.2	0.001522	0.001212	-0.00405	0.000728	-0.00303
28.4	0.001478	0.000907	-0.00447	6.77e-05	-0.00364
28.6	0.000816	0.000283	-0.00513	-0.00064	-0.00406
28.8	0.000907	0.000168	-0.00526	-0.00152	-0.00423
29	0.000993	0.000192	-0.00508	-0.00191	-0.00456
29.2	0.001277	0.000351	-0.00534	-0.00252	-0.00485
29.4	0.001008	0.000166	-0.00532	-0.00277	-0.00471
29.6	0.000791	-2.6e-05	-0.00567	-0.00297	-0.00499
29.8	0.001317	9.93e-05	-0.00521	-0.0025	-0.00488
30	0.001408	-0.00013	-0.00514	-0.0023	-0.00517
30.2	0.001609	-7.3e-05	-0.00527	-0.00233	-0.00499
30.4	0.002089	0.000501	-0.00512	-0.00191	-0.00473
30.6	0.00132	9.24e-05	-0.0059	-0.00231	-0.00492
30.8	0.001257	4.65e-05	-0.00579	-0.00239	-0.00489
31	0.001575	0.000396	-0.00526	-0.00188	-0.00444
31.2	0.002171	0.000683	-0.00465	-0.00124	-0.00382
31.4	0.002419	0.001247	-0.0043	-0.00067	-0.00333
31.6	0.002429	0.001494	-0.0042	-0.00053	-0.0036
31.8	0.001899	0.00106	-0.00428	-0.0004	-0.00351
32	0.002488	0.001665	-0.00401	0.000134	-0.00299
32.2	0.002728	0.002052	-0.00428	-0.00015	-0.00303
32.4	0.002067	0.001048	-0.00471	-0.00082	-0.00361
32.6	0.002098	0.001026	-0.0048	-0.00074	-0.00347
32.8	0.002363	0.000534	-0.00476	-0.00138	-0.00383
33	0.002063	0.000405	-0.00475	-0.00151	-0.00371
33.2	0.002378	0.000647	-0.00512	-0.00174	-0.00385
33.4	0.002884	0.000533	-0.00521	-0.00174	-0.00386
33.6	0.0028	0.00097	-0.00543	-0.00144	-0.00413
33.8	0.00281	0.000708	-0.00539	-0.00156	-0.00423
34	0.003339	0.000857	-0.00533	-0.00147	-0.00429
34.2	0.003325	0.000988	-0.00531	-0.00148	-0.00417
34.4	0.003105	0.000636	-0.0051	-0.00151	-0.00412
34.6	0.002956	0.000161	-0.0049	-0.00123	-0.00397
34.8	0.003733	0.000732	-0.00391	-0.00071	-0.00329
35	0.004021	0.001368	-0.00331	-0.00057	-0.00299
35.2	0.004327	0.002269	-0.00246	0.000392	-0.00185
35.4	0.004674	0.00314	-0.00209	0.001075	-0.00123
35.6	0.004852	0.00306	-0.00166	0.001227	-0.00145
35.8	0.004135	0.002563	-0.00241	0.000913	-0.00199
36	0.004203	0.002547	-0.00252	0.001049	-0.002
36.2	0.004619	0.002076	-0.0022	0.00059	-0.00187
36.4	0.003885	0.001002	-0.00253	-5.8e-05	-0.0022
36.6	0.004226	0.000996	-0.00275	2.1e-05	-0.00184
36.8	0.004272	0.000389	-0.00295	-0.00085	-0.00223
37	0.004424	0.000341	-0.00322	-0.00121	-0.00222
37.2	0.004773	0.00039	-0.00341	-0.00107	-0.00221
37.4	0.004387	-6.4e-05	-0.004	-0.00183	-0.00283
37.6	0.004204	-0.00014	-0.00456	-0.0022	-0.00289
37.8	0.004489	-3.4e-05	-0.00435	-0.00242	-0.00324
38	0.00503	0.000164	-0.00431	-0.00273	-0.00346
38.2	0.004854	-7.1e-05	-0.00439	-0.00268	-0.00339
38.4	0.005229	0.000647	-0.00345	-0.00201	-0.00259
38.6	0.005377	0.001166	-0.00339	-0.00167	-0.00251
38.8	0.005679	0.001981	-0.00293	-0.00151	-0.00208
39	0.005465	0.002767	-0.00293	-0.00111	-0.00197
39.2	0.005601	0.003361	-0.00269	-8.7e-05	-0.00139
39.4	0.00579	0.003446	-0.00249	0.000447	-0.00189
39.6	0.005171	0.00289	-0.00307	0.000362	-0.00261
39.8	0.004386	0.002834	-0.00358	0.000324	-0.00304
40	0.004825	0.003085	-0.00335	0.000807	-0.00279
40.2	0.005171	0.002874	-0.00355	0.000414	-0.00298
40.4	0.004598	0.002418	-0.00435	0.000125	-0.00326
40.6	0.004938	0.002321	-0.00436	0.000448	-0.00318
40.8	0.004771	0.0019	-0.00496	-0.00033	-0.00385
41	0.005052	0.001837	-0.00537	-0.00053	-0.00389
41.2	0.004388	0.001508	-0.00626	-0.00121	-0.00425
41.4	0.003874	0.001255	-0.00692	-0.00205	-0.0045
41.6	0.003915	0.000965	-0.00706	-0.00226	-0.00456
41.8	0.004264	0.001226	-0.00658	-0.00248	-0.0048
42	0.004265	0.00092	-0.00662	-0.00308	-0.00492
42.2	0.003794	0.000726	-0.00623	-0.00269	-0.00477
42.4	0.004075	0.001253	-0.00519	-0.00256	-0.00467
42.6	0.00451	0.001188	-0.00528	-0.0026	-0.00457
42.8	0.004136	0.001496	-0.00481	-0.00283	-0.00462
43	0.003909	0.001542	-0.00462	-0.00289	-0.00494
43.2	0.004393	0.001781	-0.00403	-0.00228	-0.00469
43.4	0.004589	0.002319	-0.00352	-0.00185	-0.00479
43.6	0.004591	0.00219	-0.00356	-0.00199	-0.00511
43.8	0.005304	0.00317	-0.0029	-0.00162	-0.00421
44	0.006614	0.003869	-0.00262	-0.00092	-0.00345
44.2	0.006692	0.003689	-0.00247	-0.0011	-0.0033
44.4	0.006511	0.003769	-0.00243	-0.00106	-0.00308
44.6	0.006833	0.004419	-0.00201	-0.00072	-0.00253
44.8	0.007111	0.004465	-0.00215	-0.00118	-0.00249
45	0.007876	0.004699	-0.00196	-0.00068	-0.00219
45.2	0.007169	0.004515	-0.00255	-0.00088	-0.00234
45.4	0.007172	0.004318	-0.00261	-0.0009	-0.00226
45.6	0.00812	0.004473	-0.00215	-0.00056	-0.00212
45.8	0.008287	0.00458	-0.00185	-0.00074	-0.00267
46	0.008331	0.004726	-0.00168	-0.0007	-0.00262
46.2	0.009017	0.005524	-0.00075	9.56e-06	-0.00237
46.4	0.009364	0.005467	-0.00085	-0.00012	-0.00274
46.6	0.009214	0.005177	-0.00162	-0.00049	-0.0028
46.8	0.009179	0.005457	-0.00149	-0.00041	-0.00302
47	0.009568	0.005499	-0.00144	0.000437	-0.00296
47.2	0.00999	0.005485	-0.00163	0.001061	-0.00297
47.4	0.010189	0.005599	-0.00184	0.001376	-0.00311
47.6	0.010055	0.005585	-0.00195	0.001443	-0.00287
47.8	0.01057	0.005868	-0.00191	0.001681	-0.0019
48	0.010402	0.005233	-0.00201	0.001463	-0.00209
48.2	0.009445	0.004883	-0.00165	0.001547	-0.00155
48.4	0.009289	0.004467	-0.00156	0.001386	-0.00171
48.6	0.0098	0.004737	-0.00101	0.001739	-0.00163
48.8	0.009598	0.004269	-0.00128	0.001487	-0.00198
49	0.009751	0.004233	-0.00145	0.001664	-0.002
49.2	0.010075	0.004592	-0.00095	0.001567	-0.00192
49.4	0.009708	0.004151	-0.00122	0.001366	-0.0027
49.6	0.009657	0.003982	-0.00132	0.000843	-0.00293
49.8	0.009737	0.004149	-0.00088	0.00083	-0.00301
50	0.009748	0.004044	-0.001	0.000458	-0.00332
50.2	0.009338	0.003561	-0.00118	-0.00026	-0.00411
50.4	0.00903	0.002983	-0.00151	-0.00054	-0.00419
50.6	0.009339	0.00357	-0.00125	-0.00032	-0.00389
50.8	0.009313	0.003751	-0.0013	9.32e-05	-0.00421
51	0.008945	0.003508	-0.0016	0.000103	-0.0044
51.2	0.009177	0.003629	-0.00196	-3.5e-06	-0.00478
51.4	0.008901	0.003912	-0.00198	5.63e-05	-0.00471
51.6	0.008561	0.003828	-0.00209	-0.00057	-0.00458
51.8	0.009417	0.004235	-0.00165	-0.00019	-0.00383
52	0.009032	0.004106	-0.00158	-0.00079	-0.00403
52.2	0.009452	0.004447	-0.00106	-0.00047	-0.00349
52.4	0.009557	0.004006	-0.00199	-0.00121	-0.00427
52.6	0.009626	0.004504	-0.0025	-0.00084	-0.00436
52.8	0.009389	0.00387	-0.00331	-0.00152	-0.00473
53	0.009165	0.003723	-0.00345	-0.00152	-0.00479
53.2	0.009378	0.003896	-0.00343	-0.00136	-0.00488
53.4	0.009312	0.003511	-0.00373	-0.00135	-0.00507
53.6	0.009307	0.002889	-0.00385	-0.00195	-0.0051
53.8	0.009754	0.003078	-0.00364	-0.00141	-0.0048
54	0.009697	0.002812	-0.00352	-0.00191	-0.00528
54.2	0.009588	0.003018	-0.00335	-0.00155	-0.00489
54.4	0.009973	0.00358	-0.00307	-0.00078	-0.00445
54.6	0.010734	0.004227	-0.00223	4.48e-05	-0.00419
54.8	0.011092	0.003985	-0.00228	0.000143	-0.00414
55	0.011191	0.00458	-0.00156	0.000359	-0.00366
55.2	0.011047	0.004744	-0.00121	0.000258	-0.00383
55.4	0.010995	0.004934	-0.00053	0.000516	-0.00308
55.6	0.011639	0.005507	0.000229	0.000792	-0.00241
55.8	0.012085	0.006172	0.001049	0.001461	-0.00169
56	0.012293	0.005979	0.001308	0.001481	-0.00178
56.2	0.012278	0.005987	0.000956	0.001412	-0.00211
56.4	0.011451	0.005223	5.22e-05	0.000586	-0.00314
56.6	0.01125	0.005032	-0.00062	0.000631	-0.00363
56.8	0.011271	0.00447	-0.00093	-0.00023	-0.00427
57	0.011243	0.004373	-0.00092	7.74e-06	-0.00414
57.2	0.011693	0.004135	-0.0009	0.000168	-0.00432
57.4	0.01165	0.003919	-0.00108	0.000161	-0.00429
57.6	0.011517	0.003592	-0.00172	-0.00026	-0.00457
57.8	0.011711	0.004263	-0.00177	-0.00018	-0.00458
58	0.01078	0.004223	-0.00213	-0.0008	-0.00518
58.2	0.010029	0.004021	-0.00294	-0.00093	-0.0052
58.4	0.011354	0.004828	-0.00293	-0.00059	-0.00484
58.6	0.011529	0.005221	-0.00283	-0.00059	-0.00462
58.8	0.010658	0.004758	-0.00357	-0.00167	-0.00513
59	0.010375	0.00518	-0.00315	-0.00157	-0.00497
59.2	0.010374	0.005463	-0.00253	-0.00137	-0.00455
59.4	0.010322	0.005312	-0.00244	-0.00118	-0.00415
59.6	0.011459	0.006027	-0.00187	-0.0003	-0.00318
59.8	0.011542	0.006394	-0.00176	-1.7e-05	-0.00273
60	0.012501	0.006848	-0.00149	0.000124	-0.00233
60.2	0.01176	0.006249	-0.00196	-0.00076	-0.00294
60.4	0.012052	0.006015	-0.00188	-0.0004	-0.00291
60.6	0.012768	0.00627	-0.00172	-4.3e-05	-0.00256
60.8	0.013282	0.005987	-0.00122	-5.6e-05	-0.00288
61	0.012679	0.005042	-0.00167	-0.00015	-0.00306
61.2	0.012565	0.005032	-0.00159	-0.00014	-0.00301
61.4	0.012604	0.004964	-0.00202	-0.00035	-0.00312
61.6	0.012876	0.005573	-0.00178	0.000214	-0.00293
61.8	0.012452	0.005745	-0.00164	-0.00011	-0.00322
62	0.012182	0.005548	-0.00192	-6.2e-05	-0.00336
62.2	0.012573	0.005851	-0.00193	0.00026	-0.003
62.4	0.01348	0.006509	-0.0015	0.000556	-0.00314
62.6	0.012448	0.005809	-0.00172	0.000217	-0.00397
62.8	0.012088	0.005721	-0.0017	0.000264	-0.0042
63	0.012519	0.006013	-0.00109	0.000836	-0.00405
63.2	0.012136	0.00603	-0.0012	0.00032	-0.00441
63.4	0.012167	0.006351	-0.00149	0.000298	-0.00419
63.6	0.012856	0.007458	-0.001	0.000689	-0.0031
63.8	0.012547	0.007525	-0.00146	0.000276	-0.00326
64	0.012892	0.007571	-0.00125	0.00034	-0.00264
64.2	0.012198	0.006835	-0.0017	-0.00016	-0.00321
64.4	0.01278	0.007164	-0.00105	0.000234	-0.00288
64.6	0.012271	0.006503	-0.00148	-0.00044	-0.00337
64.8	0.012691	0.00652	-0.00194	-0.00058	-0.00369
65	0.012445	0.006051	-0.0023	-0.00082	-0.00367
65.2	0.012461	0.005987	-0.00257	-0.0007	-0.00353
65.4	0.012379	0.005799	-0.00283	-0.00081	-0.00382
65.6	0.013062	0.006224	-0.00277	-9.4e-05	-0.00348
65.8	0.013825	0.006503	-0.00253	4.49e-05	-0.00335
66	0.013814	0.006121	-0.00262	0.000239	-0.00355
66.2	0.013857	0.006336	-0.00246	0.000171	-0.00367
66.4	0.014589	0.006903	-0.0016	0.00073	-0.00361
66.6	0.014156	0.00665	-0.00155	0.000504	-0.004
66.8	0.014321	0.006866	-0.00129	0.000298	-0.0043
67	0.014983	0.007133	-0.00111	0.000219	-0.00423
67.2	0.014775	0.007195	-0.00142	-0.00052	-0.00403
67.4	0.01468	0.007112	-0.001	-0.0003	-0.00361
67.6	0.015027	0.007196	-0.00053	-0.00014	-0.00317
67.8	0.014712	0.006776	-0.00115	-0.00037	-0.00318
68	0.014513	0.006418	-0.00108	-0.00053	-0.00297
68.2	0.014053	0.005738	-0.00131	-0.00074	-0.00322
68.4	0.014211	0.005857	-0.00133	-0.00057	-0.00293
68.6	0.014408	0.005351	-0.00137	-9.4e-05	-0.00292
68.8	0.014198	0.005471	-0.00133	-6.9e-05	-0.00283
69	0.012875	0.004374	-0.00207	-0.00085	-0.00364
69.2	0.012701	0.004513	-0.00232	-0.00032	-0.00357
69.4	0.012419	0.004409	-0.00251	-0.0002	-0.00363
69.6	0.013061	0.005184	-0.00277	0.000562	-0.00302
69.8	0.012605	0.005458	-0.00284	0.000442	-0.00312
70	0.012066	0.005634	-0.00231	0.000278	-0.00288
70.2	0.01259	0.006769	-0.00157	0.00067	-0.00281
70.4	0.012746	0.006935	-0.00102	0.000607	-0.00309
70.6	0.012665	0.007023	-0.001	-8.1e-06	-0.00326
70.8	0.0131	0.007427	-0.00096	4.95e-05	-0.00318
71	0.013274	0.007663	-0.00129	-0.00012	-0.00296
71.2	0.013484	0.007557	-0.0012	-0.00055	-0.00283
71.4	0.013788	0.007514	-0.00112	-0.0005	-0.00324
71.6	0.014535	0.007767	-0.0012	-0.00065	-0.0032
71.8	0.014375	0.007404	-0.00176	-0.00084	-0.00352
72	0.014623	0.007384	-0.00212	-0.00065	-0.0034
72.2	0.015299	0.007579	-0.00176	-0.00048	-0.00345
72.4	0.015042	0.007206	-0.00219	-0.00093	-0.00453
72.6	0.015178	0.00677	-0.00164	-0.00082	-0.00457
72.8	0.014903	0.006887	-0.00187	-0.00143	-0.00486
73	0.015262	0.006738	-0.00186	-0.0016	-0.00509
73.2	0.015553	0.00686	-0.00168	-0.00058	-0.00446
73.4	0.01577	0.00652	-0.00182	-0.0006	-0.00402
73.6	0.016699	0.007241	-0.00134	-2.8e-05	-0.00358
73.8	0.016166	0.007554	-0.00079	0.000188	-0.00379
74	0.015994	0.007865	-0.00021	0.000532	-0.00363
74.2	0.016137	0.007855	-0.0003	0.000748	-0.00369
74.4	0.016214	0.008219	9.76e-05	0.000955	-0.00307
74.6	0.016448	0.009038	0.000311	0.000577	-0.00247
74.8	0.016149	0.0091	-9.4e-05	0.000405	-0.00242
75	0.016342	0.009134	-0.00059	3.68e-05	-0.0025
75.2	0.016852	0.009379	-0.00053	-0.00012	-0.00257
75.4	0.016851	0.009447	-0.00121	-0.00024	-0.00282
75.6	0.016975	0.009576	-0.00154	-0.00018	-0.00277
75.8	0.01703	0.009831	-0.00202	-0.00061	-0.00307
76	0.016583	0.009634	-0.00278	-0.00096	-0.00329
76.2	0.016389	0.00915	-0.00297	-0.00143	-0.00343
76.4	0.015931	0.008176	-0.00328	-0.00188	-0.00421
76.6	0.016067	0.007989	-0.00283	-0.00186	-0.00403
76.8	0.016099	0.007742	-0.00285	-0.00184	-0.00395
77	0.015947	0.007135	-0.00278	-0.0021	-0.00434
77.2	0.01587	0.00686	-0.00262	-0.00169	-0.00413
77.4	0.016649	0.007117	-0.00201	-0.00122	-0.00343
77.6	0.016335	0.00728	-0.00158	-0.00078	-0.00386
77.8	0.015631	0.007456	-0.00113	-0.00052	-0.00395
78	0.01508	0.007319	-0.00127	-0.00067	-0.00384
78.2	0.01484	0.007343	-0.00109	-0.00086	-0.00335
78.4	0.015014	0.007938	-0.00055	-0.00054	-0.00317
78.6	0.015311	0.007898	-0.00066	-0.0012	-0.00325
78.8	0.015332	0.007679	-0.00107	-0.00096	-0.00341
79	0.015778	0.007969	-0.00083	-0.00087	-0.00352
79.2	0.015878	0.00835	-0.00109	-0.001	-0.00364
79.4	0.015604	0.008501	-0.00193	-0.00161	-0.00401
79.6	0.015234	0.008329	-0.00219	-0.00207	-0.00419
79.8	0.01517	0.008381	-0.00304	-0.00263	-0.00434
80	0.015129	0.008089	-0.0035	-0.00247	-0.00442
80.2	0.016075	0.007858	-0.00314	-0.00241	-0.00426
80.4	0.016303	0.007569	-0.00319	-0.00245	-0.00493
80.6	0.016102	0.007492	-0.00379	-0.00242	-0.00494
80.8	0.016548	0.007815	-0.00371	-0.00223	-0.00494
81	0.016613	0.007801	-0.00357	-0.00228	-0.00528
81.2	0.016444	0.00747	-0.00359	-0.00202	-0.00493
81.4	0.017338	0.007593	-0.00345	-0.00153	-0.00447
81.6	0.017648	0.00776	-0.00315	-0.00128	-0.0045
81.8	0.017257	0.007379	-0.00336	-0.00128	-0.00476
82	0.01716	0.007457	-0.00369	-0.00136	-0.00456
82.2	0.017899	0.00755	-0.00337	-0.00085	-0.00434
82.4	0.018473	0.007934	-0.00284	-1.6e-05	-0.00407
82.6	0.018563	0.008145	-0.00265	-7.4e-05	-0.0039
82.8	0.018529	0.008104	-0.0021	0.000292	-0.00395
83	0.018511	0.008947	-0.00174	0.000515	-0.00338
83.2	0.017848	0.009044	-0.00219	-0.00033	-0.00346
83.4	0.017383	0.009403	-0.00194	-0.00029	-0.00323
83.6	0.017324	0.010255	-0.00144	0.000101	-0.00247
83.8	0.01714	0.010726	-0.0013	3.32e-05	-0.00274
84	0.017103	0.01062	-0.00101	0.000195	-0.00273
84.2	0.017234	0.010759	-0.00074	0.000323	-0.00257
84.4	0.016643	0.01067	-0.00097	0.000326	-0.00295
84.6	0.016128	0.01042	-0.00115	0.000419	-0.00333
84.8	0.015892	0.010667	-0.00093	0.000201	-0.00364
85	0.015269	0.009716	-0.00131	-0.00045	-0.00389
85.2	0.015606	0.009201	-0.00127	-0.00041	-0.00371
85.4	0.016132	0.009349	-0.00146	-0.00035	-0.00385
85.6	0.016144	0.009003	-0.00201	-0.00065	-0.00429
85.8	0.016306	0.008521	-0.00257	-0.00075	-0.00435
86	0.017114	0.008741	-0.00245	-0.00032	-0.00387
86.2	0.017144	0.008361	-0.0025	-0.00015	-0.00421
86.4	0.017176	0.008389	-0.00235	-0.00018	-0.00421
86.6	0.017167	0.008312	-0.00254	-0.0003	-0.00442
86.8	0.017681	0.008158	-0.00244	-0.00053	-0.00448
87	0.018459	0.009255	-0.00211	-6.8e-05	-0.00366
87.2	0.018361	0.009518	-0.00204	-0.0006	-0.00377
87.4	0.018388	0.01021	-0.00138	-0.00033	-0.00378
87.6	0.017899	0.009964	-0.00092	-0.00064	-0.00416
87.8	0.017648	0.009395	-0.00087	-0.00094	-0.00476
88	0.018361	0.00964	-0.00089	-0.00085	-0.00461
88.2	0.018606	0.009946	-0.00041	-0.00069	-0.00469
88.4	0.018185	0.009741	-0.00023	-0.00057	-0.00509
88.6	0.017905	0.009842	-0.00059	-0.00063	-0.00513
88.8	0.018174	0.010442	0.000147	-0.00087	-0.00523
89	0.018093	0.010162	-2.9e-05	-0.00105	-0.00522
89.2	0.018029	0.010185	-9.5e-05	-0.00097	-0.00536
89.4	0.018102	0.009878	-0.00091	-0.00104	-0.00547
89.6	0.01866	0.009913	-0.00089	-0.00056	-0.00513
89.8	0.018471	0.009514	-0.00109	-0.00045	-0.0046
90	0.018452	0.009713	-0.001	-0.00026	-0.00451
90.2	0.019017	0.010144	-0.00044	0.000382	-0.00352
90.4	0.019963	0.010559	-0.00012	0.000972	-0.0031
90.6	0.019726	0.010444	-0.00036	0.001144	-0.00301
90.8	0.020818	0.011674	0.000169	0.001483	-0.00224
91	0.021096	0.012503	0.000564	0.001523	-0.00162
91.2	0.020346	0.012228	8.26e-05	0.000846	-0.00202
91.4	0.019839	0.011906	9.07e-05	0.000734	-0.00252
91.6	0.02005	0.011449	0.00042	0.000461	-0.00284
91.8	0.020427	0.011303	5.47e-06	-6.9e-05	-0.00331
92	0.020848	0.01225	0.000426	0.000153	-0.0029
92.2	0.020748	0.012317	0.000545	0.000244	-0.0031
92.4	0.020071	0.011887	0.00011	-0.00018	-0.00412
92.6	0.020145	0.011969	-1.5e-05	-3.8e-05	-0.00457
92.8	0.020038	0.011982	5.92e-05	-0.00025	-0.00493
93	0.020011	0.011604	-0.00079	-0.00057	-0.0053
93.2	0.020114	0.011528	-0.00093	-0.00061	-0.00523
93.4	0.020185	0.011316	-0.00118	9.26e-05	-0.00517
93.6	0.020112	0.011221	-0.00095	5.53e-05	-0.00503
93.8	0.019922	0.010865	-0.00114	-7.3e-05	-0.00528
94	0.021058	0.011562	-0.00019	0.000659	-0.00474
94.2	0.021325	0.011592	0.000532	0.001021	-0.004
94.4	0.021358	0.01176	0.000513	0.001243	-0.00388
94.6	0.021083	0.012024	0.000856	0.001091	-0.00363
94.8	0.021221	0.012702	0.001369	0.001054	-0.00324
95	0.020839	0.012083	0.001152	0.000817	-0.00313
95.2	0.020981	0.012295	0.001104	0.001192	-0.00308
95.4	0.021046	0.012085	0.001423	0.00069	-0.00371
95.6	0.021087	0.01195	0.001731	0.0002	-0.00362
95.8	0.020733	0.012146	0.001437	0.000206	-0.00336
96	0.02067	0.012812	0.001628	0.000801	-0.00273
96.2	0.020615	0.012428	0.001347	0.000396	-0.00353
96.4	0.019916	0.012353	0.001114	0.000313	-0.00418
96.6	0.020083	0.012779	0.001429	0.000242	-0.00372
96.8	0.020134	0.013442	0.001293	0.000281	-0.00345
97	0.019733	0.013269	0.000983	0.000144	-0.00399
97.2	0.019404	0.013474	0.001016	0.000399	-0.00364
97.4	0.019459	0.013372	0.000978	0.00074	-0.00394
97.6	0.019833	0.013281	0.000919	0.001149	-0.00412
97.8	0.020091	0.013117	0.001239	0.001678	-0.00408
98	0.021144	0.013445	0.002046	0.002178	-0.00322
98.2	0.021282	0.013288	0.001882	0.002134	-0.00282
98.4	0.021554	0.01318	0.001591	0.002189	-0.00293
98.6	0.022419	0.013259	0.001813	0.002268	-0.00264
98.8	0.022931	0.013479	0.001836	0.002851	-0.00224
99	0.023017	0.013162	0.001264	0.002705	-0.00243
99.2	0.023026	0.013179	0.001124	0.002298	-0.00288
99.4	0.02308	0.012873	0.001129	0.00166	-0.00324
99.6	0.022784	0.013029	0.001163	0.001894	-0.00271
99.8	0.02259	0.013374	0.000842	0.00184	-0.00281
100	0.022593	0.013553	0.00112	0.001739	-0.00284
100.2	0.022051	0.0133	0.000929	0.00062	-0.00362
100.4	0.021974	0.01346	0.001281	0.000527	-0.00361
100.6	0.021976	0.013488	0.001501	0.000174	-0.00333
100.8	0.021123	0.013367	0.001603	0.000264	-0.00362
101	0.02116	0.012872	0.00161	6.95e-05	-0.00374
101.2	0.021446	0.01291	0.002043	-0.0002	-0.00362
101.4	0.021696	0.012838	0.002444	3.53e-05	-0.00341
101.6	0.022111	0.013014	0.002859	0.000471	-0.0033
101.8	0.022454	0.012915	0.003085	0.000765	-0.00241
102	0.022462	0.013047	0.003085	0.000825	-0.00251
102.2	0.022459	0.01251	0.002406	0.000512	-0.00307
102.4	0.022748	0.012486	0.002431	0.000624	-0.00306
102.6	0.023652	0.01274	0.002869	0.000914	-0.00269
102.8	0.023632	0.012503	0.002814	0.000986	-0.00322
103	0.023916	0.012793	0.00282	0.001128	-0.00312
103.2	0.023947	0.012979	0.003053	0.001299	-0.00318
103.4	0.023998	0.013375	0.003206	0.001242	-0.0035
103.6	0.023507	0.013771	0.003027	0.001685	-0.00356
103.8	0.023285	0.013984	0.002719	0.001306	-0.0039
104	0.023496	0.014005	0.003203	0.001581	-0.00418
104.2	0.023248	0.013749	0.002975	0.001656	-0.00458
104.4	0.023068	0.013794	0.002741	0.00164	-0.0046
104.6	0.023037	0.013806	0.002483	0.001512	-0.00477
104.8	0.023266	0.014172	0.003109	0.001764	-0.00461
105	0.023536	0.013898	0.002736	0.001309	-0.00459
105.2	0.022867	0.014037	0.002375	0.000587	-0.00489
105.4	0.023235	0.014495	0.002648	0.00118	-0.00412
105.6	0.02305	0.014313	0.001841	0.000932	-0.00435
105.8	0.023033	0.014296	0.001328	0.001378	-0.00401
106	0.023224	0.014199	0.001728	0.001293	-0.00376
106.2	0.02406	0.014213	0.001565	0.001357	-0.0033
106.4	0.024086	0.014261	0.001735	0.001581	-0.00292
106.6	0.024808	0.014828	0.002301	0.001816	-0.00285
106.8	0.025071	0.015331	0.002551	0.002375	-0.00222
107	0.024923	0.015231	0.002492	0.002473	-0.00203
107.2	0.02459	0.014959	0.002881	0.002434	-0.00191
107.4	0.024222	0.015078	0.003702	0.002585	-0.00188
107.6	0.023945	0.014763	0.003566	0.002298	-0.00152
107.8	0.024269	0.014612	0.003947	0.002349	-0.00141
108	0.023635	0.014315	0.00395	0.002472	-0.00192
108.2	0.023182	0.014137	0.003407	0.002069	-0.00191
108.4	0.023063	0.014625	0.003051	0.00191	-0.00183
108.6	0.023072	0.014547	0.003171	0.001958	-0.00209
108.8	0.02294	0.014354	0.002816	0.001797	-0.00204
109	0.022543	0.0142	0.002329	0.001405	-0.0021
109.2	0.022338	0.014518	0.00239	0.001659	-0.00242
109.4	0.022756	0.014455	0.002425	0.001942	-0.00198
109.6	0.023025	0.014444	0.001878	0.001767	-0.00215
109.8	0.024016	0.015263	0.002546	0.002503	-0.00192
110	0.024083	0.015004	0.002605	0.002097	-0.0021
110.2	0.024407	0.015368	0.002016	0.002341	-0.00219
110.4	0.024464	0.016168	0.002028	0.003004	-0.0023
110.6	0.024861	0.016552	0.002201	0.003055	-0.00244
110.8	0.02437	0.015604	0.001628	0.002186	-0.00291
111	0.024684	0.015092	0.001347	0.002326	-0.00318
111.2	0.025585	0.015613	0.002092	0.00274	-0.00256
111.4	0.025068	0.015121	0.002017	0.002182	-0.00335
111.6	0.025599	0.015073	0.001749	0.002252	-0.00253
111.8	0.025455	0.015042	0.001926	0.002641	-0.00248
112	0.025246	0.01537	0.001888	0.002421	-0.00233
112.2	0.025437	0.01543	0.001704	0.002547	-0.00204
112.4	0.025027	0.014906	0.001582	0.002623	-0.00279
112.6	0.025153	0.014507	0.001771	0.002605	-0.00294
112.8	0.025479	0.014627	0.00187	0.002936	-0.00301
113	0.025239	0.014421	0.001862	0.002869	-0.00332
113.2	0.025591	0.014619	0.002595	0.003341	-0.00315
113.4	0.026211	0.015095	0.002872	0.003377	-0.0026
113.6	0.026513	0.015631	0.002982	0.003601	-0.00262
113.8	0.027019	0.016054	0.003612	0.004037	-0.00211
114	0.027817	0.016433	0.003699	0.004243	-0.00151
114.2	0.027583	0.016928	0.003399	0.00438	-0.00139
114.4	0.027126	0.016924	0.002677	0.003757	-0.00194
114.6	0.027352	0.017046	0.002413	0.003654	-0.00183
114.8	0.026978	0.016597	0.002104	0.003174	-0.00228
115	0.027386	0.016704	0.002219	0.003553	-0.0022
115.2	0.027734	0.017152	0.002802	0.003533	-0.00169
115.4	0.026786	0.016649	0.002478	0.002567	-0.00186
115.6	0.026834	0.016812	0.002595	0.002632	-0.00103
115.8	0.026467	0.016683	0.002481	0.002344	-0.00121
116	0.025893	0.016419	0.002387	0.001827	-0.00137
116.2	0.02549	0.015986	0.002344	0.001481	-0.00165
116.4	0.025564	0.015927	0.002514	0.001438	-0.00209
116.6	0.025059	0.01587	0.002197	0.001281	-0.00232
116.8	0.024663	0.015381	0.001764	0.001132	-0.00285
117	0.024772	0.015272	0.001753	0.001132	-0.00275
117.2	0.025382	0.015864	0.00233	0.001754	-0.0026
117.4	0.024697	0.015141	0.00161	0.000728	-0.0036
117.6	0.025047	0.015511	0.00136	0.000971	-0.00337
117.8	0.02581	0.015865	0.001726	0.00162	-0.00301
118	0.025513	0.016072	0.001346	0.001616	-0.00322
118.2	0.024419	0.015676	0.000695	0.001211	-0.00431
118.4	0.024847	0.016034	0.000365	0.001765	-0.00408
118.6	0.025187	0.016552	0.001002	0.002263	-0.00392
118.8	0.024903	0.016227	0.001763	0.002571	-0.00394
119	0.024546	0.01643	0.002	0.00281	-0.00367
119.2	0.025181	0.016597	0.002537	0.002916	-0.00302
119.4	0.025485	0.016607	0.002604	0.003037	-0.00268
119.6	0.025584	0.016711	0.002922	0.003428	-0.00227
119.8	0.025582	0.016533	0.003176	0.003581	-0.00189
120	0.025839	0.016592	0.003848	0.003778	-0.00155
120.2	0.026184	0.01703	0.004051	0.003889	-0.00126
120.4	0.026587	0.017089	0.003949	0.003873	-0.00137
120.6	0.026947	0.0167	0.003996	0.003474	-0.00124
120.8	0.028353	0.01721	0.004961	0.004245	-0.00076
121	0.027955	0.017261	0.005033	0.003568	-0.00134
121.2	0.028238	0.017049	0.004757	0.003225	-0.00142
121.4	0.028137	0.017065	0.00429	0.002733	-0.00151
121.6	0.02856	0.017763	0.004591	0.002981	-0.00088
121.8	0.02807	0.017894	0.004663	0.002875	-0.00133
122	0.027653	0.018217	0.004374	0.002686	-0.00129
122.2	0.026608	0.017664	0.003676	0.002378	-0.00231
122.4	0.026218	0.017728	0.003264	0.002307	-0.00214
122.6	0.025644	0.01764	0.002902	0.002142	-0.0025
122.8	0.02504	0.017596	0.002745	0.00213	-0.00254
123	0.024817	0.017304	0.002251	0.001658	-0.00276
123.2	0.025451	0.017056	0.002114	0.001519	-0.00272
123.4	0.024713	0.016781	0.001902	0.001408	-0.00317
123.6	0.024886	0.016646	0.00167	0.000785	-0.00315
123.8	0.025769	0.016839	0.001844	0.001334	-0.00334
124	0.025543	0.016155	0.001537	0.000883	-0.00386
124.2	0.025743	0.01634	0.00133	0.000399	-0.00372
124.4	0.026817	0.016808	0.001696	0.000761	-0.0032
124.6	0.027678	0.01709	0.002407	0.001074	-0.00267
124.8	0.028097	0.017647	0.003095	0.001708	-0.00268
125	0.027915	0.017849	0.003377	0.001906	-0.00226
125.2	0.028873	0.018168	0.003973	0.0026	-0.00133
125.4	0.029136	0.018411	0.004331	0.002492	-0.00116
125.6	0.02952	0.018093	0.004607	0.002091	-0.00106
125.8	0.029436	0.018499	0.004589	0.002535	-0.00136
126	0.029413	0.018353	0.004583	0.002487	-0.0013
126.2	0.02837	0.01726	0.004048	0.002007	-0.00185
126.4	0.028526	0.017597	0.004056	0.002043	-0.00177
126.6	0.029089	0.01776	0.004177	0.002122	-0.00186
126.8	0.029123	0.017729	0.004222	0.001804	-0.0025
127	0.028552	0.017309	0.003991	0.001461	-0.003
127.2	0.028609	0.017603	0.004223	0.001382	-0.00324
127.4	0.028409	0.017639	0.004448	0.000994	-0.00356
127.6	0.029093	0.018114	0.00434	0.001192	-0.00325
127.8	0.029206	0.018063	0.004264	0.001628	-0.00366
128	0.029254	0.018281	0.004374	0.001855	-0.00307
128.2	0.029634	0.019266	0.004836	0.002547	-0.0023
128.4	0.029794	0.020071	0.005158	0.003413	-0.00185
128.6	0.030411	0.021043	0.005817	0.003985	-0.00141
128.8	0.030423	0.021614	0.005939	0.004781	-0.00097
129	0.030598	0.021518	0.005939	0.004853	-0.00013
129.2	0.031004	0.021578	0.006305	0.004949	0.000444
129.4	0.03122	0.021571	0.006163	0.004672	0.000868
129.6	0.031112	0.021657	0.005985	0.004914	0.001119
129.8	0.031207	0.021689	0.006291	0.005124	0.001711
130	0.030925	0.021173	0.006478	0.005045	0.001869
130.2	0.030061	0.019496	0.005452	0.004182	0.00121
130.4	0.030455	0.019718	0.005276	0.004629	0.000901
130.6	0.030168	0.019132	0.004531	0.004245	6.23e-05
130.8	0.029469	0.018598	0.003851	0.003947	-0.00058
131	0.028921	0.017874	0.003642	0.00304	-0.00125
131.2	0.029192	0.017583	0.003322	0.003077	-0.00132
131.4	0.029033	0.017024	0.003035	0.002567	-0.00172
131.6	0.029361	0.017408	0.003097	0.003335	-0.00186
131.8	0.029574	0.017465	0.003176	0.003679	-0.00194
132	0.028662	0.017609	0.003133	0.003228	-0.00221
132.2	0.028031	0.017709	0.002972	0.002828	-0.00258
132.4	0.028374	0.018544	0.003263	0.003331	-0.0024
132.6	0.028316	0.018721	0.003297	0.002971	-0.0027
132.8	0.027743	0.018652	0.002767	0.002617	-0.00287
133	0.027704	0.018703	0.002187	0.001848	-0.00272
133.2	0.027025	0.018777	0.002096	0.001697	-0.00299
133.4	0.026685	0.01874	0.00198	0.001608	-0.00317
133.6	0.026421	0.018553	0.001578	0.001534	-0.00296
133.8	0.026805	0.018236	0.001736	0.001206	-0.00284
134	0.02652	0.018358	0.001504	0.0008	-0.00321
134.2	0.026353	0.017406	0.000978	0.000131	-0.00361
134.4	0.02674	0.017886	0.001016	0.000701	-0.00353
134.6	0.027071	0.017613	0.001223	0.000321	-0.00343
134.8	0.027829	0.017558	0.001782	0.000719	-0.00283
135	0.027962	0.01722	0.001996	0.000651	-0.00298
135.2	0.028447	0.017528	0.002271	0.001165	-0.00209
135.4	0.029229	0.018291	0.003232	0.001948	-0.00153
135.6	0.029186	0.018862	0.003487	0.00217	-0.00139
135.8	0.029529	0.018698	0.003656	0.001933	-0.00128
136	0.029734	0.019028	0.004257	0.002198	-0.00126
136.2	0.03057	0.019576	0.005041	0.002868	-0.00088
136.4	0.030694	0.019818	0.005314	0.002797	-0.00088
136.6	0.030816	0.020129	0.005351	0.002494	-0.00109
136.8	0.030421	0.020085	0.005047	0.002223	-0.00161
137	0.030485	0.01987	0.004992	0.00188	-0.00143
137.2	0.030575	0.020216	0.005608	0.002388	-0.00188
137.4	0.03081	0.020386	0.00566	0.002787	-0.00184
137.6	0.030806	0.020513	0.005647	0.002557	-0.00204
137.8	0.031376	0.02097	0.006379	0.003089	-0.00188
138	0.03099	0.020962	0.006572	0.003049	-0.00213
138.2	0.03086	0.020234	0.0064	0.003194	-0.00247
138.4	0.031099	0.020484	0.006525	0.003846	-0.00239
138.6	0.030872	0.019938	0.006499	0.004177	-0.00266
138.8	0.030442	0.019302	0.005656	0.003987	-0.00297
139	0.029856	0.019084	0.005038	0.003729	-0.00306
139.2	0.029508	0.019417	0.004765	0.003713	-0.00271
139.4	0.029279	0.019242	0.004647	0.003979	-0.00296
139.6	0.02928	0.018596	0.004681	0.003814	-0.0032
139.8	0.029085	0.018185	0.004575	0.004384	-0.00334
140	0.028603	0.017689	0.004713	0.004193	-0.00348
140.2	0.028606	0.017242	0.004524	0.004059	-0.00349
140.4	0.02883	0.017901	0.004747	0.00405	-0.00286
140.6	0.028749	0.017487	0.004814	0.003793	-0.00322
140.8	0.028681	0.016967	0.004195	0.00342	-0.00352
141	0.029049	0.01749	0.004307	0.003532	-0.0028
141.2	0.029566	0.018315	0.004698	0.003908	-0.00304
141.4	0.029496	0.018119	0.004589	0.003539	-0.00297
141.6	0.02974	0.018899	0.005031	0.003887	-0.00276
141.8	0.030437	0.019667	0.005488	0.004595	-0.00202
142	0.030441	0.019662	0.005627	0.004433	-0.00242
142.2	0.030918	0.02017	0.005482	0.004607	-0.00225
142.4	0.031241	0.020994	0.005523	0.00497	-0.0018
142.6	0.031358	0.02093	0.005009	0.004432	-0.00201
142.8	0.031417	0.020995	0.004662	0.003867	-0.00169
143	0.031121	0.021336	0.004778	0.003905	-0.00173
143.2	0.031964	0.022022	0.005506	0.004302	-0.00139
143.4	0.032062	0.021915	0.005947	0.004423	-0.0016
143.6	0.032321	0.021878	0.006362	0.004695	-0.00135
143.8	0.032165	0.021505	0.006233	0.004594	-0.00153
144	0.032563	0.021516	0.00686	0.00452	-0.00116
144.2	0.032202	0.021535	0.006695	0.004956	-0.00111
144.4	0.032465	0.021885	0.007066	0.004824	-0.00103
144.6	0.032766	0.021359	0.007224	0.005168	-0.00138
144.8	0.032964	0.02101	0.006676	0.005178	-0.00155
145	0.033152	0.020823	0.007086	0.005035	-0.00155
145.2	0.033304	0.020409	0.007405	0.004903	-0.00217
145.4	0.032454	0.019618	0.007049	0.00452	-0.00256
145.6	0.03255	0.020066	0.00705	0.004706	-0.00251
145.8	0.032763	0.019883	0.007162	0.004694	-0.00271
146	0.032777	0.019757	0.006815	0.00435	-0.00325
146.2	0.033191	0.0203	0.007162	0.004571	-0.00288
146.4	0.032508	0.019979	0.006778	0.003794	-0.00314
146.6	0.032516	0.019877	0.006281	0.00346	-0.00331
146.8	0.032235	0.019904	0.006154	0.00399	-0.0031
147	0.032483	0.020362	0.006341	0.004334	-0.00269
147.2	0.032688	0.020722	0.006488	0.004736	-0.00244
147.4	0.031964	0.020662	0.006249	0.004581	-0.00272
147.6	0.032666	0.021373	0.006323	0.005233	-0.00194
147.8	0.032055	0.020985	0.00628	0.004889	-0.00204
148	0.031242	0.021051	0.006018	0.004501	-0.0018
148.2	0.030886	0.021205	0.005806	0.005318	-0.00115
148.4	0.031742	0.021458	0.006473	0.005897	-0.00042
148.6	0.03215	0.021302	0.006835	0.005908	-0.0002
148.8	0.031811	0.020993	0.006531	0.005418	-0.0002
149	0.03202	0.020883	0.006561	0.005194	0.000198
149.2	0.031921	0.02092	0.006911	0.005176	-3.4e-05
149.4	0.031414	0.020654	0.006753	0.005023	0.000122
149.6	0.031669	0.021027	0.006765	0.005328	0.000189
149.8	0.03207	0.021145	0.006714	0.00501	-0.00021
150	0.032059	0.02138	0.006609	0.004802	-0.00052
150.2	0.031556	0.02103	0.006548	0.004657	-0.00053
150.4	0.031385	0.020826	0.006049	0.004373	-0.00105
150.6	0.032061	0.021488	0.006048	0.00501	-0.00096
150.8	0.032388	0.022198	0.006218	0.006021	-0.0004
151	0.032661	0.022469	0.00601	0.00608	-0.00041
151.2	0.033195	0.02302	0.006067	0.006335	-0.00057
151.4	0.03348	0.023508	0.006524	0.006508	-0.00052
151.6	0.034011	0.023699	0.006445	0.006638	-0.00033
151.8	0.033398	0.023381	0.006377	0.005988	-0.00051
152	0.033604	0.023834	0.006442	0.006332	-1.2e-05
152.2	0.033426	0.023662	0.006318	0.006665	-1.6e-05
152.4	0.034059	0.023554	0.006857	0.006341	0.000121
152.6	0.034136	0.023392	0.006937	0.005689	-0.00013
152.8	0.033838	0.023391	0.006903	0.005598	-5.3e-05
153	0.034118	0.023185	0.006671	0.005199	-5e-05
153.2	0.033094	0.02269	0.006601	0.005066	-0.00057
153.4	0.032038	0.021939	0.005732	0.004488	-0.00096
153.6	0.03172	0.021996	0.005584	0.004437	-0.00142
153.8	0.031009	0.021647	0.004995	0.003894	-0.00218
154	0.030566	0.020975	0.004121	0.003429	-0.00248
154.2	0.0304	0.020889	0.004391	0.003579	-0.00219
154.4	0.030372	0.020601	0.003869	0.003479	-0.00273
154.6	0.030552	0.020825	0.003747	0.003731	-0.00226
154.8	0.030984	0.021237	0.003483	0.004265	-0.00153
155	0.031351	0.021651	0.003652	0.004334	-0.00136
155.2	0.031193	0.021546	0.004117	0.004186	-0.00128
155.4	0.031327	0.021488	0.00411	0.004252	-0.0013
155.6	0.031798	0.022021	0.003793	0.004349	-0.00108
155.8	0.031435	0.022217	0.003584	0.003829	-0.00148
156	0.032222	0.022495	0.004233	0.004054	-0.00093
156.2	0.032904	0.022318	0.004488	0.004084	-0.00092
156.4	0.034558	0.022722	0.005324	0.004608	-0.00047
156.6	0.034731	0.022823	0.005477	0.004116	-0.00089
156.8	0.034436	0.022858	0.005316	0.004062	-0.00125
157	0.034462	0.022611	0.004804	0.00364	-0.00188
157.2	0.033736	0.022083	0.004461	0.003277	-0.00268
157.4	0.03378	0.021934	0.004556	0.003419	-0.00307
157.6	0.033543	0.021741	0.004678	0.003226	-0.00313
157.8	0.033391	0.021218	0.004324	0.002759	-0.00351
158	0.033913	0.021206	0.004509	0.002959	-0.00289
158.2	0.033588	0.021122	0.005311	0.003476	-0.00238
158.4	0.034043	0.021008	0.005261	0.003864	-0.00196
158.6	0.035071	0.021673	0.005975	0.004657	-0.00069
158.8	0.03458	0.021437	0.005804	0.004745	-0.00078
159	0.03441	0.020836	0.005957	0.004512	-0.00082
159.2	0.034282	0.020643	0.005862	0.004705	-0.00067
159.4	0.034257	0.02063	0.0057	0.004679	-0.00078
159.6	0.033948	0.021041	0.005819	0.004703	-0.00085
159.8	0.033965	0.020831	0.006276	0.004712	-0.00136
160	0.034052	0.021225	0.006517	0.005318	-0.0007
160.2	0.034243	0.021575	0.006122	0.005513	-0.00108
160.4	0.034076	0.021866	0.005968	0.005815	-0.00157
160.6	0.033217	0.021882	0.005442	0.005175	-0.0019
160.8	0.03295	0.02239	0.004714	0.00513	-0.00259
161	0.03347	0.022504	0.004769	0.005263	-0.00271
161.2	0.033003	0.022621	0.004467	0.004936	-0.00249
161.4	0.032988	0.023164	0.004899	0.004951	-0.00206
161.6	0.032445	0.023173	0.004064	0.003996	-0.00235
161.8	0.032964	0.023435	0.004319	0.003894	-0.00244
162	0.033972	0.024177	0.00509	0.004536	-0.00145
162.2	0.034887	0.024508	0.006147	0.005193	-0.00077
162.4	0.03526	0.024848	0.006547	0.005391	-0.00051
162.6	0.035556	0.024599	0.00621	0.005144	-0.00044
162.8	0.036392	0.024394	0.006885	0.005061	-0.00026
163	0.03666	0.024209	0.007368	0.004968	-0.00037
163.2	0.036593	0.024055	0.007534	0.004921	-0.00026
163.4	0.036437	0.023317	0.007817	0.004777	-0.00064
163.6	0.03616	0.023138	0.007607	0.004821	-0.00116
163.8	0.035598	0.022461	0.007568	0.00469	-0.00162
164	0.03471	0.022112	0.006591	0.004442	-0.00132
164.2	0.034775	0.021811	0.00624	0.004722	-0.00148
164.4	0.034193	0.021253	0.006002	0.004989	-0.00141
164.6	0.033799	0.02108	0.005446	0.004762	-0.00141
164.8	0.033589	0.021351	0.005434	0.004967	-0.0016
165	0.033436	0.021123	0.005599	0.005044	-0.00109
165.2	0.032626	0.02101	0.00512	0.004181	-0.00136
165.4	0.032328	0.020836	0.004773	0.004291	-0.0015
165.6	0.032122	0.020661	0.004136	0.003972	-0.00226
165.8	0.033032	0.021298	0.004625	0.00391	-0.00209
166	0.033647	0.022123	0.004903	0.004062	-0.00176
166.2	0.034056	0.02241	0.005376	0.004229	-0.00169
166.4	0.03433	0.023209	0.00608	0.004638	-0.00153
166.6	0.035312	0.02405	0.00655	0.005198	-0.00083
166.8	0.036104	0.024432	0.00738	0.005267	-0.00045
167	0.036054	0.024806	0.007392	0.005125	-0.00065
167.2	0.036061	0.024251	0.007141	0.005099	-0.00049
167.4	0.036689	0.024123	0.006856	0.005425	-0.00055
167.6	0.036797	0.024154	0.006611	0.005294	-0.0005
167.8	0.036495	0.023399	0.006108	0.005077	-0.00047
168	0.036685	0.023539	0.005693	0.005235	-0.00017
168.2	0.036514	0.023398	0.005888	0.00541	-0.00053
168.4	0.035875	0.022549	0.005518	0.004812	-0.00083
168.6	0.035698	0.02309	0.005871	0.005035	-0.00091
168.8	0.03575	0.022872	0.006051	0.004787	-0.00093
169	0.035199	0.022422	0.005934	0.004678	-0.00088
169.2	0.035242	0.022429	0.006304	0.004586	-0.00104
169.4	0.035466	0.022122	0.005951	0.004591	-0.00125
169.6	0.035696	0.022461	0.006575	0.004214	-0.0018
169.8	0.035803	0.023083	0.006653	0.004144	-0.00158
170	0.036388	0.023806	0.007312	0.004167	-0.0015
170.2	0.036498	0.02448	0.008127	0.004908	-0.00111
170.4	0.036286	0.025071	0.009278	0.005705	-0.00082
170.6	0.036055	0.025104	0.00881	0.005573	-0.00067
170.8	0.036855	0.025334	0.008892	0.005473	-0.00061
171	0.037113	0.026149	0.009084	0.005633	-0.00054
171.2	0.036678	0.025467	0.008699	0.005654	-0.00043
171.4	0.037857	0.026095	0.008889	0.006341	0.000341
171.6	0.037906	0.026418	0.008925	0.006197	0.000552
171.8	0.037461	0.026109	0.008861	0.005706	0.000262
172	0.037623	0.02661	0.009295	0.005903	0.000783
172.2	0.037264	0.026216	0.009112	0.005522	0.000768
172.4	0.037409	0.026024	0.008889	0.005115	0.00099
172.6	0.037719	0.026369	0.009177	0.005634	0.001634
172.8	0.037386	0.025359	0.008614	0.005435	0.001492
173	0.037264	0.025212	0.008982	0.005707	0.001827
173.2	0.037833	0.025597	0.009222	0.005635	0.001581
173.4	0.037428	0.025049	0.008526	0.00531	0.000974
173.6	0.036727	0.024813	0.008539	0.00492	0.000754
173.8	0.036893	0.025335	0.008702	0.005408	0.000988
174	0.036738	0.025356	0.008523	0.005315	0.000515
174.2	0.036021	0.025022	0.008214	0.005469	-0.00043
174.4	0.036129	0.025108	0.008623	0.005446	-0.0008
174.6	0.036295	0.025279	0.008273	0.005561	-0.00103
174.8	0.036314	0.025574	0.008412	0.005586	-0.0014
175	0.035484	0.025581	0.008332	0.005242	-0.00161
175.2	0.035436	0.025513	0.008478	0.005377	-0.00161
175.4	0.036281	0.026379	0.009235	0.005257	-0.00107
175.6	0.035949	0.025926	0.009408	0.004666	-0.00132
175.8	0.036344	0.025989	0.009942	0.005139	-0.00095
176	0.036865	0.026042	0.010111	0.005379	-0.00054
176.2	0.037028	0.025799	0.009898	0.005159	-0.00056
176.4	0.037454	0.025742	0.01007	0.005107	-0.00035
176.6	0.037603	0.025493	0.009695	0.005059	-0.00015
176.8	0.037293	0.025106	0.009286	0.005004	-0.00055
177	0.037612	0.025227	0.009404	0.0053	-0.00016
177.2	0.037643	0.024942	0.008547	0.005178	-0.00054
177.4	0.037555	0.024885	0.008351	0.005362	-0.00012
177.6	0.037346	0.024398	0.008055	0.005411	-6.7e-05
177.8	0.038192	0.024714	0.008464	0.006001	0.000293
178	0.038169	0.024534	0.007943	0.006017	-7.4e-05
178.2	0.037804	0.024365	0.007997	0.005988	-0.00057
178.4	0.037375	0.024487	0.008126	0.005598	-0.00036
178.6	0.03721	0.024153	0.008038	0.005659	-0.00021
178.8	0.037096	0.024449	0.008243	0.005693	-1.2e-05
179	0.037149	0.02453	0.008108	0.005367	-0.00034
179.2	0.037207	0.024377	0.008251	0.005403	-0.00044
179.4	0.037435	0.024681	0.008459	0.005208	0.000229
179.6	0.036932	0.024348	0.008211	0.005084	0.00043
179.8	0.037165	0.024547	0.008579	0.005086	0.000446
180	0.036557	0.023879	0.007885	0.004292	-0.00014
180.2	0.036326	0.024025	0.007433	0.003996	-0.00032
180.4	0.036201	0.02425	0.00735	0.00369	-0.00035
180.6	0.035045	0.024059	0.006402	0.003182	-0.00109
180.8	0.034389	0.023805	0.00588	0.003287	-0.00156
181	0.034533	0.023896	0.005701	0.003611	-0.00134
181.2	0.034738	0.024011	0.005444	0.003717	-0.00096
181.4	0.034776	0.024412	0.005743	0.004315	-0.00028
181.6	0.035253	0.024151	0.005493	0.004271	-0.00052
181.8	0.0359	0.024713	0.006086	0.004374	-8e-05
182	0.0362	0.024898	0.006335	0.004954	0.000162
182.2	0.036738	0.024965	0.00681	0.004837	0.000323
182.4	0.037578	0.02496	0.00719	0.004945	0.000673
182.6	0.038535	0.024883	0.007454	0.005529	0.000701
182.8	0.039462	0.025234	0.008168	0.005975	0.000776
183	0.039699	0.02507	0.008259	0.005895	3.37e-05
183.2	0.039939	0.025087	0.008823	0.006403	0.000519
183.4	0.04035	0.025486	0.009202	0.006201	0.000707
183.6	0.039971	0.024991	0.009252	0.005617	0.000154
183.8	0.04007	0.024353	0.009231	0.005527	-0.0004
184	0.040034	0.024141	0.008981	0.005483	-0.00083
184.2	0.040121	0.024786	0.009303	0.00589	-0.00056
184.4	0.039174	0.024557	0.00907	0.005932	-0.00074
184.6	0.038381	0.02449	0.008424	0.00555	-0.00133
184.8	0.037993	0.024212	0.008183	0.005128	-0.00168
185	0.037416	0.024303	0.008165	0.005212	-0.00126
185.2	0.03775	0.024939	0.008258	0.005191	-0.00059
185.4	0.037911	0.025805	0.008238	0.005359	-0.0003
185.6	0.037535	0.025413	0.007646	0.004758	-0.0005
185.8	0.037246	0.025476	0.00766	0.004266	-0.00034
186	0.037863	0.026035	0.008098	0.004592	0.000205
186.2	0.038071	0.026421	0.008496	0.004369	0.000252
186.4	0.037803	0.026226	0.008528	0.004246	0.000155
186.6	0.037917	0.026377	0.008859	0.004447	-0.00026
186.8	0.0381	0.027074	0.009037	0.004633	-0.00033
187	0.038245	0.027464	0.009285	0.004998	-0.00036
187.2	0.038645	0.027489	0.009808	0.005551	0.000343
187.4	0.038524	0.027494	0.009626	0.005387	0.00034
187.6	0.038498	0.027324	0.00966	0.005932	0.000299
187.8	0.038746	0.027616	0.009932	0.006843	0.000704
188	0.039125	0.028044	0.010208	0.007364	0.001015
188.2	0.039472	0.028057	0.010115	0.00751	0.001089
188.4	0.039515	0.027908	0.010115	0.00744	0.000975
188.6	0.039042	0.027517	0.009507	0.006989	0.000762
188.8	0.038711	0.027157	0.009266	0.00706	0.000773
189	0.039226	0.02787	0.009952	0.007587	0.001942
189.2	0.039233	0.027984	0.00954	0.007192	0.00225
189.4	0.038916	0.027479	0.008958	0.006668	0.001861
189.6	0.038518	0.026758	0.008821	0.00596	0.001726
189.8	0.038368	0.026352	0.008608	0.005426	0.001256
190	0.038817	0.026562	0.009287	0.005561	0.001576
190.2	0.039085	0.026258	0.009873	0.005328	0.001541
190.4	0.038943	0.025725	0.009737	0.005514	0.001436
190.6	0.039252	0.02602	0.009664	0.005934	0.001228
190.8	0.038955	0.025904	0.009189	0.005568	0.000723
191	0.03912	0.025522	0.009875	0.00581	0.001433
191.2	0.0388	0.02541	0.009867	0.005982	0.001564
191.4	0.039111	0.025513	0.009856	0.006151	0.001596
191.6	0.038859	0.025433	0.009758	0.006671	0.001373
191.8	0.039273	0.025755	0.009633	0.00677	0.001269
192	0.039563	0.025781	0.009442	0.006444	0.001113
192.2	0.039655	0.026113	0.009396	0.006602	0.000802
192.4	0.039399	0.026132	0.008793	0.006758	0.00037
192.6	0.039388	0.026407	0.008384	0.006853	0.000681
192.8	0.039917	0.027292	0.009022	0.007697	0.00139
193	0.040009	0.0277	0.009075	0.007572	0.001077
193.2	0.040067	0.027827	0.00859	0.007099	0.001079
193.4	0.040785	0.028528	0.008967	0.007431	0.000915
193.6	0.040899	0.028736	0.008872	0.007597	0.000963
193.8	0.041273	0.028418	0.008662	0.007376	0.000637
194	0.042193	0.028904	0.009507	0.007567	0.000837
194.2	0.042421	0.029041	0.009691	0.00805	0.000705
194.4	0.042679	0.029185	0.009866	0.008407	0.000523
194.6	0.042719	0.029246	0.009559	0.008453	-8.9e-06
194.8	0.042095	0.028724	0.009478	0.007773	-0.00055
195	0.041765	0.028733	0.009873	0.007823	-0.0006
195.2	0.041236	0.028668	0.009402	0.007839	-0.00098
195.4	0.041738	0.028816	0.009539	0.00788	-0.00091
195.6	0.04109	0.028873	0.009392	0.007207	-0.00156
195.8	0.040884	0.028422	0.00937	0.006845	-0.00192
196	0.040123	0.028175	0.009597	0.006696	-0.00235
196.2	0.040091	0.028134	0.009523	0.006337	-0.00281
196.4	0.03939	0.027908	0.009236	0.006216	-0.00303
196.6	0.039044	0.027898	0.009615	0.006189	-0.00255
196.8	0.039369	0.027988	0.010447	0.006555	-0.00244
197	0.039507	0.027843	0.010418	0.006266	-0.00247
197.2	0.039746	0.027935	0.0106	0.006249	-0.00155
197.4	0.039979	0.028383	0.010667	0.006721	-0.00135
197.6	0.039774	0.027436	0.010132	0.006481	-0.00129
197.8	0.040043	0.027708	0.010127	0.006191	-0.0007
198	0.040233	0.027838	0.010038	0.006441	-0.00095
198.2	0.040503	0.02828	0.010219	0.007348	-0.00026
198.4	0.040942	0.028522	0.010311	0.0077	6.67e-05
198.6	0.040575	0.028523	0.009647	0.008046	-0.00018
198.8	0.040471	0.028511	0.009554	0.007886	-9.3e-05
199	0.040726	0.028932	0.009425	0.008527	-0.00023
199.2	0.041164	0.029115	0.009099	0.008763	-0.00011
199.4	0.04124	0.028896	0.008817	0.008364	-0.00043
199.6	0.040814	0.028327	0.008255	0.007866	-0.00106
199.8	0.041098	0.027977	0.008311	0.008374	-0.00093
200	0.041354	0.028325	0.009152	0.008383	-0.00107
200.2	0.041185	0.027971	0.009073	0.008082	-0.00127
200.4	0.040773	0.027927	0.00954	0.00827	-0.00134
200.6	0.041578	0.028215	0.010549	0.008529	-0.00079
200.8	0.042259	0.028377	0.011089	0.008418	-0.00041
201	0.041922	0.028369	0.010954	0.0081	-0.00013
201.2	0.041975	0.028251	0.011283	0.007926	0.000386
201.4	0.041447	0.028051	0.011172	0.007337	0.00038
201.6	0.040639	0.027647	0.011079	0.006995	0.000502
201.8	0.040643	0.028145	0.010894	0.006775	0.000828
202	0.040476	0.028144	0.010517	0.006417	0.000414
202.2	0.04012	0.027986	0.010265	0.006642	0.000867
202.4	0.039964	0.027669	0.009699	0.006429	0.000374
202.6	0.03973	0.027638	0.009063	0.006312	0.0001
202.8	0.039638	0.027263	0.008601	0.005811	-0.0003
203	0.039305	0.027055	0.007954	0.005613	-0.00111
203.2	0.039623	0.026944	0.007263	0.005749	-0.00133
203.4	0.039144	0.026585	0.00631	0.005473	-0.00193
203.6	0.039372	0.026353	0.00604	0.005443	-0.0023
203.8	0.040143	0.026577	0.006609	0.006176	-0.00212
204	0.040313	0.026349	0.007183	0.006402	-0.00247
204.2	0.040405	0.025987	0.007247	0.006374	-0.00255
204.4	0.041233	0.026799	0.007698	0.007169	-0.00207
204.6	0.041783	0.027583	0.0083	0.007733	-0.00099
204.8	0.041366	0.027267	0.007923	0.007496	-0.00125
205	0.041506	0.027656	0.008437	0.008014	-0.00113
205.2	0.041843	0.027745	0.008931	0.007839	-0.00096
205.4	0.041605	0.027661	0.008761	0.007554	-0.00135
205.6	0.041864	0.02821	0.009071	0.007978	-0.00099
205.8	0.041784	0.028742	0.009099	0.007757	-0.00084
206	0.041479	0.028998	0.009083	0.007277	-0.00095
206.2	0.041665	0.02941	0.009264	0.007965	-0.00081
206.4	0.041843	0.029476	0.009116	0.007625	-0.00096
206.6	0.041526	0.029682	0.009255	0.007388	-0.00097
206.8	0.041332	0.029827	0.009257	0.007206	-0.00088
207	0.040706	0.02997	0.008884	0.006902	-0.00108
207.2	0.040723	0.029924	0.009157	0.007379	-0.00093
207.4	0.040091	0.029258	0.009025	0.006886	-0.0013
207.6	0.040151	0.028832	0.009082	0.006446	-0.00158
207.8	0.0412	0.029371	0.009768	0.006935	-0.00086
208	0.041121	0.028855	0.010215	0.007015	-0.00065
208.2	0.041338	0.028619	0.010306	0.006951	-0.00045
208.4	0.04218	0.02904	0.010679	0.007547	-0.00017
208.6	0.042369	0.028703	0.010981	0.007656	9.39e-05
208.8	0.042158	0.028168	0.010783	0.007465	-0.00041
209	0.042115	0.027367	0.010484	0.006749	-0.00125
209.2	0.042883	0.027296	0.010911	0.006418	-0.00125
209.4	0.042688	0.02722	0.011091	0.006524	-0.00118
209.6	0.042612	0.027186	0.011232	0.006201	-0.00115
209.8	0.042851	0.027917	0.011779	0.00662	-0.00074
210	0.042755	0.027917	0.011631	0.006763	-0.00083
210.2	0.042828	0.027678	0.011275	0.006765	-0.00115
210.4	0.043319	0.027541	0.011633	0.006913	-0.00064
210.6	0.043443	0.028547	0.012189	0.007561	-0.0002
210.8	0.043433	0.029166	0.011972	0.007828	0.000277
211	0.043285	0.029763	0.012119	0.008018	0.000459
211.2	0.04395	0.030776	0.012474	0.009035	0.001382
211.4	0.044033	0.031002	0.011888	0.008834	0.001428
211.6	0.044489	0.031583	0.011596	0.009043	0.001781
211.8	0.045039	0.032009	0.01182	0.009508	0.002786
212	0.044194	0.031247	0.011791	0.009379	0.002446
212.2	0.044815	0.031383	0.012142	0.009147	0.002571
212.4	0.044731	0.031589	0.01195	0.009024	0.002714
212.6	0.043554	0.030422	0.011234	0.008018	0.002164
212.8	0.04349	0.029792	0.011303	0.007714	0.001814
213	0.042861	0.02878	0.010631	0.007318	0.001185
213.2	0.042614	0.028572	0.010779	0.007272	0.001288
213.4	0.04209	0.028185	0.010571	0.007078	0.000944
213.6	0.041869	0.02799	0.010607	0.006935	0.000382
213.8	0.041635	0.028104	0.010601	0.00686	0.000422
214	0.041851	0.028188	0.010685	0.006848	8.12e-05
214.2	0.042271	0.028119	0.01114	0.006808	-0.00023
214.4	0.042165	0.028243	0.011485	0.006986	-0.00037
214.6	0.041856	0.028588	0.011312	0.007104	-0.0005
214.8	0.041997	0.028991	0.01125	0.007491	-0.00022
215	0.042582	0.030195	0.011726	0.007915	0.000238
215.2	0.042677	0.030397	0.0112	0.00801	0.000418
215.4	0.042707	0.029965	0.010711	0.007773	6.83e-05
215.6	0.043315	0.030264	0.010362	0.008069	0.000643
215.8	0.043611	0.030647	0.01117	0.008048	0.001399
216	0.042575	0.030045	0.010769	0.007408	0.001015
216.2	0.043008	0.030304	0.010764	0.007293	0.001057
216.4	0.042905	0.030476	0.010457	0.007248	0.000877
216.6	0.043001	0.029597	0.010041	0.006733	0.000244
216.8	0.043321	0.029064	0.009673	0.007014	0.00044
217	0.043243	0.0287	0.009109	0.007088	0.000515
217.2	0.043579	0.028984	0.009442	0.007345	0.000554
217.4	0.043958	0.02931	0.009679	0.00786	0.000321
217.6	0.043678	0.029342	0.009489	0.007687	0.000109
217.8	0.04401	0.029253	0.009577	0.007515	0.000216
218	0.044198	0.029243	0.010061	0.008007	0.000179
218.2	0.043978	0.028737	0.01043	0.007958	-5.2e-06
218.4	0.043573	0.028265	0.010592	0.008099	-4.4e-05
218.6	0.043651	0.028065	0.010942	0.008549	-1.5e-05
218.8	0.043451	0.027865	0.011058	0.008371	-0.0001
219	0.043761	0.0279	0.010862	0.008244	-3.3e-05
219.2	0.043318	0.027631	0.01038	0.008571	0.000179
219.4	0.042997	0.027415	0.009861	0.008402	0.000213
219.6	0.042697	0.027545	0.009887	0.008598	0.00079
219.8	0.041876	0.027124	0.009932	0.008425	0.00115
220	0.040792	0.026514	0.009093	0.007749	0.000489
220.2	0.04171	0.027326	0.009811	0.008148	0.000766
220.4	0.041733	0.027466	0.00977	0.007822	0.000845
220.6	0.042087	0.027576	0.009546	0.007423	0.000947
220.8	0.042303	0.028229	0.009926	0.007995	0.001242
221	0.042594	0.028858	0.010464	0.008483	0.001353
221.2	0.042765	0.029113	0.010778	0.008364	0.000824
221.4	0.04289	0.028991	0.010642	0.008333	0.000379
221.6	0.043022	0.029086	0.01079	0.007843	0.000665
221.8	0.043653	0.029056	0.011315	0.007764	0.001005
222	0.04448	0.029687	0.012149	0.008279	0.00166
222.2	0.045331	0.030103	0.012541	0.009016	0.00202
222.4	0.045456	0.029775	0.012431	0.008646	0.002021
222.6	0.04545	0.02916	0.012317	0.008029	0.001559
222.8	0.045444	0.028959	0.011696	0.008035	0.00152
223	0.045466	0.028653	0.01119	0.00809	0.001375
223.2	0.045109	0.028707	0.011355	0.007974	0.001444
223.4	0.044248	0.02792	0.010442	0.007421	0.001084
223.6	0.044008	0.027926	0.010653	0.007521	0.001441
223.8	0.04327	0.027102	0.010105	0.006789	0.001209
224	0.043097	0.026954	0.010097	0.00649	0.000753
224.2	0.043322	0.027213	0.010009	0.006365	0.000891
224.4	0.042992	0.027531	0.009908	0.005945	0.000747
224.6	0.042539	0.027823	0.009698	0.006034	0.000625
224.8	0.042386	0.027908	0.009728	0.005683	-0.00024
225	0.042671	0.028069	0.010039	0.005521	-0.0005
225.2	0.043126	0.028387	0.010393	0.005521	-0.00069
225.4	0.042497	0.028579	0.01063	0.005396	-0.00065
225.6	0.042751	0.02888	0.0109	0.005377	-0.00028
225.8	0.043745	0.029559	0.01141	0.00615	0.000225
226	0.044126	0.030234	0.011874	0.006461	-1.2e-05
226.2	0.044482	0.030108	0.011692	0.00632	-0.00031
226.4	0.044566	0.029731	0.011216	0.005707	-0.00054
226.6	0.044061	0.029229	0.010977	0.005721	-0.00106
226.8	0.04437	0.029127	0.011046	0.006317	-0.00119
227	0.044274	0.029242	0.01134	0.006629	-0.00128
227.2	0.044264	0.029422	0.011767	0.006728	-0.00106
227.4	0.044363	0.029285	0.011377	0.007314	-0.00098
227.6	0.044384	0.029128	0.011547	0.00748	-0.00066
227.8	0.043994	0.028399	0.010981	0.007409	-0.00076
228	0.044677	0.02881	0.011105	0.007904	-0.00028
228.2	0.044972	0.029464	0.011196	0.008488	0.000358
228.4	0.044941	0.029781	0.011404	0.008824	0.000636
228.6	0.04522	0.029907	0.011354	0.008901	0.000949
228.8	0.046131	0.030673	0.011371	0.009226	0.001107
229	0.046205	0.031282	0.011454	0.009737	0.001929
229.2	0.046006	0.031259	0.011338	0.009259	0.001577
229.4	0.045951	0.031446	0.011236	0.009365	0.001893
229.6	0.046794	0.032076	0.011592	0.009424	0.0021
229.8	0.046737	0.032112	0.01155	0.00868	0.002187
230	0.046132	0.031647	0.011125	0.007397	0.001393
230.2	0.046088	0.031429	0.010698	0.006789	0.001513
230.4	0.04551	0.030964	0.010248	0.006394	0.001383
230.6	0.044467	0.030329	0.010054	0.005847	0.00074
230.8	0.044494	0.030268	0.010309	0.005903	0.000576
231	0.043762	0.029888	0.010136	0.005484	0.000214
231.2	0.043425	0.029206	0.010155	0.004984	-0.00022
231.4	0.043422	0.029163	0.010139	0.005378	-0.00039
231.6	0.042909	0.029114	0.010317	0.005369	-0.0003
231.8	0.042672	0.029392	0.010664	0.005768	-0.00024
232	0.04312	0.029745	0.011272	0.006466	0.000145
232.2	0.043643	0.030104	0.011602	0.007166	0.000233
232.4	0.044614	0.030677	0.012265	0.008219	0.000784
232.6	0.045232	0.03118	0.012271	0.008896	0.001308
232.8	0.045422	0.03124	0.012	0.009451	0.001213
233	0.045963	0.031511	0.012588	0.010038	0.00147
233.2	0.046597	0.031572	0.013068	0.010516	0.001408
233.4	0.047191	0.031676	0.013032	0.010919	0.001779
233.6	0.047866	0.032475	0.013714	0.010852	0.002035
233.8	0.048039	0.032298	0.013141	0.010794	0.002006
234	0.048386	0.032139	0.012759	0.010703	0.001751
234.2	0.048719	0.032604	0.012806	0.011207	0.00241
234.4	0.048271	0.031998	0.012507	0.011136	0.002404
234.6	0.047728	0.031288	0.012056	0.01069	0.001673
234.8	0.04791	0.031002	0.012122	0.010533	0.001747
235	0.047203	0.030351	0.012049	0.010116	0.00159
235.2	0.046692	0.029962	0.011707	0.009476	0.000537
235.4	0.046684	0.03081	0.011884	0.009759	0.000998
235.6	0.046007	0.030907	0.011894	0.009444	0.000779
235.8	0.045242	0.030302	0.011628	0.008944	0.000232
236	0.045434	0.030504	0.011825	0.009052	0.000173
236.2	0.045204	0.030608	0.011745	0.009019	0.000116
236.4	0.044793	0.030269	0.011656	0.009202	-0.00028
236.6	0.044622	0.030032	0.011415	0.008919	-0.0004
236.8	0.044765	0.030057	0.012016	0.009397	-0.00021
237	0.044773	0.030238	0.012275	0.009921	0.000222
237.2	0.044427	0.029963	0.011903	0.009562	-6.5e-05
237.4	0.044633	0.029965	0.011632	0.009361	-0.00046
237.6	0.045379	0.03077	0.012372	0.009766	-9.8e-05
237.8	0.045578	0.030686	0.011621	0.009889	-0.0002
238	0.04599	0.030451	0.011539	0.00963	0.000188
238.2	0.046158	0.030845	0.011897	0.00965	0.000316
238.4	0.046208	0.030252	0.011708	0.009116	0.00014
238.6	0.046117	0.030103	0.011119	0.008422	2.29e-05
238.8	0.046045	0.029983	0.010923	0.008307	0.000395
239	0.045859	0.029854	0.010813	0.007642	0.00028
239.2	0.046075	0.030338	0.011024	0.007443	0.000232
239.4	0.045474	0.030501	0.011142	0.007631	0.000511
239.6	0.045144	0.030249	0.010978	0.007376	3.54e-05
239.8	0.045193	0.030425	0.011238	0.007544	0.000279
240	0.044632	0.030681	0.011223	0.007568	0.000558
240.2	0.044402	0.030489	0.011141	0.007899	0.000394
240.4	0.044685	0.030858	0.011608	0.00832	0.000587
240.6	0.044887	0.031344	0.012328	0.008841	0.001225
240.8	0.044748	0.03136	0.012512	0.009246	0.001615
241	0.044745	0.031238	0.012274	0.009256	0.001563
241.2	0.044591	0.031301	0.012283	0.008969	0.001364
241.4	0.045325	0.031573	0.012436	0.009398	0.001246
241.6	0.045807	0.032028	0.01284	0.009748	0.001168
241.8	0.045373	0.031876	0.012413	0.009696	0.000753
242	0.045395	0.031386	0.012296	0.009069	0.000413
242.2	0.045598	0.031698	0.012458	0.009164	-1.3e-05
242.4	0.044736	0.030723	0.011655	0.008291	-0.00073
242.6	0.044645	0.030858	0.010954	0.00785	-0.00086
242.8	0.045067	0.031218	0.011615	0.008248	-0.00047
243	0.044645	0.03116	0.012038	0.007889	-0.00059
243.2	0.044665	0.031392	0.012261	0.008138	-0.00064
243.4	0.044914	0.031665	0.012611	0.008632	-0.00058
243.6	0.045005	0.031735	0.012338	0.008697	-0.00037
243.8	0.04476	0.03165	0.01236	0.008977	-0.00026
244	0.04488	0.031848	0.012517	0.009338	-1.9e-05
244.2	0.045009	0.032103	0.012962	0.009708	0.000148
244.4	0.044966	0.032191	0.012992	0.009671	0.000467
244.6	0.04506	0.031969	0.012775	0.009679	0.00036
244.8	0.045056	0.031657	0.012158	0.009566	0.000603
245	0.045205	0.03152	0.012354	0.009446	0.000665
245.2	0.045118	0.031361	0.011996	0.009061	0.00089
245.4	0.045395	0.031167	0.011597	0.009194	0.000505
245.6	0.044888	0.030234	0.01135	0.008729	0.000228
245.8	0.044932	0.029679	0.011168	0.008445	-3.4e-05
246	0.044712	0.028998	0.010347	0.007436	-0.00067
246.2	0.044844	0.028851	0.009706	0.007185	-0.00149
246.4	0.044286	0.028377	0.009573	0.006435	-0.00196
246.6	0.044472	0.028752	0.009246	0.005931	-0.00193
246.8	0.044361	0.02885	0.00958	0.006019	-0.00176
247	0.044796	0.029246	0.010237	0.006032	-0.00181
247.2	0.045368	0.029312	0.010454	0.005939	-0.00211
247.4	0.045511	0.029558	0.011101	0.006252	-0.00186
247.6	0.045604	0.02979	0.011544	0.006235	-0.00163
247.8	0.046388	0.030733	0.012814	0.007353	-0.00077
248	0.04664	0.031299	0.013368	0.007521	-0.00042
248.2	0.046961	0.031601	0.013678	0.007386	0.00013
248.4	0.047583	0.032062	0.014614	0.008093	0.000682
248.6	0.047389	0.031606	0.0145	0.007989	0.001042
248.8	0.047651	0.031709	0.014439	0.00829	0.001657
249	0.048242	0.032723	0.01516	0.009549	0.002442
249.2	0.047966	0.032244	0.014519	0.009586	0.003048
249.4	0.047992	0.032269	0.014548	0.010012	0.003512
249.6	0.047792	0.031526	0.014121	0.009979	0.003308
249.8	0.04788	0.031557	0.0137	0.009466	0.003052
250	0.047529	0.031437	0.013165	0.00919	0.002784
250.2	0.047527	0.031635	0.013119	0.009634	0.002786
250.4	0.046699	0.031605	0.013243	0.009458	0.00286
250.6	0.046837	0.031948	0.012833	0.00937	0.00269
250.8	0.046448	0.032124	0.012789	0.010073	0.002506
251	0.046541	0.032134	0.013046	0.009722	0.00225
251.2	0.046198	0.031889	0.013327	0.009381	0.001634
251.4	0.046152	0.032422	0.013528	0.009543	0.001746
251.6	0.046343	0.032748	0.013586	0.009388	0.001965
251.8	0.04645	0.032096	0.013103	0.008948	0.001142
252	0.046824	0.032278	0.012864	0.008633	0.000719
252.2	0.047091	0.03258	0.01294	0.008513	0.000687
252.4	0.047295	0.032838	0.013113	0.008672	0.000838
252.6	0.047599	0.033114	0.012564	0.008846	0.001265
252.8	0.047999	0.033774	0.012528	0.009387	0.001371
253	0.047772	0.033981	0.012631	0.009949	0.00144
253.2	0.04755	0.033014	0.012101	0.009117	0.001413
253.4	0.047793	0.033478	0.011943	0.008983	0.001401
253.6	0.04834	0.033627	0.012473	0.009106	0.001236
253.8	0.048812	0.034013	0.012752	0.009165	0.001663
254	0.048695	0.034424	0.013146	0.009708	0.001864
254.2	0.048659	0.034506	0.013391	0.009873	0.002269
254.4	0.048028	0.033652	0.01329	0.009528	0.001962
254.6	0.047839	0.033596	0.013276	0.010029	0.001935
254.8	0.046759	0.032778	0.01283	0.009684	0.001245
255	0.047399	0.033248	0.01358	0.009711	0.002064
255.2	0.047075	0.033266	0.013425	0.009652	0.001635
255.4	0.046991	0.033142	0.012931	0.009691	0.001656
255.6	0.046961	0.032923	0.012912	0.009696	0.001616
255.8	0.04652	0.032267	0.012354	0.008823	0.000708
256	0.047075	0.032905	0.012813	0.009187	0.001355
256.2	0.047125	0.033226	0.012935	0.009129	0.001471
256.4	0.047236	0.033261	0.012692	0.009115	0.001826
256.6	0.046862	0.033188	0.012507	0.009077	0.001542
256.8	0.046704	0.033333	0.012372	0.009094	0.001664
257	0.046632	0.033277	0.012277	0.009238	0.001405
257.2	0.047158	0.033557	0.012546	0.009253	0.001625
257.4	0.047198	0.034103	0.012639	0.009264	0.001519
257.6	0.047242	0.034314	0.013179	0.009784	0.00187
257.8	0.047583	0.03474	0.013007	0.010298	0.002503
258	0.047834	0.034974	0.01349	0.01064	0.002797
258.2	0.048036	0.034646	0.01355	0.010637	0.00282
258.4	0.047904	0.034265	0.013141	0.010564	0.00208
258.6	0.048802	0.035382	0.014049	0.011879	0.002821
258.8	0.048521	0.034932	0.014128	0.011521	0.002656
259	0.048533	0.035052	0.014261	0.011577	0.002727
259.2	0.048484	0.034512	0.013909	0.011198	0.002129
259.4	0.048737	0.034298	0.014267	0.011646	0.002674
259.6	0.048428	0.033698	0.01382	0.010738	0.002447
259.8	0.049322	0.033701	0.013834	0.010285	0.002595
260	0.050488	0.034115	0.014177	0.010629	0.0028
260.2	0.049386	0.033808	0.013816	0.01023	0.00224
260.4	0.04921	0.033437	0.013549	0.009762	0.001918
260.6	0.048905	0.033586	0.01346	0.009821	0.001775
260.8	0.048773	0.033506	0.0133	0.009486	0.001859
261	0.047942	0.032586	0.012837	0.008895	0.000649
261.2	0.048012	0.032702	0.012927	0.008668	0.000751
261.4	0.04754	0.033023	0.012647	0.008352	0.000565
261.6	0.047032	0.032892	0.012647	0.008376	0.000689
261.8	0.04738	0.033245	0.012749	0.008814	0.000795
262	0.047375	0.0334	0.01281	0.00859	0.000322
262.2	0.047542	0.033709	0.012861	0.00861	-3.9e-06
262.4	0.047844	0.033671	0.013149	0.009108	3.02e-05
262.6	0.04749	0.033398	0.013679	0.009656	0.000237
262.8	0.046851	0.033017	0.013558	0.009257	3.6e-06
263	0.046687	0.033064	0.013198	0.009227	-0.00016
263.2	0.047187	0.033263	0.013457	0.009949	0.000654
263.4	0.047486	0.033502	0.013752	0.010484	0.001247
263.6	0.048069	0.033626	0.013924	0.010287	0.001373
263.8	0.04893	0.033998	0.014339	0.01087	0.001898
264	0.048754	0.03394	0.014575	0.010838	0.00202
264.2	0.048239	0.033448	0.014626	0.011085	0.002112
264.4	0.048983	0.033795	0.014841	0.011439	0.002552
264.6	0.048455	0.033308	0.01462	0.010889	0.00247
264.8	0.048867	0.033102	0.014553	0.010921	0.00275
265	0.048376	0.032972	0.014617	0.010743	0.002494
265.2	0.04897	0.033287	0.014641	0.010632	0.002789
265.4	0.048628	0.033049	0.014201	0.010239	0.002196
265.6	0.04819	0.032856	0.013896	0.009659	0.001744
265.8	0.048433	0.03296	0.013581	0.009299	0.001829
266	0.048353	0.032777	0.013074	0.008936	0.001351
266.2	0.048228	0.032536	0.012878	0.009061	0.000886
266.4	0.048442	0.032669	0.013226	0.009256	0.00088
266.6	0.047906	0.033168	0.013165	0.009297	0.001039
266.8	0.047662	0.033057	0.012983	0.00932	0.001003
267	0.047491	0.033028	0.012712	0.00924	0.00042
267.2	0.047973	0.033776	0.013766	0.010071	0.000866
267.4	0.047565	0.034041	0.013865	0.009736	0.000628
267.6	0.047411	0.033714	0.014097	0.009586	0.000583
267.8	0.048173	0.034241	0.014081	0.009965	0.000712
268	0.048141	0.034213	0.014703	0.010522	0.00084
268.2	0.048001	0.033875	0.014407	0.010355	0.000718
268.4	0.048037	0.034392	0.014885	0.010843	0.0012
268.6	0.047424	0.034269	0.014919	0.010609	0.001261
268.8	0.047348	0.034148	0.01447	0.010507	0.001622
269	0.046993	0.034022	0.014621	0.010376	0.001227
269.2	0.047466	0.03382	0.014038	0.010483	0.001154
269.4	0.047451	0.033704	0.013768	0.010326	0.001244
269.6	0.04761	0.034018	0.013405	0.010327	0.001451
269.8	0.047678	0.033831	0.012582	0.010189	0.001717
270	0.047275	0.033682	0.012402	0.010384	0.001591
270.2	0.04743	0.0337	0.012315	0.010259	0.001642
270.4	0.047989	0.033981	0.012001	0.010351	0.001952
270.6	0.047244	0.03334	0.011324	0.009869	0.001639
270.8	0.047323	0.032416	0.010707	0.009462	0.001303
271	0.048007	0.033105	0.010958	0.009403	0.001303
271.2	0.047955	0.033338	0.011208	0.009536	0.001785
271.4	0.048103	0.033368	0.011218	0.009224	0.001856
271.6	0.048982	0.033489	0.011847	0.009854	0.002135
271.8	0.048957	0.033349	0.01205	0.009665	0.00191
272	0.048888	0.033214	0.012499	0.00953	0.001799
272.2	0.04953	0.03372	0.012894	0.00961	0.002354
272.4	0.049349	0.03417	0.014069	0.009977	0.002617
272.6	0.0494	0.034071	0.01461	0.009862	0.002699
272.8	0.049204	0.033003	0.014345	0.009257	0.002366
273	0.049325	0.033305	0.015007	0.009407	0.002134
273.2	0.04988	0.03357	0.015059	0.009456	0.002053
273.4	0.050095	0.033819	0.015536	0.009453	0.002289
273.6	0.049828	0.034446	0.015421	0.009571	0.002056
273.8	0.049702	0.034239	0.015383	0.00918	0.002019
274	0.049432	0.034099	0.015188	0.009178	0.001941
274.2	0.049067	0.033824	0.013917	0.008977	0.001261
274.4	0.048824	0.03351	0.013084	0.008938	0.001211
274.6	0.048258	0.033077	0.012718	0.008805	0.001183
274.8	0.048125	0.032779	0.011808	0.008681	0.001113
275	0.048485	0.033276	0.01188	0.009107	0.001476
275.2	0.048533	0.033714	0.012317	0.009506	0.00213
275.4	0.048643	0.033772	0.012285	0.009249	0.00183
275.6	0.04858	0.033282	0.012066	0.008831	0.001328
275.8	0.048864	0.033534	0.012282	0.008871	0.001619
276	0.049548	0.033765	0.012288	0.009315	0.001887
276.2	0.050094	0.033934	0.012878	0.009699	0.002451
276.4	0.050352	0.034081	0.013465	0.010232	0.00235
276.6	0.050709	0.034093	0.013828	0.010782	0.002506
276.8	0.050475	0.034093	0.013674	0.010401	0.00222
277	0.051264	0.034916	0.014489	0.010942	0.00236
277.2	0.051392	0.035019	0.014678	0.011595	0.00236
277.4	0.051215	0.034693	0.014859	0.010933	0.002064
277.6	0.050953	0.034336	0.014527	0.010808	0.001204
277.8	0.05076	0.03391	0.014152	0.010773	0.000896
278	0.050162	0.033607	0.013564	0.010351	0.000358
278.2	0.049619	0.033604	0.013294	0.010492	0.000457
278.4	0.048906	0.033323	0.013114	0.010362	0.000512
278.6	0.048669	0.032977	0.012581	0.010099	0.000163
278.8	0.048462	0.033001	0.012239	0.010076	-3.2e-05
279	0.048314	0.033262	0.012581	0.010229	0.000438
279.2	0.048068	0.03288	0.012475	0.009233	0.000191
279.4	0.048582	0.032791	0.012149	0.0089	4.7e-05
279.6	0.048525	0.032762	0.012222	0.008761	0.000198
279.8	0.04903	0.033063	0.01245	0.00929	0.000865
280	0.049276	0.03288	0.012568	0.009344	0.001115
280.2	0.04982	0.033486	0.012723	0.009828	0.00182
280.4	0.05016	0.033886	0.012818	0.010291	0.001845
280.6	0.050591	0.034505	0.013416	0.010693	0.00269
280.8	0.05078	0.034887	0.013774	0.01107	0.003233
281	0.050498	0.03478	0.013771	0.011234	0.003035
281.2	0.050203	0.034583	0.013168	0.010931	0.002541
281.4	0.049832	0.033909	0.012924	0.010307	0.001485
281.6	0.049734	0.034081	0.012943	0.010749	0.001238
281.8	0.049215	0.034528	0.012832	0.010796	0.001306
282	0.048924	0.034711	0.012927	0.010412	0.001095
282.2	0.048721	0.035205	0.013158	0.011243	0.00127
282.4	0.048403	0.035399	0.013785	0.011308	0.001113
282.6	0.048044	0.035108	0.013218	0.011143	0.000582
282.8	0.04816	0.035111	0.013785	0.011656	0.000631
283	0.048537	0.035447	0.01478	0.012288	0.000897
283.2	0.048793	0.035074	0.014866	0.011758	0.000548
283.4	0.048371	0.034283	0.014107	0.011557	0.000231
283.6	0.048288	0.034035	0.014225	0.011129	-6.6e-05
283.8	0.048735	0.034116	0.01462	0.0114	0.000424
284	0.048924	0.033921	0.014628	0.010917	0.000449
284.2	0.049277	0.033844	0.014502	0.010891	0.000764
284.4	0.049728	0.034101	0.014829	0.010569	0.001139
284.6	0.049561	0.033943	0.014802	0.010126	0.001547
284.8	0.050103	0.033882	0.015323	0.01045	0.001657
285	0.050663	0.034352	0.015421	0.010748	0.002038
285.2	0.052239	0.03487	0.015723	0.010936	0.002201
285.4	0.052239	0.034609	0.015879	0.010797	0.002384
285.6	0.053027	0.035505	0.016606	0.01121	0.003314
285.8	0.053031	0.035726	0.016793	0.0115	0.003767
286	0.053936	0.036232	0.017302	0.0119	0.003911
286.2	0.054139	0.036286	0.017613	0.01258	0.004178
286.4	0.053786	0.03632	0.017544	0.01213	0.003935
286.6	0.053816	0.036034	0.017299	0.012307	0.003511
286.8	0.053996	0.035998	0.017975	0.012764	0.003322
287	0.05357	0.035637	0.017827	0.012912	0.003112
287.2	0.052876	0.034992	0.017188	0.011718	0.002058
287.4	0.052171	0.034561	0.016461	0.011258	0.001489
287.6	0.052353	0.035028	0.016631	0.01101	0.001187
287.8	0.051414	0.034857	0.016374	0.010718	0.000972
288	0.051224	0.034761	0.016057	0.010639	0.000604
288.2	0.051218	0.034944	0.016401	0.011039	0.001244
288.4	0.050367	0.034575	0.015878	0.010331	0.001157
288.6	0.049722	0.034207	0.015194	0.010163	0.000929
288.8	0.050107	0.034684	0.01547	0.010971	0.001576
289	0.049938	0.035107	0.015492	0.010487	0.001866
289.2	0.050406	0.035037	0.01533	0.010104	0.001928
289.4	0.050053	0.035507	0.015551	0.010563	0.002401
289.6	0.049786	0.035721	0.015402	0.010469	0.002244
289.8	0.049448	0.035616	0.014741	0.010678	0.002324
290	0.049667	0.035989	0.014379	0.010469	0.001785
290.2	0.049543	0.036227	0.014404	0.010584	0.001905
290.4	0.049308	0.036145	0.014279	0.010378	0.001335
290.6	0.049609	0.035982	0.014839	0.010883	0.00138
290.8	0.049717	0.036102	0.015076	0.011069	0.001105
291	0.050314	0.036877	0.015737	0.011684	0.001925
291.2	0.051276	0.0378	0.01681	0.011896	0.001941
291.4	0.051493	0.037601	0.01683	0.011914	0.001841
291.6	0.052477	0.038163	0.017594	0.012326	0.002272
291.8	0.052701	0.038857	0.018105	0.013016	0.003089
292	0.053041	0.038742	0.01827	0.013088	0.003535
292.2	0.053236	0.038676	0.018748	0.012928	0.004209
292.4	0.052505	0.038371	0.017745	0.012317	0.004072
292.6	0.052414	0.038333	0.017342	0.011979	0.004389
292.8	0.05277	0.038194	0.0175	0.011679	0.004876
293	0.052741	0.03818	0.017255	0.010791	0.004898
293.2	0.052586	0.037988	0.016714	0.010866	0.004982
293.4	0.052294	0.038152	0.017201	0.011085	0.005003
293.6	0.051228	0.037389	0.015807	0.010288	0.004256
293.8	0.051412	0.037355	0.015474	0.01037	0.004547
294	0.051247	0.037414	0.015296	0.010215	0.004369
294.2	0.050875	0.036975	0.014821	0.010089	0.003981
294.4	0.050467	0.036271	0.014487	0.00956	0.003243
294.6	0.050725	0.036224	0.015164	0.010143	0.003893
294.8	0.050397	0.03616	0.015072	0.010309	0.003497
295	0.050493	0.035954	0.015433	0.01061	0.003667
295.2	0.050228	0.035482	0.01603	0.010881	0.003036
295.4	0.05015	0.035259	0.016051	0.010607	0.00288
295.6	0.050712	0.035926	0.016556	0.011013	0.003036
295.8	0.05072	0.035853	0.016193	0.010865	0.002904
296	0.050751	0.035757	0.016235	0.010495	0.002523
296.2	0.05065	0.03602	0.016327	0.010788	0.002306
296.4	0.05085	0.036195	0.016054	0.010788	0.002268
296.6	0.051897	0.036686	0.016588	0.011283	0.002545
296.8	0.052445	0.037325	0.017424	0.011734	0.003168
297	0.052152	0.037327	0.017228	0.011901	0.003246
297.2	0.052714	0.037378	0.017596	0.012288	0.003175
297.4	0.053288	0.03749	0.018287	0.012651	0.003311
297.6	0.053607	0.037551	0.0175	0.012473	0.00342
297.8	0.053721	0.037363	0.01697	0.012277	0.003223
298	0.053181	0.037099	0.016337	0.012065	0.002755
298.2	0.052825	0.036656	0.015806	0.011453	0.002144
298.4	0.052885	0.036423	0.015999	0.011386	0.002301
298.6	0.052738	0.036229	0.016177	0.011841	0.002858
298.8	0.052102	0.035664	0.015701	0.011473	0.002353
299	0.052311	0.035555	0.016258	0.011691	0.002829
299.2	0.05208	0.0359	0.016729	0.011988	0.003214
299.4	0.052449	0.036219	0.016923	0.011733	0.00373
299.6	0.052857	0.036617	0.017412	0.012044	0.00404
299.8	0.053171	0.037091	0.017873	0.012294	0.004641
300.02	0.053171	0.037091	0.017873	0.012294	0.004641
300.22	0.054358	0.037263	0.017766	0.011301	0.004077
300.42	0.054775	0.037895	0.01781	0.010625	0.003473
300.62	0.055946	0.038294	0.018194	0.010556	0.003113
300.82	0.057733	0.038958	0.0186	0.009903	0.002841
301.02	0.059124	0.039735	0.018945	0.009729	0.002777
301.22	0.060018	0.039589	0.01841	0.008696	0.002262
301.42	0.061375	0.040176	0.018436	0.008585	0.00228
301.62	0.062215	0.040753	0.018929	0.008584	0.002497
301.82	0.063451	0.04104	0.019143	0.00863	0.002477
302.02	0.064128	0.04114	0.019168	0.008959	0.002879
302.22	0.064229	0.041279	0.019308	0.00947	0.003291
302.42	0.06406	0.041663	0.019231	0.009502	0.003285
302.62	0.064353	0.041581	0.019356	0.009567	0.003445
302.82	0.064833	0.042107	0.019768	0.010216	0.004263
303.02	0.064782	0.041927	0.019709	0.010152	0.004533
303.22	0.06564	0.042254	0.020109	0.010121	0.005165
303.42	0.065397	0.042149	0.020194	0.010297	0.005471
303.62	0.065708	0.042654	0.020733	0.010698	0.006244
303.82	0.065845	0.043613	0.021349	0.010874	0.006467
304.02	0.06642	0.043809	0.021662	0.010738	0.006463
304.22	0.065565	0.043365	0.021241	0.010454	0.006387
304.42	0.064553	0.043597	0.021394	0.010975	0.006414
304.62	0.06546	0.043819	0.021772	0.01133	0.0069
304.82	0.065724	0.043895	0.0218	0.011005	0.007129
305.02	0.065026	0.04352	0.021733	0.011311	0.007448
305.22	0.06428	0.042422	0.021145	0.010582	0.006617
305.42	0.064636	0.0425	0.021568	0.011278	0.006671
305.62	0.064494	0.042611	0.021878	0.011739	0.007206
305.82	0.063827	0.042263	0.021437	0.01178	0.006931
306.02	0.063091	0.041077	0.020815	0.011363	0.006022
306.22	0.062894	0.040696	0.020584	0.011279	0.005746
306.42	0.062828	0.040802	0.020567	0.011547	0.005577
306.62	0.063594	0.041079	0.021227	0.012272	0.006005
306.82	0.064127	0.041187	0.021532	0.012575	0.006464
307.02	0.064732	0.041693	0.022076	0.013096	0.007101
307.22	0.065115	0.042162	0.02237	0.013593	0.007235
307.42	0.065748	0.042327	0.02267	0.013873	0.007725
307.62	0.06655	0.042903	0.022757	0.0141	0.007907
307.82	0.066279	0.043211	0.022454	0.013652	0.007561
308.02	0.065959	0.042622	0.022057	0.013216	0.006882
308.22	0.065721	0.042614	0.022286	0.013538	0.007038
308.42	0.065601	0.042801	0.022348	0.013488	0.007107
308.62	0.066587	0.043234	0.022607	0.013206	0.007029
308.82	0.065861	0.043218	0.022581	0.013148	0.007352
309.02	0.065719	0.04303	0.022936	0.013031	0.007216
309.22	0.066017	0.042603	0.022819	0.012837	0.006898
309.42	0.06566	0.042819	0.023014	0.013229	0.007699
309.62	0.06516	0.042609	0.023169	0.013127	0.007615
309.82	0.064501	0.042601	0.023071	0.012458	0.007238
310.02	0.064182	0.042136	0.023093	0.011885	0.006673
310.22	0.064594	0.042761	0.023679	0.012327	0.007171
310.42	0.064745	0.042805	0.023827	0.01218	0.007356
310.62	0.065451	0.04325	0.024387	0.012742	0.007558
310.82	0.065249	0.043178	0.024747	0.012957	0.007672
311.02	0.065838	0.044024	0.025367	0.013761	0.008024
311.22	0.066291	0.044103	0.025143	0.013809	0.007383
311.42	0.066618	0.044698	0.025375	0.014211	0.007565
311.62	0.066294	0.044718	0.025172	0.014818	0.007312
311.82	0.066808	0.044876	0.024965	0.014555	0.006943
312.02	0.066894	0.044781	0.024547	0.014476	0.006865
312.22	0.066769	0.045061	0.024542	0.015066	0.007081
312.42	0.066228	0.045049	0.023918	0.014696	0.006526
312.62	0.067	0.045425	0.023822	0.01474	0.006402
312.82	0.06627	0.045392	0.023844	0.015558	0.00729
313.02	0.066314	0.045006	0.023658	0.015741	0.007066
313.22	0.066032	0.044674	0.023487	0.015826	0.007137
313.42	0.065405	0.044822	0.023617	0.016151	0.007597
313.62	0.0647	0.044945	0.023747	0.016021	0.007105
313.82	0.064525	0.045739	0.023539	0.015885	0.007272
314.02	0.064574	0.045297	0.023579	0.015952	0.007033
314.22	0.065409	0.045633	0.024214	0.016172	0.007462
314.42	0.065271	0.045439	0.024231	0.015835	0.007747
314.62	0.065167	0.045678	0.024753	0.016066	0.007487
314.82	0.065735	0.045657	0.025594	0.016287	0.008169
315.02	0.066407	0.046302	0.02595	0.016139	0.008414
315.22	0.06634	0.046368	0.026038	0.016154	0.008157
315.42	0.066668	0.046582	0.026582	0.0163	0.008421
315.62	0.067061	0.046105	0.02686	0.015683	0.008328
315.82	0.067963	0.046448	0.026804	0.01533	0.008652
316.02	0.06713	0.046648	0.027074	0.015537	0.00952
316.22	0.06768	0.046742	0.027466	0.01575	0.009685
316.42	0.067516	0.046282	0.027176	0.015261	0.009431
316.62	0.067836	0.046502	0.027587	0.015635	0.010078
316.82	0.067521	0.046155	0.027245	0.015491	0.009952
317.02	0.067177	0.045855	0.026556	0.014955	0.009307
317.22	0.066811	0.046271	0.02651	0.014948	0.009271
317.42	0.066242	0.045839	0.025846	0.01484	0.008852
317.62	0.065466	0.045847	0.025402	0.01504	0.008204
317.82	0.065787	0.04581	0.025107	0.015178	0.007947
318.02	0.066125	0.045812	0.02494	0.015567	0.007899
318.22	0.066145	0.045847	0.024711	0.015629	0.007828
318.42	0.066344	0.045833	0.024312	0.016041	0.007804
318.62	0.066494	0.046038	0.024343	0.016506	0.007565
318.82	0.067157	0.04642	0.02496	0.017246	0.007743
319.02	0.067817	0.046942	0.024686	0.017287	0.007584
319.22	0.068171	0.046956	0.024826	0.018111	0.007949
319.42	0.067529	0.046141	0.024424	0.017753	0.007396
319.62	0.067919	0.046148	0.024946	0.017939	0.007509
319.82	0.068436	0.04648	0.024921	0.018275	0.007739
320.02	0.067538	0.046105	0.025028	0.018044	0.007742
320.22	0.067593	0.045377	0.024779	0.01776	0.007497
320.42	0.067922	0.045279	0.024667	0.017555	0.007412
320.62	0.0674	0.045171	0.024647	0.017212	0.007296
320.82	0.06783	0.045184	0.024582	0.016948	0.006924
321.02	0.067439	0.044994	0.024238	0.016724	0.006895
321.22	0.066866	0.044903	0.024152	0.016787	0.006894
321.42	0.066434	0.044154	0.023844	0.016755	0.006287
321.62	0.066743	0.044984	0.024148	0.016846	0.006873
321.82	0.066336	0.044986	0.02404	0.016197	0.006689
322.02	0.066034	0.04532	0.023688	0.016218	0.006779
322.22	0.065566	0.045343	0.023443	0.015782	0.006782
322.42	0.065003	0.045831	0.023548	0.01557	0.006749
322.62	0.064696	0.04608	0.023924	0.015462	0.00682
322.82	0.06547	0.046552	0.0243	0.015361	0.007216
323.02	0.065313	0.046274	0.023634	0.015094	0.007302
323.22	0.065005	0.046207	0.024081	0.015464	0.007812
323.42	0.06487	0.045783	0.024109	0.01489	0.007137
323.62	0.065108	0.046419	0.024759	0.015535	0.007541
323.82	0.06467	0.04594	0.025036	0.015329	0.007763
324.02	0.064661	0.04575	0.025422	0.015398	0.00778
324.22	0.065	0.046003	0.025612	0.01601	0.007994
324.42	0.065585	0.046417	0.025917	0.016773	0.008197
324.62	0.065068	0.046429	0.02578	0.016994	0.008124
324.82	0.065568	0.046116	0.025491	0.017059	0.007613
325.02	0.065047	0.045957	0.02509	0.017339	0.007598
325.22	0.064805	0.046334	0.025397	0.017937	0.007966
325.42	0.065032	0.046204	0.025205	0.017566	0.007684
325.62	0.064622	0.046034	0.025139	0.017061	0.007809
325.82	0.064044	0.046214	0.025094	0.017504	0.007454
326.02	0.063344	0.046442	0.024716	0.016893	0.007246
326.22	0.06328	0.046584	0.024034	0.016129	0.006934
326.42	0.062876	0.046421	0.023826	0.015827	0.006685
326.62	0.063005	0.046632	0.024148	0.016117	0.007235
326.82	0.063954	0.047052	0.024312	0.016093	0.007332
327.02	0.063939	0.046724	0.0236	0.015813	0.006836
327.22	0.064112	0.047388	0.024043	0.01643	0.007496
327.42	0.064841	0.047433	0.024108	0.016229	0.007264
327.62	0.065582	0.047951	0.024235	0.016488	0.007341
327.82	0.066004	0.047615	0.024463	0.016519	0.007245
328.02	0.066306	0.047653	0.02408	0.016876	0.007068
328.22	0.066485	0.047962	0.023879	0.017368	0.007185
328.42	0.06684	0.048096	0.023573	0.017314	0.007568
328.62	0.066342	0.047695	0.023027	0.016955	0.007089
328.82	0.066293	0.047231	0.022884	0.016698	0.006907
329.02	0.065982	0.047275	0.02267	0.016646	0.007363
329.22	0.06551	0.046966	0.02282	0.016399	0.0076
329.42	0.064943	0.046352	0.023062	0.015997	0.00743
329.62	0.064344	0.046414	0.023195	0.016051	0.007456
329.82	0.064069	0.046843	0.023475	0.0163	0.007392
330.02	0.063738	0.046931	0.023222	0.015502	0.007286
330.22	0.064286	0.047099	0.023723	0.015795	0.007953
330.42	0.063262	0.046328	0.024035	0.016218	0.007946
330.62	0.063678	0.046576	0.025003	0.016704	0.008417
330.82	0.064101	0.046973	0.025104	0.016694	0.008112
331.02	0.063515	0.046743	0.024835	0.016915	0.008051
331.22	0.064053	0.046827	0.025316	0.017113	0.008377
331.42	0.064964	0.046971	0.025538	0.016852	0.008103
331.62	0.065129	0.046945	0.025616	0.017177	0.007958
331.82	0.064649	0.046428	0.025225	0.017062	0.007428
332.02	0.064914	0.046945	0.025085	0.016921	0.007504
332.22	0.065005	0.046935	0.025028	0.016906	0.007328
332.42	0.065195	0.04704	0.024975	0.01647	0.007286
332.62	0.065065	0.046709	0.024388	0.016024	0.006777
332.82	0.06545	0.046317	0.02401	0.015692	0.006486
333.02	0.064923	0.045816	0.023613	0.015488	0.006336
333.22	0.064606	0.045925	0.024102	0.015516	0.006292
333.42	0.065066	0.046205	0.024425	0.015575	0.006274
333.62	0.065373	0.046558	0.024708	0.016203	0.006481
333.82	0.0657	0.047076	0.025415	0.017151	0.007292
334.02	0.066316	0.047351	0.025879	0.017476	0.00744
334.22	0.067166	0.047006	0.026164	0.017518	0.007734
334.42	0.066554	0.046973	0.026085	0.01827	0.007942
334.62	0.066913	0.046993	0.026512	0.018517	0.007727
334.82	0.066766	0.046957	0.026057	0.018345	0.007227
335.02	0.067021	0.047303	0.026072	0.018751	0.007746
335.22	0.066615	0.047033	0.025672	0.018404	0.007239
335.42	0.066354	0.047442	0.025384	0.018085	0.006957
335.62	0.066397	0.047205	0.025142	0.017679	0.007051
335.82	0.065735	0.04712	0.024642	0.017	0.006806
336.02	0.065623	0.047249	0.024959	0.017316	0.007026
336.22	0.06645	0.046889	0.025149	0.017181	0.007257
336.42	0.066154	0.046356	0.024873	0.016603	0.00678
336.62	0.066294	0.046215	0.024859	0.016855	0.006834
336.82	0.06601	0.045888	0.025111	0.017076	0.006418
337.02	0.065741	0.045881	0.025577	0.017132	0.006693
337.22	0.065484	0.045691	0.025632	0.017513	0.006771
337.42	0.066294	0.04582	0.026016	0.017717	0.007247
337.62	0.066099	0.045738	0.026402	0.018423	0.007871
337.82	0.066422	0.045976	0.026684	0.01892	0.008488
338.02	0.066808	0.045489	0.026493	0.018321	0.008068
338.22	0.066929	0.046159	0.026529	0.018197	0.008483
338.42	0.066509	0.045897	0.02647	0.018342	0.008485
338.62	0.067044	0.045757	0.026285	0.01809	0.008082
338.82	0.067402	0.046401	0.026091	0.018316	0.00843
339.02	0.06764	0.046898	0.026091	0.018624	0.008837
339.22	0.066958	0.046435	0.025257	0.017826	0.008383
339.42	0.066351	0.046676	0.024833	0.016849	0.008177
339.62	0.066292	0.046382	0.025041	0.017031	0.008056
[truncated: 1,301 more rows]

## Sheet: IgEtrap-FcgRIIIA
Time	4 mM	2 mM	1 mM	0.5 mM	0.25 mM
-60	0	0	0	0	0
-59.8	0	0	0	0	0
-59.6	0	0	0	0	0
-59.4	0	0	0	0	0
-59.2	0	0	0	0	0
-59	0	0	0	0	0
-58.8	0	0	0	0	0
-58.6	0	0	0	0	0
-58.4	0	0	0	0	0
-58.2	0	0	0	0	0
-58	0	0	0	0	0
-57.8	0	0	0	0	0
-57.6	0	0	0	0	0
-57.4	0	0	0	0	0
-57.2	0	0	0	0	0
-57	0	0	0	0	0
-56.8	0	0	0	0	0
-56.6	0	0	0	0	0
-56.4	0	0	0	0	0
-56.2	0	0	0	0	0
-56	0	0	0	0	0
-55.8	0	0	0	0	0
-55.6	0	0	0	0	0
-55.4	0	0	0	0	0
-55.2	0	0	0	0	0
-55	0	0	0	0	0
-54.8	0	0	0	0	0
-54.6	0	0	0	0	0
-54.4	0	0	0	0	0
-54.2	0	0	0	0	0
-54	0	0	0	0	0
-53.8	0	0	0	0	0
-53.6	0	0	0	0	0
-53.4	0	0	0	0	0
-53.2	0	0	0	0	0
-53	0	0	0	0	0
-52.8	0	0	0	0	0
-52.6	0	0	0	0	0
-52.4	0	0	0	0	0
-52.2	0	0	0	0	0
-52	0	0	0	0	0
-51.8	0	0	0	0	0
-51.6	0	0	0	0	0
-51.4	0	0	0	0	0
-51.2	0	0	0	0	0
-51	0	0	0	0	0
-50.8	0	0	0	0	0
-50.6	0	0	0	0	0
-50.4	0	0	0	0	0
-50.2	0	0	0	0	0
-50	0	0	0	0	0
-49.8	0	0	0	0	0
-49.6	0	0	0	0	0
-49.4	0	0	0	0	0
-49.2	0	0	0	0	0
-49	0	0	0	0	0
-48.8	0	0	0	0	0
-48.6	0	0	0	0	0
-48.4	0	0	0	0	0
-48.2	0	0	0	0	0
-48	0	0	0	0	0
-47.8	0	0	0	0	0
-47.6	0	0	0	0	0
-47.4	0	0	0	0	0
-47.2	0	0	0	0	0
-47	0	0	0	0	0
-46.8	0	0	0	0	0
-46.6	0	0	0	0	0
-46.4	0	0	0	0	0
-46.2	0	0	0	0	0
-46	0	0	0	0	0
-45.8	0	0	0	0	0
-45.6	0	0	0	0	0
-45.4	0	0	0	0	0
-45.2	0	0	0	0	0
-45	0	0	0	0	0
-44.8	0	0	0	0	0
-44.6	0	0	0	0	0
-44.4	0	0	0	0	0
-44.2	0	0	0	0	0
-44	0	0	0	0	0
-43.8	0	0	0	0	0
-43.6	0	0	0	0	0
-43.4	0	0	0	0	0
-43.2	0	0	0	0	0
-43	0	0	0	0	0
-42.8	0	0	0	0	0
-42.6	0	0	0	0	0
-42.4	0	0	0	0	0
-42.2	0	0	0	0	0
-42	0	0	0	0	0
-41.8	0	0	0	0	0
-41.6	0	0	0	0	0
-41.4	0	0	0	0	0
-41.2	0	0	0	0	0
-41	0	0	0	0	0
-40.8	0	0	0	0	0
-40.6	0	0	0	0	0
-40.4	0	0	0	0	0
-40.2	0	0	0	0	0
-40	0	0	0	0	0
-39.8	0	0	0	0	0
-39.6	0	0	0	0	0
-39.4	0	0	0	0	0
-39.2	0	0	0	0	0
-39	0	0	0	0	0
-38.8	0	0	0	0	0
-38.6	0	0	0	0	0
-38.4	0	0	0	0	0
-38.2	0	0	0	0	0
-38	0	0	0	0	0
-37.8	0	0	0	0	0
-37.6	0	0	0	0	0
-37.4	0	0	0	0	0
-37.2	0	0	0	0	0
-37	0	0	0	0	0
-36.8	0	0	0	0	0
-36.6	0	0	0	0	0
-36.4	0	0	0	0	0
-36.2	0	0	0	0	0
-36	0	0	0	0	0
-35.8	0	0	0	0	0
-35.6	0	0	0	0	0
-35.4	0	0	0	0	0
-35.2	0	0	0	0	0
-35	0	0	0	0	0
-34.8	0	0	0	0	0
-34.6	0	0	0	0	0
-34.4	0	0	0	0	0
-34.2	0	0	0	0	0
-34	0	0	0	0	0
-33.8	0	0	0	0	0
-33.6	0	0	0	0	0
-33.4	0	0	0	0	0
-33.2	0	0	0	0	0
-33	0	0	0	0	0
-32.8	0	0	0	0	0
-32.6	0	0	0	0	0
-32.4	0	0	0	0	0
-32.2	0	0	0	0	0
-32	0	0	0	0	0
-31.8	0	0	0	0	0
-31.6	0	0	0	0	0
-31.4	0	0	0	0	0
-31.2	0	0	0	0	0
-31	0	0	0	0	0
-30.8	0	0	0	0	0
-30.6	0	0	0	0	0
-30.4	0	0	0	0	0
-30.2	0	0	0	0	0
-30	0	0	0	0	0
-29.8	0	0	0	0	0
-29.6	0	0	0	0	0
-29.4	0	0	0	0	0
-29.2	0	0	0	0	0
-29	0	0	0	0	0
-28.8	0	0	0	0	0
-28.6	0	0	0	0	0
-28.4	0	0	0	0	0
-28.2	0	0	0	0	0
-28	0	0	0	0	0
-27.8	0	0	0	0	0
-27.6	0	0	0	0	0
-27.4	0	0	0	0	0
-27.2	0	0	0	0	0
-27	0	0	0	0	0
-26.8	0	0	0	0	0
-26.6	0	0	0	0	0
-26.4	0	0	0	0	0
-26.2	0	0	0	0	0
-26	0	0	0	0	0
-25.8	0	0	0	0	0
-25.6	0	0	0	0	0
-25.4	0	0	0	0	0
-25.2	0	0	0	0	0
-25	0	0	0	0	0
-24.8	0	0	0	0	0
-24.6	0	0	0	0	0
-24.4	0	0	0	0	0
-24.2	0	0	0	0	0
-24	0	0	0	0	0
-23.8	0	0	0	0	0
-23.6	0	0	0	0	0
-23.4	0	0	0	0	0
-23.2	0	0	0	0	0
-23	0	0	0	0	0
-22.8	0	0	0	0	0
-22.6	0	0	0	0	0
-22.4	0	0	0	0	0
-22.2	0	0	0	0	0
-22	0	0	0	0	0
-21.8	0	0	0	0	0
-21.6	0	0	0	0	0
-21.4	0	0	0	0	0
-21.2	0	0	0	0	0
-21	0	0	0	0	0
-20.8	0	0	0	0	0
-20.6	0	0	0	0	0
-20.4	0	0	0	0	0
-20.2	0	0	0	0	0
-20	0	0	0	0	0
-19.8	0	0	0	0	0
-19.6	0	0	0	0	0
-19.4	0	0	0	0	0
-19.2	0	0	0	0	0
-19	0	0	0	0	0
-18.8	0	0	0	0	0
-18.6	0	0	0	0	0
-18.4	0	0	0	0	0
-18.2	0	0	0	0	0
-18	0	0	0	0	0
-17.8	0	0	0	0	0
-17.6	0	0	0	0	0
-17.4	0	0	0	0	0
-17.2	0	0	0	0	0
-17	0	0	0	0	0
-16.8	0	0	0	0	0
-16.6	0	0	0	0	0
-16.4	0	0	0	0	0
-16.2	0	0	0	0	0
-16	0	0	0	0	0
-15.8	0	0	0	0	0
-15.6	0	0	0	0	0
-15.4	0	0	0	0	0
-15.2	0	0	0	0	0
-15	0	0	0	0	0
-14.8	0	0	0	0	0
-14.6	0	0	0	0	0
-14.4	0	0	0	0	0
-14.2	0	0	0	0	0
-14	0	0	0	0	0
-13.8	0	0	0	0	0
-13.6	0	0	0	0	0
-13.4	0	0	0	0	0
-13.2	0	0	0	0	0
-13	0	0	0	0	0
-12.8	0	0	0	0	0
-12.6	0	0	0	0	0
-12.4	0	0	0	0	0
-12.2	0	0	0	0	0
-12	0	0	0	0	0
-11.8	0	0	0	0	0
-11.6	0	0	0	0	0
-11.4	0	0	0	0	0
-11.2	0	0	0	0	0
-11	0	0	0	0	0
-10.8	0	0	0	0	0
-10.6	0	0	0	0	0
-10.4	0	0	0	0	0
-10.2	0	0	0	0	0
-10	0	0	0	0	0
-9.8	0	0	0	0	0
-9.6	0	0	0	0	0
-9.4	0	0	0	0	0
-9.2	0	0	0	0	0
-9	0	0	0	0	0
-8.8	0	0	0	0	0
-8.6	0	0	0	0	0
-8.4	0	0	0	0	0
-8.2	0	0	0	0	0
-8	0	0	0	0	0
-7.8	0	0	0	0	0
-7.6	0	0	0	0	0
-7.4	0	0	0	0	0
-7.2	0	0	0	0	0
-7	0	0	0	0	0
-6.8	0	0	0	0	0
-6.6	0	0	0	0	0
-6.4	0	0	0	0	0
-6.2	0	0	0	0	0
-6	0	0	0	0	0
-5.8	0	0	0	0	0
-5.6	0	0	0	0	0
-5.4	0	0	0	0	0
-5.2	0	0	0	0	0
-5	0	0	0	0	0
-4.8	0	0	0	0	0
-4.6	0	0	0	0	0
-4.4	0	0	0	0	0
-4.2	0	0	0	0	0
-4	0	0	0	0	0
-3.8	0	0	0	0	0
-3.6	0	0	0	0	0
-3.4	0	0	0	0	0
-3.2	0	0	0	0	0
-3	0	0	0	0	0
-2.8	0	0	0	0	0
-2.6	0	0	0	0	0
-2.4	0	0	0	0	0
-2.2	0	0	0	0	0
-2	0	0	0	0	0
-1.8	0	0	0	0	0
-1.6	0	0	0	0	0
-1.4	0	0	0	0	0
-1.2	0	0	0	0	0
-1	0	0	0	0	0
-0.8	0	0	0	0	0
-0.6	0	0	0	0	0
-0.4	0	0	0	0	0
-0.2	0	0	0	0	0
0	0.006619	0.007729	0.006532	0.003466	0.00457
0.2	0.005808	0.006737	0.005794	0.003383	0.004126
0.4	0.005079	0.006095	0.005373	0.003518	0.004207
0.6	0.003868	0.00546	0.004618	0.003477	0.004433
0.8	0.002434	0.004679	0.003612	0.003551	0.004051
1	0.000995	0.003841	0.002973	0.003295	0.003951
1.2	-0.00014	0.003783	0.002789	0.003448	0.004318
1.4	-0.0008	0.003466	0.002062	0.002972	0.004105
1.6	-0.00161	0.002987	0.001959	0.003025	0.003748
1.8	-0.00159	0.003088	0.001885	0.003163	0.004265
2	-0.00207	0.002923	0.001175	0.002727	0.003724
2.2	-0.00224	0.002936	0.000708	0.00248	0.003828
2.4	-0.00278	0.002948	0.000263	0.002322	0.003155
2.6	-0.00287	0.002831	0.000279	0.002796	0.003577
2.8	-0.00331	0.002615	-0.00025	0.00195	0.002866
3	-0.00421	0.002383	-0.00025	0.001526	0.003111
3.2	-0.00423	0.002049	-3.7e-05	0.001933	0.00372
3.4	-0.00405	0.001662	-0.00038	0.002151	0.003784
3.6	-0.0042	0.001215	0.000137	0.001914	0.003244
3.8	-0.00472	0.000456	0.000553	0.002435	0.003335
4	-0.00455	-0.00014	-0.00012	0.002632	0.002915
4.2	-0.00439	-0.00065	-0.00042	0.002908	0.003286
4.4	-0.00438	-0.00084	-0.00039	0.003125	0.003183
4.6	-0.00495	-0.00113	-0.00099	0.002659	0.002992
4.8	-0.00476	-0.00106	-0.00054	0.002906	0.002616
5	-0.00399	6.72e-05	0.000986	0.003366	0.003608
5.2	-0.00374	0.001022	0.001502	0.003076	0.003599
5.4	-0.00352	0.00125	0.00154	0.002875	0.003533
5.6	-0.00288	0.001962	0.002271	0.003297	0.003635
5.8	-0.00259	0.002484	0.002012	0.002774	0.003712
6	-0.0033	0.003156	0.00191	0.002829	0.003684
6.2	-0.00328	0.003434	0.002033	0.002918	0.00379
6.4	-0.00324	0.00352	0.001718	0.002623	0.003654
6.6	-0.00313	0.003669	0.002139	0.002835	0.00445
6.8	-0.00342	0.00368	0.002367	0.002529	0.004663
7	-0.00297	0.003686	0.002538	0.002591	0.005114
7.2	-0.00263	0.003865	0.002546	0.00312	0.005339
7.4	-0.00298	0.003252	0.002059	0.003418	0.005279
7.6	-0.00319	0.003163	0.002413	0.003752	0.005071
7.8	-0.00298	0.003448	0.002805	0.004181	0.005784
8	-0.00351	0.003012	0.001764	0.003867	0.005683
8.2	-0.00324	0.002779	0.001747	0.003546	0.005539
8.4	-0.00297	0.0028	0.002206	0.003498	0.00541
8.6	-0.00279	0.00297	0.001928	0.003261	0.005624
8.8	-0.00252	0.003151	0.002565	0.003455	0.005633
9	-0.00189	0.004145	0.00308	0.003893	0.006135
9.2	-0.00226	0.004168	0.002652	0.003644	0.006015
9.4	-0.00186	0.004159	0.002541	0.004121	0.005816
9.6	-0.00162	0.004474	0.00229	0.003831	0.005206
9.8	-0.00181	0.004349	0.002273	0.003856	0.005251
10	-0.00183	0.004362	0.001896	0.003817	0.005033
10.2	-0.00193	0.00383	0.001502	0.003723	0.004402
10.4	-0.00168	0.003561	0.001398	0.003767	0.004824
10.6	-0.00117	0.003984	0.001993	0.004033	0.004911
10.8	-0.00142	0.003614	0.002077	0.003471	0.004187
11	-0.00145	0.00316	0.001883	0.003085	0.003897
11.2	-0.00194	0.002837	0.002161	0.003251	0.003939
11.4	-0.00195	0.002649	0.002012	0.003116	0.003742
11.6	-0.0018	0.00324	0.002435	0.003416	0.004517
11.8	-0.00149	0.003489	0.00319	0.003223	0.004803
12	-0.00237	0.003087	0.002789	0.002914	0.004263
12.2	-0.0013	0.003562	0.003196	0.002808	0.004227
12.4	-0.00099	0.00329	0.0032	0.002991	0.004888
12.6	-0.00133	0.002881	0.002426	0.002738	0.004701
12.8	-0.00126	0.003374	0.00297	0.00312	0.005532
13	-0.00098	0.004306	0.003019	0.003918	0.00567
13.2	-0.00177	0.003874	0.002308	0.003474	0.005178
13.4	-0.00166	0.003811	0.001992	0.003308	0.004612
13.6	-0.0022	0.003918	0.00099	0.002692	0.004546
13.8	-0.00267	0.003409	0.000162	0.002491	0.004703
14	-0.00311	0.003422	-0.00049	0.002516	0.004699
14.2	-0.00329	0.003366	-0.00046	0.003211	0.004783
14.4	-0.00366	0.003253	-0.001	0.003189	0.004818
14.6	-0.004	0.003164	-0.00139	0.002487	0.003882
14.8	-0.00462	0.002828	-0.00099	0.002319	0.003737
15	-0.00467	0.002517	-0.00113	0.002353	0.00344
15.2	-0.0046	0.00315	-0.00068	0.002792	0.003794
15.4	-0.00406	0.003109	-0.00061	0.002633	0.003604
15.6	-0.00377	0.003043	-1.1e-05	0.002596	0.003632
15.8	-0.00327	0.003318	0.000963	0.002698	0.003473
16	-0.00304	0.003894	0.000973	0.00271	0.003634
16.2	-0.00222	0.003446	0.00071	0.002386	0.003088
16.4	-0.00255	0.003208	0.001011	0.002295	0.003842
16.6	-0.00269	0.003545	0.001287	0.001991	0.003903
16.8	-0.00257	0.00426	0.001683	0.002175	0.004076
17	-0.00289	0.004221	0.001404	0.002168	0.003547
17.2	-0.00305	0.004413	0.001662	0.001834	0.003897
17.4	-0.00284	0.004711	0.001543	0.001667	0.004087
17.6	-0.00312	0.004818	0.001262	0.002003	0.004666
17.8	-0.00297	0.004299	0.00133	0.002178	0.005037
18	-0.00268	0.004151	0.001436	0.002565	0.005014
18.2	-0.00305	0.003594	0.001262	0.00256	0.004852
18.4	-0.00337	0.003557	0.001077	0.002752	0.005164
18.6	-0.00363	0.003106	0.000743	0.002101	0.004127
18.8	-0.00387	0.002847	0.000932	0.002402	0.004335
19	-0.00406	0.002322	0.000293	0.002025	0.003924
19.2	-0.00402	0.002186	0.00049	0.002118	0.003737
19.4	-0.00402	0.001655	0.000739	0.002096	0.00379
19.6	-0.00404	0.001345	0.001108	0.002056	0.003728
19.8	-0.00403	0.001224	0.000893	0.001894	0.003467
20	-0.00427	0.001091	0.000375	0.00147	0.003087
20.2	-0.00433	0.000819	0.000849	0.001037	0.003263
20.4	-0.00447	0.000994	0.001092	0.000699	0.0038
20.6	-0.00479	0.001137	0.000792	0.000115	0.003319
20.8	-0.00457	0.001705	0.001025	0.000685	0.003659
21	-0.00464	0.001901	0.001098	0.00041	0.003495
21.2	-0.00478	0.002231	0.001388	0.000266	0.003651
21.4	-0.00479	0.002518	0.001173	0.000429	0.00351
21.6	-0.00437	0.003009	0.001479	0.000847	0.003493
21.8	-0.00443	0.002407	0.001138	0.000615	0.003135
22	-0.00475	0.002514	0.000789	0.000604	0.002758
22.2	-0.00435	0.003058	0.000902	0.000709	0.002956
22.4	-0.00394	0.003639	0.000873	0.000807	0.002969
22.6	-0.0043	0.003314	0.000449	0.000317	0.002318
22.8	-0.0038	0.003017	0.000367	0.000174	0.00211
23	-0.00344	0.003579	0.000622	0.00036	0.002198
23.2	-0.00304	0.003802	0.001099	0.000693	0.002184
23.4	-0.00243	0.003885	0.001281	0.001209	0.002653
23.6	-0.00206	0.003191	0.001186	0.000964	0.002132
23.8	-0.00153	0.003593	0.001469	0.001779	0.002966
24	-0.00109	0.003812	0.002321	0.002454	0.003712
24.2	-0.0011	0.003432	0.002842	0.002511	0.004222
24.4	-0.00117	0.002911	0.002551	0.002838	0.004213
24.6	-0.00151	0.002768	0.002397	0.003051	0.004552
24.8	-0.00182	0.002058	0.001624	0.002958	0.00391
25	-0.00236	0.002204	0.001698	0.003212	0.004474
25.2	-0.00274	0.002181	0.001421	0.003636	0.004657
25.4	-0.00333	0.002193	0.000865	0.003539	0.004458
25.6	-0.00356	0.002405	0.000446	0.003508	0.004171
25.8	-0.00452	0.002222	-0.00016	0.003493	0.004087
26	-0.00485	0.002069	-0.00051	0.002729	0.003351
26.2	-0.00435	0.003065	-0.00044	0.002612	0.004134
26.4	-0.00502	0.003109	-0.00083	0.001751	0.003777
26.6	-0.00537	0.003177	-0.00099	0.000946	0.003573
26.8	-0.00482	0.003828	-0.00109	0.000695	0.003682
27	-0.00504	0.004374	-0.00078	0.00044	0.003879
27.2	-0.00476	0.004093	-0.00058	0.000527	0.003427
27.4	-0.00487	0.003976	-0.00066	0.000864	0.003262
27.6	-0.005	0.003489	-0.0005	0.000618	0.003001
27.8	-0.00483	0.003426	-5.8e-06	0.000529	0.002959
28	-0.00495	0.003247	0.000508	0.00055	0.003037
28.2	-0.00483	0.003192	0.000676	0.000393	0.002874
28.4	-0.00496	0.002565	0.00029	0.000218	0.002282
28.6	-0.00514	0.002354	0.000138	4.84e-05	0.002181
28.8	-0.00483	0.002311	0.000426	1.14e-05	0.00173
29	-0.00448	0.002781	0.000758	0.000575	0.002503
29.2	-0.00471	0.002059	8.6e-05	0.000353	0.001555
29.4	-0.00486	0.001893	0.000249	0.000358	0.001529
29.6	-0.00435	0.00249	0.000653	0.000754	0.001452
29.8	-0.00453	0.002386	0.000527	0.000582	0.001367
30	-0.0047	0.001946	0.000289	0.000167	0.000876
30.2	-0.00387	0.002519	4.31e-05	0.000242	0.001446
30.4	-0.00443	0.002019	-0.00051	-0.00034	0.000964
30.6	-0.0042	0.002233	-0.00058	3.74e-06	0.001609
30.8	-0.00347	0.002055	-0.00094	0.0006	0.001896
31	-0.00381	0.002199	-0.00063	0.001133	0.002218
31.2	-0.00353	0.002106	-0.00082	0.001656	0.002586
31.4	-0.0041	0.002013	-0.00117	0.001154	0.0023
31.6	-0.00422	0.001344	-0.00134	0.000732	0.00207
31.8	-0.00413	0.002373	-0.00078	0.00139	0.003007
32	-0.00466	0.002498	-0.00085	0.001341	0.0031
32.2	-0.00455	0.002314	-0.00105	0.001109	0.002987
32.4	-0.00426	0.002604	-0.00071	0.001378	0.003462
32.6	-0.00394	0.003068	-0.00021	0.00165	0.003884
32.8	-0.00379	0.003032	-0.00029	0.001487	0.00381
33	-0.00387	0.003358	-0.00032	0.001584	0.004174
33.2	-0.00419	0.002576	-0.00063	0.001196	0.003435
33.4	-0.00398	0.002861	6.63e-05	0.00118	0.003653
33.6	-0.00364	0.003527	0.000342	0.001314	0.003854
33.8	-0.00441	0.002876	-0.00024	0.000686	0.002924
34	-0.00432	0.002602	-0.00016	0.000286	0.002604
34.2	-0.00437	0.002191	-0.00058	-0.00043	0.002252
34.4	-0.00496	0.001643	-0.00081	-0.00106	0.001712
34.6	-0.00452	0.001684	-0.00052	-0.00056	0.002298
34.8	-0.00408	0.002283	-0.00029	0.00058	0.0028
35	-0.0043	0.002713	0.00012	0.000418	0.002525
35.2	-0.00429	0.002171	-0.00018	-0.00017	0.002047
35.4	-0.00414	0.002801	0.000365	1.25e-05	0.001975
35.6	-0.00352	0.003219	0.000402	0.000407	0.001997
35.8	-0.00301	0.004091	0.001168	0.00099	0.002308
36	-0.00243	0.004409	0.002039	0.001493	0.003141
36.2	-0.00156	0.005309	0.002617	0.002518	0.004094
36.4	-0.00091	0.005528	0.002774	0.002854	0.004348
36.6	-0.00062	0.005211	0.003042	0.00277	0.004466
36.8	-0.00038	0.005365	0.002988	0.002763	0.00458
37	0.000116	0.005728	0.003193	0.002942	0.004803
37.2	-0.00011	0.005078	0.003135	0.002992	0.005232
37.4	0.000829	0.005672	0.003676	0.003562	0.006015
37.6	0.001128	0.005524	0.003625	0.003734	0.006122
37.8	0.000181	0.005175	0.003118	0.003353	0.005978
38	5.5e-05	0.004601	0.00315	0.003112	0.006108
38.2	-0.00066	0.003963	0.002514	0.002454	0.005611
38.4	-0.00163	0.003463	0.002451	0.002252	0.005773
38.6	-0.0017	0.003229	0.002046	0.002499	0.006012
38.8	-0.00165	0.003415	0.001987	0.002654	0.005553
39	-0.00161	0.003753	0.002216	0.002555	0.005584
39.2	-0.00198	0.003551	0.001818	0.002315	0.005286
39.4	-0.00211	0.003616	0.001546	0.00223	0.004037
39.6	-0.00209	0.003761	0.001354	0.002154	0.00346
39.8	-0.00166	0.003821	0.001935	0.002621	0.003212
40	-0.00146	0.004175	0.001949	0.00324	0.00332
40.2	-0.00106	0.004141	0.002242	0.003458	0.002922
40.4	-0.00061	0.004231	0.0023	0.003483	0.002772
40.6	-0.00011	0.004408	0.002624	0.00298	0.002415
40.8	6.22e-05	0.00527	0.002835	0.003298	0.002711
41	0.001148	0.005672	0.003027	0.003365	0.00312
41.2	0.001435	0.005619	0.003446	0.003506	0.003507
41.4	0.002196	0.006326	0.003659	0.003669	0.003508
41.6	0.001759	0.006682	0.003856	0.003744	0.003917
41.8	0.001547	0.006835	0.003783	0.00357	0.004049
42	0.001922	0.006569	0.004238	0.003506	0.00451
42.2	0.001918	0.006795	0.004247	0.003255	0.005191
42.4	0.001265	0.006381	0.00398	0.002751	0.005142
42.6	0.002078	0.006063	0.003732	0.002554	0.005357
42.8	0.002037	0.006588	0.00376	0.002704	0.005761
43	0.001441	0.006477	0.00315	0.002433	0.005339
43.2	0.000182	0.005381	0.002041	0.001625	0.00434
43.4	2.36e-05	0.005422	0.001691	0.001522	0.003752
43.6	-4.8e-06	0.006014	0.001313	0.00184	0.004201
43.8	-0.00018	0.005877	0.000656	0.00203	0.003994
44	-0.00031	0.006408	0.001296	0.002836	0.00461
44.2	5.59e-05	0.006846	0.001762	0.00305	0.004841
44.4	-0.00027	0.007601	0.001969	0.003472	0.005534
44.6	-0.00059	0.007073	0.001719	0.002508	0.005323
44.8	-0.00085	0.007226	0.00192	0.002539	0.005639
45	-0.0008	0.006666	0.001756	0.001984	0.005454
45.2	-0.00153	0.00673	0.002431	0.00233	0.005863
45.4	-0.00189	0.006975	0.002534	0.002432	0.006024
45.6	-0.00202	0.006475	0.002257	0.002226	0.00624
45.8	-0.00147	0.006818	0.002545	0.002394	0.006439
46	-0.00107	0.006423	0.002374	0.002106	0.006288
46.2	-0.001	0.005672	0.001852	0.001731	0.005567
46.4	-0.00129	0.005149	0.001277	0.001524	0.005267
46.6	-0.00128	0.00441	0.000347	0.001074	0.004557
46.8	-0.00154	0.004311	-2.8e-05	0.001077	0.004069
47	-0.00157	0.004107	-0.00032	0.001114	0.003799
47.2	-0.00166	0.003657	-0.00115	0.001331	0.003591
47.4	-0.00081	0.00427	-0.001	0.001871	0.003266
47.6	-0.00093	0.00488	-0.00122	0.002448	0.003817
47.8	-0.0007	0.004796	-0.00146	0.002382	0.003567
48	-0.00021	0.005199	-0.00047	0.0031	0.003785
48.2	0.000348	0.005304	-0.00063	0.003216	0.004031
48.4	0.000906	0.005407	-0.00011	0.003457	0.00448
48.6	0.001328	0.005107	0.000277	0.003279	0.004552
48.8	0.001739	0.005464	0.000752	0.003958	0.005231
49	0.001982	0.005425	0.001437	0.003752	0.005452
49.2	0.002435	0.005963	0.002676	0.004438	0.005932
49.4	0.002049	0.006454	0.002927	0.004603	0.006279
49.6	0.00232	0.006648	0.003305	0.004179	0.006079
49.8	0.002928	0.007114	0.003981	0.004378	0.005872
50	0.002897	0.006704	0.00386	0.004021	0.005534
50.2	0.002288	0.006308	0.003441	0.00352	0.004809
50.4	0.001578	0.00593	0.00308	0.003017	0.004171
50.6	0.001558	0.005869	0.003694	0.002915	0.004273
50.8	0.001758	0.006241	0.003891	0.003039	0.004582
51	0.001432	0.006256	0.003604	0.002748	0.004539
51.2	0.001023	0.006156	0.003295	0.002763	0.004129
51.4	0.001035	0.006996	0.003891	0.003419	0.004534
51.6	0.000808	0.007229	0.003578	0.002881	0.004688
51.8	0.000452	0.006634	0.003082	0.002259	0.00398
52	0.000527	0.00659	0.003543	0.00282	0.004028
52.2	0.000938	0.006446	0.002952	0.002838	0.004041
52.4	0.001066	0.00627	0.002958	0.003125	0.004377
52.6	0.000837	0.006579	0.003149	0.003436	0.004951
52.8	0.001016	0.006724	0.002705	0.003525	0.004703
53	0.000878	0.006584	0.002797	0.002861	0.004348
53.2	0.001	0.007145	0.003239	0.003884	0.004896
53.4	0.000748	0.007132	0.002823	0.003525	0.004704
53.6	0.001801	0.007119	0.002946	0.003711	0.004813
53.8	0.002234	0.007231	0.003137	0.004066	0.005248
54	0.001842	0.007001	0.002822	0.003675	0.004813
54.2	0.001538	0.006652	0.00239	0.003285	0.004251
54.4	0.001921	0.006886	0.00272	0.003437	0.004917
54.6	0.001764	0.006701	0.002649	0.003335	0.00531
54.8	0.002097	0.006893	0.002735	0.003446	0.005524
55	0.001331	0.007058	0.0027	0.003089	0.005895
55.2	0.001248	0.007145	0.002671	0.00274	0.00554
55.4	0.001119	0.007101	0.002877	0.002676	0.005526
55.6	0.000513	0.006802	0.002273	0.001729	0.00491
55.8	0.000216	0.006287	0.002181	0.001552	0.004452
56	0.000734	0.006514	0.002654	0.002411	0.004659
56.2	0.00046	0.006123	0.001838	0.002392	0.004813
56.4	0.000517	0.006311	0.002078	0.002661	0.004695
56.6	0.000547	0.007131	0.002364	0.002974	0.004725
56.8	0.001096	0.007749	0.00257	0.003484	0.00516
57	0.001397	0.007998	0.002789	0.00346	0.005156
57.2	0.002012	0.008681	0.003592	0.004978	0.00587
57.4	0.002445	0.008932	0.004193	0.005239	0.006517
57.6	0.00242	0.008832	0.004045	0.005086	0.006552
57.8	0.002364	0.009012	0.004534	0.005239	0.006636
58	0.002573	0.008922	0.004733	0.00504	0.006264
58.2	0.002743	0.009479	0.004459	0.004969	0.006299
58.4	0.00261	0.009347	0.004314	0.00429	0.006084
58.6	0.002516	0.009431	0.004961	0.004694	0.006698
58.8	0.003493	0.010245	0.005905	0.005117	0.007406
59	0.002898	0.009967	0.005282	0.004491	0.00731
59.2	0.002826	0.009247	0.00505	0.00355	0.006809
59.4	0.002909	0.008415	0.004979	0.003675	0.006726
59.6	0.002732	0.008055	0.00433	0.003296	0.006205
59.8	0.00329	0.007858	0.004126	0.00377	0.006173
60	0.00381	0.007504	0.004122	0.0042	0.005871
60.2	0.003691	0.006876	0.003534	0.004172	0.005883
60.4	0.003712	0.007509	0.004121	0.004529	0.006031
60.6	0.003214	0.007521	0.004236	0.004714	0.006583
60.8	0.003364	0.007093	0.003784	0.004588	0.00612
61	0.00331	0.007481	0.003877	0.005124	0.006493
61.2	0.002929	0.007913	0.004167	0.005664	0.006983
61.4	0.002027	0.007296	0.003724	0.005041	0.00605
61.6	0.001416	0.007231	0.003134	0.004227	0.005352
61.8	0.001764	0.008386	0.004139	0.005078	0.005722
62	0.001625	0.008346	0.003881	0.004675	0.004864
62.2	0.001184	0.009051	0.00424	0.004916	0.005339
62.4	0.000716	0.008988	0.00443	0.004461	0.005495
62.6	0.000893	0.008992	0.004935	0.004383	0.005494
62.8	0.00129	0.009142	0.005035	0.004231	0.005416
63	0.000743	0.00892	0.004964	0.00416	0.005435
63.2	0.000686	0.008367	0.004604	0.003527	0.004949
63.4	0.001058	0.008384	0.004501	0.004123	0.005363
63.6	0.001545	0.008674	0.004249	0.004007	0.005321
63.8	0.001848	0.008319	0.003835	0.003825	0.004705
64	0.002192	0.008188	0.004118	0.004046	0.004906
64.2	0.002303	0.008498	0.004128	0.00415	0.005552
64.4	0.001891	0.008327	0.003887	0.0039	0.005231
64.6	0.002085	0.008078	0.003617	0.003929	0.005617
64.8	0.002352	0.008403	0.003536	0.004087	0.005826
65	0.002115	0.008347	0.003085	0.004185	0.005716
65.2	0.00178	0.007915	0.002852	0.003792	0.005066
65.4	0.001887	0.00727	0.002797	0.003868	0.004779
65.6	0.001707	0.00792	0.002472	0.003578	0.004895
65.8	0.00137	0.007589	0.002497	0.003539	0.004599
66	0.00125	0.007103	0.002121	0.003421	0.004482
66.2	0.001394	0.006874	0.002532	0.003143	0.004392
66.4	0.001001	0.006266	0.002009	0.00253	0.003351
66.6	0.001452	0.006299	0.002352	0.002654	0.003217
66.8	0.002192	0.006522	0.003128	0.003621	0.003552
67	0.002054	0.006892	0.00351	0.004067	0.003634
67.2	0.002072	0.006967	0.00309	0.004224	0.003594
67.4	0.002381	0.00717	0.0032	0.004356	0.003672
67.6	0.002719	0.00763	0.003365	0.00461	0.003666
67.8	0.00211	0.007844	0.003196	0.004727	0.003348
68	0.002205	0.008098	0.002914	0.004912	0.003476
68.2	0.002068	0.007822	0.002645	0.004355	0.002768
68.4	0.001897	0.008333	0.002697	0.004765	0.003167
68.6	0.001348	0.008399	0.00262	0.004171	0.003497
68.8	0.000729	0.008291	0.002189	0.003839	0.003459
69	0.000882	0.008341	0.001869	0.00401	0.00357
69.2	0.000707	0.008456	0.001856	0.003909	0.003752
69.4	0.000648	0.008056	0.001438	0.003703	0.003435
69.6	-6.3e-05	0.008144	0.000868	0.003415	0.003797
69.8	-0.00016	0.00771	0.000837	0.003031	0.003824
70	0.00039	0.007537	0.000781	0.002886	0.00351
70.2	0.000726	0.007361	0.00108	0.002666	0.003394
70.4	0.001136	0.007507	0.001385	0.002936	0.003712
70.6	0.001889	0.007713	0.002165	0.00332	0.003955
70.8	0.002277	0.008061	0.002968	0.004057	0.004591
71	0.002361	0.008328	0.003224	0.004044	0.004452
71.2	0.002617	0.008102	0.002828	0.00424	0.004533
71.4	0.003124	0.008359	0.003367	0.004527	0.004861
71.6	0.003187	0.008993	0.003682	0.005102	0.004949
71.8	0.002851	0.008044	0.003418	0.004461	0.003883
72	0.003302	0.008105	0.003977	0.0049	0.004441
72.2	0.003571	0.008395	0.004865	0.004872	0.004776
72.4	0.003522	0.008728	0.004874	0.00484	0.004964
72.6	0.002672	0.008345	0.004682	0.004478	0.004895
72.8	0.003201	0.00875	0.004982	0.004993	0.005284
73	0.003199	0.009027	0.004948	0.005117	0.004737
73.2	0.002732	0.008718	0.004625	0.004648	0.004371
73.4	0.002303	0.00793	0.004017	0.004319	0.003982
73.6	0.002281	0.007809	0.003878	0.004266	0.0043
73.8	0.002228	0.00761	0.003556	0.003773	0.004055
74	0.001926	0.006494	0.00294	0.003125	0.003496
74.2	0.002432	0.006851	0.003059	0.003252	0.003925
74.4	0.00238	0.006828	0.003075	0.003465	0.00409
74.6	0.002065	0.00613	0.003009	0.003278	0.003738
74.8	0.001702	0.005945	0.002616	0.003638	0.003908
75	0.001831	0.0056	0.002641	0.003601	0.003779
75.2	0.001791	0.006087	0.002491	0.004178	0.004763
75.4	0.002015	0.006342	0.002488	0.004023	0.004269
75.6	0.001385	0.006277	0.002478	0.003628	0.004057
75.8	0.00172	0.00661	0.002769	0.003335	0.004504
76	0.001986	0.007298	0.003178	0.003538	0.005029
76.2	0.002176	0.007273	0.003246	0.003394	0.00491
76.4	0.002158	0.008128	0.003586	0.003896	0.005534
76.6	0.002184	0.008282	0.003604	0.004139	0.005206
76.8	0.00219	0.008471	0.003561	0.003967	0.004994
77	0.002472	0.008621	0.003871	0.003903	0.005188
77.2	0.00266	0.008555	0.004297	0.003897	0.005545
77.4	0.002344	0.007808	0.003435	0.003431	0.004924
77.6	0.002512	0.008284	0.003825	0.003609	0.005548
77.8	0.002017	0.007417	0.003542	0.002865	0.004613
78	0.001753	0.006712	0.003355	0.002529	0.004114
78.2	0.002333	0.007308	0.003973	0.002866	0.004058
78.4	0.001701	0.006815	0.003749	0.002588	0.003452
78.6	0.001689	0.006261	0.003967	0.002647	0.003396
78.8	0.001915	0.007408	0.004702	0.003594	0.004118
79	0.0019	0.007584	0.004591	0.003294	0.004058
79.2	0.00171	0.007948	0.004408	0.003216	0.003915
79.4	0.002249	0.008111	0.004383	0.003204	0.003887
79.6	0.002457	0.008704	0.004327	0.0034	0.004403
79.8	0.003265	0.009273	0.004395	0.003647	0.004437
80	0.003406	0.009589	0.004462	0.004304	0.004569
80.2	0.003684	0.009988	0.004645	0.004983	0.005124
80.4	0.003806	0.010637	0.004464	0.005447	0.005359
80.6	0.003306	0.010027	0.003869	0.005516	0.004988
80.8	0.003345	0.009603	0.004013	0.005645	0.00534
81	0.003548	0.009898	0.003961	0.005556	0.00585
81.2	0.002818	0.009777	0.003788	0.00517	0.005713
81.4	0.002521	0.009418	0.003034	0.004454	0.005295
81.6	0.002496	0.009221	0.003111	0.004467	0.005137
81.8	0.002021	0.00836	0.002706	0.004273	0.004604
82	0.00204	0.008064	0.00222	0.003797	0.00453
82.2	0.002119	0.007676	0.001895	0.003599	0.003589
82.4	0.001891	0.007534	0.001936	0.003452	0.003895
82.6	0.001644	0.007313	0.001721	0.003163	0.003798
82.8	0.00153	0.007253	0.00139	0.002746	0.003416
83	0.000865	0.006599	0.000686	0.00246	0.003417
83.2	0.001561	0.006805	0.000764	0.003342	0.003796
83.4	0.001989	0.006916	0.000561	0.003303	0.003919
83.6	0.002221	0.006686	0.000578	0.003273	0.003735
83.8	0.002593	0.006821	0.001453	0.003826	0.003995
84	0.002484	0.007128	0.001755	0.003988	0.003579
84.2	0.001754	0.007055	0.001638	0.003555	0.003439
84.4	0.002018	0.007508	0.001809	0.004028	0.003954
84.6	0.00188	0.007342	0.002039	0.003886	0.003527
84.8	0.002037	0.007497	0.002458	0.003503	0.003298
85	0.00172	0.008538	0.002544	0.003336	0.003622
85.2	0.001877	0.00814	0.002808	0.002543	0.003156
85.4	0.002298	0.008269	0.002808	0.002409	0.003089
85.6	0.002455	0.008343	0.002603	0.002306	0.003055
85.8	0.002068	0.008209	0.00247	0.001998	0.002918
86	0.00235	0.008196	0.002166	0.00146	0.002383
86.2	0.00227	0.008354	0.002575	0.00174	0.002507
86.4	0.002109	0.008092	0.002485	0.001324	0.002365
86.6	0.002003	0.008188	0.002485	0.001526	0.002525
86.8	0.002159	0.008171	0.002641	0.001789	0.002585
87	0.001998	0.008757	0.002915	0.00252	0.003183
87.2	0.002333	0.008538	0.002981	0.003096	0.003024
87.4	0.002972	0.009099	0.00375	0.003505	0.003689
87.6	0.003488	0.009251	0.00429	0.004321	0.003794
87.8	0.003203	0.00948	0.004364	0.004652	0.003765
88	0.002756	0.009447	0.003769	0.004387	0.003274
88.2	0.002959	0.009825	0.003585	0.004718	0.004033
88.4	0.003711	0.010118	0.002994	0.005017	0.004285
88.6	0.003781	0.009994	0.0031	0.005349	0.00472
88.8	0.004146	0.009996	0.003198	0.005323	0.005187
89	0.004337	0.009982	0.003279	0.00563	0.005642
89.2	0.004846	0.009605	0.003493	0.005379	0.005699
89.4	0.005163	0.009608	0.003806	0.005571	0.005796
89.6	0.005207	0.009405	0.003354	0.005006	0.005561
89.8	0.005228	0.009606	0.003366	0.005169	0.005982
90	0.005117	0.00953	0.003762	0.005188	0.005996
90.2	0.004844	0.009273	0.003701	0.004835	0.005677
90.4	0.004664	0.009277	0.0037	0.004609	0.005595
90.6	0.004878	0.009675	0.003843	0.004332	0.005813
90.8	0.004288	0.00897	0.003414	0.003429	0.004093
91	0.004373	0.009549	0.003946	0.004014	0.004301
91.2	0.004625	0.009552	0.00445	0.004287	0.004029
91.4	0.005122	0.010052	0.004828	0.004586	0.004021
91.6	0.004569	0.009651	0.004771	0.004486	0.003971
91.8	0.004658	0.009632	0.00437	0.004277	0.004095
92	0.005018	0.009352	0.004205	0.00419	0.003771
92.2	0.005095	0.009702	0.004401	0.00454	0.004542
92.4	0.004909	0.009276	0.003886	0.004394	0.004548
92.6	0.004855	0.00869	0.004325	0.004393	0.004727
92.8	0.004848	0.008689	0.004364	0.00435	0.004585
93	0.004892	0.008571	0.004285	0.004516	0.004716
93.2	0.004496	0.007944	0.003662	0.003995	0.003807
93.4	0.004144	0.007943	0.003315	0.003986	0.004274
93.6	0.003916	0.008482	0.002623	0.00361	0.004408
93.8	0.003371	0.00811	0.002512	0.003444	0.003848
94	0.002773	0.007612	0.002646	0.003214	0.003807
94.2	0.002666	0.008226	0.00231	0.003565	0.004202
94.4	0.002223	0.008592	0.002114	0.003323	0.004412
94.6	0.002295	0.008479	0.002066	0.003205	0.004077
94.8	0.002697	0.008703	0.002796	0.003823	0.004009
95	0.003474	0.009631	0.00365	0.004708	0.004972
95.2	0.003584	0.009638	0.004015	0.005121	0.005041
95.4	0.003982	0.009672	0.004254	0.005426	0.005603
95.6	0.004755	0.010054	0.005093	0.006249	0.006434
95.8	0.005529	0.010749	0.005307	0.006925	0.006606
96	0.006189	0.010855	0.005488	0.007203	0.006927
96.2	0.006553	0.011005	0.00578	0.007373	0.007348
96.4	0.006875	0.010539	0.005613	0.007112	0.007602
96.6	0.006879	0.011118	0.005913	0.007239	0.008026
96.8	0.006496	0.011057	0.005195	0.006829	0.007725
97	0.006162	0.010557	0.004787	0.006466	0.00764
97.2	0.005531	0.010742	0.004987	0.006347	0.007941
97.4	0.005271	0.010446	0.004544	0.00592	0.007863
97.6	0.004646	0.009617	0.00406	0.004715	0.006528
97.8	0.004196	0.009188	0.004611	0.004743	0.006346
98	0.003525	0.009577	0.004451	0.004307	0.006181
98.2	0.002634	0.009495	0.003753	0.00386	0.004917
98.4	0.002396	0.009897	0.003976	0.003377	0.005151
98.6	0.002969	0.010328	0.004397	0.003525	0.004887
98.8	0.003258	0.010716	0.004695	0.003627	0.00447
99	0.00289	0.010662	0.004286	0.003811	0.004123
99.2	0.002676	0.010882	0.004304	0.003748	0.003645
99.4	0.003104	0.010829	0.004287	0.003895	0.003554
99.6	0.00354	0.011218	0.004573	0.00481	0.004387
99.8	0.004306	0.011649	0.004335	0.005283	0.004584
100	0.005154	0.011667	0.004326	0.005608	0.004936
100.2	0.005461	0.012061	0.004758	0.006213	0.005381
100.4	0.00561	0.011799	0.004433	0.00635	0.006181
100.6	0.005266	0.011548	0.003977	0.006255	0.005822
100.8	0.005342	0.011239	0.003784	0.006325	0.006135
101	0.005639	0.011479	0.003905	0.006735	0.006407
101.2	0.005594	0.01144	0.003794	0.00615	0.006083
101.4	0.005652	0.010384	0.003214	0.005827	0.005432
101.6	0.005503	0.010349	0.003403	0.0058	0.005404
101.8	0.005706	0.01109	0.003837	0.006087	0.005626
102	0.005018	0.010983	0.003666	0.005474	0.005402
102.2	0.004802	0.010685	0.003884	0.005508	0.00534
102.4	0.005166	0.011415	0.004817	0.005661	0.006416
102.6	0.005093	0.01139	0.0049	0.00542	0.006115
102.8	0.004569	0.011213	0.004625	0.005029	0.00546
103	0.004622	0.011022	0.004635	0.004743	0.00537
103.2	0.004629	0.011482	0.005027	0.004618	0.005531
103.4	0.00481	0.011312	0.004559	0.004546	0.005362
103.6	0.004676	0.011662	0.004539	0.004195	0.005497
103.8	0.004805	0.012078	0.004737	0.004288	0.005553
104	0.004359	0.011949	0.004957	0.004053	0.005797
104.2	0.004678	0.011804	0.004881	0.003665	0.005511
104.4	0.004819	0.011431	0.004348	0.003601	0.00567
104.6	0.005365	0.011521	0.004837	0.003267	0.005645
104.8	0.005458	0.011656	0.005115	0.003502	0.005485
105	0.005642	0.011241	0.004723	0.003307	0.005063
105.2	0.005694	0.011201	0.004918	0.003134	0.005342
105.4	0.005412	0.010422	0.004445	0.00336	0.00486
105.6	0.005106	0.010607	0.004925	0.003654	0.004862
105.8	0.005438	0.010546	0.005588	0.003986	0.004795
106	0.005255	0.010141	0.005727	0.004449	0.00498
106.2	0.005084	0.009545	0.005735	0.004458	0.00447
106.4	0.005517	0.00919	0.00564	0.004912	0.004746
106.6	0.005817	0.009152	0.005358	0.005287	0.004378
106.8	0.005801	0.00915	0.00502	0.005761	0.004196
107	0.006384	0.009441	0.005479	0.006411	0.005266
107.2	0.005792	0.009144	0.004658	0.006342	0.005017
107.4	0.005243	0.009087	0.00385	0.005725	0.004443
107.6	0.00527	0.009663	0.004466	0.005809	0.005191
107.8	0.005553	0.009966	0.004147	0.005652	0.005489
108	0.005979	0.010508	0.004198	0.0055	0.005821
108.2	0.006537	0.010882	0.004381	0.005259	0.005698
108.4	0.006655	0.011236	0.004358	0.005071	0.005975
108.6	0.006226	0.011058	0.00437	0.004169	0.005659
108.8	0.005614	0.011006	0.004193	0.004382	0.005488
109	0.005549	0.011119	0.003837	0.004258	0.005775
109.2	0.004857	0.010954	0.003326	0.003372	0.005037
109.4	0.004323	0.010476	0.003283	0.003299	0.00423
109.6	0.004576	0.010897	0.004344	0.003673	0.004396
109.8	0.004625	0.010965	0.004359	0.003682	0.004348
110	0.004891	0.010724	0.004052	0.003855	0.004564
110.2	0.004958	0.010257	0.003725	0.004099	0.004336
110.4	0.005461	0.010283	0.003638	0.004814	0.004911
110.6	0.005434	0.010666	0.003799	0.004841	0.005106
110.8	0.005515	0.010417	0.003874	0.005025	0.005298
111	0.005679	0.010305	0.003792	0.00507	0.005869
111.2	0.004959	0.010051	0.00332	0.004861	0.005485
111.4	0.005154	0.009701	0.003502	0.004276	0.004881
111.6	0.005979	0.010478	0.004289	0.004608	0.005593
111.8	0.007087	0.011148	0.004355	0.004959	0.005903
112	0.007074	0.011241	0.004498	0.004865	0.00567
112.2	0.00638	0.010491	0.00414	0.004325	0.004759
112.4	0.00627	0.010338	0.004078	0.004361	0.005173
112.6	0.005633	0.010253	0.004045	0.00396	0.004939
112.8	0.005584	0.009909	0.00407	0.003932	0.004476
113	0.005584	0.010041	0.004501	0.004212	0.005082
113.2	0.005395	0.009733	0.004413	0.004016	0.004829
113.4	0.004786	0.009084	0.004265	0.003615	0.004352
113.6	0.004733	0.009053	0.004246	0.00372	0.004722
113.8	0.004608	0.009115	0.00374	0.003501	0.004739
114	0.004603	0.008574	0.003127	0.003183	0.003936
114.2	0.003695	0.008499	0.003228	0.003323	0.004371
114.4	0.003849	0.008791	0.0037	0.003318	0.005049
114.6	0.003032	0.008577	0.003615	0.002721	0.005067
114.8	0.002833	0.008371	0.003407	0.00246	0.005187
115	0.002138	0.008312	0.003189	0.001913	0.005247
115.2	0.001895	0.008136	0.002954	0.001378	0.00453
115.4	0.002298	0.008555	0.003533	0.000973	0.004551
115.6	0.002398	0.009672	0.003377	0.001233	0.00513
115.8	0.002652	0.009292	0.00304	0.001305	0.004864
116	0.002393	0.008885	0.002651	0.000975	0.00438
116.2	0.002871	0.009303	0.002709	0.001419	0.004936
116.4	0.003452	0.009379	0.002578	0.001013	0.004959
116.6	0.00319	0.009463	0.00269	0.001055	0.004322
116.8	0.003806	0.009534	0.003541	0.001915	0.004675
117	0.00428	0.010093	0.004043	0.002751	0.005343
117.2	0.004049	0.0094	0.003652	0.002336	0.00469
117.4	0.003968	0.008788	0.003326	0.001902	0.004317
117.6	0.004777	0.008836	0.003595	0.002785	0.004655
117.8	0.005077	0.00909	0.003858	0.002799	0.004349
118	0.005026	0.008711	0.003918	0.002933	0.004078
118.2	0.005287	0.008685	0.004506	0.00356	0.004849
118.4	0.006568	0.009323	0.004896	0.004116	0.005404
118.6	0.006217	0.009194	0.00486	0.00401	0.005729
118.8	0.006573	0.009102	0.004645	0.003783	0.005458
119	0.006439	0.008975	0.004569	0.003956	0.005218
119.2	0.007051	0.009381	0.004395	0.004383	0.005678
119.4	0.006867	0.009686	0.004319	0.004208	0.005674
119.6	0.00681	0.009141	0.003354	0.004081	0.005187
119.8	0.007402	0.00939	0.003892	0.004674	0.005907
120	0.007895	0.010257	0.003863	0.004864	0.006085
120.2	0.007607	0.010242	0.003659	0.004338	0.00564
120.4	0.007082	0.00986	0.003578	0.004171	0.004955
120.6	0.006786	0.010179	0.004527	0.00457	0.005337
120.8	0.006534	0.009943	0.004456	0.004142	0.005047
121	0.006102	0.009902	0.004408	0.004173	0.004892
121.2	0.005306	0.009553	0.004162	0.003493	0.004743
121.4	0.00491	0.00998	0.004223	0.00359	0.004622
121.6	0.004734	0.009995	0.004318	0.00374	0.004421
121.8	0.004626	0.010293	0.004379	0.003562	0.00399
122	0.004242	0.009918	0.004232	0.003458	0.00328
122.2	0.00438	0.010396	0.004645	0.003688	0.003585
122.4	0.004685	0.01091	0.004911	0.00372	0.003511
122.6	0.003903	0.010282	0.004675	0.003068	0.003434
122.8	0.003669	0.00998	0.004309	0.00301	0.003446
123	0.004193	0.010152	0.004805	0.003516	0.003667
123.2	0.004718	0.010094	0.004847	0.003765	0.003589
123.4	0.004993	0.010302	0.005008	0.003993	0.003467
123.6	0.005564	0.010268	0.005166	0.004118	0.003682
123.8	0.005689	0.010425	0.005544	0.003947	0.004089
124	0.005732	0.009994	0.00539	0.003619	0.003733
124.2	0.005976	0.0092	0.005331	0.003717	0.003934
124.4	0.006754	0.009458	0.005476	0.00403	0.004271
124.6	0.006883	0.009375	0.005526	0.003742	0.004799
124.8	0.007101	0.009165	0.004929	0.003811	0.004351
125	0.007524	0.009809	0.005496	0.004202	0.004715
125.2	0.006676	0.01019	0.005107	0.003857	0.004621
125.4	0.0068	0.010748	0.005455	0.004136	0.004639
125.6	0.006643	0.010478	0.005195	0.003728	0.003902
125.8	0.006439	0.010655	0.004931	0.003749	0.003982
126	0.006232	0.011343	0.005149	0.0036	0.003965
126.2	0.006586	0.01233	0.005302	0.003737	0.004236
126.4	0.006279	0.012692	0.005218	0.003581	0.004253
126.6	0.006303	0.012957	0.004924	0.003549	0.004901
126.8	0.006449	0.013024	0.00479	0.003581	0.004715
127	0.006404	0.012987	0.00489	0.003816	0.00479
127.2	0.006624	0.013159	0.004969	0.004327	0.005067
127.4	0.006562	0.013287	0.004706	0.004046	0.004745
127.6	0.005719	0.012669	0.004842	0.003617	0.004513
127.8	0.005366	0.01228	0.004712	0.003748	0.004976
128	0.005422	0.012037	0.004454	0.003809	0.004948
128.2	0.005236	0.011708	0.004554	0.004133	0.005346
128.4	0.005211	0.01174	0.004773	0.004292	0.005561
128.6	0.004949	0.01107	0.004294	0.003759	0.005018
128.8	0.004845	0.0109	0.004432	0.003972	0.0047
129	0.004808	0.011213	0.004581	0.004104	0.004632
129.2	0.004379	0.010576	0.004189	0.003971	0.004163
129.4	0.004189	0.010322	0.004176	0.003863	0.0043
129.6	0.004051	0.010304	0.003986	0.004018	0.004081
129.8	0.004054	0.010286	0.003336	0.003831	0.003535
130	0.004111	0.010312	0.003137	0.003859	0.003331
130.2	0.004837	0.010521	0.003322	0.004318	0.003319
130.4	0.004559	0.010059	0.002421	0.003797	0.002543
130.6	0.004876	0.009701	0.001816	0.003398	0.002475
130.8	0.005177	0.00947	0.001633	0.00279	0.002605
131	0.005195	0.009431	0.00118	0.002352	0.002114
131.2	0.00554	0.009355	0.00128	0.001941	0.001829
131.4	0.005509	0.009222	0.001229	0.001381	0.00162
131.6	0.005752	0.009353	0.001742	0.001566	0.00181
131.8	0.005605	0.008963	0.001804	0.00145	0.001601
132	0.005774	0.008927	0.002143	0.001265	0.00211
132.2	0.005516	0.00851	0.002996	0.001433	0.002337
132.4	0.005869	0.008966	0.003529	0.001535	0.00298
132.6	0.006166	0.009179	0.003821	0.00135	0.002929
132.8	0.005977	0.0094	0.004514	0.001975	0.003461
133	0.006414	0.00987	0.004803	0.002395	0.003826
133.2	0.00677	0.010664	0.00569	0.003409	0.005197
133.4	0.006451	0.011024	0.006031	0.003885	0.005443
133.6	0.006438	0.011166	0.006016	0.004238	0.005347
133.8	0.006841	0.011961	0.006746	0.005146	0.005707
134	0.00673	0.012547	0.007271	0.005979	0.006082
134.2	0.006874	0.01242	0.007344	0.005846	0.005833
134.4	0.006498	0.012435	0.006844	0.005979	0.005766
134.6	0.006542	0.012618	0.006661	0.005817	0.006321
134.8	0.006667	0.012568	0.005983	0.005384	0.005895
135	0.00594	0.012382	0.005317	0.005011	0.005327
135.2	0.006607	0.012667	0.005655	0.005688	0.005878
135.4	0.006687	0.012556	0.005202	0.005349	0.005092
135.6	0.006818	0.012362	0.005407	0.005276	0.004736
135.8	0.006113	0.011993	0.005256	0.004821	0.004553
136	0.00613	0.011904	0.004809	0.004277	0.004715
136.2	0.005767	0.011426	0.004445	0.004051	0.00419
136.4	0.006583	0.012244	0.004539	0.004239	0.004861
136.6	0.006583	0.011608	0.004026	0.003957	0.003831
136.8	0.006415	0.011392	0.00379	0.003914	0.004065
137	0.007169	0.012092	0.004078	0.003924	0.004659
137.2	0.006877	0.011673	0.003663	0.003584	0.004325
137.4	0.006276	0.011209	0.003865	0.003502	0.004306
137.6	0.00677	0.011606	0.00482	0.003944	0.00507
137.8	0.006953	0.012104	0.005225	0.004321	0.00509
138	0.006312	0.011444	0.004965	0.004105	0.005047
138.2	0.006737	0.011167	0.005173	0.004089	0.005262
138.4	0.006932	0.011455	0.004764	0.003951	0.005265
138.6	0.006582	0.01118	0.004195	0.003555	0.005028
138.8	0.006139	0.010658	0.004	0.003848	0.005061
139	0.006448	0.011139	0.004007	0.004431	0.005253
139.2	0.007067	0.011568	0.004612	0.005276	0.005713
139.4	0.006954	0.011288	0.004627	0.005154	0.005388
139.6	0.007706	0.012134	0.005551	0.006065	0.006195
139.8	0.007689	0.012794	0.005658	0.006552	0.00646
140	0.008027	0.012869	0.005709	0.00697	0.006592
140.2	0.008747	0.013064	0.006044	0.007596	0.006519
140.4	0.009277	0.013921	0.006596	0.008118	0.007238
140.6	0.009413	0.013997	0.006566	0.007948	0.006761
140.8	0.009715	0.014234	0.006805	0.008045	0.006918
141	0.009807	0.014539	0.007326	0.007977	0.007355
141.2	0.009636	0.014242	0.007656	0.008005	0.007542
141.4	0.009855	0.014329	0.007996	0.007742	0.007418
141.6	0.009963	0.014255	0.008009	0.007388	0.007218
141.8	0.00936	0.013554	0.007822	0.00693	0.007439
142	0.009358	0.013475	0.007856	0.006637	0.007393
142.2	0.00915	0.012875	0.007451	0.005582	0.006354
142.4	0.008491	0.012154	0.006659	0.005003	0.006303
142.6	0.007731	0.011714	0.006268	0.004736	0.005891
142.8	0.007227	0.011348	0.006081	0.004654	0.00555
143	0.00784	0.011745	0.006407	0.004741	0.005903
143.2	0.007698	0.011803	0.007088	0.004791	0.005975
143.4	0.00757	0.011583	0.007139	0.004859	0.005222
143.6	0.007594	0.011798	0.007395	0.005273	0.005388
143.8	0.007469	0.011641	0.006981	0.005204	0.005093
144	0.007505	0.011499	0.006433	0.004726	0.004603
144.2	0.007863	0.012546	0.006902	0.005282	0.005613
144.4	0.007653	0.012759	0.006346	0.005124	0.005725
144.6	0.00802	0.012818	0.005979	0.004979	0.005521
144.8	0.008182	0.013244	0.006111	0.005482	0.005886
145	0.008329	0.013819	0.00623	0.005426	0.006255
145.2	0.008334	0.013454	0.005631	0.004956	0.005674
145.4	0.008495	0.013071	0.005256	0.004661	0.005612
145.6	0.008525	0.013457	0.005801	0.005233	0.006724
145.8	0.008968	0.013863	0.006312	0.005358	0.007028
146	0.009484	0.014502	0.006849	0.006019	0.007261
146.2	0.009308	0.014575	0.006955	0.005865	0.006707
146.4	0.009214	0.014683	0.006802	0.005778	0.006709
146.6	0.009186	0.01507	0.0073	0.005707	0.006681
146.8	0.009595	0.015174	0.008257	0.006051	0.007133
147	0.009818	0.015136	0.008803	0.006227	0.007548
147.2	0.009398	0.014802	0.008677	0.005829	0.006857
147.4	0.009078	0.014098	0.008209	0.005702	0.006329
147.6	0.009061	0.013389	0.008059	0.005597	0.00628
147.8	0.008573	0.013125	0.007185	0.005144	0.006162
148	0.007999	0.012648	0.00662	0.004439	0.005382
148.2	0.007479	0.012556	0.006549	0.004244	0.005637
148.4	0.006929	0.011512	0.005339	0.003704	0.004879
148.6	0.006619	0.011524	0.004599	0.003805	0.004923
148.8	0.006594	0.011624	0.004211	0.003787	0.00459
149	0.006704	0.01164	0.004652	0.004043	0.004672
149.2	0.007064	0.011537	0.004296	0.004269	0.004737
149.4	0.007488	0.01171	0.004496	0.004573	0.005116
149.6	0.007191	0.012167	0.004902	0.004647	0.00541
149.8	0.007546	0.01325	0.005309	0.005308	0.005611
150	0.00731	0.01295	0.004695	0.004901	0.005092
150.2	0.007089	0.01295	0.004348	0.00475	0.004717
150.4	0.007353	0.012843	0.004698	0.004717	0.005164
150.6	0.007678	0.013263	0.005587	0.005528	0.005652
150.8	0.00799	0.013325	0.005952	0.00582	0.006294
151	0.008072	0.01382	0.006028	0.006147	0.006586
151.2	0.007779	0.013196	0.005811	0.00528	0.005597
151.4	0.0075	0.012823	0.006154	0.005803	0.005996
151.6	0.007337	0.012708	0.006082	0.0058	0.005821
151.8	0.007175	0.012924	0.005671	0.005669	0.005736
152	0.006886	0.012712	0.005982	0.005722	0.005666
152.2	0.006378	0.012904	0.00643	0.005806	0.006154
152.4	0.006359	0.01291	0.006485	0.006373	0.006343
152.6	0.006336	0.013053	0.006536	0.006721	0.006391
152.8	0.006806	0.013018	0.006784	0.007071	0.006323
153	0.00714	0.01287	0.007107	0.007195	0.006363
153.2	0.006955	0.012588	0.006333	0.00695	0.005876
153.4	0.006471	0.012294	0.006349	0.006862	0.005989
153.6	0.005867	0.012196	0.00559	0.006418	0.005562
153.8	0.005415	0.012134	0.004517	0.006019	0.004718
154	0.005144	0.011504	0.004224	0.005358	0.004523
154.2	0.006327	0.012151	0.005271	0.006011	0.005244
154.4	0.006589	0.012404	0.005532	0.005598	0.004769
154.6	0.00618	0.012469	0.00536	0.00537	0.004351
154.8	0.006569	0.012541	0.005445	0.005075	0.004134
155	0.006933	0.013151	0.005875	0.005109	0.003841
155.2	0.00676	0.01272	0.005785	0.004767	0.003412
155.4	0.007334	0.012974	0.005976	0.005174	0.003839
155.6	0.008206	0.013461	0.006138	0.00581	0.004223
155.8	0.009123	0.014407	0.006834	0.006643	0.005578
156	0.009346	0.014933	0.007239	0.006957	0.006018
156.2	0.009346	0.014524	0.007346	0.006999	0.005603
156.4	0.00975	0.014588	0.007757	0.007845	0.006368
156.6	0.010102	0.01462	0.007177	0.007738	0.006554
156.8	0.009927	0.013539	0.006041	0.006831	0.005884
157	0.010298	0.013452	0.005964	0.006874	0.006571
157.2	0.009989	0.013617	0.005689	0.006631	0.006672
157.4	0.009181	0.013036	0.004606	0.005706	0.005934
157.6	0.0092	0.012928	0.004807	0.005829	0.00683
157.8	0.009	0.013693	0.005161	0.006015	0.007583
158	0.009312	0.013844	0.005855	0.006039	0.007804
158.2	0.009722	0.014667	0.006582	0.005949	0.008115
158.4	0.008766	0.014664	0.006416	0.005697	0.007902
158.6	0.008137	0.013902	0.005726	0.004805	0.006551
158.8	0.008488	0.014072	0.00601	0.005166	0.006789
159	0.008614	0.014322	0.006444	0.005485	0.007069
159.2	0.008652	0.013632	0.006155	0.005661	0.007093
159.4	0.008978	0.013952	0.0067	0.006085	0.00769
159.6	0.009039	0.013791	0.006671	0.006247	0.007901
159.8	0.008549	0.013268	0.006288	0.005382	0.006896
160	0.008362	0.013107	0.006278	0.005446	0.006398
160.2	0.008166	0.012163	0.006075	0.00506	0.005394
160.4	0.00809	0.012018	0.006186	0.004782	0.005311
160.6	0.008426	0.012049	0.005743	0.004276	0.005296
160.8	0.008554	0.011769	0.005532	0.004131	0.005031
161	0.009059	0.012176	0.005614	0.004098	0.005024
161.2	0.008123	0.012082	0.00543	0.003089	0.004407
161.4	0.00846	0.012172	0.005803	0.003564	0.004666
161.6	0.009576	0.013477	0.006865	0.004588	0.005996
161.8	0.00952	0.01363	0.006295	0.004307	0.005171
162	0.009906	0.013877	0.006664	0.004351	0.004761
162.2	0.010485	0.014583	0.007315	0.004529	0.005243
162.4	0.010408	0.015014	0.006637	0.004699	0.005299
162.6	0.010328	0.014532	0.006123	0.004577	0.004551
162.8	0.010594	0.014682	0.006081	0.005239	0.005364
163	0.010772	0.014873	0.006204	0.005589	0.005592
163.2	0.010573	0.014629	0.005876	0.005461	0.005961
163.4	0.010155	0.013955	0.005456	0.004803	0.005251
163.6	0.009429	0.012967	0.005065	0.004269	0.004672
163.8	0.009334	0.012993	0.005261	0.0044	0.004843
164	0.009739	0.013234	0.00565	0.004806	0.004899
164.2	0.010142	0.012425	0.005572	0.004611	0.004713
164.4	0.010526	0.012681	0.00658	0.005353	0.006146
164.6	0.010914	0.012866	0.007061	0.00572	0.006663
164.8	0.01063	0.012346	0.006915	0.00557	0.006464
165	0.010979	0.012175	0.007387	0.005514	0.006664
165.2	0.011017	0.012337	0.008169	0.005706	0.006755
165.4	0.011588	0.012093	0.00817	0.006144	0.006608
165.6	0.011096	0.012458	0.007987	0.005972	0.006742
165.8	0.010521	0.011603	0.007542	0.005277	0.005857
166	0.009886	0.011883	0.007623	0.005375	0.005867
166.2	0.009775	0.012274	0.007731	0.005692	0.006162
166.4	0.009023	0.012084	0.006918	0.005245	0.005443
166.6	0.008531	0.011331	0.006563	0.005036	0.004993
166.8	0.008615	0.011821	0.006233	0.005139	0.005347
167	0.008405	0.012341	0.005925	0.00485	0.004696
167.2	0.007984	0.012168	0.005606	0.004377	0.004369
167.4	0.007939	0.012407	0.005856	0.00485	0.004557
167.6	0.00788	0.01277	0.006412	0.004882	0.004789
167.8	0.008007	0.012741	0.006029	0.00481	0.004701
168	0.008415	0.01272	0.006334	0.004757	0.005088
168.2	0.008433	0.012572	0.006523	0.004592	0.005282
168.4	0.008085	0.012688	0.006627	0.004375	0.005577
168.6	0.008085	0.012285	0.006664	0.004173	0.005478
168.8	0.008383	0.012626	0.007131	0.004248	0.006064
169	0.008789	0.012874	0.007427	0.004228	0.00582
169.2	0.008282	0.01261	0.007356	0.003973	0.005604
169.4	0.007774	0.012204	0.007128	0.003671	0.00528
169.6	0.007324	0.013041	0.007392	0.003623	0.005484
169.8	0.007534	0.012576	0.006851	0.003704	0.005172
170	0.007226	0.012374	0.006892	0.004217	0.005506
170.2	0.007955	0.012571	0.007023	0.004451	0.005823
170.4	0.008235	0.012683	0.006905	0.004486	0.006109
170.6	0.008888	0.013326	0.006878	0.005225	0.006412
170.8	0.009928	0.014298	0.006989	0.005709	0.006877
171	0.010043	0.014713	0.00669	0.006144	0.006899
171.2	0.010893	0.014941	0.007021	0.006811	0.007491
171.4	0.010939	0.014876	0.006597	0.007173	0.007414
171.6	0.010862	0.014605	0.006264	0.006979	0.007278
171.8	0.01074	0.014666	0.006083	0.007087	0.007641
172	0.010685	0.014495	0.006113	0.006409	0.006905
172.2	0.00963	0.013857	0.005692	0.005748	0.006022
172.4	0.010279	0.013887	0.005998	0.006208	0.006502
172.6	0.010695	0.013929	0.006256	0.005823	0.005774
172.8	0.010423	0.014292	0.006609	0.005527	0.005624
173	0.010152	0.014218	0.006909	0.005432	0.005432
173.2	0.01017	0.014002	0.007019	0.004833	0.004992
173.4	0.009403	0.013625	0.006871	0.004187	0.004322
173.6	0.009695	0.013991	0.006912	0.004468	0.004384
173.8	0.00945	0.012684	0.006372	0.004084	0.004219
174	0.008774	0.012556	0.007116	0.004207	0.004881
174.2	0.009508	0.013154	0.007569	0.00461	0.005571
174.4	0.009572	0.013145	0.007516	0.004751	0.005065
174.6	0.009399	0.013284	0.007339	0.00515	0.004756
174.8	0.009975	0.013612	0.006985	0.005201	0.005013
175	0.009527	0.013225	0.006225	0.005101	0.004586
175.2	0.009657	0.01286	0.005956	0.00494	0.004209
175.4	0.009416	0.013089	0.005586	0.005238	0.004758
175.6	0.009312	0.013265	0.005299	0.005317	0.004488
175.8	0.009022	0.013228	0.005247	0.00553	0.00453
176	0.009314	0.013069	0.005217	0.005752	0.004525
176.2	0.009452	0.013504	0.005561	0.006055	0.005221
176.4	0.010183	0.013851	0.00567	0.006341	0.004995
176.6	0.010011	0.014196	0.005553	0.006266	0.005043
176.8	0.010471	0.014108	0.006337	0.006801	0.005577
177	0.01042	0.014283	0.006472	0.006763	0.005941
177.2	0.010723	0.014125	0.00639	0.006309	0.006079
177.4	0.010384	0.013838	0.006597	0.006062	0.006033
177.6	0.011565	0.014179	0.007691	0.006752	0.006597
177.8	0.011392	0.014414	0.008222	0.006941	0.007261
178	0.011817	0.015005	0.009371	0.007314	0.007509
178.2	0.012397	0.014885	0.009656	0.007589	0.007477
178.4	0.011711	0.014666	0.0092	0.007132	0.006243
178.6	0.011286	0.014571	0.008614	0.006833	0.005532
178.8	0.011671	0.014662	0.008597	0.006317	0.0045
179	0.011265	0.013988	0.008378	0.006309	0.004311
179.2	0.01051	0.014015	0.008054	0.00568	0.003748
179.4	0.009713	0.013814	0.007422	0.005309	0.003583
179.6	0.008424	0.01344	0.006857	0.004741	0.002758
179.8	0.007935	0.013496	0.006705	0.004518	0.003055
180	0.008111	0.01342	0.006473	0.003897	0.002757
180.2	0.007606	0.013271	0.0062	0.003401	0.002816
180.4	0.007481	0.013025	0.005775	0.003154	0.002032
180.6	0.007537	0.012424	0.005629	0.003057	0.002334
180.8	0.007562	0.012113	0.005476	0.00326	0.002333
181	0.007146	0.012603	0.005303	0.003052	0.002985
181.2	0.007499	0.012405	0.005414	0.002865	0.00302
181.4	0.007572	0.012761	0.006084	0.003016	0.003605
181.6	0.008883	0.01362	0.007085	0.003651	0.004306
181.8	0.00918	0.014182	0.007578	0.00427	0.005173
182	0.009127	0.014132	0.007804	0.004189	0.004756
182.2	0.009289	0.014098	0.007885	0.004493	0.004554
182.4	0.009356	0.014073	0.006968	0.004227	0.003745
182.6	0.010221	0.014533	0.007612	0.004942	0.003993
182.8	0.010784	0.015226	0.008412	0.005494	0.004386
183	0.010667	0.015009	0.008399	0.005777	0.004443
183.2	0.010528	0.015562	0.009034	0.00586	0.00496
183.4	0.010916	0.015302	0.008903	0.006092	0.00543
183.6	0.011365	0.015509	0.009041	0.005995	0.004989
183.8	0.011415	0.015619	0.008952	0.006122	0.00541
184	0.011964	0.01525	0.008931	0.006224	0.005649
184.2	0.012247	0.015175	0.008728	0.006163	0.005675
184.4	0.011707	0.014469	0.008221	0.005777	0.004688
184.6	0.011535	0.013618	0.00756	0.005664	0.005288
184.8	0.01143	0.013993	0.007176	0.005793	0.005373
185	0.011547	0.014354	0.007633	0.005691	0.005833
185.2	0.011294	0.014135	0.007366	0.005565	0.005997
185.4	0.011565	0.014702	0.007764	0.005517	0.006402
185.6	0.011918	0.014843	0.007906	0.005455	0.006298
185.8	0.01117	0.014474	0.007096	0.005269	0.006071
186	0.010196	0.013809	0.005875	0.004295	0.00458
186.2	0.010417	0.013784	0.005992	0.004526	0.00476
186.4	0.010776	0.014491	0.005999	0.005096	0.005916
186.6	0.011461	0.015172	0.007148	0.00589	0.006103
186.8	0.011103	0.014818	0.007371	0.005881	0.006074
187	0.010967	0.015278	0.007743	0.006351	0.00626
187.2	0.010835	0.015369	0.007471	0.006443	0.006153
187.4	0.010579	0.014708	0.007014	0.006121	0.005398
187.6	0.010289	0.015298	0.007568	0.006148	0.005344
187.8	0.010255	0.015077	0.007542	0.006321	0.005321
188	0.010657	0.014491	0.006934	0.006408	0.004766
188.2	0.010617	0.01464	0.00708	0.006539	0.004515
188.4	0.010086	0.014142	0.007017	0.006236	0.003603
188.6	0.010545	0.014291	0.007001	0.006129	0.004121
188.8	0.011074	0.015094	0.007627	0.006418	0.004579
189	0.011141	0.014964	0.007767	0.006341	0.004548
189.2	0.011145	0.014821	0.0077	0.006344	0.005092
189.4	0.011433	0.015441	0.008033	0.006495	0.005175
189.6	0.011072	0.015073	0.007633	0.006277	0.005053
189.8	0.010677	0.014493	0.007084	0.00592	0.004582
190	0.010683	0.014742	0.007535	0.006155	0.005225
190.2	0.011463	0.015049	0.008038	0.006685	0.00617
190.4	0.012056	0.015434	0.008427	0.007297	0.00685
190.6	0.011904	0.015325	0.008927	0.007498	0.006359
190.8	0.011019	0.015028	0.009089	0.007535	0.006333
191	0.010695	0.014966	0.009039	0.007226	0.005799
191.2	0.010515	0.014876	0.009009	0.007532	0.005859
191.4	0.010411	0.014741	0.009403	0.007684	0.006449
191.6	0.010202	0.015094	0.009008	0.007594	0.006363
191.8	0.010455	0.014945	0.008054	0.007682	0.005978
192	0.010312	0.014369	0.007683	0.00799	0.005946
192.2	0.010243	0.01451	0.007619	0.007664	0.005718
192.4	0.009934	0.014607	0.006848	0.006981	0.00553
192.6	0.009969	0.014422	0.006421	0.00626	0.005797
192.8	0.010253	0.014583	0.006246	0.005934	0.005905
193	0.009996	0.014637	0.005783	0.005744	0.006047
193.2	0.010029	0.014621	0.005674	0.005272	0.006354
193.4	0.009997	0.014589	0.005486	0.004908	0.005966
193.6	0.010007	0.01466	0.00521	0.004646	0.006534
193.8	0.010689	0.014477	0.005323	0.004545	0.006576
194	0.010863	0.014415	0.005461	0.004372	0.006499
194.2	0.011725	0.014909	0.006092	0.005093	0.006674
194.4	0.011766	0.015371	0.006762	0.005662	0.006545
194.6	0.01131	0.014997	0.00701	0.005542	0.005654
194.8	0.01161	0.015028	0.007828	0.005808	0.005792
195	0.012081	0.01565	0.008056	0.005872	0.005786
195.2	0.011798	0.015884	0.008225	0.006237	0.005903
195.4	0.011403	0.016009	0.00802	0.00605	0.005901
195.6	0.011069	0.016586	0.007711	0.006299	0.005472
195.8	0.010843	0.016406	0.007287	0.006189	0.004922
196	0.010713	0.016001	0.007433	0.006187	0.005191
196.2	0.011167	0.016609	0.007046	0.006019	0.005291
196.4	0.011238	0.016692	0.00721	0.005976	0.00525
196.6	0.011607	0.01672	0.007474	0.006198	0.005526
196.8	0.011767	0.017127	0.007596	0.006527	0.00589
197	0.011638	0.016723	0.007594	0.006408	0.006172
197.2	0.011623	0.016229	0.007501	0.00613	0.006347
197.4	0.011824	0.015945	0.007462	0.006158	0.006693
197.6	0.01168	0.015407	0.007087	0.005968	0.006702
197.8	0.011598	0.014905	0.007022	0.005785	0.00622
198	0.011041	0.015238	0.007576	0.006034	0.006284
198.2	0.010903	0.014978	0.0075	0.005834	0.005883
198.4	0.01024	0.014149	0.006946	0.005423	0.005529
198.6	0.010304	0.013859	0.006757	0.005664	0.005772
198.8	0.010398	0.013708	0.006239	0.004899	0.005063
199	0.009278	0.01304	0.005548	0.004263	0.004434
199.2	0.008718	0.012466	0.005395	0.00392	0.004412
199.4	0.009315	0.012512	0.005148	0.004163	0.004104
199.6	0.009049	0.012612	0.004859	0.003935	0.003724
199.8	0.009459	0.012591	0.004877	0.003924	0.003941
200	0.01065	0.012915	0.005567	0.004231	0.004505
200.2	0.011862	0.013422	0.006105	0.004709	0.005189
200.4	0.012095	0.013776	0.007017	0.005165	0.00563
200.6	0.012229	0.01432	0.00696	0.005405	0.006153
200.8	0.012365	0.014561	0.007341	0.00524	0.006234
201	0.012595	0.014651	0.007497	0.005342	0.00686
201.2	0.012713	0.014482	0.007176	0.005243	0.006417
201.4	0.013254	0.014737	0.007566	0.00543	0.006656
201.6	0.013008	0.015135	0.00752	0.005677	0.006842
201.8	0.01347	0.016174	0.007893	0.006147	0.00695
202	0.013144	0.015806	0.007591	0.005836	0.00651
202.2	0.01256	0.015179	0.00693	0.005457	0.006442
202.4	0.013311	0.015571	0.006981	0.005847	0.006947
202.6	0.012796	0.015249	0.006543	0.005569	0.006384
202.8	0.011558	0.014633	0.005708	0.004848	0.005822
203	0.010815	0.014219	0.005526	0.004752	0.005586
203.2	0.010795	0.013826	0.005376	0.004649	0.004767
203.4	0.010889	0.014263	0.005606	0.005524	0.004947
203.6	0.010316	0.014675	0.005518	0.005158	0.00506
203.8	0.01007	0.014745	0.005806	0.005152	0.00494
204	0.009977	0.014657	0.006208	0.004848	0.005155
204.2	0.009211	0.014304	0.00618	0.00492	0.005195
204.4	0.008957	0.013952	0.006088	0.004751	0.005066
204.6	0.009202	0.014651	0.006393	0.004774	0.005747
204.8	0.008969	0.014904	0.006698	0.004794	0.005792
205	0.008994	0.014969	0.006527	0.004902	0.005557
205.2	0.009608	0.015187	0.00708	0.005392	0.005662
205.4	0.010682	0.016272	0.00814	0.006402	0.006512
205.6	0.010764	0.015644	0.007697	0.006049	0.005945
205.8	0.01136	0.015544	0.008225	0.0064	0.006465
206	0.01129	0.015012	0.008115	0.006035	0.006859
206.2	0.011606	0.015212	0.008319	0.006126	0.007337
206.4	0.012394	0.01531	0.0087	0.006206	0.007692
206.6	0.012004	0.01528	0.008953	0.006659	0.007981
206.8	0.012076	0.015224	0.008744	0.006551	0.008186
207	0.011884	0.014413	0.008347	0.005945	0.007248
207.2	0.011337	0.014167	0.008335	0.006203	0.007033
207.4	0.011363	0.015229	0.008441	0.006903	0.00798
207.6	0.011048	0.01545	0.007741	0.006066	0.007355
207.8	0.010984	0.015726	0.007824	0.006387	0.007481
208	0.010983	0.014988	0.007237	0.006309	0.006996
208.2	0.010638	0.015061	0.006942	0.006278	0.006651
208.4	0.0109	0.015545	0.006661	0.005698	0.006828
208.6	0.010477	0.016145	0.00668	0.005676	0.006773
208.8	0.01027	0.016335	0.006836	0.005917	0.006658
209	0.01088	0.01659	0.007028	0.006439	0.007076
209.2	0.01127	0.016598	0.007241	0.006593	0.006779
209.4	0.011736	0.016254	0.006797	0.006361	0.006406
209.6	0.011809	0.015573	0.006565	0.006198	0.006724
209.8	0.012263	0.015381	0.006951	0.005976	0.007012
210	0.012531	0.014747	0.006992	0.005955	0.006478
210.2	0.012643	0.015086	0.007338	0.006161	0.007047
210.4	0.013229	0.015101	0.00763	0.006222	0.006831
210.6	0.013175	0.014953	0.007742	0.006265	0.006646
210.8	0.013393	0.014956	0.007866	0.00637	0.006742
211	0.013095	0.014309	0.007705	0.006078	0.006157
211.2	0.012617	0.014367	0.007636	0.006525	0.005867
211.4	0.012139	0.014846	0.007574	0.006775	0.006245
211.6	0.01222	0.014812	0.007514	0.006509	0.005843
211.8	0.011353	0.014464	0.007373	0.00665	0.005725
212	0.010616	0.014018	0.006747	0.00617	0.005124
212.2	0.010009	0.013996	0.006946	0.005366	0.005043
212.4	0.009401	0.013365	0.006585	0.004697	0.004918
212.6	0.008812	0.0133	0.006894	0.004996	0.005279
212.8	0.009097	0.013375	0.006858	0.004537	0.004951
213	0.009191	0.013036	0.006588	0.004639	0.005077
213.2	0.009689	0.013058	0.006662	0.004687	0.004965
213.4	0.010245	0.012761	0.006344	0.003939	0.004631
213.6	0.010086	0.012479	0.006546	0.003571	0.004473
213.8	0.010163	0.012729	0.007005	0.00366	0.004614
214	0.010219	0.012987	0.007104	0.004098	0.004491
214.2	0.010557	0.013701	0.006724	0.003836	0.004789
214.4	0.01112	0.013932	0.006826	0.00396	0.004546
214.6	0.011543	0.014178	0.007049	0.004701	0.004632
214.8	0.012139	0.014682	0.007073	0.005103	0.004242
215	0.011596	0.014233	0.00686	0.004808	0.003861
215.2	0.011278	0.01429	0.006461	0.004674	0.003821
215.4	0.011424	0.014434	0.006746	0.004635	0.004168
215.6	0.011108	0.014366	0.006598	0.004275	0.004319
215.8	0.010312	0.014101	0.006374	0.004406	0.004824
216	0.010391	0.013811	0.006388	0.004278	0.004687
216.2	0.01031	0.013446	0.006745	0.004087	0.004993
216.4	0.009803	0.013014	0.00627	0.003784	0.005123
216.6	0.009812	0.013076	0.00655	0.004201	0.005285
216.8	0.010123	0.013311	0.006787	0.004368	0.005824
217	0.010816	0.013936	0.007687	0.005276	0.00682
217.2	0.011237	0.014107	0.007905	0.005071	0.006694
217.4	0.011526	0.01423	0.008432	0.004653	0.007019
217.6	0.01157	0.01491	0.009202	0.005672	0.00796
217.8	0.012008	0.015326	0.009295	0.006163	0.008072
218	0.012428	0.015312	0.009194	0.006273	0.008062
218.2	0.013193	0.015861	0.00921	0.006685	0.00836
218.4	0.013523	0.015702	0.008901	0.006896	0.008068
218.6	0.013538	0.015659	0.008384	0.007221	0.007389
218.8	0.013204	0.015881	0.007873	0.006717	0.006894
219	0.012503	0.015166	0.007172	0.005864	0.006004
219.2	0.012411	0.015069	0.006396	0.005299	0.005178
219.4	0.012377	0.015053	0.006406	0.005439	0.005055
219.6	0.011934	0.014861	0.006051	0.005242	0.004949
219.8	0.011864	0.014683	0.006168	0.00533	0.005224
220	0.011747	0.014578	0.00619	0.005093	0.005116
220.2	0.012143	0.01485	0.006499	0.005137	0.005061
220.4	0.01175	0.014373	0.00601	0.004604	0.005107
220.6	0.012042	0.015054	0.006796	0.005337	0.005428
220.8	0.012079	0.015719	0.007408	0.005446	0.005929
221	0.012647	0.01604	0.007855	0.005805	0.005966
221.2	0.013147	0.016196	0.008292	0.006057	0.00684
221.4	0.013569	0.016718	0.008707	0.00627	0.007273
221.6	0.012815	0.016189	0.008499	0.006748	0.006985
221.8	0.013464	0.015988	0.008534	0.006904	0.007241
222	0.0138	0.015876	0.008683	0.007162	0.007392
222.2	0.013464	0.015198	0.007809	0.006463	0.006659
222.4	0.013088	0.014341	0.006968	0.006179	0.006662
222.6	0.012661	0.014139	0.006551	0.006142	0.006398
222.8	0.012026	0.0141	0.006019	0.005889	0.005912
223	0.011241	0.013513	0.005327	0.005156	0.005466
223.2	0.01119	0.013509	0.005599	0.005369	0.00568
223.4	0.010715	0.013297	0.00587	0.005117	0.005376
223.6	0.010105	0.01308	0.005904	0.004835	0.005544
223.8	0.010062	0.013539	0.006102	0.004566	0.005645
224	0.010438	0.014071	0.00633	0.004526	0.005559
224.2	0.01066	0.014682	0.006467	0.00479	0.005338
224.4	0.01074	0.014502	0.006473	0.00468	0.005326
224.6	0.011358	0.015154	0.007326	0.005497	0.005339
224.8	0.011969	0.016236	0.008198	0.006231	0.006924
225	0.012354	0.016473	0.00802	0.006249	0.006772
225.2	0.012295	0.016842	0.008206	0.006205	0.007173
225.4	0.012424	0.017156	0.008817	0.006566	0.007335
225.6	0.012423	0.016778	0.008884	0.006472	0.007374
225.8	0.013284	0.016848	0.008841	0.006251	0.007509
226	0.013602	0.016928	0.009031	0.006551	0.008151
226.2	0.013407	0.016743	0.008399	0.005749	0.008065
226.4	0.013282	0.01646	0.007893	0.006103	0.008091
226.6	0.013044	0.017016	0.007593	0.006424	0.008089
226.8	0.012203	0.016759	0.00699	0.006239	0.007609
227	0.011982	0.016281	0.00676	0.00581	0.007321
227.2	0.011955	0.01638	0.006916	0.006226	0.007091
227.4	0.01166	0.0163	0.006803	0.005982	0.005965
227.6	0.01204	0.016424	0.006919	0.006171	0.005703
227.8	0.012592	0.017224	0.007184	0.006645	0.005347
228	0.012957	0.017497	0.007332	0.006951	0.004817
228.2	0.012569	0.016823	0.006986	0.006805	0.004027
228.4	0.01292	0.016368	0.00765	0.007017	0.004235
228.6	0.013428	0.016938	0.008217	0.007234	0.004475
228.8	0.013804	0.016969	0.008232	0.007229	0.004672
229	0.013326	0.016315	0.00805	0.006429	0.003914
229.2	0.01358	0.016838	0.008774	0.006577	0.004612
229.4	0.013589	0.01653	0.008695	0.005964	0.004179
229.6	0.013053	0.016113	0.007934	0.005046	0.00381
229.8	0.013245	0.015706	0.008042	0.005227	0.004861
230	0.013144	0.015472	0.007729	0.005125	0.005271
230.2	0.012323	0.015163	0.007168	0.004415	0.004195
230.4	0.011471	0.014359	0.006307	0.004307	0.0039
230.6	0.011216	0.014465	0.006265	0.004296	0.004091
230.8	0.010894	0.013823	0.005842	0.004109	0.003944
231	0.010742	0.013768	0.005696	0.004278	0.004377
231.2	0.011346	0.014083	0.006226	0.005098	0.004701
231.4	0.011359	0.01456	0.0067	0.005439	0.005021
231.6	0.011811	0.015324	0.007144	0.005858	0.005581
231.8	0.012213	0.01606	0.007521	0.006462	0.00621
232	0.012305	0.016754	0.007926	0.007236	0.007026
232.2	0.01194	0.017004	0.008157	0.007381	0.007501
232.4	0.012445	0.017126	0.008501	0.007634	0.007616
232.6	0.01304	0.017564	0.008679	0.007775	0.007535
232.8	0.013244	0.01785	0.008662	0.008081	0.007566
233	0.013339	0.018099	0.008703	0.007652	0.00718
233.2	0.01359	0.018497	0.008587	0.007476	0.006973
233.4	0.013693	0.018736	0.008906	0.007588	0.007039
233.6	0.013713	0.018834	0.008714	0.007345	0.006931
233.8	0.014135	0.01843	0.008892	0.007375	0.00731
234	0.01391	0.01884	0.008653	0.007369	0.006678
234.2	0.0136	0.018499	0.008646	0.006963	0.005966
234.4	0.013082	0.017917	0.007834	0.006454	0.005273
234.6	0.013005	0.017865	0.007911	0.006479	0.005323
234.8	0.012776	0.017111	0.007403	0.006134	0.004528
235	0.012511	0.017116	0.007368	0.006066	0.004568
235.2	0.013125	0.017593	0.008251	0.006591	0.004991
235.4	0.012808	0.017907	0.00839	0.006859	0.005256
235.6	0.013216	0.017659	0.008335	0.006914	0.005086
235.8	0.013425	0.018068	0.008738	0.007221	0.005919
236	0.012726	0.01798	0.008761	0.007393	0.005666
236.2	0.01209	0.01724	0.008831	0.006877	0.005198
236.4	0.011745	0.016476	0.008955	0.00706	0.005765
236.6	0.011824	0.016744	0.009497	0.007531	0.005829
236.8	0.011857	0.016857	0.009513	0.007364	0.005302
237	0.011711	0.016636	0.009369	0.007254	0.005113
237.2	0.011506	0.016436	0.009508	0.007154	0.00535
237.4	0.012101	0.016904	0.010036	0.007567	0.005902
237.6	0.011654	0.016612	0.009345	0.007015	0.005724
237.8	0.012106	0.016389	0.009163	0.00731	0.005805
238	0.012011	0.016277	0.008439	0.007008	0.005459
238.2	0.011756	0.01596	0.008405	0.006585	0.005579
238.4	0.012017	0.016127	0.008239	0.006679	0.005358
238.6	0.012394	0.016173	0.008172	0.006952	0.005661
238.8	0.012389	0.015937	0.007951	0.006729	0.005217
239	0.012122	0.016377	0.007923	0.00662	0.005664
239.2	0.012295	0.015693	0.007354	0.005874	0.005035
239.4	0.012602	0.016193	0.007581	0.006071	0.005722
239.6	0.013013	0.016243	0.007314	0.00549	0.005595
239.8	0.013033	0.016935	0.00746	0.00536	0.006108
240	0.012704	0.016789	0.008023	0.005613	0.0061
240.2	0.012544	0.017338	0.00883	0.00588	0.007246
240.4	0.01273	0.017498	0.008835	0.005835	0.007083
240.6	0.012735	0.017845	0.009102	0.005772	0.006587
240.8	0.012997	0.018163	0.00921	0.005722	0.006436
241	0.013176	0.018157	0.008989	0.005552	0.006322
241.2	0.012638	0.017788	0.008868	0.00522	0.005993
241.4	0.013262	0.018644	0.009373	0.005731	0.006671
241.6	0.012758	0.017858	0.008995	0.005432	0.006051
241.8	0.013517	0.018473	0.009322	0.006148	0.006312
242	0.013645	0.018705	0.009668	0.006516	0.006756
242.2	0.013832	0.018695	0.009879	0.006621	0.00652
242.4	0.014314	0.0185	0.009751	0.007085	0.006658
242.6	0.014145	0.018894	0.009253	0.007279	0.00668
242.8	0.013885	0.018755	0.008872	0.007153	0.006443
243	0.013969	0.018863	0.008791	0.00759	0.006688
243.2	0.015007	0.019215	0.009207	0.008247	0.007569
243.4	0.015372	0.019647	0.009199	0.008335	0.008142
243.6	0.015541	0.019492	0.008774	0.008415	0.007786
243.8	0.015824	0.020083	0.009433	0.008853	0.00856
244	0.01602	0.02005	0.009308	0.00848	0.00814
244.2	0.015504	0.019778	0.00886	0.007739	0.007962
244.4	0.015093	0.019351	0.008322	0.007186	0.007593
244.6	0.015154	0.019069	0.008305	0.007115	0.008073
244.8	0.014955	0.018655	0.007936	0.006682	0.007674
245	0.014136	0.017886	0.007315	0.005947	0.007176
245.2	0.013624	0.017545	0.007385	0.00561	0.006871
245.4	0.01384	0.017649	0.007804	0.00543	0.006963
245.6	0.012754	0.016489	0.007708	0.005036	0.006634
245.8	0.013388	0.016721	0.008179	0.005361	0.007009
246	0.012892	0.016071	0.007752	0.004862	0.006423
246.2	0.012644	0.015958	0.00802	0.004935	0.006241
246.4	0.012399	0.015757	0.008092	0.005085	0.006241
246.6	0.012136	0.015452	0.007384	0.004544	0.005521
246.8	0.012007	0.01558	0.007539	0.005128	0.006186
247	0.012757	0.01583	0.008164	0.0057	0.006508
247.2	0.013031	0.015859	0.008096	0.005704	0.006544
247.4	0.01287	0.015796	0.008207	0.0057	0.00646
247.6	0.012858	0.016414	0.008956	0.006181	0.006565
247.8	0.012396	0.01637	0.008598	0.005758	0.005868
248	0.012397	0.016632	0.008029	0.006027	0.006482
248.2	0.012346	0.017008	0.008326	0.006354	0.007026
248.4	0.012266	0.016922	0.00806	0.00653	0.006998
248.6	0.012883	0.017316	0.008501	0.007104	0.007654
248.8	0.012339	0.016861	0.008284	0.006742	0.007144
249	0.012203	0.017033	0.0081	0.006419	0.006585
249.2	0.012755	0.017578	0.008445	0.006803	0.006995
249.4	0.012775	0.017314	0.008311	0.006698	0.007155
249.6	0.013015	0.017303	0.008339	0.00703	0.007413
249.8	0.014119	0.018291	0.008777	0.007652	0.007599
250	0.013751	0.018953	0.008589	0.007494	0.007481
250.2	0.014235	0.019092	0.008799	0.007744	0.007561
250.4	0.013808	0.018708	0.008327	0.006997	0.007371
250.6	0.01331	0.01816	0.007544	0.006203	0.007059
250.8	0.013126	0.018629	0.007765	0.006752	0.007586
251	0.013843	0.018756	0.007776	0.007028	0.007472
251.2	0.014096	0.018738	0.007989	0.007264	0.007581
251.4	0.013892	0.018242	0.008206	0.007592	0.00747
251.6	0.014012	0.018399	0.008273	0.007389	0.00767
251.8	0.014216	0.01839	0.007819	0.007457	0.007437
252	0.014693	0.018251	0.008276	0.00775	0.00803
252.2	0.014872	0.017671	0.008491	0.007678	0.007751
252.4	0.014735	0.016757	0.009206	0.007564	0.007666
252.6	0.014628	0.016684	0.009443	0.00736	0.007253
252.8	0.013706	0.01535	0.008624	0.006417	0.006128
253	0.014088	0.015571	0.00884	0.006784	0.006167
253.2	0.014427	0.015284	0.008777	0.00691	0.006424
253.4	0.014931	0.015467	0.008749	0.006971	0.006429
253.6	0.014942	0.016297	0.008967	0.007126	0.007001
253.8	0.015127	0.016808	0.008926	0.007098	0.007094
254	0.01432	0.016643	0.008267	0.006471	0.006821
254.2	0.014109	0.016581	0.00798	0.006221	0.006705
254.4	0.013426	0.01614	0.00754	0.005554	0.006139
254.6	0.013141	0.016136	0.007025	0.005467	0.005928
254.8	0.013589	0.016515	0.006927	0.005935	0.006247
255	0.013954	0.016428	0.006646	0.005799	0.006035
255.2	0.014122	0.016414	0.006859	0.005958	0.005698
255.4	0.013803	0.016765	0.006611	0.006066	0.005716
255.6	0.014188	0.017077	0.007119	0.005952	0.005773
255.8	0.013892	0.016962	0.007192	0.005722	0.005218
256	0.013805	0.01709	0.007705	0.005962	0.005769
256.2	0.013961	0.017303	0.007793	0.006205	0.005773
256.4	0.013352	0.017905	0.008413	0.006509	0.005696
256.6	0.013337	0.018535	0.008101	0.006567	0.005614
256.8	0.012931	0.018033	0.007763	0.006317	0.005334
257	0.013738	0.018794	0.00842	0.006728	0.005724
257.2	0.013816	0.018985	0.008314	0.006329	0.005725
257.4	0.013768	0.019216	0.00817	0.006092	0.005907
257.6	0.013157	0.019048	0.007975	0.005427	0.005921
257.8	0.012956	0.01872	0.007603	0.004823	0.005648
258	0.01233	0.017616	0.007252	0.003736	0.005312
258.2	0.012384	0.017221	0.006921	0.003441	0.004716
258.4	0.012868	0.017041	0.007061	0.003162	0.004791
258.6	0.013122	0.016833	0.007115	0.003043	0.005082
258.8	0.013233	0.015841	0.006787	0.0026	0.004904
259	0.013247	0.01555	0.006995	0.002626	0.004965
259.2	0.012949	0.01528	0.00699	0.002776	0.004684
259.4	0.012452	0.014914	0.007058	0.002651	0.0047
259.6	0.012247	0.014519	0.00792	0.003265	0.005364
259.8	0.012504	0.015324	0.008482	0.003839	0.005733
260	0.012356	0.015895	0.008026	0.004447	0.005399
260.2	0.011844	0.016132	0.007771	0.004937	0.005285
260.4	0.011719	0.016537	0.008226	0.005855	0.005725
260.6	0.012386	0.016926	0.007825	0.006444	0.005613
260.8	0.011902	0.016361	0.007737	0.006778	0.005473
261	0.012236	0.016537	0.008273	0.006836	0.00567
261.2	0.012137	0.016673	0.008184	0.007007	0.005261
261.4	0.011603	0.016591	0.007831	0.006993	0.00565
261.6	0.011495	0.016311	0.007633	0.006971	0.005666
261.8	0.01127	0.015701	0.007264	0.006271	0.005463
262	0.011828	0.015637	0.007666	0.006395	0.005681
262.2	0.012188	0.016035	0.007625	0.006853	0.005856
262.4	0.013257	0.016188	0.007993	0.006607	0.006251
262.6	0.013633	0.016361	0.008597	0.006768	0.006963
262.8	0.013873	0.01691	0.008786	0.006721	0.007131
263	0.013262	0.016566	0.008437	0.00631	0.006391
263.2	0.013455	0.016902	0.00878	0.006105	0.006786
263.4	0.013828	0.017424	0.009045	0.00597	0.007283
263.6	0.014103	0.017548	0.009189	0.005589	0.007238
263.8	0.014441	0.017916	0.008987	0.004955	0.006793
264	0.014004	0.018007	0.008405	0.004911	0.006114
264.2	0.014081	0.01783	0.008225	0.004847	0.006208
264.4	0.014679	0.018306	0.008222	0.005319	0.006537
264.6	0.014355	0.018506	0.007812	0.005158	0.006683
264.8	0.014037	0.017412	0.007904	0.005052	0.006616
265	0.014169	0.017956	0.007955	0.004911	0.006492
265.2	0.014391	0.018449	0.00784	0.005361	0.006586
265.4	0.014508	0.018014	0.00749	0.005291	0.007113
265.6	0.014693	0.017889	0.007369	0.005682	0.007012
265.8	0.0148	0.017777	0.007656	0.005694	0.007287
266	0.015705	0.017914	0.008111	0.006563	0.007474
266.2	0.015894	0.018164	0.008521	0.007139	0.008177
266.4	0.016635	0.018915	0.009208	0.008162	0.008421
266.6	0.016282	0.019095	0.009504	0.008106	0.007995
266.8	0.015751	0.019156	0.009129	0.007996	0.007613
267	0.015912	0.018965	0.009514	0.008378	0.007784
267.2	0.01648	0.019534	0.010194	0.008193	0.008023
267.4	0.015864	0.01872	0.009772	0.007297	0.007241
267.6	0.01543	0.017736	0.009946	0.006787	0.006626
267.8	0.015437	0.017845	0.010036	0.006778	0.006602
268	0.014586	0.017196	0.009285	0.005939	0.00555
268.2	0.01421	0.017067	0.009009	0.005907	0.005694
268.4	0.013856	0.016966	0.008633	0.005643	0.005562
268.6	0.012882	0.016437	0.008145	0.004837	0.004919
268.8	0.012616	0.016032	0.007773	0.004894	0.004533
269	0.013338	0.016867	0.007989	0.00503	0.005044
269.2	0.01351	0.016538	0.007441	0.004695	0.004853
269.4	0.01359	0.016248	0.007101	0.005208	0.005491
269.6	0.013524	0.016488	0.006943	0.005466	0.005919
269.8	0.013869	0.016567	0.007188	0.005815	0.006283
270	0.013851	0.017049	0.007063	0.005959	0.006423
270.2	0.014247	0.017836	0.007131	0.006233	0.006912
270.4	0.014409	0.018043	0.007035	0.0067	0.006987
270.6	0.013995	0.018131	0.006813	0.006514	0.007104
270.8	0.014275	0.018811	0.006953	0.006788	0.007886
271	0.014912	0.019159	0.007388	0.007173	0.008333
271.2	0.014237	0.018758	0.007244	0.006395	0.007647
271.4	0.014208	0.018287	0.00718	0.005958	0.007431
271.6	0.014678	0.01823	0.007515	0.006058	0.007407
271.8	0.015209	0.018476	0.00762	0.006279	0.00802
272	0.015208	0.017646	0.007844	0.005875	0.007753
272.2	0.015802	0.017702	0.008345	0.006155	0.007871
272.4	0.015813	0.017754	0.008497	0.006132	0.008117
272.6	0.015841	0.017834	0.008796	0.006118	0.007941
272.8	0.01606	0.017648	0.008956	0.006406	0.008373
273	0.016435	0.017833	0.009304	0.006415	0.008946
273.2	0.016012	0.017837	0.009415	0.006724	0.008807
273.4	0.016303	0.017824	0.009822	0.006988	0.009077
273.6	0.016311	0.018457	0.010508	0.007296	0.009521
273.8	0.016168	0.018886	0.010536	0.007687	0.009466
274	0.015812	0.019421	0.010813	0.007666	0.009495
274.2	0.016016	0.01986	0.0113	0.008371	0.00999
274.4	0.015397	0.019868	0.010999	0.008217	0.010234
274.6	0.015031	0.019675	0.010384	0.007836	0.009759
274.8	0.014655	0.019851	0.010254	0.007717	0.00973
275	0.014391	0.019937	0.010146	0.008358	0.00983
275.2	0.014026	0.019582	0.009545	0.007868	0.008791
275.4	0.013756	0.019157	0.009056	0.007242	0.008384
275.6	0.013932	0.019266	0.008966	0.007635	0.008602
275.8	0.01466	0.019496	0.009026	0.007861	0.008307
276	0.014733	0.019328	0.008808	0.007178	0.007658
276.2	0.01467	0.01943	0.008373	0.006704	0.007322
276.4	0.01498	0.01961	0.00818	0.006838	0.007332
276.6	0.015252	0.019308	0.007913	0.00644	0.006987
276.8	0.015587	0.019455	0.008229	0.006471	0.007315
277	0.016436	0.01965	0.008759	0.006506	0.007153
277.2	0.016952	0.019833	0.00955	0.006853	0.007045
277.4	0.017058	0.019875	0.009789	0.006573	0.007058
277.6	0.016695	0.019757	0.010022	0.006657	0.007411
277.8	0.01674	0.019803	0.010187	0.006876	0.007436
278	0.016663	0.020279	0.011143	0.007657	0.008516
278.2	0.016566	0.019834	0.010952	0.007278	0.008308
278.4	0.016263	0.019521	0.010447	0.007074	0.008141
278.6	0.016159	0.01973	0.010728	0.007806	0.008611
278.8	0.015597	0.019909	0.011215	0.008556	0.009286
279	0.015392	0.019614	0.010959	0.008384	0.009027
279.2	0.014948	0.020144	0.010964	0.008071	0.008909
279.4	0.01447	0.019947	0.010506	0.007425	0.008414
279.6	0.014698	0.020607	0.010729	0.008456	0.008772
279.8	0.015031	0.021164	0.010888	0.008454	0.008471
280	0.014674	0.020926	0.010547	0.008352	0.008439
280.2	0.015374	0.021221	0.010939	0.008995	0.009065
280.4	0.01605	0.021723	0.011343	0.009513	0.009854
280.6	0.016105	0.021631	0.011196	0.009317	0.009843
280.8	0.016403	0.021743	0.011324	0.009607	0.01003
281	0.016583	0.021205	0.011218	0.00901	0.009628
281.2	0.016442	0.021135	0.010932	0.008605	0.009365
281.4	0.016327	0.020852	0.010808	0.008579	0.008992
281.6	0.016577	0.020671	0.010899	0.008533	0.009282
281.8	0.016579	0.020218	0.010629	0.008361	0.008623
282	0.016492	0.019886	0.010636	0.008108	0.008658
282.2	0.016412	0.019477	0.009991	0.007184	0.007666
282.4	0.016002	0.018877	0.009493	0.007366	0.007457
282.6	0.015904	0.018145	0.008965	0.00654	0.006841
282.8	0.015564	0.017664	0.009081	0.00608	0.006625
283	0.015292	0.017558	0.008496	0.005351	0.005835
283.2	0.014778	0.017474	0.008133	0.005122	0.005493
283.4	0.014361	0.016756	0.007819	0.005115	0.00504
283.6	0.014317	0.016763	0.008779	0.006365	0.005728
283.8	0.014677	0.017333	0.00896	0.006463	0.005646
284	0.01419	0.017421	0.008927	0.006651	0.006094
284.2	0.014839	0.018169	0.009789	0.007464	0.007117
284.4	0.015089	0.018775	0.010235	0.008129	0.007263
284.6	0.015012	0.018951	0.010043	0.008538	0.007566
284.8	0.015056	0.019966	0.01086	0.009481	0.008403
285	0.015433	0.020001	0.011268	0.009316	0.007843
285.2	0.016208	0.021046	0.012053	0.010174	0.008407
285.4	0.016306	0.020948	0.011956	0.010304	0.008279
285.6	0.016516	0.020892	0.011796	0.009742	0.008263
285.8	0.016572	0.020898	0.011659	0.009813	0.008403
286	0.01667	0.020811	0.011252	0.0096	0.008326
286.2	0.016505	0.020627	0.010543	0.008782	0.007724
286.4	0.016154	0.019994	0.01007	0.008417	0.007657
286.6	0.016657	0.020117	0.009955	0.007689	0.007775
286.8	0.016578	0.020117	0.009774	0.007722	0.007958
287	0.01651	0.020225	0.008976	0.00752	0.008022
287.2	0.015767	0.019643	0.00869	0.007256	0.007742
287.4	0.015228	0.01932	0.008415	0.007328	0.007575
287.6	0.015168	0.019474	0.00816	0.007317	0.007795
287.8	0.015062	0.019951	0.007558	0.006953	0.007472
288	0.014913	0.020052	0.007466	0.007275	0.007515
288.2	0.015633	0.020859	0.008217	0.008306	0.007981
288.4	0.015777	0.021214	0.008704	0.009238	0.008161
288.6	0.01582	0.02135	0.009003	0.009278	0.008423
288.8	0.016029	0.022009	0.00962	0.009771	0.00864
289	0.016579	0.021805	0.00992	0.009976	0.008543
289.2	0.016737	0.021044	0.009566	0.010067	0.008136
289.4	0.016269	0.020097	0.008693	0.009593	0.007271
289.6	0.01641	0.019884	0.008788	0.009327	0.006967
289.8	0.016256	0.019437	0.009001	0.008984	0.00641
290	0.01578	0.018338	0.008339	0.008202	0.005529
290.2	0.016001	0.018525	0.009011	0.008153	0.006307
290.4	0.016149	0.018246	0.00891	0.007823	0.006093
290.6	0.016064	0.017922	0.008754	0.007247	0.006136
290.8	0.015642	0.017832	0.008478	0.006978	0.006461
291	0.015125	0.018392	0.008062	0.006443	0.006484
291.2	0.014173	0.018165	0.007579	0.005662	0.005705
291.4	0.013907	0.018517	0.007549	0.005443	0.006221
291.6	0.014326	0.019023	0.007742	0.005382	0.006546
291.8	0.014436	0.019611	0.008094	0.005749	0.006509
292	0.013986	0.020139	0.008591	0.006082	0.007291
292.2	0.013653	0.020124	0.009012	0.006316	0.007803
292.4	0.013648	0.019989	0.009153	0.006728	0.007719
292.6	0.013671	0.020566	0.009385	0.006881	0.008366
292.8	0.013584	0.020585	0.009476	0.006836	0.008638
293	0.013638	0.020103	0.009644	0.00715	0.008748
293.2	0.013916	0.019614	0.009134	0.007574	0.008319
293.4	0.014188	0.019704	0.008956	0.007199	0.007931
293.6	0.014432	0.019797	0.008975	0.007402	0.007433
293.8	0.014634	0.020188	0.009575	0.00786	0.008084
294	0.014979	0.020877	0.009884	0.008457	0.008751
294.2	0.015938	0.021539	0.010875	0.008728	0.0092
294.4	0.016701	0.02158	0.010964	0.008519	0.009208
294.6	0.016985	0.022399	0.011333	0.008484	0.009928
294.8	0.017032	0.022328	0.010749	0.007816	0.00955
295	0.017715	0.022864	0.010866	0.008003	0.009898
295.2	0.018461	0.022724	0.011001	0.007984	0.009701
295.4	0.018106	0.02235	0.010876	0.007623	0.009476
295.6	0.018216	0.022135	0.010729	0.007939	0.009348
295.8	0.017103	0.021364	0.010072	0.007628	0.008476
296	0.015849	0.020379	0.009144	0.007043	0.007728
296.2	0.015872	0.020109	0.009086	0.00747	0.007461
296.4	0.015442	0.019721	0.008725	0.007315	0.006748
296.6	0.014883	0.018969	0.008186	0.006785	0.006536
296.8	0.014496	0.018204	0.007799	0.006326	0.005929
297	0.014298	0.017818	0.007348	0.006372	0.005646
297.2	0.014098	0.017362	0.006601	0.006289	0.004442
297.4	0.013987	0.017521	0.006566	0.005958	0.004406
297.6	0.01366	0.017951	0.006722	0.005827	0.004169
297.8	0.013397	0.017886	0.007103	0.005512	0.00467
298	0.013237	0.017659	0.007432	0.005038	0.004382
298.2	0.013557	0.01737	0.007966	0.004928	0.004833
298.4	0.013729	0.017281	0.008131	0.004721	0.005324
298.6	0.01369	0.017387	0.008222	0.004408	0.005381
298.8	0.013715	0.016731	0.00821	0.004189	0.005665
299	0.01466	0.017159	0.0091	0.00487	0.006669
299.2	0.01486	0.01689	0.009117	0.004649	0.006406
299.4	0.014556	0.01677	0.009177	0.004673	0.006669
299.6	0.015222	0.017	0.009628	0.005369	0.007317
299.8	0.015237	0.016745	0.009628	0.005302	0.007022
300.02	0.015237	0.016745	0.009628	0.005302	0.007022
300.22	0.016012	0.017371	0.009677	0.005557	0.006861
300.42	0.017168	0.018198	0.009753	0.005586	0.006862
300.62	0.018388	0.019122	0.010681	0.005789	0.007264
300.82	0.019546	0.019323	0.010295	0.005625	0.006991
301.02	0.020621	0.019962	0.010689	0.005489	0.007029
301.22	0.02063	0.020503	0.01071	0.00483	0.006669
301.42	0.021785	0.020918	0.010905	0.004926	0.006368
301.62	0.022179	0.020785	0.010596	0.004873	0.006182
301.82	0.022517	0.020945	0.011036	0.004903	0.005562
302.02	0.022554	0.020644	0.010935	0.004298	0.005229
302.22	0.021844	0.019706	0.010551	0.003442	0.004574
302.42	0.021909	0.019	0.009986	0.003013	0.004434
302.62	0.022448	0.018996	0.010348	0.003176	0.004201
302.82	0.021901	0.018391	0.009417	0.0027	0.003847
303.02	0.021676	0.017931	0.0092	0.002353	0.004287
303.22	0.022419	0.017954	0.009159	0.002862	0.004162
303.42	0.022621	0.017804	0.009249	0.002668	0.004097
303.62	0.023206	0.017925	0.009452	0.003268	0.004439
303.82	0.023875	0.018773	0.009934	0.00407	0.004926
304.02	0.023903	0.018667	0.009606	0.004498	0.004928
304.22	0.023683	0.018749	0.009188	0.004685	0.004731
304.42	0.02373	0.019469	0.009334	0.004829	0.004934
304.62	0.023673	0.019562	0.009721	0.004631	0.0051
304.82	0.023592	0.019656	0.009258	0.004593	0.005019
305.02	0.023439	0.020873	0.009957	0.004795	0.005148
305.22	0.02279	0.020801	0.009797	0.00411	0.00506
305.42	0.023338	0.02138	0.010401	0.005258	0.005553
305.62	0.022712	0.021266	0.010269	0.004996	0.005992
305.82	0.02236	0.020833	0.010382	0.004413	0.005915
306.02	0.021671	0.020627	0.010425	0.004033	0.006394
306.22	0.021549	0.02074	0.010721	0.004172	0.005964
306.42	0.02139	0.021055	0.01083	0.00427	0.00597
306.62	0.021008	0.020622	0.010596	0.003525	0.005623
306.82	0.021168	0.02046	0.010131	0.003292	0.005757
307.02	0.021081	0.019806	0.009548	0.003518	0.005832
307.22	0.02138	0.019412	0.009249	0.002713	0.006341
307.42	0.022084	0.019089	0.00962	0.002666	0.00637
307.62	0.022379	0.019087	0.009123	0.003284	0.006639
307.82	0.02212	0.019452	0.009077	0.003626	0.006743
308.02	0.0215	0.019043	0.009039	0.003196	0.006435
308.22	0.021967	0.019105	0.007962	0.00325	0.005693
308.42	0.021749	0.019052	0.00781	0.003278	0.005411
308.62	0.022375	0.019574	0.008371	0.003702	0.0055
308.82	0.022407	0.019396	0.008379	0.003485	0.005553
309.02	0.022543	0.019567	0.008388	0.00375	0.005269
309.22	0.022736	0.019374	0.008752	0.003513	0.005123
309.42	0.022631	0.019995	0.009239	0.004024	0.00525
309.62	0.022841	0.019088	0.008619	0.00317	0.00496
309.82	0.0232	0.019167	0.009189	0.003544	0.004465
310.02	0.022835	0.019248	0.009551	0.003405	0.004076
310.22	0.023226	0.019126	0.009665	0.0032	0.003682
310.42	0.023182	0.019418	0.009714	0.00336	0.00415
310.62	0.023646	0.019199	0.009674	0.003408	0.004035
310.82	0.023725	0.018954	0.009373	0.003316	0.0042
311.02	0.023317	0.018807	0.009418	0.003494	0.004384
311.22	0.023395	0.018656	0.00946	0.003218	0.004472
311.42	0.023381	0.018708	0.009665	0.003387	0.004456
311.62	0.023304	0.01913	0.009712	0.003772	0.005069
311.82	0.023265	0.019987	0.01057	0.004616	0.004939
312.02	0.022605	0.019623	0.010146	0.004117	0.004553
312.22	0.0229	0.019544	0.009376	0.004677	0.004557
312.42	0.02248	0.019291	0.009681	0.004679	0.004796
312.62	0.022318	0.01934	0.009686	0.004247	0.005224
312.82	0.021928	0.018972	0.009299	0.004075	0.005073
313.02	0.0221	0.019533	0.009362	0.004307	0.005306
313.22	0.021939	0.019714	0.0091	0.003692	0.005491
313.42	0.02196	0.019627	0.008542	0.003839	0.005475
313.62	0.021955	0.018948	0.00775	0.003029	0.004859
313.82	0.021783	0.018531	0.008007	0.00279	0.005149
314.02	0.021677	0.017737	0.007465	0.002527	0.004899
314.22	0.022354	0.018004	0.007703	0.002893	0.004837
314.42	0.02285	0.018052	0.008335	0.003444	0.005369
314.62	0.023243	0.017456	0.008509	0.003354	0.005295
314.82	0.02299	0.017473	0.008423	0.003266	0.004726
315.02	0.023241	0.017003	0.008931	0.00333	0.004751
315.22	0.0234	0.016468	0.00904	0.002509	0.004425
315.42	0.023873	0.016443	0.009801	0.002975	0.00481
315.62	0.024327	0.016471	0.01044	0.003709	0.004754
315.82	0.023838	0.015952	0.010803	0.003443	0.00442
316.02	0.023795	0.015522	0.010972	0.003353	0.00436
316.22	0.023873	0.015148	0.010624	0.003453	0.004168
316.42	0.022995	0.014798	0.010457	0.002857	0.003882
316.62	0.023011	0.015167	0.010359	0.002549	0.003816
316.82	0.023155	0.015636	0.010303	0.003187	0.004287
317.02	0.023079	0.015941	0.009985	0.002789	0.004712
317.22	0.022868	0.016609	0.009806	0.002932	0.004726
317.42	0.022498	0.016299	0.008634	0.002683	0.004293
317.62	0.021724	0.016147	0.008459	0.001993	0.004092
317.82	0.022329	0.01683	0.00871	0.002673	0.004808
318.02	0.022541	0.017213	0.008326	0.002839	0.004203
318.22	0.022437	0.016996	0.008464	0.002266	0.0045
318.42	0.023142	0.017873	0.009447	0.003356	0.005335
318.62	0.023319	0.018279	0.009408	0.002957	0.005097
318.82	0.023296	0.018817	0.009604	0.00302	0.004992
319.02	0.02367	0.019016	0.009731	0.003051	0.005223
319.22	0.023793	0.019433	0.00987	0.003099	0.00524
319.42	0.024066	0.018928	0.009999	0.003968	0.005614
319.62	0.023873	0.019246	0.010299	0.004358	0.005523
319.82	0.023488	0.019429	0.010375	0.004257	0.00543
320.02	0.023413	0.019325	0.010341	0.004869	0.00551
320.22	0.022436	0.019029	0.009731	0.004624	0.004829
320.42	0.022122	0.018873	0.010037	0.004521	0.004622
320.62	0.022145	0.018236	0.009427	0.004396	0.00408
320.82	0.021753	0.018121	0.009449	0.005002	0.0043
321.02	0.021547	0.01806	0.009122	0.004842	0.004247
321.22	0.021218	0.018321	0.009223	0.005049	0.004084
321.42	0.020659	0.017866	0.008688	0.004647	0.003732
321.62	0.020429	0.017654	0.008702	0.004635	0.003742
321.82	0.020859	0.017537	0.008776	0.004939	0.004337
322.02	0.020736	0.017227	0.009023	0.004623	0.004178
322.22	0.02094	0.016958	0.009501	0.004315	0.004847
322.42	0.022013	0.017765	0.010403	0.005082	0.005381
322.62	0.0222	0.017634	0.010495	0.004847	0.005475
322.82	0.023247	0.018359	0.010727	0.005257	0.005919
323.02	0.023488	0.018128	0.010425	0.004424	0.005717
323.22	0.023561	0.01787	0.010796	0.003831	0.006092
323.42	0.023939	0.01721	0.010185	0.00361	0.006013
323.62	0.023442	0.01768	0.009702	0.003159	0.005851
323.82	0.023255	0.017609	0.00967	0.00217	0.006083
324.02	0.02332	0.017127	0.009147	0.002459	0.005872
324.22	0.02325	0.017014	0.008731	0.002311	0.005379
324.42	0.023509	0.017459	0.009012	0.002122	0.005049
324.62	0.023405	0.017527	0.008286	0.002098	0.004766
324.82	0.023133	0.017513	0.008087	0.002452	0.004712
325.02	0.023112	0.017776	0.008355	0.002395	0.004608
325.22	0.0231	0.018511	0.008918	0.00267	0.004199
325.42	0.022706	0.018063	0.008544	0.00257	0.003776
325.62	0.022964	0.018152	0.008624	0.00323	0.003739
325.82	0.023186	0.018145	0.009002	0.003669	0.003535
326.02	0.023011	0.01803	0.008673	0.003075	0.003116
326.22	0.023269	0.017729	0.009209	0.002975	0.003273
326.42	0.023542	0.01816	0.010009	0.003248	0.002915
326.62	0.023137	0.017589	0.009492	0.002658	0.002516
326.82	0.023512	0.018215	0.009837	0.002515	0.002655
327.02	0.022875	0.017601	0.009659	0.001817	0.002248
327.22	0.022588	0.016991	0.009599	0.001372	0.002511
327.42	0.022495	0.016733	0.009223	0.001399	0.002802
327.62	0.022026	0.016864	0.009227	0.001369	0.002766
327.82	0.021943	0.016945	0.009511	0.001111	0.003601
328.02	0.022216	0.017261	0.009358	0.002312	0.004135
328.22	0.02249	0.018045	0.010189	0.002716	0.00486
328.42	0.022631	0.018005	0.010206	0.002495	0.005612
328.62	0.02267	0.017649	0.009915	0.002594	0.006408
328.82	0.022445	0.017305	0.009499	0.002744	0.006385
329.02	0.023126	0.018092	0.010593	0.002914	0.007496
329.22	0.023829	0.018733	0.010656	0.003359	0.007981
329.42	0.023687	0.018614	0.010329	0.003535	0.007677
329.62	0.024328	0.018451	0.00996	0.003218	0.007237
329.82	0.024595	0.018692	0.009709	0.002958	0.007036
330.02	0.02457	0.018897	0.009276	0.00284	0.006739
330.22	0.024942	0.019116	0.009861	0.003044	0.006562
330.42	0.024976	0.01907	0.009477	0.002739	0.00612
330.62	0.025395	0.019545	0.009453	0.003374	0.005867
330.82	0.025496	0.02039	0.009769	0.00415	0.005573
331.02	0.024895	0.019445	0.009433	0.003368	0.00482
331.22	0.024487	0.019057	0.009286	0.003393	0.004475
331.42	0.024735	0.019967	0.009763	0.004774	0.004592
331.62	0.024459	0.019739	0.00998	0.004454	0.004421
331.82	0.02455	0.020354	0.010631	0.004519	0.005208
332.02	0.024861	0.02067	0.010736	0.005192	0.005298
332.22	0.024327	0.020459	0.010818	0.004626	0.00492
332.42	0.023922	0.019735	0.010343	0.004024	0.005158
332.62	0.024099	0.020544	0.010592	0.004191	0.005409
332.82	0.023494	0.020124	0.009766	0.003841	0.005118
333.02	0.024007	0.020642	0.010802	0.004025	0.006132
333.22	0.024133	0.020279	0.010442	0.003448	0.00594
333.42	0.023733	0.019246	0.009994	0.003021	0.005468
333.62	0.023824	0.018986	0.009535	0.00268	0.005571
333.82	0.02377	0.019617	0.00962	0.003215	0.005958
334.02	0.023146	0.018447	0.008472	0.002619	0.005916
334.22	0.023808	0.018705	0.008972	0.003426	0.006536
334.42	0.023953	0.019018	0.00887	0.003277	0.006431
334.62	0.024263	0.019455	0.008889	0.003901	0.00648
334.82	0.024092	0.01923	0.009053	0.004187	0.006636
335.02	0.024173	0.01933	0.009417	0.004627	0.006373
335.22	0.024313	0.019034	0.009122	0.004566	0.0062
335.42	0.024988	0.019658	0.010018	0.00528	0.006681
335.62	0.024737	0.019257	0.010176	0.004374	0.006739
335.82	0.024651	0.018943	0.009784	0.003785	0.006367
336.02	0.024545	0.018707	0.009697	0.003578	0.00598
336.22	0.024156	0.018663	0.009564	0.003397	0.005461
336.42	0.024073	0.01809	0.00936	0.002912	0.005535
336.62	0.024239	0.018425	0.009616	0.00313	0.005156
336.82	0.023578	0.01727	0.008837	0.002203	0.004657
337.02	0.023668	0.016669	0.008858	0.001687	0.004831
337.22	0.023275	0.016221	0.008939	0.001656	0.004354
337.42	0.023076	0.016228	0.00892	0.001715	0.004347
337.62	0.022948	0.016446	0.008457	0.001693	0.004974
337.82	0.023232	0.016816	0.008531	0.002009	0.005233
338.02	0.023637	0.01723	0.008655	0.002328	0.005734
338.22	0.024334	0.018291	0.009386	0.002788	0.006454
338.42	0.024636	0.018905	0.009367	0.002331	0.006175
338.62	0.025602	0.019628	0.009922	0.00376	0.006531
338.82	0.026138	0.020774	0.011051	0.004454	0.007216
339.02	0.026556	0.021235	0.011225	0.004423	0.007168
339.22	0.027606	0.021517	0.011501	0.004929	0.007716
339.42	0.027641	0.021881	0.012116	0.005827	0.007979
339.62	0.027256	0.021703	0.012146	0.00535	0.008239
[truncated: 1,301 more rows]

## Sheet: IgEtrap-FcgRIIIB
Time	4 mM	2 mM	1 mM	0.5 mM	0.25 mM
-60	0	0	0	0	0
-59.8	0	0	0	0	0
-59.6	0	0	0	0	0
-59.4	0	0	0	0	0
-59.2	0	0	0	0	0
-59	0	0	0	0	0
-58.8	0	0	0	0	0
-58.6	0	0	0	0	0
-58.4	0	0	0	0	0
-58.2	0	0	0	0	0
-58	0	0	0	0	0
-57.8	0	0	0	0	0
-57.6	0	0	0	0	0
-57.4	0	0	0	0	0
-57.2	0	0	0	0	0
-57	0	0	0	0	0
-56.8	0	0	0	0	0
-56.6	0	0	0	0	0
-56.4	0	0	0	0	0
-56.2	0	0	0	0	0
-56	0	0	0	0	0
-55.8	0	0	0	0	0
-55.6	0	0	0	0	0
-55.4	0	0	0	0	0
-55.2	0	0	0	0	0
-55	0	0	0	0	0
-54.8	0	0	0	0	0
-54.6	0	0	0	0	0
-54.4	0	0	0	0	0
-54.2	0	0	0	0	0
-54	0	0	0	0	0
-53.8	0	0	0	0	0
-53.6	0	0	0	0	0
-53.4	0	0	0	0	0
-53.2	0	0	0	0	0
-53	0	0	0	0	0
-52.8	0	0	0	0	0
-52.6	0	0	0	0	0
-52.4	0	0	0	0	0
-52.2	0	0	0	0	0
-52	0	0	0	0	0
-51.8	0	0	0	0	0
-51.6	0	0	0	0	0
-51.4	0	0	0	0	0
-51.2	0	0	0	0	0
-51	0	0	0	0	0
-50.8	0	0	0	0	0
-50.6	0	0	0	0	0
-50.4	0	0	0	0	0
-50.2	0	0	0	0	0
-50	0	0	0	0	0
-49.8	0	0	0	0	0
-49.6	0	0	0	0	0
-49.4	0	0	0	0	0
-49.2	0	0	0	0	0
-49	0	0	0	0	0
-48.8	0	0	0	0	0
-48.6	0	0	0	0	0
-48.4	0	0	0	0	0
-48.2	0	0	0	0	0
-48	0	0	0	0	0
-47.8	0	0	0	0	0
-47.6	0	0	0	0	0
-47.4	0	0	0	0	0
-47.2	0	0	0	0	0
-47	0	0	0	0	0
-46.8	0	0	0	0	0
-46.6	0	0	0	0	0
-46.4	0	0	0	0	0
-46.2	0	0	0	0	0
-46	0	0	0	0	0
-45.8	0	0	0	0	0
-45.6	0	0	0	0	0
-45.4	0	0	0	0	0
-45.2	0	0	0	0	0
-45	0	0	0	0	0
-44.8	0	0	0	0	0
-44.6	0	0	0	0	0
-44.4	0	0	0	0	0
-44.2	0	0	0	0	0
-44	0	0	0	0	0
-43.8	0	0	0	0	0
-43.6	0	0	0	0	0
-43.4	0	0	0	0	0
-43.2	0	0	0	0	0
-43	0	0	0	0	0
-42.8	0	0	0	0	0
-42.6	0	0	0	0	0
-42.4	0	0	0	0	0
-42.2	0	0	0	0	0
-42	0	0	0	0	0
-41.8	0	0	0	0	0
-41.6	0	0	0	0	0
-41.4	0	0	0	0	0
-41.2	0	0	0	0	0
-41	0	0	0	0	0
-40.8	0	0	0	0	0
-40.6	0	0	0	0	0
-40.4	0	0	0	0	0
-40.2	0	0	0	0	0
-40	0	0	0	0	0
-39.8	0	0	0	0	0
-39.6	0	0	0	0	0
-39.4	0	0	0	0	0
-39.2	0	0	0	0	0
-39	0	0	0	0	0
-38.8	0	0	0	0	0
-38.6	0	0	0	0	0
-38.4	0	0	0	0	0
-38.2	0	0	0	0	0
-38	0	0	0	0	0
-37.8	0	0	0	0	0
-37.6	0	0	0	0	0
-37.4	0	0	0	0	0
-37.2	0	0	0	0	0
-37	0	0	0	0	0
-36.8	0	0	0	0	0
-36.6	0	0	0	0	0
-36.4	0	0	0	0	0
-36.2	0	0	0	0	0
-36	0	0	0	0	0
-35.8	0	0	0	0	0
-35.6	0	0	0	0	0
-35.4	0	0	0	0	0
-35.2	0	0	0	0	0
-35	0	0	0	0	0
-34.8	0	0	0	0	0
-34.6	0	0	0	0	0
-34.4	0	0	0	0	0
-34.2	0	0	0	0	0
-34	0	0	0	0	0
-33.8	0	0	0	0	0
-33.6	0	0	0	0	0
-33.4	0	0	0	0	0
-33.2	0	0	0	0	0
-33	0	0	0	0	0
-32.8	0	0	0	0	0
-32.6	0	0	0	0	0
-32.4	0	0	0	0	0
-32.2	0	0	0	0	0
-32	0	0	0	0	0
-31.8	0	0	0	0	0
-31.6	0	0	0	0	0
-31.4	0	0	0	0	0
-31.2	0	0	0	0	0
-31	0	0	0	0	0
-30.8	0	0	0	0	0
-30.6	0	0	0	0	0
-30.4	0	0	0	0	0
-30.2	0	0	0	0	0
-30	0	0	0	0	0
-29.8	0	0	0	0	0
-29.6	0	0	0	0	0
-29.4	0	0	0	0	0
-29.2	0	0	0	0	0
-29	0	0	0	0	0
-28.8	0	0	0	0	0
-28.6	0	0	0	0	0
-28.4	0	0	0	0	0
-28.2	0	0	0	0	0
-28	0	0	0	0	0
-27.8	0	0	0	0	0
-27.6	0	0	0	0	0
-27.4	0	0	0	0	0
-27.2	0	0	0	0	0
-27	0	0	0	0	0
-26.8	0	0	0	0	0
-26.6	0	0	0	0	0
-26.4	0	0	0	0	0
-26.2	0	0	0	0	0
-26	0	0	0	0	0
-25.8	0	0	0	0	0
-25.6	0	0	0	0	0
-25.4	0	0	0	0	0
-25.2	0	0	0	0	0
-25	0	0	0	0	0
-24.8	0	0	0	0	0
-24.6	0	0	0	0	0
-24.4	0	0	0	0	0
-24.2	0	0	0	0	0
-24	0	0	0	0	0
-23.8	0	0	0	0	0
-23.6	0	0	0	0	0
-23.4	0	0	0	0	0
-23.2	0	0	0	0	0
-23	0	0	0	0	0
-22.8	0	0	0	0	0
-22.6	0	0	0	0	0
-22.4	0	0	0	0	0
-22.2	0	0	0	0	0
-22	0	0	0	0	0
-21.8	0	0	0	0	0
-21.6	0	0	0	0	0
-21.4	0	0	0	0	0
-21.2	0	0	0	0	0
-21	0	0	0	0	0
-20.8	0	0	0	0	0
-20.6	0	0	0	0	0
-20.4	0	0	0	0	0
-20.2	0	0	0	0	0
-20	0	0	0	0	0
-19.8	0	0	0	0	0
-19.6	0	0	0	0	0
-19.4	0	0	0	0	0
-19.2	0	0	0	0	0
-19	0	0	0	0	0
-18.8	0	0	0	0	0
-18.6	0	0	0	0	0
-18.4	0	0	0	0	0
-18.2	0	0	0	0	0
-18	0	0	0	0	0
-17.8	0	0	0	0	0
-17.6	0	0	0	0	0
-17.4	0	0	0	0	0
-17.2	0	0	0	0	0
-17	0	0	0	0	0
-16.8	0	0	0	0	0
-16.6	0	0	0	0	0
-16.4	0	0	0	0	0
-16.2	0	0	0	0	0
-16	0	0	0	0	0
-15.8	0	0	0	0	0
-15.6	0	0	0	0	0
-15.4	0	0	0	0	0
-15.2	0	0	0	0	0
-15	0	0	0	0	0
-14.8	0	0	0	0	0
-14.6	0	0	0	0	0
-14.4	0	0	0	0	0
-14.2	0	0	0	0	0
-14	0	0	0	0	0
-13.8	0	0	0	0	0
-13.6	0	0	0	0	0
-13.4	0	0	0	0	0
-13.2	0	0	0	0	0
-13	0	0	0	0	0
-12.8	0	0	0	0	0
-12.6	0	0	0	0	0
-12.4	0	0	0	0	0
-12.2	0	0	0	0	0
-12	0	0	0	0	0
-11.8	0	0	0	0	0
-11.6	0	0	0	0	0
-11.4	0	0	0	0	0
-11.2	0	0	0	0	0
-11	0	0	0	0	0
-10.8	0	0	0	0	0
-10.6	0	0	0	0	0
-10.4	0	0	0	0	0
-10.2	0	0	0	0	0
-10	0	0	0	0	0
-9.8	0	0	0	0	0
-9.6	0	0	0	0	0
-9.4	0	0	0	0	0
-9.2	0	0	0	0	0
-9	0	0	0	0	0
-8.8	0	0	0	0	0
-8.6	0	0	0	0	0
-8.4	0	0	0	0	0
-8.2	0	0	0	0	0
-8	0	0	0	0	0
-7.8	0	0	0	0	0
-7.6	0	0	0	0	0
-7.4	0	0	0	0	0
-7.2	0	0	0	0	0
-7	0	0	0	0	0
-6.8	0	0	0	0	0
-6.6	0	0	0	0	0
-6.4	0	0	0	0	0
-6.2	0	0	0	0	0
-6	0	0	0	0	0
-5.8	0	0	0	0	0
-5.6	0	0	0	0	0
-5.4	0	0	0	0	0
-5.2	0	0	0	0	0
-5	0	0	0	0	0
-4.8	0	0	0	0	0
-4.6	0	0	0	0	0
-4.4	0	0	0	0	0
-4.2	0	0	0	0	0
-4	0	0	0	0	0
-3.8	0	0	0	0	0
-3.6	0	0	0	0	0
-3.4	0	0	0	0	0
-3.2	0	0	0	0	0
-3	0	0	0	0	0
-2.8	0	0	0	0	0
-2.6	0	0	0	0	0
-2.4	0	0	0	0	0
-2.2	0	0	0	0	0
-2	0	0	0	0	0
-1.8	0	0	0	0	0
-1.6	0	0	0	0	0
-1.4	0	0	0	0	0
-1.2	0	0	0	0	0
-1	0	0	0	0	0
-0.8	0	0	0	0	0
-0.6	0	0	0	0	0
-0.4	0	0	0	0	0
-0.2	0	0	0	0	0
0	0.000282	0.00563	0.002799	-0.00338	0.002497
0.2	-0.0012	0.004907	0.002122	-0.00348	0.002307
0.4	-0.00276	0.004192	0.001448	-0.00368	0.001738
0.6	-0.0049	0.00288	0.000331	-0.00427	0.001009
0.8	-0.00652	0.001956	-0.00054	-0.00437	0.00084
1	-0.0083	0.001177	-0.00119	-0.00427	0.000464
1.2	-0.01	0.000253	-0.00175	-0.00455	0.000471
1.4	-0.0116	-0.00059	-0.00239	-0.00419	0.000313
1.6	-0.01303	-0.00112	-0.00311	-0.004	0.000136
1.8	-0.01403	-0.00141	-0.00392	-0.0038	4.2e-06
2	-0.01484	-0.0015	-0.00377	-0.00391	0.000377
2.2	-0.01534	-0.00171	-0.00422	-0.00404	0.000454
2.4	-0.01617	-0.00219	-0.00474	-0.00429	-6.6e-05
2.6	-0.01608	-0.00238	-0.00445	-0.00393	-0.00033
2.8	-0.016	-0.00279	-0.00436	-0.00395	-0.00064
3	-0.01635	-0.00324	-0.00538	-0.00394	-0.00051
3.2	-0.01678	-0.00367	-0.00544	-0.00412	-0.0007
3.4	-0.0163	-0.00389	-0.00556	-0.00446	-0.00107
3.6	-0.01591	-0.00362	-0.00502	-0.00445	-0.00121
3.8	-0.01578	-0.00371	-0.00498	-0.0043	-0.00075
4	-0.01566	-0.0039	-0.00472	-0.00443	-0.00101
4.2	-0.01517	-0.00395	-0.00456	-0.0037	-0.00101
4.4	-0.01451	-0.00402	-0.00438	-0.00371	-0.00094
4.6	-0.01465	-0.00431	-0.00431	-0.00392	-0.00086
4.8	-0.01385	-0.00429	-0.00382	-0.00331	-0.00049
5	-0.01323	-0.00388	-0.0034	-0.00337	-0.00022
5.2	-0.01311	-0.0038	-0.00339	-0.00365	-4.3e-05
5.4	-0.01303	-0.00378	-0.00355	-0.003	-0.00023
5.6	-0.01243	-0.0035	-0.00365	-0.00313	-0.00036
5.8	-0.01201	-0.00294	-0.00319	-0.00314	-0.00024
6	-0.01228	-0.00285	-0.003	-0.00322	0.000109
6.2	-0.01222	-0.00289	-0.00301	-0.003	5.51e-05
6.4	-0.01176	-0.00289	-0.00291	-0.00275	0.000133
6.6	-0.0114	-0.00299	-0.00279	-0.00293	0.00054
6.8	-0.0118	-0.00324	-0.00278	-0.00304	0.0007
7	-0.01179	-0.00273	-0.00264	-0.00292	0.001081
7.2	-0.01175	-0.00269	-0.00252	-0.00288	0.00093
7.4	-0.01181	-0.00221	-0.00259	-0.00298	0.001235
7.6	-0.01227	-0.00218	-0.00259	-0.00282	0.001237
7.8	-0.0129	-0.00259	-0.00277	-0.00253	0.001329
8	-0.01331	-0.0027	-0.00332	-0.00296	0.000928
8.2	-0.01327	-0.00275	-0.00358	-0.00257	0.000923
8.4	-0.0133	-0.00279	-0.00318	-0.00262	0.001053
8.6	-0.01369	-0.00292	-0.00307	-0.00294	0.000766
8.8	-0.01334	-0.00304	-0.00303	-0.00316	0.000717
9	-0.01375	-0.00297	-0.00361	-0.00371	0.000238
9.2	-0.01411	-0.00339	-0.00376	-0.00368	-0.00045
9.4	-0.01395	-0.00346	-0.00406	-0.00349	-0.00053
9.6	-0.01434	-0.00383	-0.00461	-0.0041	-0.00137
9.8	-0.01473	-0.00393	-0.00476	-0.0042	-0.00148
10	-0.01471	-0.0043	-0.00493	-0.00425	-0.00139
10.2	-0.0149	-0.00494	-0.00525	-0.00435	-0.00151
10.4	-0.01506	-0.00538	-0.00627	-0.00449	-0.00162
10.6	-0.01498	-0.00554	-0.00611	-0.00446	-0.00093
10.8	-0.0148	-0.00528	-0.00555	-0.00403	-0.00084
11	-0.01468	-0.00496	-0.00533	-0.00382	-0.00041
11.2	-0.0145	-0.00469	-0.00534	-0.00422	-1.8e-05
11.4	-0.01446	-0.00461	-0.00484	-0.00439	0.000406
11.6	-0.01436	-0.00507	-0.00451	-0.00434	7.13e-05
11.8	-0.01427	-0.00487	-0.00434	-0.00422	0.000112
12	-0.01381	-0.00427	-0.00399	-0.00448	0.000117
12.2	-0.01348	-0.00398	-0.00341	-0.00379	0.00029
12.4	-0.01291	-0.00344	-0.00252	-0.0034	0.000232
12.6	-0.01264	-0.00311	-0.00244	-0.00367	0.000279
12.8	-0.01257	-0.00304	-0.00278	-0.00357	-0.00021
13	-0.01282	-0.00293	-0.00277	-0.00339	-0.00065
13.2	-0.0127	-0.0031	-0.00295	-0.00327	-0.001
13.4	-0.01282	-0.00321	-0.00361	-0.00345	-0.00103
13.6	-0.01279	-0.00332	-0.00354	-0.00325	-0.00151
13.8	-0.01254	-0.00338	-0.00366	-0.00343	-0.00194
14	-0.01297	-0.00375	-0.00423	-0.00392	-0.00239
14.2	-0.0137	-0.00433	-0.00529	-0.00434	-0.0026
14.4	-0.0142	-0.0042	-0.00568	-0.00463	-0.00271
14.6	-0.01406	-0.00443	-0.00581	-0.00423	-0.00239
14.8	-0.01474	-0.00481	-0.00633	-0.00443	-0.00273
15	-0.01459	-0.00481	-0.0062	-0.00461	-0.0021
15.2	-0.01484	-0.00454	-0.0061	-0.00468	-0.00202
15.4	-0.01474	-0.00467	-0.00621	-0.00496	-0.00216
15.6	-0.01431	-0.00415	-0.00617	-0.00512	-0.00204
15.8	-0.01414	-0.0036	-0.00649	-0.00524	-0.00158
16	-0.01397	-0.00316	-0.00625	-0.00485	-0.00134
16.2	-0.01363	-0.00288	-0.00599	-0.00466	-0.00117
16.4	-0.01349	-0.0025	-0.0062	-0.00501	-0.00147
16.6	-0.01394	-0.00278	-0.00651	-0.00539	-0.00137
16.8	-0.01391	-0.0028	-0.00654	-0.00533	-0.00158
17	-0.01379	-0.00278	-0.00633	-0.00545	-0.00105
17.2	-0.01409	-0.00277	-0.00648	-0.00528	-0.00095
17.4	-0.01337	-0.00221	-0.00579	-0.00492	-0.00037
17.6	-0.01317	-0.00196	-0.00537	-0.00486	-0.0008
17.8	-0.01354	-0.00215	-0.00553	-0.00566	-0.00124
18	-0.01405	-0.0027	-0.00576	-0.00625	-0.00171
18.2	-0.01388	-0.0026	-0.0058	-0.00639	-0.00168
18.4	-0.01409	-0.00277	-0.0057	-0.00586	-0.00185
18.6	-0.01326	-0.00227	-0.00491	-0.00534	-0.00149
18.8	-0.0133	-0.00212	-0.00479	-0.00547	-0.00132
19	-0.01286	-0.00166	-0.004	-0.00511	-0.00083
19.2	-0.01231	-0.00142	-0.00379	-0.00473	-0.00078
19.4	-0.01187	-0.00154	-0.00419	-0.00516	-0.00071
19.6	-0.01153	-0.00096	-0.00352	-0.00428	-0.00046
19.8	-0.0118	-0.00117	-0.00361	-0.00386	-0.00057
20	-0.012	-0.00123	-0.00385	-0.00374	-0.0009
20.2	-0.01192	-0.00134	-0.00423	-0.00376	-0.0011
20.4	-0.01209	-0.00142	-0.0045	-0.00395	-0.00088
20.6	-0.01218	-0.00162	-0.00495	-0.00389	-0.00114
20.8	-0.01188	-0.00157	-0.00549	-0.00344	-0.0013
21	-0.01142	-0.00133	-0.00551	-0.00317	-0.00065
21.2	-0.01189	-0.00117	-0.00566	-0.00298	-0.00089
21.4	-0.01163	-0.00093	-0.00571	-0.00287	-0.00122
21.6	-0.01139	-0.00115	-0.00579	-0.00331	-0.00155
21.8	-0.0118	-0.00093	-0.00554	-0.00357	-0.00167
22	-0.01235	-0.00127	-0.00588	-0.00357	-0.00219
22.2	-0.01213	-0.00148	-0.00616	-0.00391	-0.0018
22.4	-0.01226	-0.00187	-0.00602	-0.00407	-0.00187
22.6	-0.01211	-0.00163	-0.00578	-0.00442	-0.00186
22.8	-0.01185	-0.00163	-0.0056	-0.00413	-0.00098
23	-0.01177	-0.00178	-0.00506	-0.00435	-0.00097
23.2	-0.01163	-0.00178	-0.00565	-0.00414	-0.00077
23.4	-0.01156	-0.00158	-0.00547	-0.00401	-0.00082
23.6	-0.01119	-0.00126	-0.00499	-0.00368	-0.00067
23.8	-0.01194	-0.00183	-0.00562	-0.00439	-0.00117
24	-0.01229	-0.00239	-0.00646	-0.00523	-0.00126
24.2	-0.01187	-0.00237	-0.00566	-0.00536	-0.00102
24.4	-0.012	-0.00271	-0.00577	-0.00566	-0.00111
24.6	-0.01194	-0.00267	-0.00623	-0.00577	-0.00179
24.8	-0.01189	-0.00287	-0.00622	-0.00575	-0.00156
25	-0.01173	-0.00292	-0.00581	-0.00611	-0.00132
25.2	-0.01223	-0.00324	-0.00615	-0.00624	-0.00156
25.4	-0.01228	-0.00307	-0.00599	-0.00646	-0.0017
25.6	-0.01213	-0.00318	-0.00557	-0.00648	-0.00166
25.8	-0.01275	-0.00295	-0.00586	-0.00604	-0.00199
26	-0.01234	-0.00282	-0.00545	-0.00568	-0.00142
26.2	-0.01221	-0.00341	-0.00618	-0.0062	-0.00147
26.4	-0.01225	-0.00338	-0.00621	-0.00575	-0.0014
26.6	-0.01194	-0.00321	-0.00555	-0.00514	-0.00098
26.8	-0.01193	-0.00262	-0.00507	-0.00494	-0.00061
27	-0.01168	-0.00275	-0.00493	-0.00497	-0.00108
27.2	-0.01135	-0.00263	-0.00525	-0.00541	-0.0012
27.4	-0.01102	-0.00196	-0.00471	-0.00523	-0.0011
27.6	-0.01157	-0.00233	-0.00514	-0.0056	-0.00123
27.8	-0.01254	-0.00271	-0.00583	-0.00654	-0.00217
28	-0.01299	-0.00273	-0.00631	-0.0075	-0.0022
28.2	-0.01276	-0.00266	-0.00562	-0.00706	-0.00223
28.4	-0.01239	-0.00316	-0.0061	-0.00682	-0.00251
28.6	-0.01227	-0.00316	-0.00593	-0.00698	-0.00272
28.8	-0.01231	-0.00323	-0.00615	-0.00677	-0.00232
29	-0.01225	-0.00335	-0.00598	-0.00689	-0.00254
29.2	-0.01263	-0.0029	-0.00602	-0.00666	-0.00288
29.4	-0.01295	-0.00273	-0.00648	-0.00666	-0.00321
29.6	-0.01248	-0.00238	-0.00585	-0.00618	-0.00315
29.8	-0.01246	-0.00216	-0.00593	-0.00607	-0.00286
30	-0.01213	-0.0023	-0.00564	-0.00612	-0.00239
30.2	-0.01263	-0.00329	-0.00652	-0.00632	-0.00299
30.4	-0.01246	-0.00344	-0.00566	-0.00601	-0.00249
30.6	-0.01284	-0.00377	-0.0056	-0.00592	-0.00303
30.8	-0.01291	-0.00366	-0.00543	-0.00649	-0.00342
31	-0.01295	-0.00379	-0.00565	-0.00695	-0.00362
31.2	-0.01365	-0.0039	-0.00571	-0.00746	-0.00365
31.4	-0.01414	-0.00386	-0.00587	-0.00689	-0.00348
31.6	-0.01364	-0.004	-0.00588	-0.00703	-0.00363
31.8	-0.01385	-0.00393	-0.00619	-0.00731	-0.00391
32	-0.01304	-0.0038	-0.0057	-0.0066	-0.0033
32.2	-0.01251	-0.00426	-0.00504	-0.00613	-0.00356
32.4	-0.012	-0.00421	-0.00507	-0.00558	-0.00318
32.6	-0.01197	-0.00389	-0.00513	-0.00564	-0.00307
32.8	-0.01116	-0.00319	-0.00457	-0.00517	-0.00265
33	-0.0109	-0.00241	-0.00436	-0.00511	-0.00277
33.2	-0.01063	-0.00153	-0.00399	-0.00478	-0.00217
33.4	-0.01002	-0.00134	-0.00399	-0.005	-0.00177
33.6	-0.00976	-0.001	-0.0036	-0.00559	-0.00158
33.8	-0.00963	-0.00087	-0.00342	-0.00581	-0.00107
34	-0.00906	-0.00112	-0.0033	-0.00539	-0.00077
34.2	-0.00953	-0.00101	-0.00339	-0.00547	-0.00085
34.4	-0.00935	-0.00078	-0.00277	-0.00577	-0.00054
34.6	-0.01003	-0.00121	-0.00367	-0.0063	-0.00156
34.8	-0.01027	-0.00149	-0.00429	-0.00709	-0.00181
35	-0.01081	-0.00215	-0.00518	-0.00738	-0.00206
35.2	-0.01087	-0.00298	-0.00533	-0.00733	-0.00184
35.4	-0.01114	-0.00342	-0.00622	-0.0072	-0.00242
35.6	-0.01086	-0.00341	-0.00614	-0.00727	-0.00249
35.8	-0.01143	-0.00383	-0.00645	-0.00686	-0.00262
36	-0.01166	-0.00499	-0.0069	-0.00718	-0.00336
36.2	-0.01212	-0.00594	-0.00775	-0.00759	-0.0042
36.4	-0.01215	-0.00635	-0.00829	-0.00722	-0.00417
36.6	-0.0124	-0.00653	-0.00859	-0.00788	-0.0052
36.8	-0.01249	-0.00624	-0.00816	-0.00774	-0.00564
37	-0.0131	-0.00601	-0.00879	-0.00796	-0.00621
37.2	-0.01326	-0.00616	-0.00909	-0.00824	-0.00653
37.4	-0.01332	-0.00625	-0.00951	-0.00837	-0.00716
37.6	-0.01331	-0.00599	-0.00956	-0.00857	-0.00684
37.8	-0.01321	-0.00523	-0.00887	-0.00775	-0.0065
38	-0.01322	-0.00468	-0.00845	-0.00731	-0.00679
38.2	-0.01379	-0.00412	-0.00838	-0.00778	-0.00702
38.4	-0.01359	-0.00415	-0.00817	-0.00838	-0.00711
38.6	-0.01377	-0.004	-0.00886	-0.00858	-0.00689
38.8	-0.01294	-0.00355	-0.00839	-0.0087	-0.00628
39	-0.01256	-0.00313	-0.00819	-0.00856	-0.00573
39.2	-0.01235	-0.0029	-0.00804	-0.00875	-0.00528
39.4	-0.012	-0.00244	-0.00807	-0.00859	-0.00503
39.6	-0.01102	-0.00201	-0.00687	-0.00839	-0.00418
39.8	-0.01072	-0.00214	-0.00684	-0.008	-0.00397
40	-0.01042	-0.00213	-0.00691	-0.00828	-0.00405
40.2	-0.01035	-0.00205	-0.00664	-0.00779	-0.00349
40.4	-0.01066	-0.00226	-0.00667	-0.00772	-0.00397
40.6	-0.01088	-0.00219	-0.00655	-0.00763	-0.00405
40.8	-0.01073	-0.00205	-0.0063	-0.00728	-0.00379
41	-0.0107	-0.00251	-0.00668	-0.00678	-0.00415
41.2	-0.01062	-0.00292	-0.00704	-0.00663	-0.00421
41.4	-0.01045	-0.00328	-0.00651	-0.00623	-0.00403
41.6	-0.01112	-0.00358	-0.00624	-0.00629	-0.00438
41.8	-0.01157	-0.00334	-0.00564	-0.00588	-0.00465
42	-0.01189	-0.00349	-0.0055	-0.00569	-0.00487
42.2	-0.01242	-0.00387	-0.00562	-0.00588	-0.00465
42.4	-0.01231	-0.00346	-0.00538	-0.00573	-0.00429
42.6	-0.01223	-0.00313	-0.00513	-0.00576	-0.00359
42.8	-0.01244	-0.00359	-0.00481	-0.00597	-0.00431
43	-0.01284	-0.00369	-0.00558	-0.00602	-0.00479
43.2	-0.01261	-0.00366	-0.00552	-0.0066	-0.00488
43.4	-0.0124	-0.0036	-0.00575	-0.00661	-0.00494
43.6	-0.01219	-0.00344	-0.00536	-0.00676	-0.00456
43.8	-0.0123	-0.0033	-0.00623	-0.00745	-0.0046
44	-0.01209	-0.00275	-0.00616	-0.00739	-0.00429
44.2	-0.01231	-0.00337	-0.00673	-0.00751	-0.00464
44.4	-0.0119	-0.00357	-0.00716	-0.00785	-0.00482
44.6	-0.01137	-0.00331	-0.00707	-0.00795	-0.00444
44.8	-0.01128	-0.00349	-0.00734	-0.00818	-0.00421
45	-0.01054	-0.0036	-0.00705	-0.00801	-0.00425
45.2	-0.01067	-0.00387	-0.00763	-0.00856	-0.0046
45.4	-0.01086	-0.00412	-0.00747	-0.00891	-0.00485
45.6	-0.0109	-0.0037	-0.00719	-0.009	-0.00487
45.8	-0.01073	-0.00301	-0.00691	-0.00861	-0.00446
46	-0.01088	-0.00237	-0.00693	-0.00826	-0.00408
46.2	-0.01091	-0.00192	-0.00664	-0.00862	-0.00386
46.4	-0.01131	-0.00188	-0.00666	-0.00856	-0.00391
46.6	-0.01192	-0.00265	-0.00724	-0.00898	-0.00449
46.8	-0.01232	-0.00287	-0.00751	-0.00907	-0.00499
47	-0.0123	-0.00286	-0.0078	-0.00958	-0.0049
47.2	-0.01224	-0.00284	-0.00753	-0.00906	-0.0047
47.4	-0.01222	-0.00299	-0.00721	-0.00848	-0.00481
47.6	-0.01195	-0.00283	-0.00707	-0.00844	-0.00451
47.8	-0.01176	-0.00259	-0.00748	-0.00831	-0.00435
48	-0.01126	-0.00266	-0.00709	-0.00748	-0.00433
48.2	-0.01106	-0.00269	-0.00701	-0.00707	-0.00452
48.4	-0.01116	-0.00265	-0.00699	-0.00674	-0.0045
48.6	-0.01062	-0.00259	-0.00645	-0.00597	-0.0041
48.8	-0.01027	-0.00265	-0.00618	-0.00522	-0.00386
49	-0.00995	-0.00268	-0.0062	-0.00465	-0.0042
49.2	-0.00994	-0.00263	-0.00652	-0.00449	-0.00409
49.4	-0.00966	-0.00222	-0.00573	-0.00412	-0.0036
49.6	-0.00985	-0.00203	-0.00595	-0.00398	-0.00339
49.8	-0.01028	-0.00194	-0.00622	-0.00405	-0.00331
50	-0.01043	-0.00234	-0.00656	-0.00516	-0.00336
50.2	-0.01073	-0.00306	-0.00714	-0.0063	-0.00362
50.4	-0.01134	-0.00393	-0.00819	-0.00688	-0.00393
50.6	-0.01125	-0.00389	-0.00851	-0.00761	-0.00408
50.8	-0.01124	-0.00382	-0.00884	-0.00813	-0.00384
51	-0.01115	-0.00385	-0.00843	-0.00795	-0.00363
51.2	-0.01107	-0.00346	-0.0079	-0.00759	-0.00367
51.4	-0.01131	-0.00376	-0.00851	-0.00832	-0.00394
51.6	-0.01151	-0.00394	-0.00895	-0.00922	-0.00447
51.8	-0.01109	-0.00403	-0.00882	-0.00953	-0.00449
52	-0.01081	-0.00387	-0.00853	-0.00943	-0.00474
52.2	-0.01072	-0.00322	-0.00821	-0.00927	-0.00456
52.4	-0.01057	-0.00381	-0.0081	-0.00937	-0.00516
52.6	-0.01017	-0.00405	-0.00799	-0.00926	-0.00523
52.8	-0.01012	-0.00424	-0.00837	-0.0093	-0.00585
53	-0.01002	-0.00442	-0.00822	-0.00903	-0.00565
53.2	-0.01006	-0.0043	-0.0078	-0.00875	-0.00541
53.4	-0.01011	-0.00445	-0.00753	-0.00845	-0.00549
53.6	-0.01037	-0.00445	-0.00802	-0.00832	-0.00531
53.8	-0.01041	-0.00431	-0.00788	-0.00809	-0.00496
54	-0.01014	-0.00456	-0.00781	-0.00762	-0.00476
54.2	-0.00992	-0.0038	-0.00765	-0.00702	-0.00397
54.4	-0.01017	-0.00345	-0.00792	-0.00682	-0.004
54.6	-0.01061	-0.00315	-0.00766	-0.00657	-0.00415
54.8	-0.01033	-0.00311	-0.00713	-0.00636	-0.00388
55	-0.01005	-0.00297	-0.00626	-0.00613	-0.00349
55.2	-0.01018	-0.00319	-0.0067	-0.0067	-0.00395
55.4	-0.01012	-0.00328	-0.00717	-0.00674	-0.00382
55.6	-0.01034	-0.00338	-0.00712	-0.00666	-0.00448
55.8	-0.00998	-0.00352	-0.00728	-0.00612	-0.00414
56	-0.00938	-0.00286	-0.00755	-0.00566	-0.00382
56.2	-0.00894	-0.00278	-0.00731	-0.00578	-0.00378
56.4	-0.00862	-0.00342	-0.00781	-0.00615	-0.00454
56.6	-0.00844	-0.00321	-0.00816	-0.0062	-0.00429
56.8	-0.00857	-0.00308	-0.0083	-0.00644	-0.00459
57	-0.00856	-0.00318	-0.00856	-0.00645	-0.00507
57.2	-0.00853	-0.00316	-0.00856	-0.00646	-0.00515
57.4	-0.00801	-0.00318	-0.00839	-0.00648	-0.00474
57.6	-0.00858	-0.00287	-0.00873	-0.00613	-0.00476
57.8	-0.00854	-0.00269	-0.00827	-0.00599	-0.0044
58	-0.00886	-0.00262	-0.00823	-0.0059	-0.00473
58.2	-0.00959	-0.00271	-0.00836	-0.00663	-0.005
58.4	-0.0101	-0.00296	-0.00836	-0.00742	-0.00584
58.6	-0.01027	-0.00302	-0.00777	-0.00787	-0.00615
58.8	-0.00998	-0.00328	-0.00737	-0.00822	-0.00618
59	-0.01009	-0.00291	-0.00726	-0.00853	-0.00581
59.2	-0.00979	-0.00282	-0.00728	-0.0084	-0.00556
59.4	-0.01001	-0.00265	-0.00767	-0.00832	-0.00539
59.6	-0.01044	-0.00305	-0.00851	-0.00844	-0.00591
59.8	-0.01002	-0.00292	-0.00849	-0.00858	-0.00533
60	-0.0099	-0.00265	-0.00855	-0.00861	-0.0051
60.2	-0.00958	-0.00286	-0.00866	-0.00899	-0.00486
60.4	-0.00962	-0.00259	-0.0092	-0.00917	-0.00474
60.6	-0.0103	-0.00254	-0.00919	-0.00921	-0.00436
60.8	-0.01116	-0.00348	-0.00989	-0.00948	-0.00488
61	-0.01101	-0.00441	-0.01038	-0.00948	-0.0051
61.2	-0.01094	-0.00481	-0.0104	-0.00933	-0.00483
61.4	-0.01075	-0.00513	-0.01002	-0.00918	-0.0044
61.6	-0.01071	-0.00528	-0.00987	-0.00881	-0.0046
61.8	-0.01056	-0.00531	-0.00959	-0.00899	-0.00446
62	-0.01074	-0.00545	-0.00951	-0.00865	-0.00434
62.2	-0.01038	-0.0051	-0.00852	-0.00864	-0.00406
62.4	-0.01026	-0.00475	-0.00807	-0.0084	-0.00454
62.6	-0.01006	-0.00449	-0.00802	-0.00856	-0.00455
62.8	-0.00971	-0.00417	-0.0078	-0.00866	-0.00411
63	-0.00956	-0.00355	-0.00747	-0.00878	-0.00383
63.2	-0.00936	-0.00347	-0.00765	-0.00863	-0.00432
63.4	-0.00934	-0.00314	-0.00791	-0.00907	-0.00453
63.6	-0.00962	-0.00264	-0.0082	-0.00919	-0.00461
63.8	-0.00999	-0.00218	-0.00783	-0.00889	-0.00482
64	-0.00977	-0.00207	-0.00775	-0.00882	-0.00485
64.2	-0.00944	-0.00163	-0.0077	-0.00921	-0.00488
64.4	-0.0101	-0.00138	-0.00799	-0.00918	-0.00509
64.6	-0.01025	-0.00167	-0.00773	-0.00899	-0.00535
64.8	-0.01035	-0.00208	-0.00787	-0.00913	-0.00547
65	-0.01025	-0.00213	-0.00801	-0.00887	-0.00541
65.2	-0.00992	-0.00186	-0.00766	-0.00852	-0.00515
65.4	-0.00942	-0.00188	-0.00706	-0.00855	-0.00486
65.6	-0.00949	-0.00223	-0.00707	-0.00843	-0.00508
65.8	-0.00933	-0.00197	-0.00673	-0.00847	-0.00484
66	-0.00897	-0.00195	-0.00593	-0.00856	-0.00436
66.2	-0.00953	-0.0021	-0.00576	-0.00858	-0.00533
66.4	-0.00975	-0.00254	-0.00633	-0.00833	-0.00557
66.6	-0.00981	-0.00247	-0.00659	-0.00876	-0.00554
66.8	-0.00986	-0.00264	-0.00639	-0.00854	-0.00547
67	-0.00982	-0.00271	-0.00634	-0.00821	-0.00556
67.2	-0.00955	-0.00264	-0.00686	-0.00861	-0.00566
67.4	-0.00942	-0.00286	-0.00719	-0.00869	-0.00567
67.6	-0.00944	-0.00308	-0.00736	-0.00852	-0.00623
67.8	-0.00913	-0.00302	-0.00709	-0.00832	-0.00618
68	-0.00879	-0.00256	-0.0073	-0.00867	-0.00568
68.2	-0.00902	-0.00263	-0.00724	-0.00864	-0.00626
68.4	-0.00864	-0.00231	-0.00742	-0.00818	-0.00604
68.6	-0.00903	-0.00232	-0.00765	-0.00826	-0.006
68.8	-0.00892	-0.00215	-0.00785	-0.00836	-0.00524
69	-0.009	-0.00227	-0.00825	-0.00792	-0.00524
69.2	-0.00857	-0.00187	-0.00838	-0.0077	-0.00479
69.4	-0.00823	-0.00193	-0.00888	-0.00803	-0.00484
69.6	-0.00824	-0.00145	-0.00848	-0.00799	-0.00441
69.8	-0.00817	-0.00126	-0.00822	-0.00812	-0.00432
70	-0.00819	-0.00127	-0.00809	-0.00808	-0.0043
70.2	-0.00814	-0.00087	-0.00806	-0.00752	-0.00437
70.4	-0.00804	-0.0009	-0.0078	-0.00774	-0.00386
70.6	-0.00902	-0.00127	-0.00821	-0.00828	-0.00461
70.8	-0.0087	-0.00133	-0.00768	-0.0082	-0.00447
71	-0.00852	-0.00123	-0.00756	-0.00849	-0.00459
71.2	-0.00852	-0.00157	-0.00787	-0.00887	-0.005
71.4	-0.00863	-0.00186	-0.00725	-0.00879	-0.00538
71.6	-0.00832	-0.00191	-0.00685	-0.00868	-0.00535
71.8	-0.00877	-0.00182	-0.00711	-0.00854	-0.00533
72	-0.00911	-0.00189	-0.00745	-0.00872	-0.00536
72.2	-0.00929	-0.00268	-0.0074	-0.00869	-0.00613
72.4	-0.00881	-0.00243	-0.0079	-0.00876	-0.00578
72.6	-0.00914	-0.00247	-0.00769	-0.00876	-0.00571
72.8	-0.00844	-0.00235	-0.00768	-0.00849	-0.00531
73	-0.00904	-0.00266	-0.00835	-0.00886	-0.00568
73.2	-0.00866	-0.002	-0.00822	-0.00853	-0.00526
73.4	-0.0088	-0.00208	-0.00834	-0.00901	-0.00533
73.6	-0.00943	-0.00177	-0.00789	-0.00928	-0.0054
73.8	-0.00959	-0.00224	-0.00812	-0.00928	-0.00575
74	-0.00994	-0.00223	-0.00847	-0.00963	-0.00603
74.2	-0.0105	-0.00227	-0.00877	-0.00994	-0.00622
74.4	-0.01099	-0.00261	-0.00849	-0.00983	-0.00657
74.6	-0.01154	-0.00279	-0.00866	-0.0096	-0.00685
74.8	-0.01114	-0.00235	-0.0081	-0.00893	-0.00642
75	-0.01104	-0.00228	-0.00781	-0.00858	-0.00651
75.2	-0.01102	-0.00257	-0.00757	-0.00841	-0.00659
75.4	-0.01144	-0.00251	-0.00781	-0.00862	-0.00675
75.6	-0.01077	-0.00217	-0.00804	-0.008	-0.00612
75.8	-0.01074	-0.0022	-0.00827	-0.00781	-0.00608
76	-0.0102	-0.00193	-0.00817	-0.0074	-0.00574
76.2	-0.00959	-0.00156	-0.0075	-0.00728	-0.0056
76.4	-0.00874	-0.00075	-0.00685	-0.00697	-0.00506
76.6	-0.00868	-0.00059	-0.00628	-0.00661	-0.00508
76.8	-0.00804	-0.00074	-0.00631	-0.00718	-0.005
77	-0.00835	-0.00092	-0.00659	-0.00778	-0.00508
77.2	-0.00745	-0.00024	-0.00584	-0.00677	-0.00471
77.4	-0.00696	-0.00033	-0.0055	-0.00696	-0.00454
77.6	-0.00668	-0.00011	-0.00573	-0.00699	-0.00464
77.8	-0.00664	-0.00048	-0.00633	-0.00704	-0.00487
78	-0.00647	-0.00126	-0.00639	-0.00744	-0.00482
78.2	-0.0062	-0.00176	-0.00659	-0.00728	-0.00481
78.4	-0.00587	-0.00204	-0.00653	-0.00677	-0.00461
78.6	-0.00634	-0.00258	-0.00704	-0.00731	-0.00431
78.8	-0.0065	-0.00278	-0.0069	-0.00724	-0.00459
79	-0.00649	-0.00346	-0.00741	-0.00759	-0.00515
79.2	-0.00697	-0.00393	-0.00817	-0.0086	-0.00531
79.4	-0.00725	-0.00367	-0.00875	-0.00902	-0.00513
79.6	-0.0069	-0.00302	-0.00835	-0.00821	-0.00449
79.8	-0.00715	-0.00302	-0.00859	-0.00838	-0.00489
80	-0.00725	-0.00257	-0.00811	-0.00818	-0.00478
80.2	-0.00762	-0.00211	-0.00779	-0.00776	-0.00479
80.4	-0.00836	-0.00215	-0.00786	-0.00779	-0.00546
80.6	-0.00851	-0.00204	-0.0077	-0.00805	-0.00553
80.8	-0.00898	-0.0017	-0.00778	-0.00847	-0.00581
81	-0.00908	-0.00096	-0.00761	-0.00791	-0.00581
81.2	-0.00865	-0.00016	-0.0067	-0.00708	-0.00577
81.4	-0.00874	4.21e-05	-0.00679	-0.00696	-0.00602
81.6	-0.0089	-4.1e-05	-0.00746	-0.00709	-0.00631
81.8	-0.0091	-0.00052	-0.00698	-0.00699	-0.00667
82	-0.00895	-0.00115	-0.00709	-0.00709	-0.0068
82.2	-0.00968	-0.00123	-0.00789	-0.00738	-0.00706
82.4	-0.0093	-0.00084	-0.00731	-0.00728	-0.00637
82.6	-0.00938	-0.00083	-0.0071	-0.00767	-0.00643
82.8	-0.0092	-0.00108	-0.00717	-0.00784	-0.00655
83	-0.00896	-0.00135	-0.00777	-0.00856	-0.00618
83.2	-0.00874	-0.00147	-0.00781	-0.00922	-0.006
83.4	-0.00828	-0.00159	-0.00808	-0.00889	-0.00572
83.6	-0.00769	-0.00142	-0.00774	-0.00912	-0.00541
83.8	-0.00789	-0.00158	-0.00815	-0.00954	-0.00539
84	-0.00803	-0.00179	-0.00815	-0.00915	-0.00538
84.2	-0.00746	-0.00213	-0.00834	-0.00882	-0.00509
84.4	-0.00779	-0.00254	-0.00843	-0.00977	-0.00535
84.6	-0.00783	-0.00258	-0.00834	-0.00989	-0.00488
84.8	-0.008	-0.00293	-0.0083	-0.0098	-0.00547
85	-0.00741	-0.00277	-0.00807	-0.00984	-0.00556
85.2	-0.00807	-0.00311	-0.00827	-0.00962	-0.00578
85.4	-0.00768	-0.00289	-0.00793	-0.00886	-0.0056
85.6	-0.00761	-0.00299	-0.00751	-0.00854	-0.006
85.8	-0.00797	-0.00344	-0.00769	-0.00801	-0.00628
86	-0.00796	-0.00338	-0.00811	-0.00794	-0.0059
86.2	-0.00763	-0.00272	-0.00701	-0.00732	-0.00502
86.4	-0.00731	-0.00232	-0.00645	-0.00686	-0.00478
86.6	-0.00767	-0.00263	-0.00714	-0.00699	-0.00502
86.8	-0.00772	-0.00284	-0.00749	-0.00725	-0.00507
87	-0.00787	-0.00323	-0.00764	-0.00726	-0.00534
87.2	-0.00745	-0.00378	-0.00814	-0.00724	-0.00585
87.4	-0.00707	-0.0037	-0.00871	-0.00728	-0.00575
87.6	-0.00717	-0.00339	-0.00863	-0.00739	-0.00581
87.8	-0.00743	-0.00325	-0.00902	-0.00722	-0.0059
88	-0.00697	-0.00322	-0.0093	-0.00735	-0.00628
88.2	-0.00664	-0.0029	-0.00928	-0.00744	-0.00593
88.4	-0.00713	-0.00303	-0.00928	-0.00766	-0.00656
88.6	-0.00692	-0.00254	-0.00887	-0.00742	-0.00654
88.8	-0.00701	-0.00247	-0.0085	-0.00746	-0.00707
89	-0.00701	-0.00198	-0.00846	-0.00769	-0.00714
89.2	-0.00758	-0.00193	-0.00852	-0.00756	-0.00733
89.4	-0.0069	-0.00134	-0.00794	-0.00671	-0.00717
89.6	-0.007	-0.00158	-0.00834	-0.00654	-0.00752
89.8	-0.00694	-0.00168	-0.00848	-0.00675	-0.00721
90	-0.00674	-0.00126	-0.00802	-0.00654	-0.00663
90.2	-0.00613	-0.00091	-0.00715	-0.00597	-0.00646
90.4	-0.00678	-0.00128	-0.00799	-0.00648	-0.00689
90.6	-0.00709	-0.00139	-0.00827	-0.0068	-0.00669
90.8	-0.0072	-0.00193	-0.00839	-0.0066	-0.00684
91	-0.00708	-0.00217	-0.00822	-0.00695	-0.0066
91.2	-0.00696	-0.00221	-0.00838	-0.00721	-0.00652
91.4	-0.00701	-0.00189	-0.00828	-0.0072	-0.00616
91.6	-0.00684	-0.00191	-0.00743	-0.00715	-0.00571
91.8	-0.00712	-0.00212	-0.00792	-0.00786	-0.00576
92	-0.00731	-0.00202	-0.00844	-0.00813	-0.00588
92.2	-0.00734	-0.00204	-0.00786	-0.00799	-0.00585
92.4	-0.00751	-0.00252	-0.00758	-0.00802	-0.00626
92.6	-0.00773	-0.0025	-0.00755	-0.00839	-0.00651
92.8	-0.00759	-0.00239	-0.00709	-0.00871	-0.00664
93	-0.00772	-0.00248	-0.00666	-0.00858	-0.00658
93.2	-0.00792	-0.00261	-0.00695	-0.00794	-0.00669
93.4	-0.0071	-0.00268	-0.00674	-0.00749	-0.00613
93.6	-0.00728	-0.00309	-0.00706	-0.00768	-0.00646
93.8	-0.00751	-0.00296	-0.00697	-0.00741	-0.0066
94	-0.00766	-0.003	-0.00703	-0.00696	-0.00661
94.2	-0.00738	-0.003	-0.00693	-0.00685	-0.00692
94.4	-0.0083	-0.00301	-0.00729	-0.00721	-0.00721
94.6	-0.00833	-0.00312	-0.00716	-0.00734	-0.00707
94.8	-0.00844	-0.0034	-0.00763	-0.00754	-0.00712
95	-0.00817	-0.003	-0.00744	-0.0078	-0.00665
95.2	-0.00819	-0.0032	-0.00756	-0.00765	-0.00673
95.4	-0.00718	-0.00271	-0.00683	-0.00738	-0.00628
95.6	-0.00751	-0.00318	-0.00733	-0.0077	-0.00662
95.8	-0.00823	-0.00363	-0.00854	-0.00887	-0.00746
96	-0.00846	-0.00384	-0.00892	-0.00892	-0.00808
96.2	-0.00855	-0.0041	-0.00901	-0.00908	-0.00847
96.4	-0.00833	-0.00391	-0.00908	-0.00918	-0.00818
96.6	-0.00794	-0.00346	-0.00903	-0.00947	-0.00806
96.8	-0.00783	-0.00316	-0.00895	-0.00951	-0.00788
97	-0.008	-0.00311	-0.00898	-0.00861	-0.00769
97.2	-0.0073	-0.00277	-0.00916	-0.0081	-0.00753
97.4	-0.00709	-0.00248	-0.00937	-0.00843	-0.00734
97.6	-0.00732	-0.00195	-0.00984	-0.00801	-0.00775
97.8	-0.00763	-0.00169	-0.00977	-0.00809	-0.0079
98	-0.00794	-0.00188	-0.01003	-0.00856	-0.00792
98.2	-0.00801	-0.00167	-0.00995	-0.00886	-0.00763
98.4	-0.00803	-0.00147	-0.00964	-0.00874	-0.00753
98.6	-0.00805	-0.00189	-0.01004	-0.00935	-0.00759
98.8	-0.00807	-0.00165	-0.01028	-0.00943	-0.00746
99	-0.00736	-0.00145	-0.00944	-0.00905	-0.00743
99.2	-0.00729	-0.00134	-0.00925	-0.00905	-0.00777
99.4	-0.00714	-0.00145	-0.00912	-0.00922	-0.00782
99.6	-0.00747	-0.00183	-0.00906	-0.00978	-0.00794
99.8	-0.00765	-0.00238	-0.00877	-0.01006	-0.0079
100	-0.00771	-0.00275	-0.00868	-0.00934	-0.00765
100.2	-0.00791	-0.00277	-0.00841	-0.00976	-0.00727
100.4	-0.00775	-0.00243	-0.00813	-0.00955	-0.00679
100.6	-0.00797	-0.00256	-0.00836	-0.00928	-0.00671
100.8	-0.00726	-0.00271	-0.00815	-0.00873	-0.00626
101	-0.00639	-0.0021	-0.00763	-0.00822	-0.00572
101.2	-0.00564	-0.00142	-0.00674	-0.00765	-0.00533
101.4	-0.00512	-0.00085	-0.00622	-0.00712	-0.00495
101.6	-0.00461	-0.0004	-0.00571	-0.00668	-0.00465
101.8	-0.00525	-0.00093	-0.00615	-0.00696	-0.00481
102	-0.00509	-0.00083	-0.00628	-0.007	-0.00438
102.2	-0.00492	-0.00053	-0.00593	-0.00669	-0.00406
102.4	-0.00509	-0.0011	-0.00637	-0.00657	-0.00501
102.6	-0.00528	-0.00125	-0.00682	-0.00689	-0.00507
102.8	-0.00492	-0.00073	-0.00616	-0.00667	-0.00501
103	-0.0053	-0.00119	-0.00635	-0.00654	-0.00539
103.2	-0.00548	-0.00076	-0.00696	-0.00661	-0.00554
103.4	-0.00593	-0.00109	-0.00692	-0.00669	-0.00557
103.6	-0.00607	-0.00119	-0.00679	-0.00664	-0.00568
103.8	-0.0069	-0.00158	-0.00754	-0.00651	-0.00598
104	-0.0069	-0.00139	-0.00711	-0.00632	-0.006
104.2	-0.00787	-0.00138	-0.00721	-0.00694	-0.00629
104.4	-0.00817	-0.00113	-0.00723	-0.00689	-0.00618
104.6	-0.00803	-0.00103	-0.0068	-0.00682	-0.00602
104.8	-0.00695	-0.0006	-0.00637	-0.0066	-0.00582
105	-0.00666	-0.00032	-0.0061	-0.00675	-0.00578
105.2	-0.00607	0.000328	-0.00494	-0.00639	-0.00559
105.4	-0.00584	-4.8e-05	-0.00541	-0.00643	-0.00569
105.6	-0.00548	8.1e-05	-0.00594	-0.00686	-0.0054
105.8	-0.00593	-0.00021	-0.00656	-0.00707	-0.00551
106	-0.00573	-0.00028	-0.00631	-0.00694	-0.00528
106.2	-0.00567	-0.00062	-0.00648	-0.00724	-0.00523
106.4	-0.00581	-0.00137	-0.00677	-0.00791	-0.00567
106.6	-0.00555	-0.0012	-0.00692	-0.00817	-0.00549
106.8	-0.00543	-0.00164	-0.00703	-0.00888	-0.0059
107	-0.00571	-0.00249	-0.00761	-0.00925	-0.00598
107.2	-0.0053	-0.00215	-0.00774	-0.00941	-0.00624
107.4	-0.00569	-0.00286	-0.00809	-0.00951	-0.00636
107.6	-0.00543	-0.00331	-0.00806	-0.0098	-0.00661
107.8	-0.00558	-0.0033	-0.0082	-0.01034	-0.00691
108	-0.00543	-0.00319	-0.00714	-0.01015	-0.00683
108.2	-0.00602	-0.00348	-0.00721	-0.01043	-0.00752
108.4	-0.00589	-0.00313	-0.00715	-0.01066	-0.0077
108.6	-0.00602	-0.00285	-0.00686	-0.01027	-0.00759
108.8	-0.00559	-0.00228	-0.0069	-0.01023	-0.00756
109	-0.00579	-0.0024	-0.00674	-0.01008	-0.00792
109.2	-0.00544	-0.00203	-0.00613	-0.00943	-0.00804
109.4	-0.00589	-0.00194	-0.00644	-0.00937	-0.00794
109.6	-0.00569	-0.00106	-0.0057	-0.00873	-0.0074
109.8	-0.00637	-0.00109	-0.00554	-0.00801	-0.00787
110	-0.00642	-0.00097	-0.0056	-0.00798	-0.00791
110.2	-0.00636	-0.00071	-0.00548	-0.00828	-0.00771
110.4	-0.00615	-0.00051	-0.00476	-0.008	-0.00743
110.6	-0.00605	-9.2e-06	-0.00467	-0.00753	-0.00712
110.8	-0.00661	-0.00048	-0.00472	-0.00764	-0.00704
111	-0.00646	-0.00083	-0.00498	-0.00764	-0.00695
111.2	-0.00623	-0.00082	-0.00552	-0.00766	-0.00684
111.4	-0.00642	-0.00091	-0.00581	-0.00763	-0.00678
111.6	-0.00631	-0.00073	-0.00619	-0.00784	-0.0071
111.8	-0.00679	-0.00092	-0.00711	-0.00831	-0.00768
112	-0.00677	-0.00094	-0.00707	-0.00799	-0.00738
112.2	-0.00708	-0.0011	-0.00802	-0.00837	-0.00799
112.4	-0.00662	-0.00028	-0.00831	-0.00862	-0.00768
112.6	-0.00701	0.000143	-0.00859	-0.00864	-0.00714
112.8	-0.00685	0.000449	-0.00898	-0.00876	-0.00742
113	-0.00683	0.00038	-0.0084	-0.00864	-0.00743
113.2	-0.00665	0.000692	-0.00805	-0.00874	-0.00739
113.4	-0.00664	0.00083	-0.00823	-0.0091	-0.00699
113.6	-0.00639	0.000641	-0.00817	-0.00877	-0.00712
113.8	-0.00687	-0.00029	-0.00888	-0.00923	-0.00782
114	-0.00716	-0.00063	-0.00883	-0.0096	-0.00783
114.2	-0.00694	-0.00083	-0.00774	-0.00946	-0.00738
114.4	-0.0066	-0.00104	-0.00697	-0.00954	-0.00689
114.6	-0.00695	-0.00152	-0.00729	-0.0094	-0.00659
114.8	-0.00647	-0.002	-0.00711	-0.00903	-0.00583
115	-0.00617	-0.00277	-0.0069	-0.0091	-0.00589
115.2	-0.00612	-0.00287	-0.00695	-0.00901	-0.00565
115.4	-0.00584	-0.0022	-0.00659	-0.00856	-0.00542
115.6	-0.00589	-0.00253	-0.00681	-0.00845	-0.00565
115.8	-0.00627	-0.00308	-0.00722	-0.00826	-0.00583
116	-0.00607	-0.00289	-0.00698	-0.0078	-0.00541
116.2	-0.0057	-0.0026	-0.00755	-0.00794	-0.00574
116.4	-0.0054	-0.00155	-0.00751	-0.00731	-0.00562
116.6	-0.00562	-0.0013	-0.00763	-0.00702	-0.00517
116.8	-0.00585	-0.00122	-0.00763	-0.00721	-0.00588
117	-0.00599	-0.00097	-0.00758	-0.00777	-0.00636
117.2	-0.00637	-0.00086	-0.00842	-0.00828	-0.00684
117.4	-0.0066	-0.00135	-0.00839	-0.00861	-0.00701
117.6	-0.00769	-0.00167	-0.00857	-0.00921	-0.00784
117.8	-0.0081	-0.00195	-0.00881	-0.00944	-0.00843
118	-0.00815	-0.00213	-0.00867	-0.00966	-0.00882
118.2	-0.00785	-0.00245	-0.00872	-0.01	-0.00888
118.4	-0.00777	-0.00259	-0.00918	-0.01007	-0.00833
118.6	-0.00712	-0.00232	-0.00866	-0.00969	-0.00752
118.8	-0.00677	-0.00234	-0.00833	-0.00958	-0.00698
119	-0.00735	-0.00261	-0.00813	-0.00987	-0.00726
119.2	-0.00643	-0.00189	-0.00766	-0.00957	-0.00652
119.4	-0.00605	-0.00148	-0.00713	-0.00902	-0.00634
119.6	-0.00636	-0.00221	-0.00765	-0.00914	-0.00659
119.8	-0.00613	-0.00199	-0.00737	-0.00889	-0.00657
120	-0.00606	-0.00182	-0.00721	-0.00925	-0.00691
120.2	-0.00542	-0.00131	-0.00706	-0.00875	-0.00659
120.4	-0.00512	-0.00061	-0.00669	-0.00792	-0.00622
120.6	-0.00515	-0.00076	-0.00708	-0.0086	-0.00628
120.8	-0.00564	-0.00089	-0.00752	-0.00942	-0.00682
121	-0.00575	-0.00048	-0.00745	-0.00969	-0.00678
121.2	-0.00629	-0.00046	-0.00767	-0.01004	-0.00678
121.4	-0.00639	-0.00027	-0.00713	-0.01007	-0.00682
121.6	-0.00649	-6.9e-05	-0.00714	-0.01006	-0.00722
121.8	-0.00622	-0.00041	-0.00718	-0.00989	-0.00781
122	-0.00649	-0.00096	-0.00747	-0.00943	-0.00789
122.2	-0.00667	-0.00105	-0.00752	-0.00975	-0.00767
122.4	-0.00651	-0.0009	-0.00762	-0.00927	-0.00701
122.6	-0.00622	-0.00089	-0.00761	-0.00914	-0.00711
122.8	-0.00644	-0.00116	-0.00781	-0.00899	-0.00706
123	-0.00595	-0.00053	-0.00702	-0.00813	-0.00674
123.2	-0.00548	-0.00049	-0.0068	-0.00761	-0.0065
123.4	-0.00554	-0.00106	-0.00718	-0.00745	-0.00683
123.6	-0.00598	-0.00173	-0.00754	-0.00781	-0.00701
123.8	-0.00552	-0.00139	-0.0069	-0.00722	-0.00682
124	-0.00513	-0.00134	-0.00685	-0.00688	-0.00639
124.2	-0.00442	-0.00131	-0.0066	-0.00649	-0.00585
124.4	-0.00517	-0.00145	-0.0075	-0.00711	-0.00622
124.6	-0.0049	-0.00118	-0.00765	-0.00736	-0.00627
124.8	-0.00497	-0.001	-0.00762	-0.00754	-0.00623
125	-0.00537	-0.00106	-0.00786	-0.00755	-0.006
125.2	-0.00583	-0.00117	-0.00834	-0.00737	-0.00607
125.4	-0.00552	-0.00091	-0.00778	-0.00737	-0.00593
125.6	-0.00534	-0.00104	-0.0082	-0.00714	-0.00607
125.8	-0.00554	-0.00072	-0.00824	-0.00703	-0.00608
126	-0.00537	-0.00022	-0.00755	-0.0064	-0.00526
126.2	-0.0057	-0.00025	-0.00777	-0.00717	-0.00544
126.4	-0.00521	-0.00051	-0.00834	-0.00682	-0.00539
126.6	-0.00488	-0.00024	-0.00832	-0.00689	-0.00536
126.8	-0.00437	0.000219	-0.00762	-0.00647	-0.00518
127	-0.00402	0.000618	-0.00733	-0.00646	-0.00532
127.2	-0.00378	0.000453	-0.00719	-0.00715	-0.00547
127.4	-0.00394	-9e-05	-0.00716	-0.0078	-0.00606
127.6	-0.00469	-0.0005	-0.00723	-0.00832	-0.00664
127.8	-0.00402	-0.00013	-0.00672	-0.00825	-0.00655
128	-0.0044	-0.00073	-0.00703	-0.0085	-0.00704
128.2	-0.00474	-0.001	-0.0069	-0.00926	-0.00748
128.4	-0.00487	-0.00092	-0.00695	-0.00933	-0.00754
128.6	-0.00496	-0.00111	-0.00715	-0.00936	-0.00771
128.8	-0.00552	-0.00181	-0.0079	-0.00987	-0.008
129	-0.00538	-0.00195	-0.00777	-0.00976	-0.00775
129.2	-0.00542	-0.00179	-0.00791	-0.00964	-0.0079
129.4	-0.00541	-0.00171	-0.00744	-0.00988	-0.00815
129.6	-0.0054	-0.00102	-0.00774	-0.00968	-0.00791
129.8	-0.00593	-0.00095	-0.00735	-0.00951	-0.00781
130	-0.00611	-0.00118	-0.0073	-0.0091	-0.00768
130.2	-0.00644	-0.00165	-0.00805	-0.00941	-0.0079
130.4	-0.00606	-0.00128	-0.0084	-0.00911	-0.00729
130.6	-0.0063	-0.00093	-0.00856	-0.00935	-0.00735
130.8	-0.0063	-0.00091	-0.00804	-0.00908	-0.00758
131	-0.00633	-0.00083	-0.00802	-0.00973	-0.00784
131.2	-0.00645	-0.00064	-0.00775	-0.0101	-0.00791
131.4	-0.00681	-0.00104	-0.00808	-0.0098	-0.00817
131.6	-0.00667	-0.00094	-0.00825	-0.00942	-0.00832
131.8	-0.00627	-0.00088	-0.00814	-0.00923	-0.00847
132	-0.00649	-0.00126	-0.00856	-0.00923	-0.00861
132.2	-0.00608	-0.00079	-0.00771	-0.00937	-0.00824
132.4	-0.006	-0.00108	-0.00795	-0.00947	-0.00847
132.6	-0.00598	-0.00132	-0.00845	-0.00967	-0.00852
132.8	-0.00539	-0.00093	-0.00816	-0.00983	-0.00835
133	-0.00463	-0.00056	-0.00766	-0.00973	-0.00857
133.2	-0.00422	-0.00055	-0.00757	-0.0092	-0.00863
133.4	-0.00337	-9e-05	-0.00683	-0.00876	-0.00814
133.6	-0.00293	0.000424	-0.00694	-0.00837	-0.00795
133.8	-0.00277	0.000184	-0.00681	-0.00816	-0.00754
134	-0.00254	0.000297	-0.00719	-0.00819	-0.00755
134.2	-0.0026	0.000391	-0.00704	-0.00858	-0.00724
134.4	-0.00289	0.00048	-0.0073	-0.00877	-0.00731
134.6	-0.00306	0.000271	-0.00694	-0.00919	-0.00734
134.8	-0.00331	4.25e-05	-0.00678	-0.00923	-0.00718
135	-0.00344	2.4e-05	-0.00711	-0.00956	-0.007
135.2	-0.00372	-0.00011	-0.00704	-0.00977	-0.00689
135.4	-0.00422	-0.00013	-0.00789	-0.00943	-0.00727
135.6	-0.00445	-0.00044	-0.00861	-0.00989	-0.00764
135.8	-0.00513	-0.00058	-0.00905	-0.01057	-0.00761
136	-0.0061	-0.00099	-0.00948	-0.01139	-0.00771
136.2	-0.00661	-0.00125	-0.00938	-0.01156	-0.0075
136.4	-0.00702	-0.00152	-0.00979	-0.01223	-0.0074
[truncated: 2,317 more rows]

[truncated: 1 more sheets: IgEtrap-C1q]
