# Supplementary material for: Combined IgE neutralization and Bifidobacterium longum supplementation reduces the allergic response in models of food allergy
Source: Nat Commun. 2022 Sep 27;13:5669. doi: 10.1038/s41467-022-33176-1 (PMC9515155; doi:10.1038/s41467-022-33176-1)
Supplement: Supplementary file 6 — Supplementary Data 3 [file 41467_2022_33176_MOESM6_ESM.xlsx]

## Sheet: IgE-Omalizumab
Omalizumab	(3.13 uM)	(6.3 uM)	(12.5 uM)	(25 uM)	(50 uM)	(0 uM)
-243	-0.36	-1.44	-1.09	0.64	-0.59	0
-242.1	1.46	-1.2	-2.14	-1.26	-1.33	0
-241.2	-1.31	-0.8	-0.63	-0.22	-1.74	0
-240.3	2.11	1.14	1.04	1.58	0.15	0
-239.4	1.09	0.14	1	0.69	-0.82	0
-238.5	1.72	2.07	0.61	3.53	1.78	0
-237.6	0.51	-0.71	-0.76	0.77	1.54	0
-236.7	-0.24	-2.05	-1.76	-0.12	0.64	0
-235.8	0.87	0.15	-0.74	0.47	0.19	0
-234.9	2.2	1.08	-0.85	2.48	0.16	0
-234	-1.34	-1.87	-1.76	-0.18	-0.82	0
-233.1	1.91	1.46	0	2.96	1.44	0
-232.2	0.43	-1.61	-1.03	0.8	-0.55	0
-231.3	-0.35	-0.86	0.04	1.14	-0.4	0
-230.4	-1.18	-1.64	-0.57	1.54	-1.07	0
-229.5	0.31	0.59	-0.02	2.5	-0.64	0
-228.6	1.75	1.55	1.25	0.56	-0.75	0
-227.7	1.67	1.66	1.62	0.85	1.1	0
-226.8	0.05	-1.31	1.03	0.33	0.45	0
-225.9	-0.1	-0.76	-1.69	-0.08	-0.77	0
-225	1.86	-1.67	-0.85	1.65	-0.06	0
-224.1	0.66	-0.31	-2.19	-0.63	-0.56	0
-223.2	-0.32	-3.39	-0.85	-0.66	0.33	0
-222.3	0.46	-0.68	-0.96	2.83	0.15	0
-221.4	0.44	0.43	-0.92	1.39	-0.39	0
-220.5	0.14	-2.83	-1.18	0.28	-0.94	0
-219.6	-1.1	-0.96	0.34	1.73	-0.15	0
-218.7	1.86	-0.2	-0.04	0.68	0.72	0
-217.8	0.04	0.42	-0.58	2.12	-0.16	0
-216.9	-0.21	-0.61	-2.69	-0.83	-0.75	0
-216	-0.04	-1.67	-0.95	1.37	1.02	0
-215.1	1.14	-0.41	0.72	2.08	1.88	0
-214.2	3.58	2.04	1.57	3.88	-0.29	0
-213.3	-1.41	-2.91	-1.52	0.56	0.11	0
-212.4	-2.55	0.15	-0.68	1.35	0.84	0
-211.5	0.02	-1.05	-1.4	0.92	0.44	0
-210.6	1.7	1.49	0.05	1.95	1.4	0
-209.7	2.08	-1.19	-0.54	0.2	-0.49	0
-208.8	-2.17	-1.59	-3.54	-1.45	-1.83	0
-207.9	0.61	-0.93	0.83	0.03	-1.02	0
-207	1.46	-0.9	-0.1	1.02	0.08	0
-206.1	0.73	-0.88	-1.51	-0.37	-2.33	0
-205.2	0.5	0.58	-1.05	0.39	0.1	0
-204.3	0.79	-0.27	0.48	4.08	1.29	0
-203.4	0.81	-1.02	-0.14	0.69	-1.71	0
-202.5	1.37	-1.25	-0.06	0.65	0.9	0
-201.6	3.03	0.95	0.17	3.22	1.48	0
-200.7	1.36	0.32	-0.84	0.76	-0.57	0
-199.8	-1.07	-2.09	-0.57	1.48	0.62	0
-198.9	1.24	1.09	-0.36	1.19	2.19	0
-198	-0.05	-2.13	-0.96	-1.62	-1.64	0
-197.1	-1.47	-0.45	-1.36	-0.35	-3.02	0
-196.2	1.77	-0.09	-0.87	0.63	0.99	0
-195.3	-0.41	0.21	-1.92	0.79	-1.15	0
-194.4	1.19	3.15	-0.43	-0.23	-1.27	0
-193.5	-0.36	2.5	-1.33	1.42	0.09	0
-192.6	1.33	-0.79	1.27	0.77	1	0
-191.7	-0.51	-1.25	-0.98	1.65	-2.26	0
-190.8	-0.78	-1.77	-2.21	-1.65	-0.74	0
-189.9	1.25	1.26	-0.02	0.95	-0.59	0
-189	0.45	-0.21	-0.08	1.26	-1.39	0
-188.1	-1.35	0.25	-2.23	0.13	0.81	0
-187.2	2.34	1.81	-0.29	0.54	-1.57	0
-186.3	-0.06	0.16	-0.93	1.19	0.4	0
-185.4	1.51	1.77	-1.35	0.97	0.69	0
-184.5	-0.7	-1.8	-3.47	0	-1.36	0
-183.6	1.22	-2.6	-0.36	2.92	1.65	0
-182.7	2.07	-0.83	-0.76	1.18	-0.78	0
-181.8	-1.04	-0.72	-0.46	0.46	-0.96	0
-180.9	-0.87	0.01	0.49	1.76	-0.28	0
-180	2.65	-0.37	-0.53	2.27	-0.6	0
-179.1	-0.2	-0.12	0.41	1.63	-0.47	0
-178.2	1.51	0.52	-0.7	2.32	-0.18	0
-177.3	-1.28	-0.91	-1.77	0.98	-0.56	0
-176.4	-1.26	1.46	-0.75	1.12	-0.53	0
-175.5	0.85	0.15	-0.21	-1.39	-0.1	0
-174.6	1.56	0.65	0.98	2.16	-1.12	0
-173.7	0.07	0.88	-0.71	0.58	-0.7	0
-172.8	0.58	-0.34	-1.01	1.11	-1.68	0
-171.9	1.19	-0.39	-1.06	1.73	0.44	0
-171	0.25	-1.02	-0.15	0.06	0.16	0
-170.1	0.69	0.25	-0.45	0.99	-0.95	0
-169.2	-0.81	-0.52	-2.1	-0.1	-0.09	0
-168.3	2.68	0.53	-2.35	1.79	0.12	0
-167.4	1.53	-0.19	-0.31	1.42	0.28	0
-166.5	-0.14	-1.74	-0.7	1.68	-1.1	0
-165.6	0.05	0.55	-0.56	2.77	-1.37	0
-164.7	1.13	-2.07	-2.15	-0.41	-0.72	0
-163.8	1.19	0.31	-1.03	1.95	-0.22	0
-162.9	1.89	0.71	0.35	0.17	0.81	0
-162	0.4	0.47	0.28	0.53	-0.31	0
-161.1	2.14	-0.13	-0.4	-0.57	-1.92	0
-160.2	-0.72	-0.41	-1.92	0.43	-1.3	0
-159.3	1.34	-1.25	-0.59	1.96	-0.82	0
-158.4	0.52	-0.46	-0.61	0.66	0.11	0
-157.5	-1.16	0.54	-0.67	1.23	-1.42	0
-156.6	-0.6	-2.11	-1.44	-0.99	-1.61	0
-155.7	-0.14	-0.24	0.11	0.79	1.51	0
-154.8	-1.17	1.37	-1.08	0.8	-1.73	0
-153.9	0.1	0.61	-0.11	2.29	-0.52	0
-153	1.6	0.57	-1.42	0.29	0.04	0
-152.1	0.95	-0.39	1.1	3.19	-0.74	0
-151.2	-1.47	-2.62	-2.92	-2.18	-0.67	0
-150.3	0.75	-1.05	-1.57	-0.6	-1.19	0
-149.4	-0.42	-1.89	-3.09	0.63	-0.52	0
-148.5	-1.47	-1.11	-1.37	0.42	-2.41	0
-147.6	-0.5	0.71	-3.4	0.51	-2.24	0
-146.7	1.77	1.41	0.7	1.39	1.05	0
-145.8	0.85	-1.55	-0.1	0.01	-0.33	0
-144.9	1.75	1.34	1.06	2.12	1.3	0
-144	1.05	-0.18	0.84	0.58	-0.98	0
-143.1	2.46	1.32	1.31	2.74	-1.23	0
-142.2	1.21	-0.02	-0.85	-0.02	1.13	0
-141.3	2.23	0.2	-0.72	0.72	-0.97	0
-140.4	0.52	-0.15	-3.27	1.61	-1.23	0
-139.5	0.7	-0.99	0.78	0.74	-0.55	0
-138.6	-0.29	-1.26	-0.55	-0.06	-0.62	0
-137.7	0.64	-0.68	-2.29	3.05	-0.54	0
-136.8	-0.77	-1.09	-1.81	-0.08	-0.97	0
-135.9	-0.9	0.29	-0.01	2.2	0.12	0
-135	0.29	-0.47	0.34	-0.12	-1.02	0
-134.1	2.51	-0.33	1.48	0.87	0.06	0
-133.2	-0.2	-0.86	-1.5	2.06	0.34	0
-132.3	1.72	3.32	0.75	1.37	1.15	0
-131.4	1.97	0.86	-0.65	1.37	1.19	0
-130.5	1.16	0.64	0.81	1.61	1.75	0
-129.6	0.57	-1.66	-0.79	1.46	1.13	0
-128.7	-0.98	2.1	1.39	0.77	0.64	0
-127.8	1.54	1.29	0.69	-0.71	-1.3	0
-126.9	-0.69	-1.78	-1.74	-0.08	-0.49	0
-126	0.58	1.3	0.03	1.63	-0.58	0
-125.1	-0.26	-0.45	-2.94	-0.26	-2.43	0
-124.2	1.82	0.97	0.84	1.27	1.89	0
-123.3	0.43	-0.07	-1.92	1.09	-0.75	0
-122.4	-0.38	0.62	1.48	1.52	1.21	0
-121.5	2.45	0.56	1.11	-0.08	1.05	0
-120.6	0.52	1.38	0.81	0.38	-1.71	0
-119.7	1.29	0.36	1.67	2.74	1.24	0
-118.8	0.77	-1.99	-0.44	1.17	-0.61	0
-117.9	-0.87	1.5	-0.71	-0.37	-0.14	0
-117	-1.01	-0.55	-0.65	-0.56	0.66	0
-116.1	-1.03	-0.8	0.38	1.14	0.34	0
-115.2	0.41	-2.02	-2.97	0.13	-1.27	0
-114.3	-0.33	-1.08	0	1.56	-0.02	0
-113.4	-1.23	-2.31	-1.25	-1.65	-0.75	0
-112.5	0.12	0.09	0.52	-0.49	-0.2	0
-111.6	2.5	2.22	0.33	2.12	-0.04	0
-110.7	2.05	0.86	0.01	1.81	0.49	0
-109.8	2.36	-0.75	-0.27	1.4	0.41	0
-108.9	0.91	0.08	1.77	0.61	-2.02	0
-108	1.56	-2.08	0.33	-0.51	0.81	0
-107.1	1.56	-0.6	1.86	0.5	-0.32	0
-106.2	2.13	-0.61	-1.33	0.01	-1.03	0
-105.3	-1.34	-0.35	-2.87	-1.14	-1.37	0
-104.4	1.67	0.88	0.01	0.91	1.6	0
-103.5	2.81	-0.67	-0.64	1.06	-0.54	0
-102.6	1.1	-0.97	1.82	1.38	-0.6	0
-101.7	-0.34	-1.17	-1.6	0	-0.49	0
-100.8	1.44	-0.4	-0.39	1.79	-1.4	0
-99.9	-0.25	0.64	-0.45	0.85	-0.78	0
-99	-1.16	-1.49	-2.56	-2.78	-3.6	0
-98.1	0.27	-1.05	0.01	-0.7	-1.61	0
-97.2	0.25	-2	-2.92	0.13	-1.79	0
-96.3	1.58	2.1	-0.56	-0.48	-0.86	0
-95.4	0.32	3.65	1.09	2.81	1.27	0
-94.5	-0.46	-0.77	-1.61	-0.53	0.35	0
-93.6	1.01	1.65	-1.61	0.72	0.07	0
-92.7	0.11	-0.98	-0.91	0.95	-1.71	0
-91.8	-0.68	1.18	0.77	2.57	1.03	0
-90.9	0.97	0.81	-1.44	-1.01	-1.76	0
-90	2.97	2.92	-0.66	3.87	0.95	0
-89.1	-0.9	0.27	1.29	-0.4	0.43	0
-88.2	1.48	-0.13	1.34	3.16	2.7	0
-87.3	2.51	-2.71	-1.1	0.07	1.05	0
-86.4	-0.56	-1.92	-3.61	-1.68	-2.07	0
-85.5	0.16	-1.05	-1.94	-1.05	-1.95	0
-84.6	0.74	1.72	-0.19	1.64	-0.16	0
-83.7	3.28	1.59	0.8	2.52	1.43	0
-82.8	2.13	0.91	1.95	1.71	1.07	0
-81.9	0.75	0.7	-0.57	1.4	-1.33	0
-81	-0.79	-0.93	-0.88	-0.36	-1.07	0
-80.1	0.43	-1.24	1.21	-1.09	-0.9	0
-79.2	2.47	1.38	0.25	1.17	1.27	0
-78.3	1.34	-0.19	-2.14	0.55	0.69	0
-77.4	3.3	-1.02	0.56	1.6	-0.08	0
-76.5	-0.6	-0.95	-1.23	-1.99	-3.43	0
-75.6	2.15	-1.69	-0.56	0.86	2.2	0
-74.7	-0.4	-1.74	-1.94	0.43	-1.29	0
-73.8	-0.24	0.08	-0.24	-0.12	-1.89	0
-72.9	1.21	1.38	-2.07	0.33	0.8	0
-72	3.85	1.19	-0.4	0.89	1.53	0
-71.1	0.2	-0.63	0.58	1.36	0.77	0
-70.2	1.68	0.89	1.68	0.61	1.07	0
-69.3	0.4	0.58	-2.36	0.39	-0.72	0
-68.4	0	0.45	-1.09	-0.01	-1.4	0
-67.5	2.21	-2.45	-1.32	-0.99	-0.74	0
-66.6	-2.29	0.06	0.32	0.62	-2.54	0
-65.7	1.37	-1.38	-0.23	-0.24	-1.31	0
-64.8	-1.77	-1.4	-2.95	-1.26	-1.89	0
-63.9	-0.46	-0.63	-2.54	-0.92	-1.8	0
-63	0.49	-0.35	-0.54	2.21	-0.49	0
-62.1	1.25	-0.6	-1.86	0.75	-0.51	0
-61.2	-0.53	0.03	-0.49	1.31	-2.05	0
-60.3	1.59	0.27	-1.01	2.18	-0.13	0
-59.4	1.44	2.78	0.53	4.45	2.61	0
-58.5	0.2	-1.45	-0.01	0.43	-2.27	0
-57.6	0.18	-0.99	-1.24	1.16	-0.53	0
-56.7	1.25	1.22	-0.57	-0.27	-0.93	0
-55.8	-1.54	-2.97	-1.57	-0.06	-0.2	0
-54.9	1.42	-1.11	-0.82	0.14	-0.94	0
-54	-0.45	-1.08	-1.68	-1.3	-1.79	0
-53.1	-0.88	0.54	0.42	0.67	2.17	0
-52.2	1.23	2.05	1.47	2.5	0.73	0
-51.3	-0.64	0.59	-0.02	-0.98	1.2	0
-50.4	-0.35	-2.05	-1.08	1.18	-0.98	0
-49.5	-1.26	-1.48	-1.38	-2.84	-2.97	0
-48.6	1.68	-0.01	-0.48	2.64	0.66	0
-47.7	1.4	1.49	0.05	1.45	-0.63	0
-46.8	-0.21	-1.51	1.14	1.96	0.8	0
-45.9	-0.16	-1.07	-0.23	1.8	-0.26	0
-45	1.6	-0.09	0.11	1.01	0.05	0
-44.1	0.84	-0.81	-1.07	-0.17	-0.31	0
-43.2	1.52	-0.59	2.57	0.11	-0.62	0
-42.3	-0.02	0.18	-1.46	0.95	-1.09	0
-41.4	1.66	-0.53	-2.27	0.5	-0.19	0
-40.5	2.96	0.8	0.52	1.92	-0.33	0
-39.6	-0.23	0.18	-0.81	-0.44	0.46	0
-38.7	-0.04	-3.15	-2.98	-1.38	-1.58	0
-37.8	1.31	-2.26	1.14	0.96	0.33	0
-36.9	-1.29	-2.94	-1.53	0.29	-1.56	0
-36	1.63	-0.66	-0.83	0.34	-1.26	0
-35.1	0.51	-0.44	-1.77	1.77	-0.28	0
-34.2	0.83	-2.19	0.49	0.55	-0.1	0
-33.3	3.05	0.83	1.42	2.44	0.65	0
-32.4	0.5	-2.29	-2.73	-1.17	-1.38	0
-31.5	0.14	-2.01	-1.62	1.33	-1.57	0
-30.6	1.35	0.96	1.21	1.03	2.82	0
-29.7	1.68	0.98	0.32	-0.43	0.18	0
-28.8	1.83	0.57	0.51	1.09	2.43	0
-27.9	0.24	-1.97	0.53	0.85	-0.62	0
-27	-0.9	-0.78	-1.97	1.19	-2.02	0
-26.1	0.9	0.1	-0.37	0.56	0.63	0
-25.2	0.84	0.2	0.3	1.37	1.5	0
-24.3	2.61	0.86	-1.76	1.09	-0.98	0
-23.4	3.22	0.32	-1.07	2.48	-0.09	0
-22.5	1.49	-0.5	-1.37	0.34	-2.32	0
-21.6	-0.94	-1.94	-1.96	-1.44	-2.02	0
-20.7	-1.39	-2	-2.85	-0.61	-3.13	0
-19.8	0.44	0.3	0.69	1.1	1.55	0
-18.9	-0.16	-0.08	0.13	1.13	-0.18	0
-18	-0.84	-1.4	-1.98	0.42	-0.11	0
-17.1	0.9	-0.49	1.14	0.03	-0.48	0
-16.2	2.74	0.26	0.01	1.13	2.09	0
-15.3	-1.09	-0.08	-1.56	0.3	0.34	0
-14.4	2.25	1.31	0.92	-1.27	1.17	0
-13.5	0.88	-1.01	-0.76	-0.54	-2.12	0
-12.6	-1.47	-2.51	-1.71	-1.47	-2.14	0
-11.7	-2.05	-1.61	-2.97	0.38	-1.02	0
-10.8	2.71	0.32	2.01	0.12	0.27	0
-9.9	0.8	0.97	1.63	-0.17	0.47	0
-9	2.54	2.28	0.23	0.13	0.59	0
-8.1	0.6	-0.37	-0.55	0.02	-0.8	0
-7.2	0.14	-0.97	1.45	0.74	-0.93	0
-6.3	1.27	0.31	-0.21	0.77	-0.52	0
-5.4	0.06	-1.11	-3.01	-0.96	-1.38	0
-4.5	-1.18	-1.41	0.84	-0.1	0.78	0
-3.6	-1.29	-0.42	0.11	-2.04	-0.37	0
-2.7	-2.16	-1.89	-1.44	-1.43	-2.35	0
-1.8	1.71	-0.4	-0.99	0.3	-0.53	0
-0.9	1.82	0.41	0.24	1.72	0.77	0
0	2.43	3.17	3.02	1.95	0.53	0
0.9	5.51	16.44	6.54	4.24	1.07	0
1.8	23.7	25.69	11.04	5.49	1.43	0
2.7	46.57	36.94	16.9	9.54	4.39	0
3.6	64.39	50.64	23.04	11.69	6.43	0
4.5	79.06	57.03	25.58	12.58	5.26	0
5.4	92.9	64.69	30.51	14.18	5.55	0
6.3	110.03	76.58	36.92	18.2	9.14	0
7.2	124.21	85.35	41.83	22.75	12.47	0
8.1	135.19	93.52	46.97	24.26	11.35	0
9	149.51	103.68	52.37	28.9	12.74	0
9.9	158.85	106.52	55.14	28.8	14.89	0
10.8	165.57	113.52	58.97	30.93	16.45	0
11.7	178.12	120.31	62.47	32.16	15.04	0
12.6	185.37	128.12	65.78	35.41	18.21	0
13.5	195.54	132.85	69.82	39.64	19.37	0
14.4	202.33	140.83	77.25	40	21.43	0
15.3	210.37	144.23	79.03	41.22	20.55	0
16.2	216.39	148.16	83.09	45.2	22.32	0
17.1	221.68	154.2	85.86	46.17	22.44	0
18	226.43	159.72	90.28	49.3	25.34	0
18.9	230.34	165.7	93.45	52.24	25.82	0
19.8	236.86	168.78	94.45	53.59	26.61	0
20.7	242.09	170.84	97.17	54.19	27.23	0
21.6	244.7	175.62	100.29	55.48	27.84	0
22.5	250.18	180.36	103.51	57.04	29.16	0
23.4	252.6	182.37	106.14	57.47	28.24	0
24.3	259.57	186.3	107.07	61.81	31.24	0
25.2	263.39	190.22	112.72	63.9	32.61	0
26.1	267.64	195.07	115.93	66.62	34.8	0
27	268.76	198.85	118.08	66.82	35.11	0
27.9	270.84	197.6	118.2	66.68	32.79	0
28.8	274.93	202.64	121.54	69.42	36.13	0
29.7	277.63	206.13	125.22	70.34	38.48	0
30.6	277.92	208.63	125.15	72.25	36.55	0
31.5	281.08	212.19	128.24	74.94	39.93	0
32.4	285.4	213.67	130.74	75.37	40.17	0
33.3	288.56	215.27	130.52	76.87	41.53	0
34.2	288.97	218.36	133.46	77.21	39.35	0
35.1	293.59	222.79	135.9	80.54	42.85	0
36	294.18	223.01	138.37	81.45	42.3	0
36.9	296.5	224.83	141.92	82.44	45.01	0
37.8	301.1	228.31	143.21	87.67	45.36	0
38.7	299.76	231.08	144.02	85.47	45.52	0
39.6	301.43	231.01	144	87.11	46.97	0
40.5	300.69	235.14	146.92	85.65	46.54	0
41.4	305.06	234.81	148.57	88.73	47.99	0
42.3	306.81	235.96	150.04	90.19	49.34	0
43.2	308.66	239.13	153.83	94.07	49.82	0
44.1	309.44	239.49	155.05	92.6	49.79	0
45	311.78	242.04	155.42	94.88	52.41	0
45.9	311.06	246.17	156.94	96.32	52.47	0
46.8	313.23	246.48	157.63	99.3	52.41	0
47.7	313.27	247.03	158.33	97.33	51.61	0
48.6	315.97	250.38	161.39	98.96	55.81	0
49.5	317.32	249.54	162.26	100.14	55.48	0
50.4	318.4	250.38	163.98	100.33	56.57	0
51.3	320.08	252.36	167.05	103.32	55.08	0
52.2	320.74	253.26	165.51	103.3	56.42	0
53.1	321.38	255.73	167.67	105.07	57.26	0
54	324.81	258.81	169.62	105.52	56.78	0
54.9	323.27	257.02	168.98	105.39	60.72	0
55.8	323.21	257.51	171.49	105.75	58.73	0
56.7	325.15	259.38	173.16	108.48	60.28	0
57.6	327.68	261.6	172.82	109.34	60.45	0
58.5	326.12	261.76	174.2	108.86	60.55	0
59.4	326.93	260.48	176.93	111.14	61.74	0
60.3	331.11	265.91	177.57	114.35	63.14	0
61.2	328.97	263.16	176.34	110.95	63.57	0
62.1	331.68	267.1	179.76	115.18	63.18	0
63	329.17	265.29	177.86	115.65	64.01	0
63.9	332.76	268.17	182.29	116.37	65.37	0
64.8	333.05	269.1	180.71	117.4	67.16	0
65.7	335.36	269.75	182.72	117.37	66.43	0
66.6	333.59	269.85	183.82	117.95	66.77	0
67.5	337.21	273.18	187.68	120.04	67.5	0
68.4	336.47	270.95	186.44	119.04	68.21	0
69.3	336.61	274.49	186.52	120.65	68.67	0
70.2	338.4	273.51	189.24	122.59	70.17	0
71.1	338.88	275.72	189.85	125.23	72.27	0
72	338.31	274.13	188.63	120.41	70.68	0
72.9	338.79	277.17	190.77	123.39	72.81	0
73.8	338.92	275.12	189.18	124.11	72.54	0
74.7	342.12	277.17	192.34	125.37	72.95	0
75.6	340.7	278.22	191.27	126	72.47	0
76.5	342.08	279.53	194.91	128.06	75.83	0
77.4	342.43	280.42	195.22	128.18	75.31	0
78.3	342.95	279.21	195.64	126.99	72.95	0
79.2	344.53	282.44	196.88	130.73	76.62	0
80.1	342.93	283.09	197.9	130.72	74.89	0
81	347.05	284.67	199.93	132.5	78.36	0
81.9	344.75	282.4	197.33	131.65	76.55	0
82.8	347.46	287.37	201.41	135.28	82.17	0
83.7	346.53	282.75	198.86	133.03	79.95	0
84.6	348.29	286.01	202.25	133.69	78.56	0
85.5	347.56	285.88	202.05	133.36	80.01	0
86.4	345.57	286.9	201.16	134.18	78.91	0
87.3	345.76	286.71	202.31	134.05	80.01	0
88.2	346.66	286.35	202.16	136.61	79.05	0
89.1	348.54	287.91	204.1	137.97	79.3	0
90	348.37	288.17	204	138.75	80.88	0
90.9	349.95	290.56	205.86	138.63	82.59	0
91.8	351.76	290.62	207	139.74	81.91	0
92.7	351.57	289.09	207.16	137.59	82.57	0
93.6	349.5	290.26	205.81	139.41	83.25	0
94.5	351.29	291.63	209.12	141.59	85.15	0
95.4	349.6	289.05	207.25	139.61	81.63	0
96.3	350.56	290.88	209.44	140.64	84.77	0
97.2	349.71	290.01	207.06	140.52	83.62	0
98.1	352.96	294.4	209.38	143.34	87.84	0
99	352.81	291.67	209.39	142.72	85.56	0
99.9	352.96	293.83	209.7	144.76	87.22	0
100.8	354.12	296.08	211.27	143.82	89.12	0
101.7	353.41	294.45	211.23	142.82	86.68	0
102.6	355.3	295.96	212.92	146.94	87.94	0
103.5	353.52	294.84	211.8	145.29	87.4	0
104.4	355.31	296.11	212.1	145.5	90.17	0
105.3	352.62	295.89	211.54	146.91	88.84	0
106.2	356.01	298.57	215.19	149.11	90.05	0
107.1	355.46	298.54	214.26	147.18	87.66	0
108	354.28	296.3	212.69	147.21	90.36	0
108.9	357.61	299.66	217.59	149.31	91.91	0
109.8	355.73	297.52	215.44	149.65	92.12	0
110.7	358.14	297.89	214.14	147.2	91.11	0
111.6	356.09	299.09	216.11	150.39	92.01	0
112.5	359.92	298.84	218.65	150.24	90.87	0
113.4	357.44	298.58	215.18	149.45	91	0
114.3	359.01	297.95	218.32	151.76	94.09	0
115.2	357.97	300.25	217.22	151.9	93.39	0
116.1	362.66	301.08	221.53	154.11	95.61	0
117	358.93	301.38	220.46	155.28	97.15	0
117.9	356.98	299.5	215.7	151.6	91.55	0
118.8	357.1	300.65	217.7	151.07	91.9	0
119.7	360.31	302.71	221.51	154.87	95.54	0
120.6	357.94	302.88	222.28	154.36	96.31	0
121.5	358.95	301.99	217.84	154	97.56	0
122.4	360.44	301.66	223.16	157.73	98.03	0
123.3	359.76	303.59	223.32	155.65	96.36	0
124.2	359.24	299.09	219.85	156.06	96.49	0
125.1	358.37	304.14	220.46	154.27	96.86	0
126	360.78	302.21	219.81	156.51	98.02	0
126.9	361.38	303.35	220.94	157.68	98.75	0
127.8	360.71	302.72	222.83	156.75	100.58	0
128.7	360.74	304.04	221.16	158.56	97.66	0
129.6	361.47	302.74	225.22	159.86	99.52	0
130.5	360.06	302.6	221.75	159.78	98.27	0
131.4	363.53	307.05	225.58	160.72	100.35	0
132.3	362.65	305.33	225.51	160.37	100.78	0
133.2	361.44	305.01	227.45	161.05	100.54	0
134.1	360.37	304.45	226.42	159.93	99.79	0
135	361.39	304.85	224.51	159.05	100.26	0
135.9	363.32	304.63	224.95	160.24	99.42	0
136.8	361.29	306.29	226.22	161.93	103.35	0
137.7	363.06	306.2	226.24	160.29	100.38	0
138.6	363.93	305.57	226.1	162.71	100.04	0
139.5	363.33	307.24	225.07	160.56	101.79	0
140.4	363.96	307.29	227.36	163.7	101.6	0
141.3	364.87	309.08	229.75	163.43	104.62	0
142.2	362.57	306.89	227.1	162.09	101.01	0
143.1	364.69	307.39	228.12	164.04	101.95	0
144	361.92	306.67	225.99	162.49	103.01	0
144.9	365.84	309.38	231.98	166.52	104.65	0
145.8	361.48	307.01	226.33	164.57	102.13	0
146.7	365.49	307.9	229.63	166.54	105.9	0
147.6	366.31	310.65	231.19	165.95	106.54	0
148.5	366.3	309.57	229.21	165.25	104.17	0
149.4	363.24	308.15	227.68	164.85	105.21	0
150.3	365.64	308.96	229.65	165.43	106.07	0
151.2	366.17	307.96	228.77	166.37	106.84	0
152.1	365.74	308.7	230.23	166.25	104.98	0
153	367.55	309.31	232.9	167.88	107.54	0
153.9	366.91	310.56	231.91	166.07	107.28	0
154.8	365.74	310.43	232.38	167.27	108.08	0
155.7	366.02	311.32	229.06	166.43	106.55	0
156.6	366.16	312.24	231.35	165.42	107.11	0
157.5	367.81	312.26	232.2	170.02	109.1	0
158.4	365.61	310.32	231.46	165.43	107.57	0
159.3	368.09	311.38	231.26	168.71	108.6	0
160.2	366.54	314.8	234.79	167.79	109.02	0
161.1	366.92	311.37	233.47	168.48	107.42	0
162	368.14	314.93	233.14	170.14	109.91	0
162.9	368.19	312.45	234.75	169.32	108.41	0
163.8	367.55	313.85	234.77	171.16	110.28	0
164.7	370.57	313.26	234.5	168.39	111.29	0
165.6	370.93	315.12	234.14	170.06	110.84	0
166.5	367.89	312.74	233.68	170.53	109.66	0
167.4	368.79	313.53	236.13	171.66	110.9	0
168.3	369.87	314.92	234.68	170.92	110.82	0
169.2	366.62	312.1	233.12	169.65	109.78	0
170.1	365.83	315.05	233.62	170.69	110.92	0
171	371.25	316.75	235.84	173.96	113.17	0
171.9	368.03	313.28	235.14	171.23	113.19	0
172.8	368.81	313.35	236.8	174.17	113.23	0
173.7	367.83	314.43	233.39	173.15	111.25	0
174.6	367.49	314.89	234.97	171.42	112.29	0
175.5	368.69	314.09	235.62	172.49	110.53	0
176.4	370.76	316.95	239.03	176.43	115.18	0
177.3	370.75	315.84	237.78	174.55	113.5	0
178.2	370.28	315.9	236.33	171.73	113.72	0
179.1	366.57	316.16	235.52	173.31	113.12	0
180	368.95	315.8	235.42	174.23	113.93	0
180.9	368.09	315.48	235.86	172.1	112.43	0
181.8	367.94	314.99	233.32	174.24	112.21	0
182.7	369.42	312.11	236.98	173.17	111.68	0
183.6	368.7	316.91	236.81	174.8	114.67	0
184.5	368.16	314.07	237.82	170.8	111.8	0
185.4	369.94	315.13	236.37	173.38	112.52	0
186.3	371.05	317.09	238.27	175.24	115.86	0
187.2	369.25	314.15	236.75	174.65	115.45	0
188.1	370.21	316.11	239.21	176.86	115.68	0
189	371.94	317.36	239.68	175.36	115.38	0
189.9	368.54	317.65	238.71	176.04	115.71	0
190.8	372.19	316.52	239.78	177.93	116.78	0
191.7	371.26	317.31	238.86	176.13	116.92	0
192.6	371.62	317.6	240.73	177.18	119.75	0
193.5	371.55	317.38	237.45	175.26	114.24	0
194.4	371.98	317.14	241.53	175.72	116.39	0
195.3	370.32	315.41	237.92	177.46	115.5	0
196.2	369.93	316.74	238.53	177.47	118.01	0
197.1	371.5	315.19	239.34	175.32	115.75	0
198	370.94	316.14	239.56	177.81	116.53	0
198.9	372.3	318.44	240.84	179.12	118.21	0
199.8	372.58	319.2	241.05	177.49	119.02	0
200.7	373.92	319.32	240.65	179.2	118.26	0
201.6	371.49	319.35	244.02	179.03	118.32	0
202.5	372.91	319.05	239.97	176.72	118.24	0
203.4	374.41	319.23	243.65	181.51	120.13	0
204.3	371.47	320.11	242.32	179.29	118.82	0
205.2	373.07	318.08	241.87	178.92	118.78	0
206.1	373.36	319.55	239.54	177.86	118.21	0
207	371.27	319.31	241.4	177.52	118.42	0
207.9	373.26	320.73	242.52	180.21	120.27	0
208.8	372.14	320.09	241.45	180.72	119.74	0
209.7	370.77	317.64	240.8	179.38	118.7	0
210.6	374.6	320.9	242.15	180	120.66	0
211.5	374.34	320.64	243.38	181.57	119.96	0
212.4	373.26	319.36	240.58	180.39	119.6	0
213.3	372.65	320.27	242.06	180.37	120.11	0
214.2	375.09	321.21	242.75	182.47	120.91	0
215.1	372.33	319.95	241.68	179.21	120.41	0
216	375.55	321.59	244.09	180.95	121.59	0
216.9	374.38	321.27	244.07	181.48	122.69	0
217.8	374.82	319.02	243.59	182.47	121.59	0
218.7	372.74	319.81	241.4	178.82	119.66	0
219.6	372.54	321.43	243.74	182.17	121.86	0
220.5	372.04	321.76	241.39	180.96	121.49	0
221.4	373.77	319.65	241.64	180.89	119.81	0
222.3	372.96	319.76	242.49	180.8	122.08	0
223.2	373.05	318.7	241.69	180.23	120.2	0
224.1	376.48	320.22	244.84	182.8	120.67	0
225	375.41	323.19	244.74	184.56	124.44	0
225.9	376.17	321.32	243.8	182.04	123.27	0
226.8	373.84	322.41	244.65	182.3	122.8	0
227.7	374.86	321.46	243.67	182.53	122.95	0
228.6	374.69	321.56	243.8	183.39	122.28	0
229.5	370.19	321.99	244.65	180.52	123.05	0
230.4	375.38	321.6	244.77	183.59	123.4	0
231.3	374.47	322.02	245.86	186.49	125.42	0
232.2	373.19	322.38	244.47	182.66	122.93	0
233.1	375.09	321.23	244.7	182.04	123.2	0
234	374.25	320.9	245.43	182.3	122.28	0
234.9	373.79	324.1	242.53	182.82	123.43	0
235.8	377.47	321.89	244.41	184.9	122.8	0
236.7	375.87	321.53	246.73	184.56	124.44	0
237.6	375.33	323.52	245.09	184.56	123.21	0
238.5	372.77	321.2	243.92	181.39	122.67	0
239.4	374.87	322.39	245.95	185.05	124.93	0
240.3	375.47	323.06	244.35	182.49	124.8	0
241.2	375.76	322.45	244.73	185.08	125.82	0
242.1	375.12	326.01	246.85	184.51	125.6	0
243	375.8	320.33	245.17	186.07	125.15	0
243.9	375.93	323.94	245.34	182.77	125.05	0
244.8	375.55	323.08	246.65	183.7	123.94	0
245.7	373.18	323.01	244.04	184.21	124.67	0
246.6	378.72	323.3	249.15	186.76	128.66	0
247.5	374.66	323.97	247.03	183.43	125.11	0
248.4	375.84	324.05	245.68	185.57	125.91	0
249.3	377.29	324.59	245.71	184.55	126.08	0
250.2	377.13	324.78	247.14	184.85	125.25	0
251.1	375.58	322.9	247.15	186.48	128.72	0
252	375.48	321.44	246.33	184.23	124.53	0
252.9	376.95	325.47	246.71	184.78	125.07	0
253.8	376.06	322.05	245.31	188.71	125.46	0
254.7	375.49	322.91	245.23	182.97	125.02	0
255.6	375.51	323.91	247.97	187.63	127.52	0
256.5	375.06	321.67	245.4	186.37	124.31	0
257.4	377.48	322.01	248.04	186.96	125.47	0
258.3	373.15	321.93	243.42	183.1	124.29	0
259.2	377.91	323.48	248.24	187.97	127.36	0
260.1	371.78	324.48	245.75	183.93	125.38	0
261	376.67	322.46	247.47	186.55	126.76	0
261.9	374.77	323.83	247.53	187.21	125.73	0
262.8	376.36	322.92	246.91	186.58	129.62	0
263.7	375.43	322.78	247.71	185.95	126.03	0
264.6	374.81	324.46	247.45	186.61	125.93	0
265.5	379.63	327.03	250.53	188.62	128.7	0
266.4	374.42	322.58	246.31	188.8	127.85	0
267.3	374.69	321.53	244.11	185.17	124.74	0
268.2	376.45	325.35	247.05	184.17	124.87	0
269.1	378.2	324	248.83	187.79	125.76	0
270	374.03	321.79	246.57	186.38	125.44	0
270.9	375.33	323.3	249.01	190.1	129.36	0
271.8	376.1	324.72	245.62	188.51	131.19	0
272.7	378.41	324.25	244.53	184.82	126.25	0
273.6	377.46	325.06	245.96	184	126.43	0
274.5	374.75	323.76	247.65	182.95	125.44	0
275.4	375.71	325.42	245.94	186.05	125.98	0
276.3	379.4	323.69	249.24	187.45	128.1	0
277.2	374.52	325.43	248.55	190.28	131.42	0
278.1	378.81	324.58	249.48	189.73	132.13	0
279	375.94	322.64	247.4	187.83	129.59	0
279.9	378.38	324.88	244.55	187.74	129.96	0
280.8	379.35	325.78	245.93	186.36	128.77	0
281.7	378.26	325.64	245.24	184.09	126.04	0
282.6	378.91	324.6	246.1	185.52	126.49	0
283.5	376.39	325.88	248.42	186.79	128.76	0
284.4	378.31	328.41	249.35	185.44	128.11	0
285.3	373.52	322.75	249.08	185.91	126.34	0
286.2	377.1	326.59	249.12	188.3	126.13	0
287.1	377.94	326.4	252.17	188.26	130.3	0
288	375.68	324.75	248.32	187.39	125.48	0
288.9	375.73	326.2	249.66	187.39	127.14	0
289.8	377.8	328.51	251.66	187.89	130.87	0
290.7	377.08	326.51	249.39	187.45	130.77	0
291.6	378.31	327.23	250.42	188.13	131.24	0
292.5	377.2	326	247.9	187.02	130.31	0
293.4	379.69	325.08	248.41	188.88	131.04	0
294.3	378.32	323.13	246.47	188.18	127.82	0
295.2	378.74	325.4	247.14	190.35	128.31	0
	376.77	324.48	249.53	190.27	128.59	0
	376.01	327.17	250.48	189.14	129.76	0
297.9	376.98	326.79	251.53	188.14	131.52	0
298.8	377.79	325.44	247.61	188.65	131.48	0
299.7	378.77	323.78	247.93	189.93	131.3	0
300.6	377.78	321.9	247.9	190.89	128.5	0
301.5	371.54	319.14	247.15	186.87	127.53	0
302.4	368.95	316.96	245.63	185.01	128.06	0
303.3	365.41	315.67	242.24	183.88	128.48	0
304.2	366.11	313.19	239.45	183.67	125.36	0
305.1	361.97	312.2	239.5	183.67	126.02	0
306	357.82	308.7	235.61	180.39	125.82	0
306.9	357.76	309.18	238.28	181.93	125.75	0
307.8	354	306.95	236.09	181.68	123.98	0
308.7	350.48	305.74	236.29	180.07	124.29	0
309.6	346.51	302.6	234.29	178.49	122.83	0
310.5	350.15	302.02	232.26	179.46	123.7	0
311.4	343.62	300.52	229.52	175.78	121.02	0
312.3	345.66	296.46	232.76	178.34	123.49	0
313.2	340.84	297.96	227.76	173.67	121.46	0
314.1	341.16	293.02	227.12	175.76	119.43	0
315	339.39	294.34	228.56	173.66	122.76	0
315.9	336.49	290.33	224.73	176.54	119.46	0
316.8	337.04	291.69	226.56	173.41	121.64	0
317.7	330	289.03	223.26	168.08	117.43	0
318.6	333.61	288.24	226.81	173.72	120.2	0
319.5	328.44	286.77	222.27	172.17	118.18	0
320.4	330.23	285.33	223.28	172.67	119.06	0
321.3	323.45	281.67	217.66	168.26	114.21	0
322.2	324.96	281.9	219.12	167.68	116.91	0
323.1	324.81	285.11	219.12	168.66	118.1	0
324	323.83	280.62	219.09	170.37	119.04	0
324.9	317.27	280.1	216.76	166.72	115.12	0
325.8	318.75	275.28	217.68	165.9	115.27	0
326.7	314.88	274.42	214.55	163.85	116.43	0
327.6	315.63	275.21	215.37	165.3	116.42	0
328.5	313.47	274.46	215.47	164.29	117.31	0
329.4	311.08	272.09	213.6	166.44	114.72	0
330.3	309.52	270.96	211.71	162.4	113.08	0
331.2	308	271.7	212.15	162.92	114.8	0
332.1	307.32	270.03	211.61	163.24	114.21	0
333	303.02	266.03	205.55	160.14	108.78	0
333.9	306.23	269.26	210.3	161.8	112.89	0
334.8	304.01	266.08	208.76	163.86	114.24	0
335.7	301.39	264.08	208.04	160.72	112.91	0
336.6	301.31	263.75	203.88	160.3	111.31	0
337.5	298.01	262.58	203.43	157.29	110.98	0
338.4	299.2	261.84	203.56	159.41	109.03	0
339.3	296.26	258.61	204.06	157.69	110.1	0
340.2	294.89	258.22	202.44	157.06	109.57	0
341.1	292.83	258.2	204.55	157	110.76	0
342	294.81	259.31	203.21	158.02	111.41	0
342.9	288.51	254.39	199.12	154.58	107.9	0
343.8	289.35	255.8	197.57	153.25	107.67	0
344.7	290.12	253.89	200.11	154.52	108.07	0
345.6	286.14	251.79	197.98	153.81	106.27	0
346.5	285.48	251.87	196.69	153.93	108.01	0
347.4	284.27	251.41	195.74	154.16	107.21	0
348.3	285.42	251.71	196.17	152.42	108.51	0
349.2	286.62	251.34	197.73	153.74	108.15	0
350.1	280.9	247.2	194.09	151.03	104.83	0
351	280.94	249.1	194.92	152.26	106.87	0
351.9	280.13	247.25	194.37	150.74	104.66	0
352.8	279.33	245.7	194.81	151.81	106.11	0
353.7	277.2	244.81	194	149.19	106.75	0
354.6	275.63	243.72	189.52	150.02	104.66	0
355.5	274.88	242.28	190.6	147.17	102.98	0
356.4	274.27	244.18	192.26	149.35	103.52	0
357.3	272.8	241.47	190.31	148.56	103.98	0
358.2	274.32	242.48	190.52	147.51	102.73	0
359.1	268.67	238.98	186.02	145.72	101.32	0
360	271.89	238.53	190.19	147.25	102.86	0
360.9	269.23	240.65	188.14	146.64	102.76	0
361.8	267.76	236.39	186.85	145.28	101.88	0
362.7	266.32	233.19	185.99	143.79	101.04	0
363.6	266.89	235.14	184.52	145.1	101.26	0
364.5	265.66	234.18	188	146.43	103.48	0
365.4	262.48	232.79	186.26	143.07	101.87	0
366.3	262.21	231.63	183.72	141.8	101.53	0
367.2	260.05	229.38	181.6	142.11	98.83	0
368.1	262.62	231.2	183.5	142.27	101.89	0
369	260.35	228.72	180.94	140.37	100.05	0
369.9	257.79	227.36	180.53	142.55	99.95	0
370.8	258.19	227.25	181.63	140.57	97.26	0
371.7	256.84	228.76	178.58	140.49	99.17	0
372.6	256.69	227	177.54	138.89	96.66	0
373.5	254.94	226.87	177.83	138.32	98.02	0
374.4	255.6	225.59	177.21	139.71	97.72	0
375.3	254.83	225.26	177.71	138.74	98.15	0
376.2	253.12	222.91	174.69	138.16	96.89	0
377.1	252.89	225.48	177.28	140	98.54	0
378	251.41	220.5	174.7	137.31	96.54	0
378.9	247.06	223.8	176.11	137.97	95.96	0
379.8	251.55	220.65	177.07	138.12	96.27	0
380.7	248.54	220.44	174.08	135.9	96.24	0
381.6	250.01	221.21	175.02	138.86	97.88	0
382.5	246.65	219.2	173.09	136.09	95.73	0
383.4	245.19	220.21	171.17	135.75	94.98	0
384.3	245.11	216.34	173.05	135.16	94.03	0
385.2	245.43	219.26	174.42	136.42	94.35	0
386.1	243.32	218.89	172.64	135.89	94.98	0
387	243.45	216.8	171.96	134.46	96.53	0
387.9	244.05	216.42	172	135.28	95.88	0
388.8	241.64	215.82	170.68	133.64	92.43	0
389.7	239.75	214.62	169.67	133.91	93.59	0
390.6	240.48	213.33	169.44	133.04	93.01	0
391.5	238.34	215.08	166.21	131.96	93.01	0
392.4	238.47	211.31	167.15	131.75	93.59	0
393.3	237.07	211.77	164.39	131.39	90.5	0
394.2	237.7	211.37	167.93	130.94	91.39	0
395.1	235.82	210.97	165.56	132.78	93.99	0
396	234.99	207.92	166.07	129.07	92.25	0
396.9	236.36	209.58	166.39	130.84	91.75	0
397.8	234.49	208.03	165.06	130.26	92.77	0
398.7	233.45	207.95	166.17	129.14	92.57	0
399.6	233.76	207.7	163.48	130.76	90.58	0
400.5	233.44	208.18	164.96	129.8	92.89	0
401.4	230.54	206.1	162.87	128.32	89.23	0
402.3	228.93	206.44	163.05	128.48	90.52	0
403.2	229.72	204.87	161.84	127.42	89.21	0
404.1	226.6	204.48	161.81	128.66	90.22	0
405	228.61	202.42	159.34	126.28	88.25	0
405.9	228.46	203.69	161.28	125.77	88.89	0
406.8	229.02	202.19	160.63	127.39	89.83	0
407.7	225.73	200.44	158.19	124.76	89.56	0
408.6	225.47	203.16	160.48	126.38	88.3	0
409.5	224.25	201.11	157.88	124.75	87.49	0
410.4	223.29	200.71	158.18	126.39	88.22	0
411.3	221.8	199.46	155.54	123.83	85.6	0
412.2	220.46	197.88	156.23	122.56	85.67	0
413.1	222.1	199.35	158.71	124.35	88.57	0
414	222.75	198.1	156.33	123.99	87.48	0
414.9	220.71	199.57	155.51	123.14	83.45	0
415.8	220.95	194.98	156.25	123.16	87.96	0
416.7	219.28	195.12	154.85	122.69	87.51	0
417.6	217.59	195.85	156.81	122.5	86.79	0
418.5	218.14	196.21	155.11	123.84	85.8	0
419.4	219.64	195.24	155.73	125.68	88.98	0
420.3	217.42	194.01	153.89	122.32	85.13	0
421.2	216.61	192.45	151.46	120.73	84.17	0
422.1	216.28	192.46	151.39	120.93	86.01	0
423	215.83	191.47	150.94	119.66	82.78	0
423.9	213.85	190.92	153.06	119.95	85.19	0
424.8	212.01	190.68	151.81	121.77	84.18	0
425.7	214.37	189.49	149.84	119.08	84.15	0
426.6	211.86	191.39	148.46	118.24	82.34	0
427.5	210.56	188.81	150.85	118.81	83.66	0
428.4	212.05	191.13	153.34	121.45	85.76	0
429.3	208.56	187.27	148.31	116.74	81.96	0
430.2	211.62	189	149.09	120.59	85.36	0
431.1	208.45	184.7	148	116.91	81.03	0
432	210.26	186.06	147.16	116.62	82.9	0
432.9	208.81	187.31	148.51	119	83.4	0
433.8	208.56	186.68	148.27	118.38	82.79	0
434.7	206.96	188.74	148.5	117.36	81.61	0
435.6	203.37	184.28	145.22	115.75	79.94	0
436.5	206.44	184.74	146.03	116.37	83.63	0
437.4	203.08	182.06	144.87	115.65	80.89	0
438.3	206.93	183.76	146	113.79	80.3	0
439.2	204.42	182.53	144.33	113.23	80.49	0
440.1	202.92	182.48	143.08	114.96	79.66	0
441	203.26	181.58	144.22	114.62	82	0
441.9	202.02	182.99	145.27	116.41	83.72	0
442.8	204.19	182.12	144.91	115.34	81.45	0
443.7	201.31	180.11	144.02	112.03	79.35	0
444.6	202.6	181.61	143.22	115.01	81.5	0
445.5	202.74	180.55	143.26	114.81	80.78	0
446.4	200.23	179.85	144.26	112.41	80.32	0
447.3	200.6	178.92	142.94	113.75	82.79	0
448.2	198.57	178.52	142.33	113.34	81	0
449.1	197.61	178.47	140.79	111.92	79.51	0
450	197.76	176.25	142.29	112.25	79.68	0
450.9	195.43	174.53	138.65	111.44	77.63	0
451.8	198.33	176.05	137.93	111.11	77.67	0
452.7	197.79	176.57	142.9	113.84	80.28	0
453.6	194.85	175.81	140.08	111.44	78.03	0
454.5	195.05	175.24	139.33	110.47	77.29	0
455.4	196.87	175.7	139.72	109.87	77.91	0
456.3	194.75	173.83	139.03	111.38	78.9	0
457.2	190.85	172.28	138.11	109.51	77.01	0
458.1	194.11	171.47	138.53	111.64	79.06	0
459	189.56	171.4	137.41	107.8	75.52	0
459.9	190.27	173.37	135.26	107.46	75.87	0
460.8	192.03	173.89	138.1	107.61	78.19	0
461.7	189.13	169.75	135.79	108.44	73.67	0
462.6	190.64	170.01	135.57	107.6	76.17	0
463.5	187.45	171.45	134.28	108.43	76.38	0
464.4	188.32	169.49	133.89	108.83	74.12	0
465.3	187.73	169.35	136.37	107.02	76.43	0
466.2	187.78	168.28	134.7	107.45	76.27	0
467.1	187.91	168.82	134.03	105.12	74.75	0
468	186.23	165.67	132.03	105.2	75.35	0
468.9	185.2	165.84	131.32	104.78	74.36	0
469.8	184.97	166.2	133.01	106.57	74.96	0
470.7	188.53	168.59	134.64	105.77	77.65	0
471.6	184.48	166.47	132.05	104.04	75.85	0
472.5	183.75	167.52	132.06	106.33	74.12	0
473.4	185.93	165.33	130.08	104.62	74.09	0
474.3	187.31	168.01	133.96	107.16	74.2	0
475.2	183.51	166.55	131.22	104.36	74.46	0
476.1	183	165.23	131.83	104.06	74.13	0
477	184.21	165.16	131.1	103.97	73.28	0
477.9	183.85	163.81	132.41	104.67	74.2	0
478.8	182.86	165.89	131.64	107.21	75.56	0
479.7	183.03	164.63	131.45	106.03	75.71	0
480.6	183.78	163.1	130.16	102.85	74.81	0
481.5	179.06	160.73	129.4	100.79	71.89	0
482.4	180.4	161.85	127.93	102.73	70.9	0
483.3	177.83	161.07	126.52	101.16	72.03	0
484.2	178.08	160.61	126.84	100.69	70.66	0
485.1	177.89	160.61	127.05	101.88	71.8	0
486	176.18	160.84	126.47	99.8	70.19	0
486.9	177.62	158.74	128.65	102.19	71.38	0
487.8	176.57	157.82	127.7	101.04	74.09	0
488.7	176.57	159.06	127.38	101.47	69.7	0
489.6	174.79	156.72	126.17	99.93	68.74	0
490.5	176.52	157.13	126.52	99.68	70.91	0
491.4	176.1	158.53	125.3	99.97	70.95	0
492.3	176.77	158.21	126.28	100.28	72.25	0
493.2	174.13	158.78	124.11	100.89	69.8	0
494.1	173.33	157.22	124.93	97.49	69.93	0
495	175.03	156.03	127.25	102.31	70.48	0
495.9	174.86	157.06	125.3	99.49	70.63	0
496.8	173.17	155.59	124.25	99.72	68	0
497.7	172.74	156.26	124.74	99.11	69.42	0
498.6	174.37	155.48	126.03	100.11	72.12	0
499.5	170.83	153.05	124.17	97.18	69.65	0
500.4	173.27	155.81	123.45	100.68	72.89	0
501.3	172.64	155.86	123.01	98.17	70.18	0
502.2	170.05	150.83	121.83	97.36	67.45	0
503.1	171.09	153.4	123.22	97.54	69.3	0
504	168.72	153.1	120.64	96.42	66.88	0
504.9	169.16	153.65	124.06	97	69.56	0
505.8	167.24	151.54	120.18	95.87	67.97	0
506.7	167.32	149.74	120.89	95.66	67.88	0
507.6	165.92	151.53	119.19	96.22	66.24	0
508.5	166.64	150.86	120.1	96.28	67.97	0
509.4	167.54	149.55	117.8	92.23	66.59	0
510.3	169.06	150.91	121.83	97.62	68.26	0
511.2	166.82	149.71	119.57	96.12	68.95	0
512.1	164.39	147.88	119.15	94.64	64.97	0
513	164.5	147.49	119.89	92.98	66.29	0
513.9	167.16	151.02	120.98	99.08	70.3	0
514.8	163.62	149.23	117.73	93.66	66.8	0
515.7	165.24	147.16	118.41	93.38	65.45	0
516.6	162.02	145.35	115.61	89.63	63.02	0
517.5	164.55	147.04	117.45	92.78	65.63	0
518.4	164.25	148.11	118.2	95.47	66.55	0
519.3	164.78	148.35	118.19	92.42	65.86	0
520.2	161.72	146.14	117.07	93.25	65.3	0
521.1	161.26	147.48	116.14	92.86	65.53	0
522	162.18	145.92	116.88	92.37	65.74	0
522.9	162.24	146.92	116.56	92.49	65.18	0
523.8	161.22	145.99	116.04	91.8	65.62	0
524.7	160.93	146.16	114.73	93.94	66.63	0
525.6	160.6	145.4	115.82	90.16	64.76	0
526.5	158.82	144.86	115.96	92.95	66.87	0
527.4	159.53	143.05	114.09	91.67	64.39	0
528.3	161.61	144.75	115.34	93.23	66.63	0
529.2	159.55	143.76	114.23	91.55	66.05	0
530.1	157.63	141.59	112.75	91.94	64.36	0
531	158.57	142.31	115.42	90.7	64.31	0
531.9	155.8	140.83	114.38	89.53	62.1	0
532.8	157.85	142.42	111.89	91.56	64.87	0
533.7	159.51	142.36	113.33	91.5	63.9	0
534.6	156.05	141.67	111.32	89.63	63.62	0
535.5	155.87	139.35	114.37	90.79	63.75	0
536.4	155.24	138.84	111.75	90.17	62.91	0
537.3	157.24	141.25	112.71	90.72	64.49	0
538.2	155.79	139.91	109.19	90.09	62.86	0
539.1	154.48	139.5	110.36	87.19	62.59	0
540	153.92	139.8	110.49	90.22	63.13	0
540.9	153.45	141.08	112.01	88.4	65.34	0
541.8	151.84	138.5	111.9	89.21	63.23	0
542.7	153.41	139.01	112.77	88.69	63.52	0
543.6	154.55	138.33	110.88	90.6	63.44	0
544.5	153.41	138.34	110.39	86.99	62.73	0
545.4	152.68	135.92	107.38	85.92	59.6	0
546.3	153.17	137.89	110.21	88.09	62.04	0
547.2	153.39	137.81	113	89.86	66.1	0
548.1	152.35	137.54	108.88	86.03	60.32	0
549	149.97	136.86	109.73	88.64	60.19	0
549.9	152.89	136.27	108.81	87.88	64.18	0
550.8	150.15	136.16	108.87	87.83	61.5	0
551.7	151.64	135.39	107.58	85.39	59.44	0
552.6	149.65	133.42	107.39	86.27	60.78	0
553.5	150.45	133.98	109	88.1	61.43	0
554.4	147.44	134.92	108.51	87.91	62.79	0
555.3	148.63	134.01	107.67	85.19	60.35	0
556.2	149.01	133.97	107.38	86.64	61.23	0
557.1	146.86	132.6	104.82	83.49	59.78	0
558	146.57	132.56	104.82	84.2	59.91	0
558.9	149.58	133.4	107.29	85.84	62.93	0
559.8	144.94	131.87	105.43	84.25	59.61	0
560.7	147.39	133.18	105.15	86.14	62.04	0
561.6	146.24	134.67	105.95	85.43	60.57	0
562.5	145.12	133.59	105.28	83.79	59.3	0
563.4	147.04	132.21	107.86	83.62	60.59	0
564.3	144.98	131.06	104.48	84.72	60.99	0
565.2	144.36	128.25	103.49	81.93	57.42	0
566.1	144.59	132.05	106.31	85.52	59.7	0
567	145.03	129.97	102.9	83.22	59.01	0
567.9	145.32	130.88	103.07	81.9	59.3	0
568.8	145.18	130.02	104.25	82.59	60.07	0
569.7	144.58	129.72	103.55	82.95	59.15	0
570.6	144.2	129.42	101.35	84.14	58.71	0
571.5	143.92	127.58	103.77	82.15	59.72	0
572.4	141.45	129.06	102.84	82.69	58.49	0
573.3	144.24	131.65	102.76	82.1	59.57	0
574.2	141.27	127.75	103.18	83.25	57.16	0
575.1	143.34	131.33	103.03	84.69	61.38	0
576	143.18	127.51	101.64	81.61	59.24	0
576.9	141.43	126.99	102.79	79.53	58.05	0
577.8	140.73	128.08	100.8	80.81	58.11	0
578.7	139.04	126.29	100.61	80.86	57.29	0
579.6	139.92	127.38	100.49	79.67	57	0
580.5	140.97	127.3	101.95	82.29	58.36	0
581.4	140.56	125.92	102.47	81.28	58.45	0
582.3	142.31	128.44	101.65	81.47	57.78	0
583.2	141.03	125.93	100.56	80.57	57.68	0
584.1	137.51	125.69	98.46	81.14	56.52	0
585	139.46	128.04	100.54	79.2	56.88	0
585.9	138.99	124.98	99.03	81.54	57.17	0
586.8	139.75	126.1	100.1	79.91	58.2	0
587.7	136.83	123.39	97.02	79.6	54.76	0
588.6	137.7	122.9	97.06	80.33	56.58	0
589.5	139.56	125.42	99.63	80.32	56.32	0
590.4	134.51	121.73	97.95	76.5	54.8	0
591.3	138.95	125.33	99.42	80.26	58.46	0
592.2	135.58	127.15	98.76	79.39	57.08	0
593.1	135.71	123.62	98.47	81.03	56.39	0
594	135.34	124.35	98.02	78.09	55.78	0
594.9	138.46	124.24	98.83	78.97	56.4	0
595.8	132.85	121.07	98.41	78.69	53.8	0
596.7	135.2	121.28	98.83	78.31	55.9	0
597.6	135.37	122.86	98.34	78.14	55.91	0
598.5	135.98	120.94	98.58	77.16	56.26	0
599.4	133.83	123.24	98.26	78.22	55.39	0
600.3	133.07	121.32	97.24	77.47	56.05	0
601.2	133.49	120.84	96.86	77.57	54.55	0
602.1	135.5	120.86	99.09	78.74	57.04	0
603	134.03	122.4	96.92	78.19	55.26	0
603.9	130.81	120.81	96.01	77.86	53.76	0
604.8	131.57	121.39	95.12	75.96	56.57	0
605.7	134.11	121.56	97.27	76.73	54.8	0
606.6	133.03	119.02	95.52	76.2	54.39	0
607.5	131.7	120.06	93.34	78.98	54.17	0
608.4	131.67	117.52	94.38	74.37	54.09	0
609.3	132.22	117.63	95.34	75.57	55.13	0
610.2	131.9	119.4	94.66	76.28	53.46	0
611.1	131.43	117.35	93.34	73.84	51.09	0
612	132.48	118.79	94.11	77.3	54.79	0
612.9	130.47	118.54	94.76	76.08	55.25	0
613.8	131.87	118.64	94.32	73.86	53.26	0
614.7	130.48	120.16	94.46	77.53	53.61	0
615.6	128.41	116.97	94.29	75.78	53.78	0
616.5	129.95	119.57	93.42	73.9	50.92	0
617.4	128.91	117.18	93.29	73.82	53.15	0
618.3	128.97	115	91.92	75.44	53.2	0
619.2	130.18	119.67	94.94	76.01	54.15	0
620.1	128.33	116.28	93.38	74.45	54.57	0
621	129.89	116.41	92.59	74.63	53.9	0
621.9	128.17	116.6	92.53	75.22	54	0
622.8	127.63	113.3	91.98	74.47	53.77	0
623.7	128.29	115.03	93.29	74.16	51.83	0
624.6	128.96	115.33	91.52	74.31	53.89	0
625.5	127.49	115.88	92	75.43	51.66	0
626.4	126.08	116.38	92.02	72.99	52.61	0
627.3	126.18	115.63	90.41	72.3	49.3	0
628.2	126.63	115.35	91.8	74.52	53.13	0
629.1	123.66	111.9	89.91	71.95	50.85	0
630	127.23	114.88	91.21	76.11	51.69	0
630.9	124.68	113.07	91.64	72.34	50.54	0
631.8	126.58	114.68	92.07	74.13	52.15	0
632.7	122.98	112.56	89.31	71.5	50.44	0
633.6	124.9	112.88	88.66	71.85	52.62	0
634.5	125.21	111.6	91.3	72.37	51.33	0
635.4	124.52	111.84	89.23	73.68	53.03	0
636.3	123.3	112.97	88.1	71.78	50.65	0
637.2	126.19	114.08	91.72	73.65	54.53	0
638.1	124.26	113.41	89.91	70.84	51.14	0
639	124.29	113.67	89.76	73.03	51.03	0
639.9	126.88	114.13	89.51	73.16	52.59	0
640.8	125	110.7	88.96	70.56	50.1	0
641.7	123.85	112.09	91.98	72.23	51.07	0
642.6	124.53	109.84	90.36	70.26	51.58	0
643.5	123.28	111.2	89.5	72.81	52.81	0
644.4	119.99	110.82	90.62	71.71	51.24	0
645.3	121.81	110.89	86.31	70.71	51	0
646.2	120.2	110.35	87.29	69.71	49.61	0
647.1	122.34	113.35	89.23	72.19	51.42	0
648	120.95	110.98	88.1	69.84	51.05	0
648.9	120.23	110.44	86.36	69.51	48.09	0
649.8	121.16	110.19	88.37	70.86	52.43	0
650.7	121.66	108.84	86.48	71.57	50.03	0
651.6	120.15	108.08	86.19	69.85	50.17	0
652.5	118.23	109.38	84.85	71.82	50.11	0
653.4	120.15	108.92	86.85	70.7	49.14	0
654.3	119.71	106.99	86.62	69.39	49.13	0
655.2	118.68	107.02	85.39	66.36	48.65	0
656.1	118.95	110.21	87.18	71.36	49.72	0
657	120.07	108.16	86.14	70.35	50.16	0
657.9	116.01	108.07	85.02	67.82	49.99	0
658.8	119.41	106.52	86.95	70.21	50.34	0
659.7	118.24	107.71	87.56	68.67	50.22	0
660.6	115.88	107.15	85.15	67.31	48.64	0
661.5	120.09	105.53	84.78	67.11	47.16	0
662.4	118.28	108.74	85.7	68.04	48.85	0
663.3	117.37	105.4	85.83	65.85	50.15	0
664.2	118.76	106.69	87.04	71.4	51.06	0
665.1	115.4	106.5	85.58	67.03	47.54	0
666	115.67	105.01	84.38	69.18	49.25	0
666.9	114.59	103.64	83.49	66.86	48.16	0
667.8	113.36	106.91	82.71	67.26	49.07	0
668.7	116.76	105.65	85.53	70.19	49.86	0
669.6	114.1	101.82	84.16	66.31	47.83	0
670.5	113.2	102.84	81.67	67.18	46.97	0
671.4	117.57	106.62	82	67.34	48.73	0
672.3	114.4	105.42	84.2	65.77	47.15	0
673.2	114.82	104.26	82.43	65.19	45.8	0
674.1	116.25	102.29	84.37	66.54	45.92	0
675	114.99	103.28	83.26	67.36	46.52	0
675.9	113.92	101.89	80.71	64.87	45.34	0
676.8	115.94	104.71	83.45	69.17	49.65	0
677.7	115	103.56	81.55	66.82	45.97	0
678.6	115.28	103.25	85.96	66.27	47.54	0
679.5	113.2	103.81	81.54	67.14	47.64	0
680.4	112.48	103.06	81.03	64.95	46.27	0
681.3	114.72	103.3	82.63	66.5	48.36	0
682.2	113.29	101.97	80.74	66.93	48.66	0
683.1	115.16	104.21	81.36	65.97	48.76	0
684	112.45	99.11	78.94	62.39	44.85	0
684.9	111.91	101.86	81.77	65.52	48.8	0
685.8	112.53	102.53	83.45	66.53	49.53	0
686.7	110.11	100.01	78.89	61.73	44.78	0
687.6	110.57	98.84	81.34	63	45.89	0
688.5	112.25	99.26	81.69	64.26	48.32	0
689.4	111.1	101.59	81.51	65.81	47.34	0
690.3	113.49	100.03	82.43	64.59	47.62	0
691.2	111.65	101.47	79.17	64.64	44.7	0
692.1	111.95	102.09	81.95	64.41	48.59	0
693	112.45	100.56	80.84	65.57	47.47	0
693.9	111.08	101.68	79.34	63.43	46.33	0
694.8	108.55	100.74	78.49	63.26	44.63	0
695.7	110.77	100.43	79.8	66.25	45.92	0
696.6	109.75	98.59	80.56	66.14	44.52	0
697.5	108.9	100.26	79.2	66.01	47.03	0
698.4	109.01	98.93	79.3	62.95	46.33	0
699.3	110.96	99.93	80.92	64.43	46.37	0
700.2	108.52	97.58	78.65	63.05	45.85	0
701.1	109.02	97.68	78.5	63.86	45.94	0
702	108.19	98.3	78.56	62.91	45.15	0
702.9	109.44	95.71	78.47	61.86	43.92	0
703.8	109.03	98.15	79.3	62.37	44.13	0
704.7	107.77	96.3	77.44	61.22	45.78	0
705.6	107.66	97.94	79.63	64.93	46.24	0
706.5	106.17	98.29	77.61	62.58	45.11	0
707.4	106.05	96.96	75.7	62.2	43.38	0
708.3	108.01	94.28	79.09	64.29	45.01	0
709.2	104.89	96.98	76.3	60.76	43.43	0
710.1	107.37	95.31	75.33	62.21	44.31	0
711	108.15	95.62	77.36	63.52	45.54	0
711.9	106.49	96.63	76.5	61.83	41.84	0
712.8	106.31	94.69	75.75	60.86	44.02	0
713.7	105.08	94.92	75.01	62.26	44.98	0
714.6	104.23	97.21	75.59	60.7	42.86	0
715.5	106.02	97.17	79.25	63.15	45.73	0
716.4	106.49	95.33	75.64	64.59	47.23	0
717.3	106.17	95.92	74.67	61.34	43.4	0
718.2	107.72	95.62	76.71	60.65	41.94	0
719.1	104.22	94.41	77	62.64	45.69	0
720	103.26	95.63	73.94	63.14	43.83	0
720.9	107.73	93.32	76.15	59.99	43.86	0
721.8	101.86	91.39	74.66	60.81	43.58	0
722.7	104.9	94.75	77.5	65.05	45.45	0
723.6	104.83	93.86	73.75	60.19	43.72	0
724.5	104	94.68	73	57.83	43.11	0
725.4	101.85	92.94	74.07	57.15	39.84	0
726.3	103.38	93.29	77	58.06	41.79	0
727.2	99.38	92.34	73.26	59.45	40.68	0
728.1	103.81	92.76	73.77	60.8	41.83	0
729	100.24	93.75	74.35	58.4	40.76	0
729.9	100.7	94.73	74.59	56.94	40.47	0
730.8	100.58	90.42	75.35	58.99	41.7	0
731.7	100.74	92.15	74.75	57.93	42.49	0
732.6	100.57	93.64	75.03	57.74	41.22	0
733.5	100.34	92.14	73.81	56.68	41.5	0
734.4	100.77	91.42	71.17	57.23	40.31	0
735.3	100.88	94.88	73.53	58.77	43.91	0
736.2	102.07	90.82	71.19	57.44	43.1	0
737.1	105.29	92.03	72.81	62.58	42.92	0
738	101.79	92.05	75.84	60.96	43.17	0
738.9	99.68	93	70.6	56.31	42.87	0
739.8	99.75	93.02	71.51	58.31	42.92	0
740.7	103.29	91.09	71.29	60.58	42.13	0
741.6	100.6	90.74	73.4	56.86	41.67	0
742.5	99.65	90.32	71.76	57.91	42.48	0
743.4	98.06	90.63	72.26	57.36	40.83	0
744.3	98.86	89	71.12	58.66	39.33	0
745.2	97.32	89.7	71.62	56.47	39.16	0
746.1	100.31	90.14	70.91	59.42	41.57	0
747	97.78	90.83	72.6	57.6	42.71	0
747.9	98.49	88.97	72.57	57.97	41.86	0
748.8	95.84	86.92	69.99	55.36	40.48	0
749.7	100.59	89.16	72.96	59.35	42.64	0
750.6	100.69	93.13	73.47	57.79	43.43	0
751.5	101.39	90.08	70.93	59.75	42.04	0
752.4	98.07	90.3	73.23	57.85	41.43	0
753.3	97.09	90.45	69.97	55.6	38.97	0
754.2	97.63	87.03	72.26	58.75	40.76	0
755.1	95.9	87.6	69.66	57.94	40.8	0
756	97.53	88.06	67.81	55.29	40.59	0
756.9	97.8	86.94	68.95	57.18	41.43	0
757.8	97.76	88.94	70.71	59.91	41.62	0
758.7	94.92	88.31	67.99	56.63	38.4	0
759.6	99.28	89.44	70.67	60.11	40.94	0
760.5	97.51	90.56	70.68	56.89	41.69	0
761.4	96.77	88.9	69.86	56.21	43.31	0
762.3	95.75	87.11	68.24	57.48	37.61	0
763.2	93.48	86.59	68.58	56.28	39.57	0
764.1	95.69	85.15	69.37	56.35	40.57	0
765	95.94	87.57	70.09	56.36	40.4	0
765.9	97.01	86.09	68.68	56.17	40.29	0
766.8	96.08	86.61	69.19	53.55	38.34	0
767.7	95.8	86.87	69.31	55.05	40.2	0
768.6	91.51	84.66	67.74	55.43	38.62	0
769.5	96.47	85.26	68.63	55.72	38.56	0
770.4	94.88	85.36	68.23	55.37	38.8	0
771.3	96.23	87.54	68.22	56.79	40.09	0
772.2	93.56	85.6	66.68	55.42	39.54	0
773.1	93.78	85.58	69.21	55.78	39.84	0
774	95.18	86.19	67.82	53.96	39.29	0
774.9	95.82	87.67	68.42	56.03	38.71	0
775.8	95.3	86.33	69.18	55.94	40.39	0
776.7	96.63	86.96	68.86	54.79	40.37	0
777.6	91.89	81.82	67.77	54.09	37.84	0
778.5	90.73	82.01	68	52.15	36.73	0
779.4	92.74	84.38	67.5	53.61	38.96	0
780.3	94.17	85.15	68.53	53.81	39.02	0
781.2	90.86	84.24	68.37	55.52	39.62	0
782.1	93.02	84.46	70.16	55.09	39.08	0
783	89.82	81.56	64.7	51.35	38.23	0
783.9	93.64	86.11	67.37	55.59	39.06	0
784.8	90.66	84.02	66.92	53.74	39.38	0
785.7	91.93	83.87	65.72	52.28	39.99	0
786.6	90.08	82.38	67.43	53.75	38.52	0
787.5	92.14	83.88	66.71	54.56	38.85	0
788.4	91.12	82.75	65.49	54.14	38.12	0
789.3	91.68	83.26	66.43	54.77	38.18	0
790.2	91.84	82.7	67.65	53.56	38.96	0
791.1	89.47	80.52	62.46	51.94	37.27	0
792	92.26	83.97	67.08	53.94	38.02	0
792.9	90.39	80.56	65.09	53.28	36.87	0
793.8	89.73	81.87	64.46	50.8	37.55	0
794.7	92.84	85.19	65.71	55.6	39.85	0
795.6	94.25	84.55	67.04	55.29	41.35	0
796.5	89.95	81.29	66.31	53.18	38.49	0
797.4	92.36	82.07	67.7	53.42	39.9	0
798.3	92.02	82.3	67.11	53.7	37.92	0
799.2	92.19	80.32	66.22	55.96	37.74	0
800.1	91.07	82.82	65.43	53.05	39.62	0
801	89.31	81.67	64.18	53.77	37.88	0
801.9	92.66	82.96	65.12	54.02	39.06	0
802.8	92.77	82.92	66.72	52.22	37.6	0
803.7	87.82	79.86	64.56	52.4	39.04	0
804.6	89.74	81.34	64.46	53.83	36.15	0
805.5	90.82	82.06	65.6	54.17	38.66	0
806.4	90.83	82.9	64.47	53.73	39.38	0
807.3	87.85	79.73	65.51	52.75	35.17	0
808.2	87.47	79.19	64.23	48.66	34.8	0
809.1	88.34	77.34	61.78	50.93	36.07	0
810	87.47	79.47	63.49	52.11	38.66	0
810.9	90.06	82.06	64.66	52.85	36.55	0
811.8	86.37	81.91	64.1	52.56	37.37	0
812.7	90.24	81.36	65.24	52.17	36.13	0
813.6	88.73	81.66	65	52.41	37.7	0
814.5	89.42	79.4	63.94	52.54	36.94	0
815.4	88.87	80.51	64.04	53.63	39.18	0
816.3	89.47	80.52	62.79	52.36	37.89	0
817.2	89.22	79.62	65.03	53.96	38.53	0
818.1	86.42	78.79	63.21	53.84	36.95	0
819	88.39	81.66	64.97	51.8	38.19	0
819.9	87.02	80.35	62	50.71	35.91	0
820.8	86.18	80.97	63.05	50.86	33.5	0
821.7	85.88	79.36	64.38	51.81	37.11	0
822.6	86.32	77.65	62.47	49.87	36.63	0
823.5	87.6	80.33	64.81	52.15	36.45	0
824.4	87.55	81.6	65.1	53.23	37.66	0
825.3	85.41	78.32	63.47	50.77	35.43	0
826.2	86.59	81.8	62.34	50.83	37.97	0
827.1	86.26	78.98	63.77	52.06	37.23	0
828	84.79	77.38	61.37	49.38	35.34	0
828.9	83.81	77.09	58.75	49.04	33.8	0
829.8	85.94	77.4	59.91	50.91	36.89	0
830.7	86.21	77.04	63.08	51.57	37.05	0
831.6	85.12	78.42	63.64	51.21	35.41	0
832.5	85.75	75.77	60.99	49.09	35.15	0
833.4	86.85	79.25	63.66	51.86	35.93	0
834.3	84.41	75.35	60.56	49.43	34.7	0
835.2	84.61	76.43	62.18	48.13	36.62	0
836.1	83.96	77.08	60.58	50.94	35.07	0
837	85.67	79.96	63.3	49.39	34.31	0
837.9	87.54	75.09	61.82	50.76	35.39	0
838.8	84.69	78.49	61.25	50.76	37.09	0
839.7	81.9	75.31	59.29	47.51	34.88	0
840.6	84.7	76.84	62.14	51.46	37.24	0
841.5	85.37	78.87	59.68	49.4	36.4	0
842.4	84.08	78.37	60.02	48.16	34.37	0
843.3	82.64	79.02	61.98	49.65	36.51	0
844.2	81.79	75.37	59.21	48.43	34.15	0
845.1	84.98	75.81	61.02	50.68	34.2	0
846	84.64	75.67	62.83	50.5	37.68	0
846.9	83.97	77.14	61.76	50.3	33.56	0
847.8	80.28	73.8	57.83	46.15	33.61	0
848.7	81.33	73.3	60.29	46.46	34.16	0
849.6	81.81	75.79	60.07	50.72	36.34	0
850.5	82.76	74.39	58.99	47.21	34.92	0
851.4	83.23	74.85	60.12	48.14	34.36	0
852.3	82.41	76.05	60.12	49.37	35.28	0
853.2	84.26	77.13	61.52	51.27	34.83	0
854.1	83.75	74.7	60.08	48.35	34.53	0
855	81.98	76.25	60.47	49.2	36.11	0
855.9	84.97	75.37	60.76	47.85	35.47	0
856.8	82.95	77.26	60.49	49.38	35.79	0
857.7	82.6	74.71	62.26	47.95	33.63	0
858.6	81.34	72.31	59.83	47.7	34.37	0
859.5	80.41	73.87	56.69	46.44	35.1	0
860.4	83.7	75.35	62.02	47.03	36.28	0
861.3	81.19	73.35	58.28	47.9	34.6	0
862.2	79.76	74.3	59.18	46.87	33.18	0
863.1	80.06	71.59	57.18	47.65	33.46	0
864	79.11	72.83	58.67	47.03	32.7	0
864.9	82.9	73.8	61.14	46.54	34.31	0
865.8	80.62	73.29	58.71	48.45	33.82	0
866.7	80.51	73.16	57.31	46.72	34.19	0
867.6	81.9	72.18	59.62	45.12	34.16	0
868.5	79.21	72.85	57.98	47.5	34.45	0
869.4	82.18	73.25	57.86	47.08	33.29	0
870.3	79.79	72.91	59.19	47.39	33.15	0
871.2	80.53	72.9	57.97	46.35	33.1	0
872.1	80.05	73.47	58.48	49.66	34.17	0
873	81.21	71.32	58.29	46.53	33.22	0
873.9	79.55	73.56	58.44	46.23	33.87	0
874.8	80.82	70.09	57.43	46.14	31.27	0
875.7	80.04	71.86	58.87	47.28	33.59	0
876.6	78.66	72.6	56.35	47.02	32.77	0
877.5	78.72	72.51	58.05	45.96	32.01	0
878.4	78.46	69.81	56.48	44.11	31.96	0
879.3	77.94	72.92	58.77	45.93	30.56	0
880.2	79.66	70.16	57.75	46.69	33.5	0
881.1	76.97	68.44	56.63	47.21	32.17	0
882	78.78	72.68	58.79	48.05	32.33	0
882.9	79.18	72.2	57.11	48.46	33.68	0
883.8	78.19	72.3	58.04	48.74	34.94	0
884.7	76.29	70.64	56.92	47.45	32.85	0
885.6	78.46	71.43	54.62	45.46	32.93	0
886.5	77.78	71.5	54.74	45.19	30.62	0
887.4	78.11	72.54	57.92	48.79	34.56	0
888.3	78.61	71.42	58.93	45.97	32.12	0
889.2	75.64	70.81	55.03	46.95	33.88	0
890.1	78.91	68.26	56.29	46.29	33.63	0
891	78.05	69.14	55	46.52	31.76	0
891.9	77.71	70.35	55.94	45.09	32.82	0
892.8	74.58	70.67	57.06	44.67	31.03	0
893.7	73.87	71.53	53.09	43.45	29.24	0
894.6	76.07	69.06	55.47	44.59	31.47	0
895.5	76.43	69.26	56.82	44.78	30.35	0
896.4	74.88	69.06	56.6	44.28	31.95	0
897.3	74.84	70.34	56.82	45.79	31.82	0
898.2	78.44	73.88	60.3	47.7	32.77	0
899.1	74.02	71.65	54.59	43.55	31.48	0
900	75.21	68.98	54.18	43.95	31.56	0
900.9	76.26	71.28	55.42	44.4	32.96	0
901.8	75.67	68.34	53.59	44.52	31.8	0
902.7	75.31	67.72	54.51	43.36	30.76	0
903.6	77.11	69.56	55.87	44.23	31.89	0
904.5	77.55	69.45	56.25	45.97	30.73	0
905.4	75.92	69.46	56.4	44.43	30.95	0
906.3	74.99	70	54.79	44.76	32.24	0
907.2	74.25	69.83	54.45	43.35	33.77	0
908.1	75.62	69.52	55.8	44.3	34.3	0
909	76.4	69.03	56.57	46.57	32.26	0
909.9	76.51	71.23	55.85	45.44	30.71	0
910.8	71.97	67.12	52.99	42.75	29.82	0
911.7	72.04	68.17	53.68	42.84	30.33	0
912.6	73.59	68.58	54.24	45.4	30.89	0
913.5	76.2	66.9	55.28	44.83	32.21	0
914.4	75.63	68.91	55.46	43.96	31.01	0
915.3	74.12	66.95	57.57	44.08	32.43	0
916.2	74.52	69.99	54.85	43.85	31.44	0
917.1	75.41	66.37	53.83	41.76	31.03	0
918	75.92	67.94	53.97	45.16	32.54	0
918.9	73.78	68.42	54.1	43.73	31.11	0
919.8	73.44	65.65	53.72	44.18	31.61	0
920.7	73.15	68.04	54.78	41.97	29.85	0
921.6	70.41	65.95	51.28	41.27	28.89	0
922.5	75.19	69.05	55.39	44.72	30.75	0
923.4	71.44	64.76	52.59	41.35	27.78	0
924.3	72.72	67.93	50.71	41.22	30.51	0
925.2	72.14	64.12	51.67	42.29	30.35	0
926.1	75.19	67.61	55.54	44.53	32.09	0
927	74.21	67.63	52.61	43.92	33.18	0
927.9	73.06	67.67	52.85	44.42	31.54	0
928.8	72.72	65.38	52.26	43.75	31	0
929.7	71.65	64.55	51.97	42.56	31.44	0
930.6	72.54	64.85	53.59	41.31	30.67	0
931.5	69.02	64.32	51.46	40.62	27.84	0
932.4	74.99	65.65	53.06	45.36	30.52	0
933.3	73.78	68.06	54.76	44.14	31.3	0
934.2	73.03	66.26	52.85	42.8	31.45	0
935.1	71.5	66	51.56	40.53	30.85	0
936	74.41	63.25	52.37	44.01	29.13	0
936.9	72.38	64.95	53.06	41.89	29.7	0
937.8	72.37	67.37	52.01	42.73	31.18	0
938.7	73.56	65	51.25	43.31	29.18	0
939.6	69.08	63.65	50.25	39.3	28.05	0
940.5	68.95	63.98	49.94	41.52	29.8	0
941.4	74.42	66.52	54.71	44.37	31.46	0
942.3	69.03	63.78	51.02	40.89	28.4	0
943.2	71.18	65.75	52.48	41.54	29.71	0
944.1	70.2	64.2	52.69	41.59	28.23	0
945	70.63	65.11	50.98	43.07	30.28	0
945.9	70.09	63.6	51.28	41.96	28.73	0
946.8	71.15	63.63	52.21	40.6	29.05	0
947.7	67.36	66.54	51.69	43.25	30.04	0
948.6	69.84	64.67	50.66	41	28.12	0
949.5	69.47	63.03	51.15	42.12	29.55	0
950.4	70.26	65.94	50.75	41.4	29.31	0
951.3	68.57	62.15	48.3	40.75	27.44	0
952.2	72.54	64.68	51.28	42.54	31.83	0
953.1	68.11	63.15	48.83	39.88	26.31	0
954	68.79	61.7	51.5	40.73	28.51	0
954.9	68.94	61.54	48.47	40.47	28.4	0
955.8	68.85	62.25	47.69	40.68	26.67	0
956.7	72.05	63.3	50.38	40.09	29.53	0
957.6	70.54	63.86	51.43	43.24	30.19	0
958.5	67.31	61.74	50.48	39.47	29.94	0
959.4	69.6	64.43	51.46	40.48	28.42	0
960.3	69.12	64.03	50.59	41.81	30.58	0
961.2	69.5	62.37	49.14	40.01	28.08	0
962.1	68.97	63.16	50.58	41.6	29.58	0
963	67.96	62.74	48.96	40.42	27.94	0
963.9	67.46	63.72	48.3	41.5	29.26	0
964.8	67.25	63.48	52.34	42.11	28.84	0
965.7	66.83	62.06	48.03	40.44	26.85	0
966.6	69.55	62.69	51.32	39.63	28.82	0
967.5	69.13	63.66	51.02	40.38		0

## Sheet: IgE-IgEtrap
[IgEtrap]	(3.12 uM)	(6.3 uM)	(12.5 uM)	(25 uM)	(50 uM)	(0 uM)
-243	-2.91	-2.88	-2.9	-2.75	-5.51	0
-242.1	0.95	-2.34	-2.95	-1.16	-3.79	0
-241.2	-3.1	-2.43	-1.06	-2.33	-3.54	0
-240.3	-1.45	-2.57	-3.76	-2.7	-2.82	0
-239.4	0.03	-0.28	-0.29	-0.26	-1.77	0
-238.5	0.08	0.34	-1.33	0.31	-1.76	0
-237.6	-1.26	-2.49	-1.64	-1.74	-3.91	0
-236.7	-0.01	-2.67	-2.66	-1.64	-2.53	0
-235.8	-0.51	-2.35	-2.06	-2.82	-0.6	0
-234.9	-0.27	-0.48	-1.44	-1.12	-2.07	0
-234	-1.69	-1.54	-1.65	-1.17	-3.94	0
-233.1	-1.22	0.61	-1.16	0.9	-2.36	0
-232.2	-1.82	-3.56	-2.53	-1.61	-3.01	0
-231.3	0.66	-0.28	1.56	0.83	-1.49	0
-230.4	-1.98	-1.9	-0.51	0.1	-1.6	0
-229.5	0.25	1.17	1.18	0.8	-2.66	0
-228.6	1.39	0.16	-0.64	-0.14	-2.19	0
-227.7	-2.24	1.12	-1.46	-1.71	-1.42	0
-226.8	0.38	-1.42	0.74	-0.26	-1.27	0
-225.9	-0.26	-1.1	-0.63	1.09	-1.76	0
-225	-0.74	-2.25	-1.31	-0.27	-2.9	0
-224.1	-1.34	-1.36	-2.65	-3.26	-3.52	0
-223.2	-0.7	-2.42	-1.19	0.39	-1.92	0
-222.3	-0.35	-1.57	0.34	1.18	-2.41	0
-221.4	-1.89	-2.09	-0.49	-1.04	-3.53	0
-220.5	1.16	-2.63	-0.93	-0.18	-2.1	0
-219.6	-1.45	-2.52	-0.76	-0.06	-3.37	0
-218.7	-1.03	-0.81	0.07	-0.51	-2.27	0
-217.8	-0.46	-1.92	-1.38	-0.68	-2.76	0
-216.9	-0.66	-0.6	-0.49	0.13	-1.43	0
-216	-1.29	-1.11	-0.54	1.4	-0.2	0
-215.1	-0.75	-1.72	-1.68	-1.34	-1.9	0
-214.2	1.96	0.56	2.3	0.54	-0.89	0
-213.3	-1.87	-4.48	-2.34	-1	-2.54	0
-212.4	-1.02	-0.8	-0.42	0.59	0.4	0
-211.5	-0.5	-4.11	-1.87	-2.25	-2.21	0
-210.6	0.83	0.32	0.44	1.08	0.37	0
-209.7	1.15	-1.75	0.04	-2.7	-2.4	0
-208.8	-2.56	-1.54	-3.91	-4.63	-4.12	0
-207.9	0.77	-0.55	1.62	-0.93	-2.63	0
-207	-0.25	-0.42	-0.01	-0.27	-1.29	0
-206.1	0.55	-0.67	-0.05	-0.23	-2.46	0
-205.2	-0.27	-0.49	-0.52	-1.79	-1.59	0
-204.3	0.91	0.3	-0.33	1.79	-0.48	0
-203.4	-1.72	-2.33	-1.33	-1.54	-3.56	0
-202.5	-0.3	-2.59	-1.23	0.85	-3.04	0
-201.6	0.6	-0.33	-1.35	0.29	-3.09	0
-200.7	1.21	0.39	0.69	-0.35	-1.32	0
-199.8	-1.2	-2.25	-0.24	-0.92	-1.27	0
-198.9	-0.54	-0.27	-2.08	-1.79	-1.73	0
-198	0.62	-1.7	0.09	-1.6	-1.95	0
-197.1	-1.95	-0.56	0.4	-1.12	-3.99	0
-196.2	-0.24	-1.68	-0.11	-0.26	-1.37	0
-195.3	-0.17	-0.89	-1.83	0.73	-1.65	0
-194.4	-1.62	3.14	0.33	0.01	-2.45	0
-193.5	-3.89	-2.19	-2.67	-1.91	-3.4	0
-192.6	0.76	0.79	0.77	-0.31	-0.21	0
-191.7	-1.08	-1.02	-0.89	0.44	-2.1	0
-190.8	-1.27	-2.5	-1.33	-0.66	-3.79	0
-189.9	0.27	-0.14	0.84	-0.28	-2.49	0
-189	0.78	-1.39	-0.38	-0.17	-1.44	0
-188.1	-1.21	0.31	-1.32	-0.22	-1.41	0
-187.2	1.23	-0.71	-1.75	-0.48	-1.86	0
-186.3	0.15	-1.86	0.36	-0.57	-1.34	0
-185.4	-0.25	-0.81	0.99	-1.07	-1.24	0
-184.5	-2.82	-2.75	-2.69	-2.73	-3.45	0
-183.6	0.87	-2.95	0.26	1.16	0.86	0
-182.7	0.4	-0.13	-0.08	-0.13	-1.49	0
-181.8	-0.57	-0.95	0.08	-0.02	-1.15	0
-180.9	-0.67	-1.33	0.51	1.62	-0.36	0
-180	-0.12	-1.02	0.04	0	-2.9	0
-179.1	0.34	-2.09	-0.58	0.21	-1.28	0
-178.2	0.22	-0.05	0.35	0.57	-1.1	0
-177.3	-2.54	-2.22	-0.7	-1.1	-3.56	0
-176.4	-0.47	0.55	-0.72	1.41	-1.85	0
-175.5	-1.02	-0.65	-0.53	-2.07	-2.56	0
-174.6	1.37	0.03	2.25	-0.97	-0.42	0
-173.7	-2.62	-1.77	-0.92	-1.66	-2.73	0
-172.8	-2.19	-0.89	-0.37	-0.93	-3.4	0
-171.9	-0.75	-1.24	-1.36	-0.82	-2.28	0
-171	0.58	-0.55	-0.98	-0.36	-2.22	0
-170.1	0.45	0.1	-0.41	-0.29	-2.63	0
-169.2	-0.02	-2.03	-1.92	-2.18	-2.02	0
-168.3	0.96	0.49	-1.61	-0.66	-0.75	0
-167.4	-1.3	-1.41	0.14	0.41	-1.83	0
-166.5	-1.44	-1.79	0.3	1.43	-1.82	0
-165.6	-2.41	-0.77	-1.41	-1.19	-2.6	0
-164.7	-0.94	-1.31	-1.44	0.21	-1.64	0
-163.8	-0.08	-2.09	-0.85	-1.16	-2.98	0
-162.9	1.47	-0.3	0.06	-0.84	-1.23	0
-162	0.04	-2.18	0.01	-1.86	-1.56	0
-161.1	0.83	1.04	-1.8	-1.44	-2.35	0
-160.2	-1.05	-1.62	-0.7	-2.31	-3.41	0
-159.3	2.23	0.56	0.25	0.92	-1.76	0
-158.4	1.47	0.77	-0.01	0.61	0.29	0
-157.5	-1.84	-0.97	0.07	-0.46	-2.86	0
-156.6	-0.57	-1.57	-2.02	-0.9	-3.35	0
-155.7	0.69	-1.76	-1.09	-1.92	-1.81	0
-154.8	-0.62	-0.56	-2.25	1.45	-2.96	0
-153.9	-0.72	0.27	-1.47	2.42	-0.91	0
-153	2.57	-2	-0.66	-0.25	-0.58	0
-152.1	-1.8	-3.05	-0.94	-1.62	-3.38	0
-151.2	-0.66	-0.94	-2.31	-2.55	-1.55	0
-150.3	0.24	-1.65	-0.13	-1.83	-1.12	0
-149.4	-1.46	-3.97	-2.39	-1.79	-1.92	0
-148.5	-2.53	-0.3	-2.8	-0.33	-3.4	0
-147.6	0.96	-1.35	-0.22	-0.12	-3.11	0
-146.7	0.95	-1.4	0.3	0.46	0.28	0
-145.8	1.06	-2.6	-0.32	1.24	-2.43	0
-144.9	-0.85	-3.09	-0.82	-2.88	-2.28	0
-144	-0.45	0.1	-0.36	-1.14	-3.32	0
-143.1	-0.16	-2.79	-1.01	1.19	-3.17	0
-142.2	-1.87	-1.26	-1.05	-0.48	-1.36	0
-141.3	-0.97	-2.59	-2.23	-0.7	-3.65	0
-140.4	-2.15	-0.92	-3.29	-1.53	-3.04	0
-139.5	-0.38	-1.58	0.05	-0.27	-0.86	0
-138.6	0.54	-0.58	0.13	0.21	-0.93	0
-137.7	-1.69	-3.01	-1.94	-0.48	-3.95	0
-136.8	-1.27	-1.91	-1.97	-0.39	-2.03	0
-135.9	-1.17	-0.98	0.52	1.25	-0.39	0
-135	-0.08	0.04	-0.12	-1.78	-1.37	0
-134.1	0.76	-2.65	0.17	-0.83	-0.99	0
-133.2	-0.07	-1.72	0.39	-0.81	-1.25	0
-132.3	-0.47	0.79	0.98	-0.65	-1.43	0
-131.4	-0.94	-1.77	-0.19	-0.82	-3.38	0
-130.5	-0.97	-0.07	-0.02	0.81	-0.1	0
-129.6	-1.9	-1.73	-1.06	-0.87	-1.84	0
-128.7	-0.02	0.67	0.94	0.8	0.48	0
-127.8	0.2	-0.02	-0.31	-0.56	-1.92	0
-126.9	-0.32	-0.95	-0.03	-0.71	-1.58	0
-126	0.14	1.5	1.83	3.33	0.41	0
-125.1	-0.87	-0.72	-1.16	-0.62	-2.15	0
-124.2	0.89	1.19	2.7	1.68	1.47	0
-123.3	-1.08	-2.01	-0.78	-0.26	-2.13	0
-122.4	-0.41	0.12	1.26	0.22	-0.28	0
-121.5	2.55	0.84	1.92	0.59	-0.02	0
-120.6	-0.59	-0.51	-0.76	-1.38	-3.73	0
-119.7	2.1	-0.54	2.84	2.95	0.62	0
-118.8	-0.16	-1.56	-0.02	-1.27	-0.84	0
-117.9	-2.01	2.29	-0.09	0.48	-0.83	0
-117	0.9	0.54	0.77	0.61	0.72	0
-116.1	-1.42	-1.89	0.41	0.14	-0.73	0
-115.2	-1.49	-2.59	-1.49	-1.91	-1.64	0
-114.3	-0.39	-3.13	0.18	1.25	-2.54	0
-113.4	-2.58	-1.46	-1.45	-1.04	-2.2	0
-112.5	-0.73	-1.76	-1.09	-2.85	-2.29	0
-111.6	2.24	1.03	-0.62	-0.08	-0.14	0
-110.7	0.64	-0.03	0.11	-1.14	-1.99	0
-109.8	0.73	-0.81	-0.67	-0.53	-1.61	0
-108.9	0.17	-0.69	0.93	-1.62	-3.95	0
-108	0.76	-1.98	0.04	-1.53	-0.37	0
-107.1	0.26	-1.48	1.9	0.44	0.16	0
-106.2	0.57	0.18	-1.02	0.96	-1.31	0
-105.3	-1.23	-1.05	-2.82	-0.63	-3.29	0
-104.4	0.9	0.49	-1.04	-0.6	-1.27	0
-103.5	0.71	-1.31	-0.4	-0.19	-0.36	0
-102.6	0.87	-0.1	1.03	2.17	-1.98	0
-101.7	-2.24	-2.97	-3.03	-1.74	-3.65	0
-100.8	-1.83	-3.77	-2.64	-0.94	-2.95	0
-99.9	0.77	-0.14	0.7	-0.33	-0.71	0
-99	-0.54	-2.98	-0.88	-2.99	-2.8	0
-98.1	-1.36	-2.19	-0.41	-1.21	-2.53	0
-97.2	1.46	-0.97	-0.81	0.77	0.88	0
-96.3	0.23	0.39	-1.3	-1.42	-2.96	0
-95.4	-0.65	1.36	-0.67	0.63	1.46	0
-94.5	-1.3	-1.28	-2.75	-1.14	-1.81	0
-93.6	-0.79	-0.78	-2.67	-0.82	-3.41	0
-92.7	0.2	0.69	2.16	0.62	-2.12	0
-91.8	-1.64	-0.77	-1.99	1.17	-0.84	0
-90.9	-1.22	-0.23	-2.72	-3.31	-2.73	0
-90	0.32	0.36	-2.41	1.01	-0.48	0
-89.1	-3.55	-1.29	1.23	-1.63	-2.49	0
-88.2	-2.32	-0.61	-0.72	1.28	-1.04	0
-87.3	1.39	0.86	0.63	1.24	1.01	0
-86.4	0.66	-1.95	-1.68	0.11	-0.12	0
-85.5	-0.94	-2.19	-0.74	-1.15	-3.15	0
-84.6	-1.49	-1.36	-2.62	-0.65	-3.04	0
-83.7	0.79	-1.15	-0.02	0.6	-1.61	0
-82.8	-0.25	-2.1	-0.57	0.24	-1.61	0
-81.9	0.45	-0.68	-0.36	1.29	-0.93	0
-81	0.7	0.57	0.26	0.42	0.12	0
-80.1	-0.68	-1.36	-1.25	-1.84	-2.65	0
-79.2	-1.67	-1.63	-0.86	-0.67	-2.64	0
-78.3	-1.79	-1.7	-3.27	-0.6	-1.39	0
-77.4	1.84	-0.16	-0.08	1.93	-0.26	0
-76.5	-0.88	-1.4	-0.56	-2.78	-2.45	0
-75.6	0.77	-2.54	-0.71	2.32	0.54	0
-74.7	-0.32	-2.46	-0.74	0.94	-0.33	0
-73.8	2.27	1.52	1.76	1.63	-0.4	0
-72.9	1.76	1.66	-1.43	-0.23	-0.47	0
-72	2.07	-0.62	-1.12	1.15	-0.29	0
-71.1	-0.98	-1.28	-1.13	-0.92	-2.95	0
-70.2	-0.24	-0.43	-0.49	0.93	-0.04	0
-69.3	2.38	-0.55	-0.15	-0.9	-1.7	0
-68.4	-1.47	0.1	-0.84	-1.87	-1.97	0
-67.5	0.96	-3.87	-1.97	-1.21	-2.19	0
-66.6	-1.51	-0.8	0.25	-0.58	-1.73	0
-65.7	0.82	-1.74	-0.49	0.31	-1.56	0
-64.8	-2.95	-2.79	-3.29	-0.31	-3.51	0
-63.9	0.43	-0.06	0	-0.72	-0.5	0
-63	-0.97	0.71	0.47	0.57	-1.49	0
-62.1	0.74	0.79	-0.21	0.68	-1.16	0
-61.2	-0.56	-0.08	0.83	0.32	-1.7	0
-60.3	-1.45	-2.05	-2.29	-1.04	-0.45	0
-59.4	0.08	-0.99	-0.04	3.11	0.65	0
-58.5	-0.76	-1.46	-0.63	1.05	-1.11	0
-57.6	2.3	-0.95	-1.1	1.05	-1.82	0
-56.7	0.64	0.75	0.39	0.9	-0.59	0
-55.8	-1.08	-1.06	-1.7	-0.39	-1.36	0
-54.9	1.56	0.18	0.41	2.3	-0.5	0
-54	-0.45	0.1	-0.32	-0.62	-0.45	0
-53.1	0.74	1.69	0.55	2.15	1.54	0
-52.2	-0.31	-0.22	0.3	1.16	-0.89	0
-51.3	-2.19	-0.35	-1.07	-0.58	-1.66	0
-50.4	-2.31	-2.64	-1.12	-0.13	-1.78	0
-49.5	0.69	-3.04	0.14	-1.02	-3.94	0
-48.6	0.5	1.47	0.9	1.21	-0.19	0
-47.7	0.88	2.25	2.25	1.55	-0.38	0
-46.8	0.18	-1.34	1.78	1.77	-0.67	0
-45.9	-1.37	-2.45	-1.12	-0.11	-2.23	0
-45	1.08	-1.09	0.14	0.68	-1.75	0
-44.1	0.01	-2.81	-2.06	-1.93	-2.43	0
-43.2	-0.2	-2.16	0.05	-0.4	-2.53	0
-42.3	0.99	-0.99	-0.54	0.96	-2.35	0
-41.4	1.28	-2.06	-1.23	-1	-2.19	0
-40.5	0.41	-0.9	-0.74	-0.44	-1.8	0
-39.6	0.15	0.19	0.58	-0.78	-0.31	0
-38.7	0.98	-2.46	-0.72	-0.68	-1.55	0
-37.8	0.55	-3.39	0.19	-1	-0.79	0
-36.9	-2.52	-4.32	-3.34	-2.41	-3.57	0
-36	1.21	-1.11	0.1	1.1	-1.15	0
-35.1	-0.13	-0.91	0.98	0.84	-1.88	0
-34.2	-0.15	-3.07	-0.34	0.37	-3.47	0
-33.3	-0.37	-2.34	0.16	0.17	-1.86	0
-32.4	-0.76	-1.27	-2.54	0.42	-1.88	0
-31.5	0.2	-0.79	-1.02	1.99	-1.29	0
-30.6	1.13	-0.38	1.42	2.18	1.91	0
-29.7	0.51	-0.1	0.91	-0.2	0.67	0
-28.8	-0.98	-1.63	-0.07	0.12	-0.14	0
-27.9	-1.19	-2.95	-0.12	0.57	-0.9	0
-27	-1.69	-0.16	-1.47	1.07	-2.48	0
-26.1	-0.8	-1.94	-1.8	-1.79	-1.67	0
-25.2	-0.97	-0.76	-0.16	-1.09	0.16	0
-24.3	-0.4	-1.62	-1.25	0.2	-1.51	0
-23.4	2.38	-0.43	1.03	2.18	-0.5	0
-22.5	0.69	0.45	-0.3	0.92	-0.61	0
-21.6	-1.09	-3.52	-2.55	0.45	-1.55	0
-20.7	-0.47	-1.41	-0.81	-0.38	-1.94	0
-19.8	1.4	-0.22	0.04	1.23	0.21	0
-18.9	0.7	-0.03	1.04	-1.34	-0.9	0
-18	-0.32	0.49	-0.01	1.14	-0.89	0
-17.1	0.42	-0.6	1.54	1.17	-0.6	0
-16.2	0.52	1.46	0.36	-0.99	1.61	0
-15.3	-2.46	-1.09	-1.83	-0.03	-0.77	0
-14.4	-0.38	-0.56	0.13	-0.98	-1.4	0
-13.5	-1.23	-0.33	0.8	0.91	-1.07	0
-12.6	-2.74	-1.79	-0.93	-2.67	-2.99	0
-11.7	-0.66	-0.74	-1.57	-0.79	-1.58	0
-10.8	0.95	-0.7	1.15	-0.17	-0.13	0
-9.9	-1.8	0.45	-0.09	1.27	-0.94	0
-9	1.13	0.26	-0.07	0.5	0.4	0
-8.1	0.44	-0.89	-0.61	0.73	-1.13	0
-7.2	0.38	0.77	0.36	1.2	-1.12	0
-6.3	0.86	0.95	-0.09	0.8	-0.1	0
-5.4	-0.2	-2.21	-1.39	-0.07	-0.23	0
-4.5	-0.88	-0.79	0.86	-0.21	-0.58	0
-3.6	-0.74	0.51	0.49	0.18	0.64	0
-2.7	-1.37	-1.49	-0.17	-0.54	-0.51	0
-1.8	0.83	-1.58	-0.83	-1.39	-1.91	0
-0.9	1.04	-0.01	0.03	0.8	-0.26	0
0	-0.57	0.35	1.88	2.05	-0.79	0
0.9	2.12	6.8	2.7	2.14	-0.21	0
1.8	8.54	9.01	3.36	1.93	0.21	0
2.7	14.77	10.58	5.71	2.46	0.02	0
3.6	22.26	17.05	7.99	2.09	0.23	0
4.5	28.83	19.21	8.85	3.62	0.56	0
5.4	34.18	23.13	11.87	4.12	1.6	0
6.3	40	27.14	11.76	6.59	1.51	0
7.2	45.01	29	14.68	6.45	2.43	0
8.1	51.38	34.35	18.58	8.16	3.77	0
9	57.57	38.9	20.87	10.24	3.99	0
9.9	61.89	38.73	20.17	9.16	3.89	0
10.8	64.25	42.09	22.49	10.16	4.11	0
11.7	71.93	46.52	23.28	10.28	4.73	0
12.6	75.76	48.82	25.24	11.9	5.92	0
13.5	78.75	51.06	26.08	13.67	6.14	0
14.4	83.12	53.28	28.45	14.26	4.83	0
15.3	89.44	57.56	30	14.25	7.57	0
16.2	91.58	58.48	33.1	16.92	6.82	0
17.1	96.3	60.46	34.83	16.81	7.43	0
18	96.09	64.93	37.45	18.7	8.73	0
18.9	100.04	67.68	37.1	20.6	9.71	0
19.8	103.24	68.29	36.51	21.24	6.84	0
20.7	106.67	69.85	38.81	21.73	9.91	0
21.6	108.97	75.67	41.51	22.99	12.46	0
22.5	113.32	74.88	43.34	22.12	10.75	0
23.4	116.3	76.41	44.89	23.23	9.66	0
24.3	119.63	79.54	43.29	24.02	11.32	0
25.2	121.33	81.28	47.75	23.33	12.71	0
26.1	124.09	85.79	49.91	26.35	13.11	0
27	125.83	85.73	52.53	25.45	12.66	0
27.9	128.21	86.41	50.34	26.1	11.2	0
28.8	131.36	89.8	52.75	28.87	14.3	0
29.7	131.82	92.3	54.51	29.25	15.44	0
30.6	133.61	92.94	55.74	30.21	12.9	0
31.5	135.24	93.92	57.02	29.39	15.74	0
32.4	138.54	97.07	59.55	31.02	15.31	0
33.3	140.09	97.91	57.27	30.24	15.25	0
34.2	142.55	99.82	61.79	32.5	15.54	0
35.1	146.94	104.97	63.62	34.95	19.56	0
36	145.67	103.71	63.03	32.37	17.82	0
36.9	147.44	104.17	65.01	34.67	17.72	0
37.8	150.86	109.26	66.76	39.39	21.76	0
38.7	151.11	108.72	67.42	36.68	18.6	0
39.6	150.73	106.76	65.05	34.85	17.88	0
40.5	150.35	110.71	68.32	35.08	16.33	0
41.4	154.25	113.6	69.16	38.98	19	0
42.3	156.48	113.57	69.9	37.38	19.24	0
43.2	157.48	115.68	73.22	41.02	20.82	0
44.1	157.66	116.66	73.99	38.97	19.77	0
45	159.61	116.97	74.66	41.71	22.43	0
45.9	159.76	118.35	74.67	41.34	21.09	0
46.8	160.18	117.99	74.46	41.26	19.99	0
47.7	164.49	122.38	76.55	44.08	24.42	0
48.6	166.54	126.03	79.28	44.44	25.04	0
49.5	166.15	124.4	79.39	44.29	24.57	0
50.4	166.91	126.65	80.75	44.63	25.08	0
51.3	170.37	124.64	82.08	47.49	25.21	0
52.2	167.26	127.09	81.12	45.36	23.34	0
53.1	171.02	131.31	82.94	47.61	25.45	0
54	173.29	130.78	84.5	47	26.21	0
54.9	171.41	129.98	83.99	47.05	25.98	0
55.8	172.98	129.74	87.58	48.1	26.95	0
56.7	175.14	132.07	85.23	49.16	27.27	0
57.6	175.94	133.47	87.52	51.21	27.54	0
58.5	175.43	134	87.47	49.72	25.66	0
59.4	176.94	133.88	89.62	49.7	26.82	0
60.3	179.75	137.17	91.29	52.78	28.59	0
61.2	178.1	135.74	89.63	49.95	26.94	0
62.1	181.26	140.27	91.11	54.08	28.25	0
63	180.74	138.02	92.43	53.4	28.5	0
63.9	182.2	141.64	94.74	53.26	29.23	0
64.8	181.76	141	93.18	55.26	28.99	0
65.7	185.34	144.15	95.45	55.17	30.14	0
66.6	184.01	143.95	96.21	57.5	30.52	0
67.5	188.46	146.01	100.78	59.7	32.56	0
68.4	184.06	141.24	95.64	54.81	30.63	0
69.3	187.14	144.78	98.94	58.18	30.58	0
70.2	187.61	143.57	98.73	58.15	30.92	0
71.1	188.28	148.23	100.7	61.28	31.62	0
72	189.42	146.62	102.73	58.6	33.37	0
72.9	191.01	150.97	103.47	60.53	35.37	0
73.8	190.33	147.12	101.62	58.44	34.06	0
74.7	190.2	148.91	104.35	60.72	34.72	0
75.6	193.66	152.69	104.16	63.4	35.69	0
76.5	194.44	153.28	106.69	63.03	36.3	0
77.4	194.29	153.36	108.36	64.62	35.87	0
78.3	193.6	150.72	106.21	62.85	34.83	0
79.2	195.39	153.21	106.55	65.3	36.02	0
80.1	195.7	155.82	109.17	65.36	36.38	0
81	199.97	157.3	108.41	65.63	37.45	0
81.9	197.46	157.31	109.11	67.27	37.47	0
82.8	197.95	157.46	110.95	68.56	41.04	0
83.7	201.17	156.78	109.8	67.78	40.52	0
84.6	201.3	159.13	111.61	68.3	36.49	0
85.5	199.76	159.16	112.53	67.69	39.08	0
86.4	197.5	160.05	112.69	66.76	37.62	0
87.3	199.95	158.92	112.98	68.82	39.19	0
88.2	198.58	158.96	112.32	68.32	38.39	0
89.1	203.35	161.67	115.47	70.63	41.42	0
90	202.69	161.8	114.87	70.74	40.12	0
90.9	203.66	164.79	115.81	70.5	41.48	0
91.8	203.93	165.04	116.17	72.64	40.87	0
92.7	204.86	163.42	116.77	70.37	39.99	0
93.6	205.03	165.77	117.01	73.23	42.11	0
94.5	204.6	165.1	117.66	72.38	42.17	0
95.4	205.26	163.78	119.22	71.51	41.2	0
96.3	207.27	167.68	121.98	73.11	43.15	0
97.2	205.66	164.89	119.92	73.61	41.92	0
98.1	210.46	169.6	121.93	76.62	46.17	0
99	208.6	166.58	121.76	75.03	42.97	0
99.9	210.24	168.77	121.93	78.81	45.21	0
100.8	209.82	167.89	120.63	76.32	44.19	0
101.7	207.97	169.11	120.96	74.85	43.68	0
102.6	212.4	172.21	123.81	80.04	46.53	0
103.5	210.31	169.67	121.64	78.26	43.7	0
104.4	212.92	173.27	124.24	79.58	45.67	0
105.3	210.54	171.67	123.94	77.03	46.35	0
106.2	213.98	173.21	127.34	81.34	45.59	0
107.1	210.62	172.52	124.05	76.92	44.29	0
108	213.05	173.02	127.42	79.48	46.35	0
108.9	213.02	174.47	127.79	80.74	47.16	0
109.8	213.89	175.09	128.79	82.51	49.32	0
110.7	213.16	172.25	125.52	79.06	46.23	0
111.6	215.77	175.42	127.5	83.82	48.1	0
112.5	215.92	174.96	129.39	78.98	46.37	0
113.4	215.32	175.98	128.95	81.54	48.18	0
114.3	214.44	175.71	130.46	85.14	50.34	0
115.2	215.65	179.94	129.56	84.73	50.21	0
116.1	218.29	176.92	132.42	84.47	50.45	0
117	217.2	179.17	132.81	86.23	51.95	0
117.9	215.19	177.25	129.11	83.82	48.65	0
118.8	215.69	179.27	129.54	82.15	47.81	0
119.7	217.26	181.76	134.26	86.98	50.67	0
120.6	219.09	181.46	134.85	85.88	51.71	0
121.5	218.13	179.7	133.01	86.68	51.41	0
122.4	219.88	180.7	135.69	87.34	52.43	0
123.3	216.83	180.93	134.6	85.92	51.22	0
124.2	219.36	178.35	135.55	88.82	53.88	0
125.1	220.88	182.62	136.06	88.18	53.92	0
126	217.98	181.61	133.29	86.83	51.27	0
126.9	221.31	183.49	137.29	89.8	54.58	0
127.8	221.08	181.54	137.97	88.91	54.36	0
128.7	221.36	180.7	134.59	88.96	51.24	0
129.6	222.29	183.15	139.53	91.52	54.17	0
130.5	220.4	182.58	138.21	89.7	54.73	0
131.4	222.42	185.98	139.85	90.45	54.63	0
132.3	224.25	185.24	140.37	89.98	54.04	0
133.2	223.09	183.87	141.51	92.22	54.98	0
134.1	223.6	186.48	141.51	92.87	56.5	0
135	224.11	185.76	139.93	92.35	55.99	0
135.9	224.9	185.8	139.43	92	56.38	0
136.8	222.93	186.42	141.64	92.31	57.88	0
137.7	223.13	186.71	139.85	91.6	55.77	0
138.6	225.88	186.77	142.22	92.63	55.92	0
139.5	225.21	188.24	141.54	93.19	57.84	0
140.4	227.43	188.37	145.02	97.34	57.64	0
141.3	226.26	189.08	143.54	94.05	58.4	0
142.2	224.18	186.16	141.54	94.25	55.46	0
143.1	226.71	190.3	141.65	95.53	56.59	0
144	227.91	190.57	144.38	96.35	59.3	0
144.9	228.21	191.35	146.09	94.79	59.11	0
145.8	226.06	190.67	143.95	97.37	58.61	0
146.7	228.77	189.26	145.04	96.98	60.7	0
147.6	230.5	190.86	145.73	97.26	59.02	0
148.5	228.54	191.72	144.49	97.61	57.91	0
149.4	231.36	192.63	146.67	97.86	60.61	0
150.3	230.55	192.82	146.5	99.47	59.9	0
151.2	232.39	190.63	145.52	98.68	61.1	0
152.1	229.77	190.85	146.51	98.8	59.6	0
153	229.43	193.13	149.91	100.79	62.38	0
153.9	233.89	194.61	149.83	101.12	63.49	0
154.8	230.27	192.69	148.44	98.85	63.13	0
155.7	230.19	192.53	148.12	99.7	62.55	0
156.6	231.62	196.01	151.24	97.81	62.99	0
157.5	233.73	194.58	150.79	103.41	62.86	0
158.4	231.39	195.92	149.87	101.08	63.51	0
159.3	235.04	196.02	152.72	103.32	65.67	0
160.2	232.19	199.01	154.26	101.68	65.76	0
161.1	232.08	195.08	151.09	100.87	62.16	0
162	235.97	200.51	152.93	105.21	64.84	0
162.9	233.15	196.75	152.27	102.53	62.69	0
163.8	233.76	196.77	152.34	104.31	64.16	0
164.7	234.16	196.15	151.5	102.62	63.9	0
165.6	237.12	198.14	153.01	103.44	66.18	0
166.5	234.9	198.77	151.41	104.89	64.93	0
167.4	236.57	198.93	154.64	106.3	67.63	0
168.3	236.21	199.45	153.86	104.61	66.07	0
169.2	238.06	199.38	154.44	104.79	66.41	0
170.1	234.99	199.85	151.77	105.45	66.3	0
171	236.74	199.55	154.2	104.75	66.46	0
171.9	237.56	198.08	154.33	106.4	68.77	0
172.8	237.64	199.03	155.8	108.21	67.47	0
173.7	237.7	202	155.01	106.92	68.03	0
174.6	237.09	202.15	155.78	106.64	67.57	0
175.5	239.67	201.29	156.88	106.77	68.15	0
176.4	237.87	201.27	157.17	107.12	67.4	0
177.3	238.33	201.91	157.23	107.47	68.54	0
178.2	238.79	202.83	157.84	106.88	68.77	0
179.1	237.15	201.24	154.1	107.58	68.38	0
180	237.59	202.35	157.96	110.51	70.69	0
180.9	236.15	201.71	156.82	106.62	68.5	0
181.8	235.6	201.87	155.7	107.98	68.07	0
182.7	239.55	200.37	156.68	108.71	67.44	0
183.6	238.81	204.28	158.36	109.48	71.04	0
184.5	237.14	202.49	158.83	107.48	68.27	0
185.4	240.06	203.94	157.42	109.84	68.82	0
186.3	241.25	204.17	158.44	109.65	70.26	0
187.2	241.61	205.43	160.82	109.47	72.62	0
188.1	241.94	204.03	161.52	112.73	71.58	0
189	242.74	206.44	162.63	111.02	72.51	0
189.9	240.93	206.05	160.09	110.14	72.54	0
190.8	242.62	205.32	162.03	112.95	73.7	0
191.7	241	206.03	160.79	113.44	72.64	0
192.6	243.61	207.35	164.9	113.52	75.66	0
193.5	242.13	207.68	161.64	112.44	72.21	0
194.4	242.81	208.42	164.61	111.58	73.91	0
195.3	243.65	205.07	163.36	114.34	74.09	0
196.2	238.86	205.34	160.3	114.07	73.39	0
197.1	241.71	205.6	162.2	112.53	71.44	0
198	242.46	205.87	162.27	113.36	72.02	0
198.9	241.76	204.9	162.64	112.43	74.5	0
199.8	244.16	209.04	163.52	115.27	76.36	0
200.7	244.42	209.02	164.61	115.7	75.67	0
201.6	243.41	209.23	167.07	116.03	73.03	0
202.5	242.7	205.58	163.24	114.01	73.78	0
203.4	244.22	209.32	165.96	116.02	76.42	0
204.3	246.37	210.76	165.82	116.47	74.96	0
205.2	245.6	209.4	165.86	115.96	74.47	0
206.1	245.38	207.68	164.03	115.22	76.64	0
207	246.2	210.53	164.51	114.66	76.11	0
207.9	245.96	211.8	165.71	117.83	76.44	0
208.8	247.81	212.75	169.24	118.69	78.5	0
209.7	243.98	209.56	167.82	115.53	75.16	0
210.6	247.09	211.49	168.59	118.71	77.51	0
211.5	247.21	210.74	168.54	119.11	77.34	0
212.4	246.52	210.05	166.14	117.13	76.68	0
213.3	245.48	212.43	169.22	117.71	78	0
214.2	247.93	211.66	169.8	119.16	78.35	0
215.1	247.45	211.86	168.53	117.66	78.19	0
216	246.35	210.68	168.2	117.44	77.67	0
216.9	246.66	213.38	168.58	120.85	78.34	0
217.8	249.09	212.89	172.13	122.74	79.49	0
218.7	248.68	212.78	168.63	120.52	79.5	0
219.6	246.43	213.01	170	120.41	79.93	0
220.5	245.28	211.61	168.33	118.55	79.12	0
221.4	250.87	214.41	171.1	121.97	80.56	0
222.3	248.13	213.69	169.4	121.7	79.3	0
223.2	246.65	213.75	168.42	118.85	77.79	0
224.1	250.13	213.32	171.35	121.15	79.6	0
225	252.87	215.06	170.51	124.49	81.54	0
225.9	250.76	214.79	172.3	121.28	83.08	0
226.8	250.11	215.61	171.5	123.31	80.77	0
227.7	249.79	215.93	172.13	123.06	81.37	0
228.6	250.01	214.31	170.68	122.13	78.62	0
229.5	247.24	215.75	172.32	121.5	83.5	0
230.4	249.52	216.34	171.98	123.71	80.75	0
231.3	250.41	216.42	173.22	124.3	83.75	0
232.2	249.87	219.45	173.79	124.03	82.83	0
233.1	250.62	216.52	174.63	124.75	84.47	0
234	247.83	215.47	172.28	119.76	80.54	0
234.9	250.96	217.8	171.85	123.16	83.67	0
235.8	251.96	216.29	173.41	126.13	80.49	0
236.7	250.65	216.29	177.27	124.95	84.83	0
237.6	253.99	218.85	175.32	125.4	84.16	0
238.5	250.71	214.49	172.09	121.6	80.59	0
239.4	255.17	218.9	177.34	128.45	86.75	0
240.3	252.5	219.39	174.84	125.55	85.81	0
241.2	251.17	218.84	175.32	126.42	84.87	0
242.1	251.71	218.73	175.27	125.45	83.3	0
243	252.51	216.07	174.64	125.96	84.1	0
243.9	251.4	218.4	175.11	125.47	84.04	0
244.8	252.05	219.16	174.74	124.88	84.81	0
245.7	251.74	218.64	176.58	127.8	85.56	0
246.6	254.41	217.27	177.62	128.27	84.58	0
247.5	252.11	218.48	175.91	126.96	85.06	0
248.4	253.99	220.41	175.89	127.43	85.09	0
249.3	253.67	221.95	175.37	127.12	86.49	0
250.2	255.12	219.44	177.9	127.64	86.1	0
251.1	254.08	218.86	176.86	128.28	87.53	0
252	256.3	218.28	178.26	127.29	87.23	0
252.9	255.42	220.47	175.62	127.56	85.67	0
253.8	253.32	218.31	176.13	130.08	86.42	0
254.7	251.63	220.19	175.71	125.76	84.1	0
255.6	255.79	220.51	178.57	130.13	89.41	0
256.5	253.86	219.68	176.48	131.48	86.73	0
257.4	257.07	220.95	179.63	128.51	87.6	0
258.3	253.65	220.43	176.26	128.82	84.42	0
259.2	255	221.76	181.16	132.07	87.9	0
260.1	252.77	221.44	177.87	129.17	86.73	0
261	256.64	223.13	181.44	130.52	89.5	0
261.9	254.24	220.01	178.43	130.09	86.13	0
262.8	255.4	222.14	178.38	130.43	88.45	0
263.7	254.72	220.89	179.31	130.57	88.22	0
264.6	257.18	223.1	180.92	132.27	89.61	0
265.5	257.84	224.47	182.85	130.95	89.66	0
266.4	255.07	222.43	179.32	131.93	90.7	0
267.3	254.86	222.42	178.24	131.69	87.79	0
268.2	256.38	222.13	178.53	128.24	86.47	0
269.1	256.3	222.67	178.65	130.29	87.99	0
270	254.3	219.5	181.24	130.93	87.2	0
270.9	257.22	222.87	182.99	133.93	91.54	0
271.8	256.06	222.49	180.78	133.1	91.91	0
272.7	257.8	223.11	180.54	132.3	91.29	0
273.6	259.58	224.64	182.45	132.39	91.96	0
274.5	258.06	223.81	182.24	132.48	90.99	0
275.4	257.47	223.76	179.83	131.39	89.19	0
276.3	259.28	225.13	181.96	132.84	89.43	0
277.2	256.07	225.9	182.93	133.76	92.2	0
278.1	256.75	224.05	184.02	134.27	92.56	0
279	256.53	220.35	181.38	134.34	92.74	0
279.9	257.79	225.21	180.48	136.52	92.69	0
280.8	258.33	224.14	181.8	133.34	91.62	0
281.7	257.59	223.97	178.13	132.81	91.31	0
282.6	259.99	224.95	181.75	132.18	91.68	0
283.5	261.86	226.14	184.19	133.24	92.52	0
284.4	261.99	229.69	184.71	135.11	94.8	0
285.3	255.78	224.28	181.14	128.67	89.8	0
286.2	258	226.88	183	132.85	89	0
287.1	260.27	227.24	185.18	132.83	93.4	0
288	258.23	226.42	182.18	132.98	90.07	0
288.9	260.58	228.47	184.25	132.33	93.33	0
289.8	260.28	228.54	184.75	134.55	94.96	0
290.7	258.89	224.42	182.17	133.69	93.78	0
291.6	262.67	227.23	185.72	135.31	94.35	0
292.5	259.34	224.96	183.82	135.55	94.78	0
293.4	261.19	226	185.54	136.52	96.48	0
294.3	261.32	224.99	185.28	138.52	91.9	0
295.2	260.88	226.83	185	137.31	93.22	0
297.9	261.08		187.76	136.13	96.96	0
298.8		227.67	184.52	136.4	95.49	0
299.7	263.75	228.34	186.66	140.64	97.09	0
300.6	261.61	227.51	187.35	139.49	94.53	0
301.5	258.23	228.57	187.1	137.93	95.41	0
302.4	259.28	227.87	186.44	136.05	94.45	0
303.3	260.67	227.66	185.56	139	93.62	0
304.2	263.72	228.4	186.65	139.32	96.87	0
305.1	258.64	228.61	185.4	138.14	95.38	0
306	261.81	226.74	185.1	137.36	94.6	0
306.9	259.15	228.32	186.4	136.23	94.84	0
307.8	261.67	226.64	185.31	139.33	95.66	0
308.7	259.26	226.89	187.17	135.89	94.21	0
309.6	259.2	227.81	186.27	138.95	94.2	0
310.5	262.76	230.39	187.47	140.73	98.13	0
311.4	259.59	227.61	183.28	137.99	94.19	0
312.3	262.54	228.33	188.9	138.95	98.29	0
313.2	257.72	226.14	183.28	134.75	94.23	0
314.1	263.82	226.49	186.58	139.32	93.83	0
315	259.86	229.45	187.72	136.09	96.2	0
315.9	261.7	226.2	187.2	140.1	95.8	0
316.8	261.97	227.4	185.82	136.47	96.49	0
317.7	258.54	226.23	184.38	137.61	93.15	0
318.6	262.1	228.75	189.47	139.39	97.94	0
319.5	257.88	227.5	185.66	137.68	92.35	0
320.4	260.96	228.48	186.05	137.91	97.01	0
321.3	256.92	225.1	183.79	137.09	93.19	0
322.2	258.98	227.07	186.25	137.34	95.19	0
323.1	261.27	227.9	184.4	138.69	95.36	0
324	262.18	227.2	188.02	137.54	95.73	0
324.9	257.41	225.61	183.49	136.6	93.98	0
325.8	258.25	224.53	185.14	134.38	92.18	0
326.7	259.19	225.6	184.92	136.43	96.28	0
327.6	259.88	226.35	186.92	139.47	96.7	0
328.5	257.1	226.1	186.37	136.11	94.87	0
329.4	260.77	226.8	188.71	139.11	97.27	0
330.3	260.35	226.25	187.86	138.18	95.14	0
331.2	258.27	228.23	187.27	135.88	94.8	0
332.1	260.18	228.76	186.68	139.75	96.82	0
333	258.07	227.01	183.73	137.53	92.08	0
333.9	258.62	226.88	184.32	136.56	95.09	0
334.8	260.67	226.47	185.67	138.36	95.26	0
335.7	260.17	226.48	187.73	137.85	97.33	0
336.6	260.22	227.1	185.98	140.02	95.91	0
337.5	260.92	228.37	186.78	137.92	97.19	0
338.4	261.32	229.39	184.86	137.8	94.87	0
339.3	260.48	225.91	185.24	138.36	93.8	0
340.2	259.69	227.3	186.5	136.52	96.53	0
341.1	257.84	228.09	187.93	139.66	97.14	0
342	261.23	226.64	186.71	138.51	97.12	0
342.9	256.37	225.05	184.39	137.61	94.7	0
343.8	257.14	225.85	182.46	135.91	94.3	0
344.7	259.36	227.96	186.26	136.5	94.41	0
345.6	260.34	225.54	184.59	138.93	95.94	0
346.5	260.84	227.73	187.19	139.42	98.09	0
347.4	259.4	226.87	184.78	138.92	95.29	0
348.3	258.83	226.74	186.42	137.36	96.82	0
349.2	262.5	228.93	188.52	140.82	96.94	0
350.1	257.6	227.47	184.24	136.28	94.96	0
351	258.64	227.34	185.37	138.57	97.53	0
351.9	256.54	224.54	184.88	136.34	93.85	0
352.8	258.75	225.37	186.12	138.14	95.65	0
353.7	255.65	223.57	185.55	136	93.88	0
354.6	257.7	226.11	184.26	137.28	95.46	0
355.5	259.16	225.95	184.29	136.85	94	0
356.4	256.91	227.31	185.63	136.95	93.65	0
357.3	258.94	227.84	185.41	137.79	95.44	0
358.2	257.95	225.44	185.18	136.49	93.62	0
359.1	258.66	226.03	187.07	138.78	96.01	0
360	260.4	226.24	186.55	137.98	93.96	0
360.9	255.02	226.98	185.1	136.25	93.79	0
361.8	257.26	227.49	185.99	138.08	95.57	0
362.7	257.96	224.54	185.18	135.3	95.23	0
363.6	259.82	225.26	183.23	138.72	95.16	0
364.5	259.47	227	187.15	137.79	96.21	0
365.4	254.65	223.14	183.69	135.59	93.7	0
366.3	260.36	227.97	185.24	138.29	96.24	0
367.2	257.56	225.35	185.72	137.09	93.53	0
368.1	258.54	225.94	185.75	135.98	96.9	0
369	257.28	221.28	182.92	134.7	94.3	0
369.9	258.57	223.7	185.27	137.55	95.32	0
370.8	256.09	224.75	184.61	135.5	93.96	0
371.7	258.06	224.83	184.08	139.56	95.09	0
372.6	257.86	225.01	185.74	136.88	94.95	0
373.5	258.99	226.77	185.59	137.32	95.44	0
374.4	258.14	223.81	183.41	137.82	94.47	0
375.3	258.58	225.14	184.47	137.31	96.51	0
376.2	257.13	222.6	182.09	135.81	95.33	0
377.1	257.22	224.92	183.98	136.35	93.69	0
378	258.67	225.09	184.2	136.56	95.96	0
378.9	253.88	224.56	183.45	136.57	92.42	0
379.8	258.75	225.39	184.72	139.41	95.89	0
380.7	257.74	224.1	185.47	137.38	95.76	0
381.6	258.49	226.27	186.39	138.54	96.51	0
382.5	256.14	224.92	182.6	136.15	94.61	0
383.4	258.35	226.16	183.38	137.02	94.22	0
384.3	260.14	225.77	187.69	137.58	96.13	0
385.2	260.02	227.53	186.4	137.99	95.04	0
386.1	256.97	227.21	185.82	138.14	95.56	0
387	256.17	224.9	183.32	138.16	96.7	0
387.9	258.13	226.4	184.12	137.85	94.83	0
388.8	258.03	224.43	184.45	136.78	93.35	0
389.7	258.94	225.46	185.65	137.68	95.51	0
390.6	258.06	224.83	183.8	135.71	95.81	0
391.5	256.47	226.19	184.23	135.68	94.67	0
392.4	255.82	223.9	183.35	135.94	94.35	0
393.3	258.47	224.96	182.76	138.69	92.85	0
394.2	259.05	225.83	186.6	137.56	95.61	0
395.1	257.53	225.16	183.27	137.02	95.7	0
396	257	223.38	185.74	137.3	97.63	0
396.9	258.74	223.29	182.53	135.95	94.4	0
397.8	257.54	226.25	184.66	139.26	97.55	0
398.7	257.41	223.64	185.85	137.08	95.49	0
399.6	256.16	224.68	182.34	135.75	93.49	0
400.5	257.84	224.31	185.36	137.2	94.97	0
401.4	257.82	227.39	185.28	138.3	97.46	0
402.3	258.95	226.74	185.81	137.72	95.51	0
403.2	257.65	225.48	185.95	138.43	95.26	0
404.1	256.5	224.29	184.86	138.76	95.46	0
405	259.4	228.79	184.94	138.92	95.58	0
405.9	257.19	225.51	183.43	137.74	94.68	0
406.8	259.44	226.33	184.92	139.35	96.78	0
407.7	256.48	223.85	184.33	138.33	94.75	0
408.6	257.31	226.92	184.39	136.33	95.11	0
409.5	255.27	225.34	183.67	136.74	93.18	0
410.4	256.18	223.69	183.44	137.75	95.97	0
411.3	254.18	224.57	180.91	136.14	92.58	0
412.2	252.29	223.11	182.69	133.6	91.05	0
413.1	257.77	227.41	186.54	136.62	95.34	0
414	257.98	224.27	184.93	136.73	97.18	0
414.9	254.81	225.76	181.64	134.77	90.69	0
415.8	257.39	224.83	185.76	137.28	96.1	0
416.7	255.41	224.45	184.86	137.14	94.83	0
417.6	257.85	224.97	185.44	136.98	93.86	0
418.5	256.41	226.88	184.26	138.24	95.9	0
419.4	257.74	226.13	185.74	139.98	97.49	0
420.3	257.04	224.91	184.17	140.84	94.51	0
421.2	256.86	224.1	183.47	136.52	94.54	0
422.1	259.5	227.33	184.07	139.21	96.31	0
423	255.69	222.84	182.39	136.32	92.84	0
423.9	255.71	222.78	183.99	136.94	94.07	0
424.8	256.23	225.74	187.7	139.15	97.2	0
425.7	257.45	224.05	185.21	137.9	95.51	0
426.6	255.79	224.37	181.57	135.41	93.48	0
427.5	256.66	225.07	184.99	137.55	95.54	0
428.4	256.5	227.22	185.71	138.09	96.26	0
429.3	254.33	221.04	182.31	134.53	92.76	0
430.2	257.41	225.23	184.34	137.85	94.55	0
431.1	255.29	221.96	182.59	136.92	92.45	0
432	256.33	223.62	182.83	135.03	94.72	0
432.9	257.62	224.68	183.37	139.09	95.81	0
433.8	257.09	225.66	184.21	136.06	95.41	0
434.7	256.86	226.64	185.85	137.26	96	0
435.6	253.71	223.88	183.75	136.26	94.19	0
436.5	254.94	223.99	182.59	136.8	93.99	0
437.4	254.62	224.95	183.77	138.65	94.24	0
438.3	258.37	225.53	185.64	138.63	96.34	0
439.2	256.54	222.99	182.01	134.84	93.89	0
440.1	253.31	222.51	183.68	136.15	93.03	0
441	253.08	222.91	182.4	134.35	93.4	0
441.9	255.89	226.58	185.97	137.9	97.44	0
442.8	255.86	223.81	182.35	136.13	94.61	0
443.7	256.38	223.04	184.6	135.74	92.61	0
444.6	258.07	223.72	184.08	137.74	96.3	0
445.5	256.62	223.45	183.32	135.74	93.5	0
446.4	254.96	223.39	183.46	135.79	95.6	0
447.3	256.09	222.59	184.66	136.49	95.77	0
448.2	255.24	223.77	183.25	138.07	94.99	0
449.1	256.74	225.62	184.48	135.33	95.56	0
450	256.28	224.49	185.1	138.32	96.14	0
450.9	256.32	226.51	184.59	138.09	97.15	0
451.8	255.11	223.86	182.84	136.5	93.77	0
452.7	256.2	225.6	186.27	138.08	96.07	0
453.6	256.59	225.6	184.15	137.95	94.43	0
454.5	258.12	224.23	185.93	137.96	95.8	0
455.4	257.77	224.83	184.53	136.56	94.7	0
456.3	255.5	223.26	183.95	136.57	94.13	0
457.2	256.08	224.07	184.85	138.68	95.83	0
458.1	256.25	222.4	181.81	136.77	95.08	0
459	253.14	222.11	183.54	134.11	92.78	0
459.9	257.64	226.42	184.02	138.83	94.96	0
460.8	256.45	224.82	184.1	135.95	95.16	0
461.7	256.08	224.47	183.17	137.33	95.32	0
462.6	255.34	223.81	183.51	136.94	95.02	0
463.5	254.19	224.8	182.49	136.69	94.85	0
464.4	254.86	222.97	182.62	136.75	93.71	0
465.3	256.91	223.78	186.7	138.53	95	0
466.2	253.51	221.54	183.6	136.07	93.52	0
467.1	256.81	224.65	183.84	136.48	95.1	0
468	257.69	224.53	183.94	137.54	95.75	0
468.9	255.98	222.66	183.5	136.33	95.89	0
469.8	254.65	222.84	183.28	138.3	95.92	0
470.7	257.45	225.29	183.68	137.79	95.93	0
471.6	254.49	224.22	183.85	134.9	95.87	0
472.5	254.94	222.92	184.48	139.12	94.5	0
473.4	254.95	220.06	181.98	136.22	94.18	0
474.3	259.7	225.9	185.22	140.38	96.58	0
475.2	254.83	222.13	183.21	135.44	93.43	0
476.1	255.07	224.66	182.37	135.78	94.76	0
477	257.59	224.2	184.33	136.63	94.73	0
477.9	255.57	224.1	185	137.33	94.97	0
478.8	255.75	227.57	186.12	138.48	96.68	0
479.7	255.95	224.52	183.99	139.02	96.08	0
480.6	257.87	223.23	183.01	136.38	95.57	0
481.5	253.2	223.56	182.15	134.8	94.4	0
482.4	254.86	222.04	183.29	136.97	93.2	0
483.3	253.24	224.68	181.1	136.25	94.42	0
484.2	255.14	223.1	182.22	135.67	93.73	0
485.1	254.53	224.82	184.25	136.92	95.32	0
486	254.05	225.79	181.54	136.02	93.5	0
486.9	256.84	223.89	184.85	136.65	94.47	0
487.8	253.63	223.17	184.19	135.96	95.62	0
488.7	256.36	223.09	184.47	139.33	95.46	0
489.6	253.45	222.94	181.68	136.46	94.71	0
490.5	255.67	223.61	184.43	138.92	96.22	0
491.4	254.05	223.45	181.91	134.8	93.16	0
492.3	255.32	224.59	182.78	136.77	96.35	0
493.2	255.86	226.01	185.57	138.48	96.61	0
494.1	254.89	224.44	184.07	134.68	92.75	0
495	256.37	224.66	186.07	138.32	94.47	0
495.9	256.19	223.83	183.5	136.4	93.98	0
496.8	256.91	224.2	185.29	137.89	94.66	0
497.7	253.84	222.4	181.21	134.05	92.94	0
498.6	257.16	223.85	183.94	136.79	96.98	0
499.5	255.7	222.61	182.49	138.06	93.94	0
500.4	256.42	224.56	185.45	139.13	97.18	0
501.3	254.54	223.1	183.26	137.12	95.2	0
502.2	253.89	221.8	181.7	137.73	93.97	0
503.1	255.08	222.4	185.35	136.83	96.11	0
504	256.42	220.85	182.38	135.63	92.59	0
504.9	253.24	224.94	184.72	133.38	94.92	0
505.8	253.83	223.03	183.24	136.43	93.84	0
506.7	254.3	222.52	183.06	133.7	94.45	0
507.6	254.03	222.13	182.27	136.08	93.88	0
508.5	254.85	221.95	184.67	136.34	95.6	0
509.4	254.78	223.72	182.38	134.83	94.54	0
510.3	258.3	225.19	186.47	138.38	98.07	0
511.2	255.48	223.61	183.24	137.64	96.34	0
512.1	253.6	221.99	183.42	138.06	95.7	0
513	255.23	221.75	182.93	133.83	93.03	0
513.9	255.74	224.12	183.33	137.92	96.14	0
514.8	252.26	221.63	181.99	134.2	93.25	0
515.7	259.13	224.58	186.01	138.58	95.08	0
516.6	252.64	222.65	182.21	132.97	92.67	0
517.5	257.61	223.36	183.78	135.63	94.98	0
518.4	255.83	225.97	184.91	139.66	95.8	0
519.3	255.33	226.22	184.34	136.61	95.82	0
520.2	253.76	223.08	184.75	138.64	94.19	0
521.1	253.95	224.5	183.34	136.73	93.24	0
522	252.7	221.06	181.9	135.59	93.51	0
522.9	256.3	224.91	184.05	136.95	95.43	0
523.8	255.19	223.01	183.12	135.15	94.69	0
524.7	256.93	224.84	183.88	138.83	95.99	0
525.6	255.34	225.64	184.05	137.22	95.61	0
526.5	251.53	222.95	181.97	134.44	93.27	0
527.4	254.35	223.87	183.8	138.24	95.85	0
528.3	256.35	223.81	182.13	136.61	94.62	0
529.2	256.13	222.28	182.71	136.99	95	0
530.1	253.16	220.78	182	136.74	94.47	0
531	256.61	224.3	184.83	137.5	95.17	0
531.9	252.07	221.21	184.19	134.37	91.64	0
532.8	256.07	226.34	182.77	139.06	96.95	0
533.7	255.08	222.68	182.54	137.64	94.96	0
534.6	256.36	222.97	183.44	135.4	94.73	0
535.5	255.13	223.13	185	137.48	95.31	0
536.4	253.81	221.27	182.28	136.9	93.59	0
537.3	252.95	222.21	182.9	136.87	93.67	0
538.2	255.3	223.58	183.83	138.33	95.9	0
539.1	256.76	225.04	183.51	135.88	94.25	0
540	254.35	223.58	183.26	136.64	95.07	0
540.9	253.99	224.05	183.96	135.77	95.49	0
541.8	255.25	222.23	186.23	137.1	95.05	0
542.7	254.32	223.44	183.87	137.81	95.02	0
543.6	255.27	222.83	183.53	136.73	94.18	0
544.5	254.14	222.28	182.42	135.41	95.4	0
545.4	252.85	221.15	181.42	134.95	93.23	0
546.3	256.59	225.14	185.23	138.02	94.56	0
547.2	253.28	221.93	182.95	136.09	95.95	0
548.1	254.94	223.08	183.76	134.57	95.23	0
549	252.88	222.7	183.44	135.4	93.43	0
549.9	258.33	223.74	183.88	139.25	95.86	0
550.8	253.85	223.94	185.29	137.43	94.35	0
551.7	256.42	223.96	182.49	137.29	94.96	0
552.6	253.64	221.48	183.26	135.99	93.4	0
553.5	253.57	222.78	182.66	136.96	95.09	0
554.4	255.71	224.02	184.64	139.84	95.86	0
555.3	254.82	223.91	182.91	137.24	95.04	0
556.2	254.43	222.82	184.38	136.71	96.52	0
557.1	252.29	221.35	182.25	134.66	93.26	0
558	252.88	222.47	181.2	135.7	94.99	0
558.9	254.84	222.72	182.51	136.08	94.72	0
559.8	250.84	221.56	182.13	133.72	93.3	0
560.7	253.11	222.1	181.9	137.03	95.03	0
561.6	253.77	226.62	183.14	137.46	93.55	0
562.5	253.4	223.81	184.34	136.72	95.48	0
563.4	251.52	222.09	182.06	134.54	94.94	0
564.3	253.88	222.96	182.09	136.77	95.98	0
565.2	254.28	222.08	184.89	137.72	93.57	0
566.1	252.89	222.55	184.32	137.5	94.85	0
567	254.88	224.61	183.24	139.27	94.44	0
567.9	254.27	223.24	181.94	134.34	93.88	0
568.8	256.12	222.5	184.91	135.07	97.35	0
569.7	253.27	222.88	182.83	136.65	94.52	0
570.6	253.6	222.89	182.1	136.4	94.84	0
571.5	253.78	220.62	184.36	136.31	96.17	0
572.4	252.58	222.63	182.36	137.24	96.35	0
573.3	257.07	224.91	185.51	135.52	97.11	0
574.2	255.07	223.23	184.56	137.15	94.91	0
575.1	252.89	222.22	182.5	135.31	96.03	0
576	255.44	221.72	182.3	135.84	95.02	0
576.9	254.44	223.73	183.96	137.71	95.8	0
577.8	252.67	223.79	182.21	136.7	94.38	0
578.7	254.31	222.6	181.09	137.9	95.33	0
579.6	255.16	224.49	182.1	137.24	95.31	0
580.5	252.95	222.98	180.55	135.46	94.07	0
581.4	254.25	221.06	183.65	135.57	93.71	0
582.3	254.04	223.66	183.81	136.53	94.45	0
583.2	255.08	222.05	183.85	135.24	94.73	0
584.1	252.95	223.51	182.71	138.06	95.24	0
585	252.91	224.5	181.6	135.57	93.99	0
585.9	253.95	223.29	185.02	137.63	95.78	0
586.8	254.36	223.51	183.53	135.61	95.54	0
587.7	250.5	219.86	179.11	135.74	93.21	0
588.6	252.29	220.29	180.95	135.39	93.94	0
589.5	256.13	223.61	184.11	138.07	94.7	0
590.4	253.67	223.98	183.92	135.86	96.68	0
591.3	255.03	223.01	181.97	135.42	96.19	0
592.2	252.07	223.29	181.82	133.94	94.91	0
593.1	253.5	223.99	183.82	138.78	94.2	0
594	254.21	223.57	182.49	135.13	94.51	0
594.9	254.49	221.47	183.06	135.99	94.17	0
595.8	252.78	220.71	183.13	136.9	93.96	0
596.7	254.59	223.04	183.89	137.43	93.1	0
597.6	254.07	221.27	181.92	137	94.26	0
598.5	255.57	219.9	182.02	136.26	95.98	0
599.4	251.93	222.91	183.21	135.66	94.71	0
600.3	253.72	221.92	182.57	136.91	95.44	0
601.2	254.37	222.94	182.74	136.35	93.97	0
602.1	255.17	222.83	183.55	137.13	95.76	0
603	253.72	223.76	182.54	137.23	94.42	0
603.9	251.87	221.99	181.82	134.24	93.88	0
604.8	254.45	223.98	181.14	136.04	97.27	0
605.7	252.37	222.82	184.53	135.29	94.19	0
606.6	255.55	222.73	183.26	135.74	95.57	0
607.5	254	223.17	181.97	138.27	96.33	0
608.4	253.54	222.78	182.88	135.67	93.84	0
609.3	253.58	222.54	183.02	135.99	94.38	0
610.2	256.07	224.9	184.53	138.7	95.26	0
611.1	254.82	221.3	184.16	137.14	95.06	0
612	256.91	223.19	184.7	138.91	98.07	0
612.9	253.28	221.02	182.68	136.79	95.19	0
613.8	253.52	223.36	182.04	134.65	93.17	0
614.7	254.64	223.92	182.81	138.98	95.5	0
615.6	253.79	222.29	183.17	137.89	96.5	0
616.5	255.54	225.79	182.63	135.64	94.1	0
617.4	252.62	221.75	181.09	134.56	93.01	0
618.3	253.66	221.01	181.3	134.87	93.95	0
619.2	257.37	224.87	184.23	138.22	98.34	0
620.1	253.51	221.57	182.83	135.75	95.8	0
621	255.43	224.18	181.93	136.5	96.13	0
621.9	252.9	223.39	181.29	135.72	95.23	0
622.8	254.49	221.54	183.66	137.01	95.6	0
623.7	252.13	221.47	181.92	137.2	92.27	0
624.6	256.45	224.56	183.07	136.41	95.27	0
625.5	255	224.18	183.47	138.41	95.08	0
626.4	254.46	222.57	182.28	135.38	94.53	0
627.3	252.4	223.21	181.92	136.78	92.4	0
628.2	254.04	223.81	182.37	138.05	95.19	0
629.1	252.58	221.51	182.11	136.33	93.65	0
630	253.67	219.48	181.74	136.46	93.28	0
630.9	253.29	222.09	182.84	136.97	94.08	0
631.8	254.47	223	184.34	137.58	95.39	0
632.7	252.79	221.12	182.09	135.66	93.57	0
633.6	253.54	220.47	182.13	133.76	94.05	0
634.5	254.56	222.23	182.66	136.58	92.65	0
635.4	253.76	221.88	182.04	137.12	96.89	0
636.3	253.4	222.74	182.05	136.49	94.52	0
637.2	253.49	222.78	183.41	136.83	96.16	0
638.1	255.05	222.71	183.55	136.21	95.44	0
639	252.18	223.62	183.75	136.17	95.43	0
639.9	253.97	223.14	182.53	137.4	94.57	0
640.8	254.94	221.89	182.48	135.38	94.66	0
641.7	256.3	223.83	186.42	137	95.47	0
642.6	254.24	221.28	183.89	135.13	93.47	0
643.5	251.86	221.62	180.92	135.49	94.2	0
644.4	250.59	222.86	183.88	136.05	94.28	0
645.3	252.88	221.7	181.49	135.17	92.16	0
646.2	254.46	222.51	183.11	135.08	94.39	0
647.1	255.16	224.37	185.38	138.24	96.79	0
648	254.01	224.54	183.42	136.9	94.44	0
648.9	252.38	222.25	180.84	135.59	91.87	0
649.8	255.06	222.62	182.79	136.31	95.41	0
650.7	255.97	222.79	182.52	138.98	94.61	0
651.6	253.03	221.43	180.33	136.19	94.31	0
652.5	252.75	222.32	181.18	138.68	95.82	0
653.4	252.32	221.09	180.77	136.09	94.67	0
654.3	253.26	222.32	181.44	135.58	92.65	0
655.2	252.29	219.37	181.6	134.09	92.35	0
656.1	254.02	224.52	184.31	138.92	97.01	0
657	254.38	224.35	182.81	135.3	93.47	0
657.9	253.59	222.53	181.99	136.06	94.94	0
658.8	252.58	220.66	180.91	136.22	93.78	0
659.7	254	222.88	184.38	137.06	96.97	0
660.6	252.98	220.08	182.77	135.91	94.19	0
661.5	255.39	221.92	183.01	136.87	94.75	0
662.4	254.48	224.55	183.11	136.41	94.96	0
663.3	253.64	222.43	183.19	135.5	95.82	0
664.2	254.77	223.31	184.66	137.05	95.95	0
665.1	250.11	221.1	182.8	134.01	94.04	0
666	253.91	220.44	182.78	137.96	96.7	0
666.9	253.03	220.95	181.39	135.28	93.92	0
667.8	252.44	222.32	181.54	135.48	93.38	0
668.7	253.23	219.89	181.06	137.79	94.04	0
669.6	252.6	222.22	182.06	135.22	95.78	0
670.5	252.01	222.34	179.46	136.59	93.78	0
671.4	253.96	222.94	181.65	136.83	95.15	0
672.3	251.03	224.62	182.47	133.87	94.57	0
673.2	253.98	222.5	181.23	135.05	95	0
674.1	254.02	222.38	181.79	135.38	92.73	0
675	254.52	222.14	181.83	137.77	94.28	0
675.9	250.66	220.81	179.75	134.44	91.42	0
676.8	255.16	221.97	182.69	137.19	95.77	0
677.7	254.59	221.18	181.24	136.52	93.93	0
678.6	254.76	221.95	184.17	134.52	93.67	0
679.5	252.62	221.13	181.34	136.08	94.42	0
680.4	251.17	221.01	180.07	136.16	91.9	0
681.3	253.45	221.95	183.54	136.09	93.67	0
682.2	256.4	222.69	182.55	136.55	96.28	0
683.1	251.69	222.05	181.85	134.87	95.76	0
684	252.65	221.13	180.84	134.57	96.09	0
684.9	253.24	221.18	183.72	136.83	95.71	0
685.8	253.91	221.58	185.23	135.74	95.32	0
686.7	254.32	222.81	182.53	134.03	94.46	0
687.6	251	219.61	183.64	134.47	92.94	0
688.5	253.1	221.96	182.16	137.16	94.74	0
689.4	253.55	222.67	182.33	136.66	94.81	0
690.3	255.06	221.03	182.71	135.94	94.56	0
691.2	253.95	222.53	181.88	136.8	94.27	0
692.1	254.29	221.33	182.5	135.94	93.76	0
693	252.72	220.67	179.69	135.33	93.68	0
693.9	252.85	222.62	180.57	135.43	93.74	0
694.8	254.26	224.1	183.69	136.78	95.21	0
695.7	254.08	221.22	181.97	136.2	94.17	0
696.6	255.68	223.18	183.21	137.72	95.2	0
697.5	254.13	223.44	183.71	138.24	97.46	0
698.4	251.41	219.83	181.72	134.04	93.73	0
699.3	255	224.62	183.55	137.37	96.39	0
700.2	251.34	218.25	179.78	133.7	92.01	0
701.1	252.29	221.6	180.3	135.92	94.43	0
702	253.53	222.33	180.63	136.58	94.17	0
702.9	252.41	219.66	181.11	135.04	93.38	0
703.8	252.89	221.7	182.16	134.71	93.72	0
704.7	254.05	220.07	182.4	135.19	94.82	0
705.6	254.31	222.33	184.76	139.15	96.29	0
706.5	251.1	222.82	181.42	136.11	95.34	0
707.4	254.59	221.42	182.5	137.9	93.33	0
708.3	252.67	218.9	182.59	135.54	95.37	0
709.2	250.82	221.19	180.23	133.65	93.32	0
710.1	255.43	220.46	183.58	137.54	95.22	0
711	253.31	220.56	182.9	135.08	94.23	0
711.9	253.21	222.12	181.57	137.72	93.68	0
712.8	251.19	219.71	178.77	133.27	91.46	0
713.7	253.34	221.46	183.32	137.42	97.61	0
714.6	251.54	222.47	181.04	136.6	93.11	0
715.5	252.39	221.76	185.08	134.46	93.24	0
716.4	252.36	221.78	185.01	139.87	97.96	0
717.3	253.92	224	182.39	137.36	95.95	0
718.2	254.8	223.41	182.33	134.4	92.59	0
719.1	251.17	220.76	181.28	137.17	95.39	0
720	251.66	221.78	181.7	138.69	95.62	0
720.9	255.36	222.46	183.23	135.97	94.81	0
721.8	251.05	220.6	183.05	136.79	93.77	0
722.7	254.49	220.68	184.23	141.01	96.95	0
723.6	254.59	220.45	182.12	137.4	96.27	0
724.5	253.52	221.48	180.21	135.55	95.36	0
725.4	253.51	220.75	181.33	132.85	92.5	0
726.3	253.69	221.54	181.6	133.76	93.53	0
727.2	250.72	223.03	182.35	133.36	93.11	0
728.1	252.5	221.82	180.29	133.74	92.44	0
729	249.9	222.23	180.51	134.43	93.14	0
729.9	253.94	225.16	181.9	133.49	94.55	0
730.8	252.03	219.87	182.31	133.4	92.5	0
731.7	251.69	219.58	181.09	132.19	94.02	0
732.6	253.42	222.47	182.29	135.21	94.85	0
733.5	253.4	221.7	180.81	134.91	94.21	0
734.4	253.08	223.12	180.82	134.16	95	0
735.3	254.63	224.46	180.36	137.12	97.09	0
736.2	253.84	219.1	179.23	134.69	94.15	0
737.1	255.61	220.97	182.33	137.73	94.71	0
738	252.96	221.23	183.39	137.24	94.24	0
738.9	251.12	222.91	179.4	133.21	94.36	0
739.8	253.21	221.49	181.21	137.31	95.6	0
740.7	257.93	221.66	182.28	139.75	94.11	0
741.6	252.35	221.48	182.61	134.17	95.15	0
742.5	252.87	222.17	181.85	137.07	95.03	0
743.4	252.51	221.21	182.96	137.34	94.82	0
744.3	251.64	216.74	180.52	134.67	93.02	0
745.2	251.11	222.1	182.88	136.45	93.54	0
746.1	254.4	220.81	182.4	137.22	95.59	0
747	251.24	222.11	181.65	135.26	95.22	0
747.9	251.72	219.07	182.18	135.62	94.39	0
748.8	249.78	219.89	179.16	134.5	94.31	0
749.7	254.77	219.77	183.59	138.46	96.02	0
750.6	252.08	223.77	182.17	135.99	95.15	0
751.5	255.03	221.84	181.43	137.39	94.49	0
752.4	253.67	222.72	182.9	134.84	95.79	0
753.3	251.66	220.99	181.71	134.73	93.94	0
754.2	253.55	222.28	183.41	137.17	94.89	0
755.1	250.32	221.15	181.53	135.56	95.16	0
756	250.33	221.73	178.65	134.42	93.62	0
756.9	252.22	220.63	179.72	135.14	94.4	0
757.8	254.37	222.35	181.09	137.58	95.8	0
758.7	252.94	219.86	179.63	135.56	94.06	0
759.6	255.81	223.58	183.34	137.47	94.89	0
760.5	250.44	219.46	179.61	134.69	92.98	0
761.4	250.95	221.49	181.94	133.48	96.47	0
762.3	254.28	222.62	182.71	139.36	95.13	0
763.2	251.99	220.51	181.8	134.55	92.89	0
764.1	252.9	219.86	182.47	134.23	93.89	0
765	251.81	222.38	182.69	134.53	94.92	0
765.9	252.77	218.44	181.37	133.62	93.29	0
766.8	251.47	220.98	182.52	135.36	93.37	0
767.7	253.71	223	184.05	135.85	94.24	0
768.6	250.33	221.4	181.77	137.76	94.21	0
769.5	253.74	220.92	182.93	136.39	94.06	0
770.4	253.16	220.07	179.99	136.08	95.05	0
771.3	254.48	222.27	182.51	137.46	96.2	0
772.2	252.32	221.66	181.02	136.83	95.19	0
773.1	252.76	221.43	183.04	137.74	94.6	0
774	254.18	220.14	181.2	134.69	93.16	0
774.9	255.33	224.18	183.78	138.34	95.47	0
775.8	253.16	221.21	183.85	136.5	94.92	0
776.7	252.22	221.67	182.91	136.7	95.14	0
777.6	251.52	219.71	183.1	136.49	94.51	0
778.5	250.89	220.46	183.32	137.02	94.72	0
779.4	251.19	220.79	180.65	135.61	93.82	0
780.3	252.51	221.7	183.31	135.83	95.56	0
781.2	251.79	219.13	183.55	136.92	93.69	0
782.1	254.64	222.84	184.98	137.97	94.67	0
783	250.14	219.56	180.97	134.47	94.06	0
783.9	253.38	222.32	183.04	136.73	94.17	0
784.8	250.28	219.24	181.23	135.74	94.56	0
785.7	253.48	222.27	182.03	135.52	95.02	0
786.6	251.38	221.21	183.24	136.09	94.9	0
787.5	254.02	222.38	182.83	135.99	92.53	0
788.4	253.83	220.97	183.4	137.55	94.16	0
789.3	252.26	220.82	181.59	135.84	94.29	0
790.2	250.81	220.79	181.17	136.62	95.46	0
791.1	250.4	217.88	179.62	132.96	94.36	0
792	251.88	222.29	180.72	135.83	94.35	0
792.9	252.84	220.9	180.82	137.17	94.27	0
793.8	251.75	221.29	180.97	133.14	94.47	0
794.7	254.94	222.17	182.55	136.74	96.53	0
795.6	254.69	221.84	182.8	137.29	97.34	0
796.5	254.12	221.29	184.61	139.48	97.63	0
797.4	253.02	221.54	182.57	134.67	93.63	0
798.3	251.22	220.27	180.74	134.56	93.13	0
799.2	253.17	217.69	180.58	137.22	94.04	0
800.1	253.77	220.59	181.92	135.74	95.34	0
801	251.45	219.4	181.03	134.98	93.91	0
801.9	253.95	220.68	180.41	136.95	94.44	0
802.8	254.97	222.05	183.79	136.54	94.94	0
803.7	251	219.64	181.26	137.44	96.99	0
804.6	252.21	220.34	182.15	134.52	93.11	0
805.5	253.53	225.7	184.43	137.26	95.84	0
806.4	252.08	220.51	181.81	136.5	94.79	0
807.3	250.71	220.72	182.61	136.47	94.12	0
808.2	250.84	218.91	181.19	132.33	90.83	0
809.1	252.32	220.34	180.78	137.06	93.36	0
810	251.76	220.28	180.55	135.27	93.83	0
810.9	252.79	222.56	180.91	137.12	93.61	0
811.8	251.14	220.9	181.24	135.22	92.7	0
812.7	252.6	220.71	181.37	135.33	93.2	0
813.6	251.63	221.19	181.22	135.85	93.24	0
814.5	254.06	223.28	182.47	137.01	95.76	0
815.4	251.86	220.58	181.08	136.19	95.99	0
816.3	254.77	221.92	181.67	136.92	95.87	0
817.2	253.5	221.26	181.19	135.21	94.08	0
818.1	251.81	220.76	182.38	138.15	94.94	0
819	252.64	222.72	181.74	136.46	94.61	0
819.9	251.49	221.33	180.79	133.85	92.84	0
820.8	252.16	223.38	182.08	137.85	93.82	0
821.7	249.29	220.42	181.69	136.8	94.72	0
822.6	252.52	219.61	182.34	135.53	94.94	0
823.5	254.56	223.35	183.15	136.19	94.12	0
824.4	253.11	222.47	184.74	136.99	96.32	0
825.3	252.52	221.17	182.95	136.32	94.87	0
826.2	253.7	223.96	181.88	136.85	94.82	0
827.1	254.45	221.34	184.03	136.93	95.24	0
828	251.38	219.44	180.57	134.37	93.61	0
828.9	251.49	221.05	179.8	134.62	92.99	0
829.8	251.92	220.49	179.81	136.76	94.22	0
830.7	252.46	220.12	182.98	136.7	94.04	0
831.6	250.12	219.23	182.39	135.23	94.21	0
832.5	252.48	219	181.1	136.09	93.89	0
833.4	253.11	220.35	182.15	135.7	94.36	0
834.3	249.4	220.17	181.43	135.2	93.65	0
835.2	250.96	221.39	182.21	136.11	94.92	0
836.1	250.94	220.5	182.17	134.81	94.18	0
837	250.51	221.96	183.08	134.17	93.91	0
837.9	254.01	220	181.99	137.81	94.41	0
838.8	252.07	222.92	181.92	135.41	95.73	0
839.7	251.2	220.15	178.98	134.66	94.63	0
840.6	253.26	219.71	182.9	136.01	96.82	0
841.5	250.95	222.5	181.1	135.57	95.3	0
842.4	253.23	221.95	181.47	136.15	93.26	0
843.3	249.55	222.27	183.17	135.79	95.03	0
844.2	251.08	220.25	180.63	134.98	93.69	0
845.1	253.31	220.84	182.73	137.8	93.69	0
846	254.28	221.27	183.99	136.29	96.83	0
846.9	251.07	220.05	180.26	134.86	93.64	0
847.8	251.76	221.05	181.5	135.86	93.36	0
848.7	251.3	220	182.27	136.37	95.24	0
849.6	252.42	220.98	183.01	136.02	95.81	0
850.5	251.08	219.31	180.66	132.87	94.88	0
851.4	252.06	219.95	181.34	134.21	93.88	0
852.3	252.11	220.15	181.43	135.03	93.06	0
853.2	251.49	220.44	181.01	135.58	93.51	0
854.1	251.16	223.6	181.97	136.47	96.01	0
855	250.37	221.99	181.62	136.86	93.09	0
855.9	252.31	221.53	182.38	134.66	95.31	0
856.8	253.79	222.7	183.24	138.2	96.4	0
857.7	249.68	220.03	180.35	133.34	90.7	0
858.6	251.55	220.22	182.06	134.46	95.11	0
859.5	251.33	220.66	180.19	135.39	94.28	0
860.4	253.49	221.14	182.04	135.59	94.07	0
861.3	251.45	220.75	182.11	135.72	95.33	0
862.2	250.35	219.96	180.23	135.41	92.49	0
863.1	253.73	221.37	182.42	135	95.29	0
864	252.13	219.96	181.95	137.62	95.9	0
864.9	253.33	220.88	182.4	136.98	94.42	0
865.8	253.29	221.12	182.42	136.28	93.72	0
866.7	253.18	222.3	182.26	137.28	97.35	0
867.6	252.62	218.94	182.45	134.18	93.64	0
868.5	251.57	221.38	183.26	137.26	95.89	0
869.4	253.26	221.61	181.14	136.24	94.88	0
870.3	251.28	220.61	181.79	134.75	93.8	0
871.2	250.18	219.8	181.56	134.25	92.39	0
872.1	249.17	219.62	180.76	135.97	94.54	0
873	255.52	221.08	184.13	137.97	96.18	0
873.9	251.88	222.68	181.95	133.26	94.77	0
874.8	252.52	219.89	182.37	135.66	94.62	0
875.7	254.11	221.31	184.72	137.85	95.76	0
876.6	252.63	221.86	181.6	139.33	97.05	0
877.5	251.96	220.39	181.05	135.06	93.28	0
878.4	250.74	220.37	179.62	133.31	93.15	0
879.3	251.31	221.57	182.49	135.43	93.73	0
880.2	250.27	217.68	180.83	134.05	92.25	0
881.1	250.1	220.04	181.28	135.24	93.34	0
882	251.31	219.37	182.65	136.19	93.09	0
882.9	251.44	219.57	181.42	136.57	93.04	0
883.8	250.96	219.59	181.91	137.88	95.19	0
884.7	247.92	217.32	182.58	136.68	93.89	0
885.6	251.46	220.9	179.95	135.6	94.8	0
886.5	252.79	223.12	180.7	135.24	92.67	0
887.4	252.68	221.09	183.11	134.95	94.66	0
888.3	254.34	223.15	185.09	137.68	93.9	0
889.2	249.31	220.8	179.73	135.53	94.44	0
890.1	252.81	220.23	182.1	137.72	95.54	0
891	250.56	219.43	179.98	137.18	93.27	0
891.9	251.85	220.81	181.38	136.08	94.87	0
892.8	249.92	221.78	179.69	134.02	93.23	0
893.7	249.7	222.36	179.68	132.24	92.35	0
894.6	250.84	220.66	181.43	134.57	93.2	0
895.5	251.16	219.72	180.33	133.07	92.05	0
896.4	249.46	221.31	183.28	134.97	93.56	0
897.3	250.96	221.85	182.68	135.6	94.65	0
898.2	252.44	224.31	183.65	137.97	94.36	0
899.1	248.18	220.65	180.63	133.05	92.56	0
900	250.17	219.92	180.25	133.72	95.44	0
900.9	253.53	221.77	181.51	135.1	96.34	0
901.8	252.36	220.79	180.73	134.01	93.03	0
902.7	252.21	219.32	181.1	136.88	92.82	0
903.6	254.65	223.24	183.9	138.45	95.83	0
904.5	250.92	220.15	181.16	137.06	93.17	0
905.4	250.58	218.14	181.64	134.83	93.21	0
906.3	249.87	219.83	180.39	133.83	93.86	0
907.2	250.83	221.08	181.06	135.37	95.67	0
908.1	252.27	221.62	182.52	136.07	96.17	0
909	254.06	220.62	182.15	136.32	95.19	0
909.9	250.62	220.8	181.42	133.16	92.19	0
910.8	250.57	223.04	182.27	136.91	95.7	0
911.7	250.54	221.45	181.7	136.54	95.48	0
912.6	252.39	220.49	180.17	135.72	93.87	0
913.5	252.74	220.75	184.13	137.88	95.53	0
914.4	252.26	220.36	181.68	134.49	92.57	0
915.3	251.02	219.13	182.38	134.07	93.96	0
916.2	252.42	221.95	182.53	136.04	96.2	0
917.1	253.14	221.47	182.66	136.26	95.02	0
918	251.87	219.9	182.38	137.67	96	0
918.9	249.25	219.59	180.04	132.68	93.16	0
919.8	251.44	220.1	179.94	135.18	94.19	0
920.7	251.34	221.07	182.2	133.15	93.49	0
921.6	251.3	220.79	180.41	135.54	93.28	0
922.5	254.27	220.99	183.46	136.64	95.21	0
923.4	250.62	221.01	180.51	134.8	93.24	0
924.3	251.25	220.91	178.13	134.54	94.99	0
925.2	253.1	218.81	183.62	136.35	95.26	0
926.1	251.59	221.93	182.2	135.36	96.96	0
927	252.79	220.77	182.39	137.51	97.59	0
927.9	252.39	221.47	181.9	136.84	95.02	0
928.8	252.35	219.19	182.53	136.9	94.47	0
929.7	252.62	220.64	182.49	136.89	97.07	0
930.6	250.98	220.87	181.15	136.4	95.95	0
931.5	250.78	220	182.34	134.78	93.18	0
932.4	254.17	219.97	182.33	137.73	95.17	0
933.3	250.33	220.78	181.41	135.27	94.21	0
934.2	250.31	219.91	182.31	134.95	94.35	0
935.1	251.65	220.93	181.85	136.04	94.63	0
936	251.87	218.83	182.27	136.25	93.6	0
936.9	251.96	219.85	181.96	133.19	94.53	0
937.8	252.57	222.31	181.96	137.69	95.09	0
938.7	251.97	220.08	181.22	136.17	94.26	0
939.6	250.32	218.42	179.8	134.3	94.11	0
940.5	252.69	221.17	181.86	138.98	95.49	0
941.4	253.9	222.96	183.26	136.42	94.13	0
942.3	251.21	222.24	182.27	135.38	95.07	0
943.2	250.6	222.27	180.99	135	95.39	0
944.1	252.79	220.9	184.21	137.82	95.02	0
945	252.25	220.88	181.21	136.64	94.62	0
945.9	250.65	221.97	180.01	137.38	95.98	0
946.8	250.35	218.91	179.35	133.62	92.86	0
947.7	252.05	222.06	182.7	137.6	96.34	0
948.6	251	221.34	180.97	135.7	93.52	0
949.5	250.07	219.45	180.28	134.46	94.16	0
950.4	250.82	219.89	180.02	136.09	93.95	0
951.3	250.41	218.85	179.49	134.75	93.63	0
952.2	251.23	221.87	181.81	136.72	95.75	0
953.1	249.78	220.71	180.35	135.42	92.53	0
954	251.07	219.95	182.5	134.64	95.15	0
954.9	252.15	220.49	182.19	136.5	96.19	0
955.8	251.61	218.46	180.05	135.24	93.94	0
956.7	253.67	219.78	180.42	134.55	94.57	0
957.6	251.56	220.49	181.99	137.67	95.95	0
958.5	249.14	219.41	182.24	133.86	93.71	0
959.4	250.12	219.77	181.28	134.83	92.74	0
960.3	251.35	222.55	182.4	136.57	95.67	0
961.2	251.68	220.5	180.15	136.26	95.3	0
962.1	251.44	219.15	180.14	134.99	93.47	0
963	252.02	221.69	182.51	135.22	93.94	0
963.9	249.88	220.78	180.06	134.85	95.53	0
964.8	250.32	219.44	180.58	134.96	93.23	0
965.7	249.97	219.7	179.45	135.22	93.42	0
966.6	251.62	218.3	181.05	135.13	92.96	0
967.5	251.59	221.14	180.4	133.82		0
