# Supplementary material for: Combined IgE neutralization and Bifidobacterium longum supplementation reduces the allergic response in models of food allergy
Source: Nat Commun. 2022 Sep 27;13:5669. doi: 10.1038/s41467-022-33176-1 (PMC9515155; doi:10.1038/s41467-022-33176-1)
Supplement: Supplementary file 7 — Supplementary Data 4 [file 41467_2022_33176_MOESM7_ESM.xlsx]

## Sheet: FceRIa-IgE-IgEtrap
[IgEtrap]	(100 uM)	(50 uM)	(25 uM)	(12.5 uM)	(0 uM)
0	0.084	0.105	0.159	0.106	0
0.2	0.09	0.102	0.157	0.101	-0.007
0.4	0.09	0.105	0.155	0.104	-0.012
0.6	0.087	0.1	0.158	0.099	-0.002
0.8	0.09	0.104	0.156	0.103	-0.013
1	0.086	0.103	0.155	0.098	-0.006
1.2	0.088	0.098	0.155	0.103	-0.006
1.4	0.084	0.103	0.156	0.103	-0.014
1.6	0.085	0.097	0.158	0.097	-0.017
1.8	0.084	0.098	0.157	0.1	-0.004
2	0.087	0.097	0.155	0.099	-0.015
2.2	0.084	0.093	0.154	0.101	-0.013
2.4	0.081	0.092	0.153	0.097	-0.008
2.6	0.089	0.1	0.156	0.104	-0.019
2.8	0.083	0.091	0.153	0.097	-0.012
3	0.077	0.095	0.15	0.095	-0.003
3.2	0.081	0.099	0.158	0.103	-0.014
3.4	0.084	0.099	0.155	0.099	-0.014
3.6	0.081	0.096	0.15	0.092	-0.007
3.8	0.082	0.097	0.158	0.096	-0.011
4	0.081	0.094	0.155	0.103	-0.009
4.2	0.081	0.096	0.159	0.097	-0.011
4.4	0.083	0.098	0.16	0.096	-0.011
4.6	0.084	0.095	0.157	0.101	-0.018
4.8	0.082	0.097	0.152	0.096	-0.005
5	0.087	0.098	0.156	0.099	-0.014
5.2	0.083	0.094	0.153	0.102	-0.012
5.4	0.08	0.098	0.155	0.1	-0.006
5.6	0.084	0.095	0.158	0.098	-0.01
5.8	0.083	0.097	0.155	0.104	-0.012
6	0.086	0.094	0.156	0.097	-0.005
6.2	0.087	0.096	0.164	0.097	-0.012
6.4	0.08	0.094	0.161	0.103	-0.009
6.6	0.082	0.096	0.153	0.105	-0.007
6.8	0.087	0.1	0.161	0.102	-0.004
7	0.082	0.101	0.154	0.101	-0.014
7.2	0.08	0.098	0.154	0.098	-0.015
7.4	0.088	0.1	0.16	0.106	-0.012
7.6	0.084	0.097	0.153	0.102	-0.013
7.8	0.085	0.096	0.153	0.104	-0.008
8	0.085	0.101	0.162	0.099	-0.005
8.2	0.085	0.102	0.159	0.107	-0.015
8.4	0.085	0.101	0.157	0.103	-0.008
8.6	0.088	0.101	0.157	0.098	-0.006
8.8	0.083	0.101	0.161	0.1	-0.014
9	0.086	0.099	0.159	0.106	-0.006
9.2	0.086	0.103	0.161	0.104	-0.008
9.4	0.088	0.105	0.16	0.107	-0.016
9.6	0.084	0.1	0.157	0.098	-0.003
9.8	0.086	0.1	0.161	0.103	-0.003
10	0.085	0.104	0.166	0.107	-0.006
10.2	0.086	0.103	0.156	0.099	-0.006
10.4	0.08	0.099	0.157	0.101	-0.001
10.6	0.087	0.1	0.161	0.104	-0.015
10.8	0.088	0.099	0.158	0.104	-0.003
11	0.087	0.099	0.161	0.103	-0.009
11.2	0.092	0.106	0.163	0.103	-0.01
11.4	0.084	0.1	0.16	0.106	-0.006
11.6	0.086	0.099	0.16	0.105	-0.003
11.8	0.091	0.106	0.164	0.103	-0.015
12	0.083	0.102	0.158	0.105	-0.008
12.2	0.089	0.104	0.167	0.108	-0.009
12.4	0.09	0.102	0.162	0.106	-0.008
12.6	0.089	0.101	0.159	0.106	-0.007
12.8	0.094	0.103	0.161	0.104	-0.009
13	0.09	0.105	0.16	0.108	-0.009
13.2	0.086	0.102	0.159	0.11	-0.004
13.4	0.088	0.105	0.159	0.103	0
13.6	0.094	0.105	0.163	0.109	-0.011
13.8	0.086	0.106	0.161	0.103	-0.004
14	0.086	0.104	0.164	0.11	-0.005
14.2	0.092	0.106	0.163	0.107	-0.01
14.4	0.089	0.103	0.165	0.107	-0.003
14.6	0.085	0.106	0.161	0.107	0.003
14.8	0.095	0.103	0.167	0.109	-0.007
15	0.092	0.104	0.159	0.108	0
15.2	0.093	0.107	0.164	0.108	0
15.4	0.09	0.101	0.169	0.105	-0.005
15.6	0.092	0.108	0.169	0.108	-0.004
15.8	0.087	0.103	0.161	0.108	0.003
16	0.092	0.107	0.162	0.106	-0.002
16.2	0.09	0.106	0.164	0.114	-0.009
16.4	0.091	0.105	0.164	0.103	0.004
16.6	0.092	0.104	0.169	0.11	-0.005
16.8	0.09	0.104	0.164	0.111	-0.01
17	0.085	0.109	0.166	0.104	0.004
17.2	0.091	0.111	0.17	0.106	-0.004
17.4	0.094	0.111	0.17	0.113	-0.007
17.6	0.092	0.111	0.164	0.109	0.006
17.8	0.093	0.108	0.166	0.111	-0.008
18	0.096	0.11	0.167	0.117	-0.002
18.2	0.092	0.106	0.166	0.112	0.002
18.4	0.094	0.107	0.17	0.109	-0.004
18.6	0.091	0.11	0.166	0.107	-0.001
18.8	0.091	0.107	0.171	0.112	0.006
19	0.09	0.104	0.166	0.111	0.003
19.2	0.098	0.109	0.166	0.11	-0.003
19.4	0.09	0.109	0.16	0.115	0.002
19.6	0.09	0.103	0.167	0.113	0.003
19.796	0.094	0.11	0.168	0.112	-0.007
19.996	0.094	0.105	0.165	0.111	-0.002
20.196	0.094	0.109	0.164	0.114	0
20.396	0.096	0.11	0.173	0.11	0.001
20.596	0.089	0.11	0.166	0.113	0.004
20.796	0.093	0.107	0.166	0.115	0.005
20.996	0.096	0.11	0.17	0.115	-0.003
21.196	0.098	0.11	0.167	0.11	-0.001
21.396	0.089	0.107	0.168	0.114	0.003
21.596	0.096	0.111	0.171	0.119	-0.004
21.796	0.095	0.111	0.165	0.108	0.002
21.996	0.092	0.112	0.17	0.109	0.001
22.196	0.095	0.112	0.171	0.116	-0.006
22.396	0.094	0.11	0.167	0.112	0.001
22.596	0.095	0.111	0.171	0.114	0.007
22.796	0.095	0.114	0.173	0.115	-0.002
22.996	0.096	0.112	0.174	0.112	0.001
23.196	0.097	0.113	0.171	0.11	0.006
23.396	0.098	0.111	0.17	0.112	0.004
23.596	0.097	0.112	0.167	0.114	-0.002
23.796	0.092	0.109	0.169	0.113	0.007
23.996	0.097	0.115	0.174	0.111	0.001
24.196	0.096	0.109	0.17	0.114	-0.002
24.396	0.095	0.112	0.172	0.112	0
24.596	0.096	0.114	0.169	0.11	0.004
24.796	0.102	0.113	0.17	0.116	0
24.996	0.097	0.111	0.169	0.112	0.008
25.196	0.098	0.115	0.171	0.113	0.001
25.396	0.094	0.115	0.165	0.113	-0.001
25.596	0.094	0.111	0.17	0.119	0.004
25.796	0.093	0.11	0.171	0.113	0.003
25.996	0.098	0.114	0.171	0.114	0
26.196	0.094	0.114	0.168	0.111	0.01
26.396	0.094	0.111	0.172	0.113	0.005
26.596	0.099	0.114	0.17	0.114	0.002
26.796	0.095	0.112	0.167	0.111	0.004
26.996	0.095	0.108	0.17	0.118	0.01
27.196	0.096	0.111	0.175	0.118	-0.004
27.396	0.094	0.112	0.169	0.112	0.007
27.596	0.105	0.115	0.174	0.112	0.001
27.796	0.098	0.118	0.176	0.115	0.004
27.996	0.095	0.109	0.173	0.113	0.004
28.196	0.098	0.112	0.168	0.115	0.01
28.396	0.093	0.112	0.178	0.121	-0.006
28.596	0.095	0.115	0.173	0.116	0.009
28.796	0.097	0.118	0.174	0.118	-0.001
28.996	0.102	0.119	0.175	0.117	0
29.196	0.098	0.115	0.171	0.111	0.005
29.396	0.099	0.117	0.173	0.112	0.008
29.596	0.099	0.114	0.176	0.114	-0.004
29.796	0.095	0.11	0.171	0.116	0.004
29.996	0.096	0.112	0.173	0.115	0.008
30.196	0.104	0.113	0.171	0.118	0.001
30.396	0.097	0.113	0.17	0.118	0.003
30.596	0.099	0.114	0.173	0.112	0.009
30.796	0.101	0.114	0.169	0.114	0
30.996	0.098	0.116	0.168	0.114	0.006
31.196	0.093	0.112	0.17	0.115	0.008
31.396	0.102	0.113	0.175	0.114	-0.001
31.596	0.093	0.112	0.171	0.119	0.002
31.796	0.096	0.11	0.173	0.117	0.005
31.996	0.099	0.114	0.174	0.117	0.001
32.196	0.096	0.113	0.174	0.117	0.004
32.396	0.098	0.115	0.175	0.117	0.009
32.596	0.105	0.118	0.175	0.115	-0.001
32.796	0.092	0.118	0.177	0.119	0.006
32.996	0.097	0.115	0.176	0.123	0.008
33.196	0.105	0.117	0.173	0.119	0.004
33.396	0.099	0.114	0.174	0.119	0.004
33.596	0.096	0.115	0.173	0.115	0.015
33.796	0.101	0.115	0.173	0.114	0.009
33.996	0.1	0.114	0.174	0.114	0
34.196	0.097	0.114	0.178	0.119	0.014
34.396	0.1	0.115	0.181	0.119	-0.002
34.596	0.098	0.114	0.179	0.124	0
34.796	0.098	0.114	0.171	0.116	0.015
34.996	0.099	0.117	0.176	0.112	0.003
35.196	0.096	0.117	0.175	0.115	0.001
35.396	0.099	0.115	0.172	0.116	0.008
35.596	0.1	0.119	0.174	0.12	0.007
35.796	0.102	0.114	0.171	0.123	-0.005
35.996	0.099	0.115	0.17	0.113	0.008
36.196	0.103	0.114	0.175	0.117	0.005
36.396	0.106	0.113	0.176	0.123	0
36.596	0.099	0.113	0.172	0.117	0.013
36.796	0.098	0.116	0.177	0.112	0.008
36.996	0.1	0.118	0.18	0.122	0.001
37.196	0.097	0.116	0.175	0.118	0.005
37.396	0.106	0.117	0.179	0.117	0.007
37.596	0.099	0.113	0.172	0.117	-0.001
37.796	0.103	0.113	0.172	0.125	0.005
37.996	0.102	0.118	0.178	0.117	0.006
38.196	0.102	0.117	0.174	0.119	-0.004
38.396	0.095	0.116	0.172	0.118	0.008
38.596	0.099	0.115	0.178	0.121	0.007
38.796	0.103	0.118	0.173	0.117	0.004
38.996	0.103	0.115	0.168	0.12	0.006
39.196	0.1	0.115	0.183	0.118	0.007
39.396	0.105	0.119	0.177	0.12	0.004
39.596	0.098	0.111	0.175	0.119	0.008
39.796	0.103	0.116	0.176	0.119	0.007
39.996	0.105	0.118	0.182	0.117	0
40.196	0.097	0.114	0.175	0.119	0.009
40.396	0.098	0.118	0.184	0.122	0.012
40.596	0.102	0.12	0.179	0.116	0.006
40.796	0.098	0.117	0.177	0.118	0.008
40.996	0.104	0.119	0.183	0.12	0.01
41.196	0.103	0.123	0.181	0.12	0.007
41.396	0.099	0.119	0.179	0.117	0.004
41.596	0.1	0.121	0.177	0.116	0.01
41.796	0.103	0.122	0.18	0.117	0.003
41.996	0.1	0.114	0.176	0.122	0.006
42.196	0.099	0.118	0.179	0.12	0.007
42.396	0.1	0.116	0.179	0.117	0.007
42.596	0.101	0.119	0.177	0.12	0.005
42.796	0.101	0.118	0.179	0.115	0.015
42.996	0.104	0.119	0.178	0.122	0.001
43.196	0.1	0.119	0.176	0.124	0.009
43.396	0.104	0.119	0.177	0.116	0.014
43.596	0.103	0.124	0.177	0.121	0.005
43.796	0.103	0.119	0.174	0.125	0.006
43.996	0.098	0.116	0.177	0.117	0.014
44.196	0.106	0.119	0.178	0.12	0
44.396	0.1	0.119	0.178	0.119	0.006
44.596	0.097	0.115	0.177	0.12	0.012
44.796	0.105	0.116	0.179	0.12	0.009
44.996	0.103	0.122	0.172	0.118	0.01
45.196	0.099	0.12	0.176	0.116	0.015
45.396	0.108	0.121	0.182	0.122	0.004
45.596	0.105	0.119	0.175	0.121	0.013
45.796	0.099	0.121	0.172	0.118	0.01
45.996	0.103	0.122	0.183	0.119	0.009
46.196	0.104	0.12	0.177	0.12	0.003
46.396	0.104	0.119	0.177	0.116	0.012
46.596	0.108	0.123	0.181	0.121	0.007
46.796	0.103	0.118	0.179	0.119	0.007
46.996	0.098	0.116	0.174	0.117	0.011
47.196	0.103	0.121	0.182	0.123	0.012
47.396	0.108	0.122	0.179	0.12	0.005
47.596	0.099	0.12	0.176	0.12	0.017
47.796	0.104	0.118	0.18	0.121	0.008
47.996	0.104	0.116	0.18	0.122	0.007
48.196	0.099	0.118	0.177	0.12	0.012
48.396	0.098	0.119	0.184	0.114	0.011
48.596	0.104	0.115	0.18	0.121	0.011
48.796	0.103	0.116	0.178	0.117	0.011
48.996	0.104	0.122	0.182	0.121	0.012
49.196	0.104	0.121	0.18	0.12	0.003
49.396	0.098	0.119	0.18	0.122	0.005
49.596	0.102	0.119	0.179	0.124	0.012
49.796	0.105	0.119	0.179	0.119	0.005
49.996	0.1	0.116	0.178	0.122	0.011
50.196	0.103	0.12	0.179	0.117	0.013
50.396	0.105	0.119	0.18	0.118	0.004
50.596	0.101	0.118	0.175	0.12	0.007
50.796	0.102	0.122	0.18	0.121	0.014
50.996	0.104	0.121	0.177	0.121	0.007
51.196	0.102	0.12	0.175	0.121	0.015
51.396	0.104	0.117	0.182	0.124	0.013
51.596	0.106	0.121	0.183	0.122	0.004
51.796	0.101	0.122	0.175	0.118	0.014
51.996	0.102	0.116	0.182	0.125	0.012
52.196	0.105	0.118	0.182	0.122	0.002
52.396	0.105	0.119	0.177	0.117	0.016
52.596	0.101	0.12	0.178	0.115	0.018
52.796	0.103	0.122	0.18	0.12	0.008
52.996	0.104	0.121	0.177	0.122	0.007
53.196	0.106	0.123	0.178	0.118	0.013
53.396	0.106	0.125	0.177	0.115	0.004
53.596	0.103	0.123	0.181	0.121	0.009
53.796	0.103	0.12	0.175	0.118	0.011
53.996	0.106	0.123	0.179	0.12	0.004
54.196	0.102	0.119	0.183	0.127	0.006
54.396	0.102	0.118	0.18	0.119	0.013
54.596	0.1	0.122	0.183	0.118	0.008
54.796	0.108	0.123	0.18	0.126	0.006
54.996	0.102	0.12	0.174	0.12	0.014
55.196	0.107	0.12	0.178	0.124	0.007
55.396	0.101	0.119	0.177	0.122	0.008
55.596	0.103	0.12	0.178	0.119	0.016
55.796	0.103	0.12	0.181	0.118	0.009
55.996	0.102	0.119	0.176	0.119	0.007
56.196	0.104	0.119	0.182	0.123	0.012
56.396	0.102	0.124	0.186	0.118	0.01
56.596	0.104	0.118	0.178	0.118	0.013
56.796	0.103	0.12	0.18	0.116	0.016
56.996	0.102	0.121	0.181	0.126	0.012
57.196	0.106	0.117	0.177	0.124	0.005
57.396	0.099	0.117	0.178	0.12	0.012
57.596	0.107	0.121	0.182	0.127	0.006
57.796	0.105	0.121	0.174	0.119	0.007
57.996	0.097	0.121	0.179	0.127	0.013
58.196	0.107	0.121	0.182	0.119	0.013
58.396	0.107	0.118	0.177	0.122	0.006
58.596	0.103	0.122	0.175	0.123	0.016
58.796	0.105	0.122	0.178	0.122	0.01
58.996	0.102	0.124	0.184	0.122	0.005
59.196	0.103	0.118	0.176	0.12	0.015
59.396	0.104	0.119	0.183	0.122	0.012
59.596	0.105	0.12	0.18	0.123	0.002
59.796	0.103	0.122	0.175	0.119	0.012
59.996	0.106	0.125	0.183	0.119	0.011
60.196	0.107	0.118	0.185	0.119	0.005
60.396	0.102	0.118	0.183	0.124	0.012
60.596	0.101	0.116	0.182	0.123	0.02
60.796	0.105	0.12	0.179	0.122	0.005
60.996	0.1	0.118	0.177	0.123	0.011
61.196	0.107	0.118	0.177	0.12	0.011
61.396	0.104	0.122	0.183	0.12	0.004
61.596	0.105	0.12	0.18	0.123	0.01
61.796	0.104	0.121	0.179	0.122	0.012
61.996	0.108	0.122	0.18	0.126	0
62.196	0.099	0.121	0.175	0.122	0.014
62.396	0.102	0.122	0.172	0.115	0.017
62.596	0.105	0.122	0.18	0.12	0.008
62.796	0.103	0.12	0.178	0.123	0.011
62.996	0.103	0.115	0.18	0.124	0.017
63.196	0.106	0.122	0.178	0.123	0.005
63.396	0.104	0.12	0.177	0.12	0.013
63.596	0.096	0.124	0.177	0.122	0.015
63.796	0.101	0.12	0.179	0.119	0.012
63.996	0.104	0.119	0.18	0.121	0.006
64.196	0.105	0.119	0.18	0.118	0.016
64.396	0.107	0.119	0.185	0.123	0.005
64.596	0.101	0.119	0.179	0.119	0.014
64.796	0.1	0.116	0.181	0.121	0.013
64.996	0.104	0.121	0.187	0.122	0.009
65.196	0.106	0.121	0.174	0.121	0.007
65.396	0.106	0.12	0.178	0.12	0.016
65.596	0.106	0.123	0.183	0.128	0.006
65.796	0.107	0.121	0.177	0.125	0.009
65.996	0.098	0.117	0.178	0.119	0.019
66.196	0.108	0.121	0.182	0.125	0.012
66.396	0.103	0.121	0.182	0.124	0.008
66.596	0.104	0.12	0.18	0.121	0.015
66.796	0.102	0.12	0.179	0.122	0.014
66.996	0.1	0.124	0.178	0.126	0.005
67.196	0.107	0.124	0.182	0.121	0.009
67.396	0.105	0.123	0.18	0.124	0.01
67.596	0.107	0.116	0.18	0.121	0.009
67.796	0.109	0.121	0.179	0.126	0.009
67.996	0.107	0.123	0.18	0.126	0.018
68.196	0.104	0.12	0.181	0.121	0.008
68.396	0.102	0.118	0.178	0.121	0.014
68.596	0.107	0.117	0.178	0.12	0.015
68.796	0.105	0.12	0.181	0.123	0.007
68.996	0.103	0.124	0.179	0.121	0.012
69.196	0.103	0.124	0.176	0.123	0.019
69.396	0.104	0.12	0.182	0.125	0.004
69.596	0.106	0.119	0.177	0.12	0.015
69.796	0.105	0.12	0.182	0.117	0.013
69.996	0.104	0.12	0.179	0.118	0.01
70.196	0.105	0.119	0.179	0.121	0.01
70.396	0.101	0.125	0.18	0.122	0.02
70.596	0.105	0.122	0.181	0.121	0.004
70.796	0.101	0.122	0.178	0.122	0.011
70.996	0.102	0.121	0.182	0.12	0.014
71.196	0.109	0.122	0.18	0.12	0.005
71.396	0.104	0.123	0.176	0.119	0.011
71.596	0.103	0.12	0.177	0.121	0.018
71.796	0.107	0.121	0.181	0.124	0.006
71.996	0.102	0.123	0.181	0.119	0.014
72.196	0.105	0.12	0.181	0.123	0.014
72.396	0.103	0.125	0.183	0.125	0.012
72.596	0.104	0.12	0.176	0.117	0.011
72.796	0.102	0.118	0.18	0.121	0.017
72.996	0.104	0.122	0.183	0.122	0.004
73.196	0.102	0.12	0.176	0.116	0.017
73.396	0.102	0.119	0.174	0.122	0.019
73.596	0.103	0.12	0.182	0.119	0.013
73.796	0.111	0.122	0.179	0.121	0.008
73.996	0.102	0.119	0.178	0.118	0.015
74.196	0.104	0.122	0.185	0.118	0.01
74.396	0.102	0.123	0.177	0.125	0.009
74.596	0.099	0.123	0.174	0.119	0.015
74.796	0.103	0.122	0.178	0.122	0.016
74.996	0.104	0.121	0.177	0.123	0.008
75.196	0.099	0.121	0.178	0.119	0.015
75.396	0.11	0.125	0.182	0.122	0.009
75.596	0.099	0.122	0.18	0.121	0.012
75.796	0.1	0.124	0.178	0.122	0.014
75.996	0.105	0.121	0.18	0.122	0.012
76.196	0.1	0.12	0.178	0.121	0.01
76.396	0.1	0.115	0.177	0.124	0.016
76.596	0.105	0.122	0.18	0.121	0.008
76.796	0.109	0.12	0.177	0.123	0.01
76.996	0.097	0.117	0.177	0.123	0.013
77.196	0.109	0.123	0.181	0.122	0.018
77.396	0.106	0.121	0.179	0.119	0.004
77.596	0.102	0.119	0.176	0.116	0.018
77.796	0.105	0.121	0.182	0.12	0.009
77.996	0.104	0.124	0.179	0.127	0.001
78.196	0.105	0.118	0.177	0.116	0.012
78.396	0.104	0.121	0.182	0.119	0.017
78.596	0.101	0.116	0.179	0.126	0.008
78.796	0.099	0.118	0.173	0.117	0.016
78.996	0.102	0.121	0.181	0.118	0.009
79.196	0.107	0.123	0.182	0.124	0.008
79.396	0.103	0.12	0.175	0.122	0.008
79.596	0.101	0.125	0.184	0.12	0.011
79.796	0.107	0.12	0.183	0.126	0.004
79.996	0.105	0.117	0.174	0.119	0.015
80.196	0.106	0.122	0.175	0.123	0.013
80.396	0.104	0.122	0.187	0.121	0.008
80.596	0.099	0.12	0.177	0.119	0.006
80.796	0.099	0.118	0.178	0.118	0.01
80.996	0.104	0.121	0.182	0.119	0.003
81.196	0.101	0.117	0.178	0.12	0.012
81.396	0.106	0.119	0.175	0.121	0.016
81.596	0.11	0.123	0.185	0.117	0.009
81.796	0.105	0.124	0.176	0.122	0.008
81.996	0.103	0.12	0.179	0.123	0.012
82.196	0.102	0.123	0.179	0.12	0.001
82.396	0.103	0.114	0.176	0.12	0.014
82.596	0.104	0.119	0.175	0.121	0.019
82.796	0.103	0.12	0.185	0.118	0.008
82.996	0.1	0.12	0.18	0.123	0.009
83.196	0.101	0.117	0.183	0.124	0.013
83.396	0.105	0.122	0.181	0.122	0.004
83.596	0.1	0.121	0.178	0.124	0.007
83.796	0.101	0.121	0.178	0.119	0.017
83.996	0.105	0.119	0.182	0.123	0.01
84.196	0.103	0.117	0.174	0.123	0.007
84.396	0.102	0.12	0.18	0.119	0.01
84.596	0.108	0.12	0.182	0.125	0.001
84.796	0.106	0.119	0.174	0.121	0.003
84.996	0.105	0.115	0.181	0.116	0.016
85.196	0.106	0.12	0.18	0.121	0.01
85.396	0.105	0.114	0.181	0.122	0.008
85.596	0.106	0.121	0.182	0.122	0.014
85.796	0.107	0.122	0.183	0.123	0.003
85.996	0.101	0.117	0.181	0.123	0.001
86.196	0.102	0.119	0.179	0.114	0.015
86.396	0.105	0.121	0.183	0.122	0.008
86.596	0.1	0.123	0.178	0.121	0.004
86.796	0.104	0.12	0.178	0.119	0.013
86.996	0.102	0.124	0.181	0.116	0.01
87.196	0.105	0.12	0.179	0.118	0.004
87.396	0.099	0.121	0.175	0.115	0.012
87.596	0.103	0.121	0.179	0.119	0.008
87.796	0.105	0.118	0.178	0.123	0.003
87.996	0.101	0.118	0.179	0.117	0.015
88.196	0.105	0.119	0.181	0.119	0.011
88.396	0.103	0.118	0.177	0.121	0.001
88.596	0.097	0.118	0.178	0.122	0.019
88.796	0.106	0.121	0.181	0.12	0.006
88.996	0.105	0.122	0.175	0.123	0.007
89.196	0.102	0.123	0.182	0.118	0.005
89.396	0.105	0.124	0.181	0.123	0.01
89.596	0.103	0.123	0.181	0.12	0.007
89.796	0.103	0.118	0.177	0.121	0.014
89.996	0.103	0.122	0.179	0.122	0.008
90.196	0.102	0.118	0.177	0.119	0.003
90.396	0.102	0.118	0.18	0.119	0.012
90.596	0.102	0.121	0.182	0.121	0.012
90.796	0.101	0.126	0.18	0.117	0.003
90.996	0.1	0.12	0.175	0.123	0.009
91.196	0.103	0.121	0.185	0.119	0.009
91.396	0.105	0.119	0.178	0.119	0.007
91.596	0.106	0.116	0.176	0.119	0.007
91.796	0.098	0.121	0.177	0.119	0.014
91.996	0.102	0.121	0.183	0.122	0.004
92.196	0.101	0.115	0.177	0.126	0.006
92.396	0.101	0.117	0.176	0.118	0.014
92.596	0.099	0.119	0.178	0.117	0.01
92.796	0.103	0.117	0.175	0.121	0.006
92.996	0.103	0.118	0.174	0.116	0.013
93.196	0.101	0.117	0.185	0.117	0.001
93.396	0.099	0.12	0.175	0.121	0.012
93.596	0.101	0.117	0.179	0.117	0.016
93.796	0.108	0.121	0.183	0.12	0.003
93.996	0.104	0.119	0.178	0.125	0.004
94.196	0.103	0.119	0.18	0.119	0.012
94.396	0.103	0.122	0.181	0.119	0.009
94.596	0.098	0.122	0.178	0.122	0.01
94.796	0.097	0.117	0.176	0.116	0.016
94.996	0.106	0.122	0.177	0.121	0.01
95.196	0.104	0.123	0.174	0.116	0.006
95.396	0.096	0.121	0.179	0.12	0.016
95.596	0.105	0.123	0.186	0.118	0.006
95.796	0.104	0.118	0.18	0.118	0.005
95.996	0.099	0.119	0.174	0.118	0.011
96.196	0.104	0.123	0.181	0.118	0.005
96.396	0.1	0.122	0.177	0.119	0.006
96.596	0.098	0.122	0.177	0.117	0.013
96.796	0.103	0.122	0.182	0.119	0.004
96.996	0.101	0.122	0.18	0.12	0.006
97.196	0.098	0.118	0.177	0.121	0.011
97.396	0.104	0.12	0.178	0.12	0.011
97.596	0.105	0.119	0.178	0.123	0.005
97.796	0.101	0.119	0.176	0.118	0.019
97.996	0.102	0.127	0.179	0.121	0.005
98.196	0.099	0.12	0.183	0.116	0.005
98.396	0.097	0.116	0.177	0.111	0.007
98.596	0.102	0.116	0.18	0.117	0.011
98.796	0.104	0.118	0.173	0.123	0.001
98.996	0.103	0.119	0.178	0.115	0.007
99.196	0.1	0.116	0.177	0.114	0.013
99.396	0.101	0.121	0.179	0.117	0
99.596	0.1	0.12	0.174	0.122	0.014
99.796	0.099	0.119	0.179	0.121	0.013
99.996	0.115	0.121	0.158	0.117	0.002
100.196	0.114	0.122	0.155	0.122	-0.001
100.396	0.113	0.127	0.158	0.124	-0.001
100.596	0.115	0.13	0.163	0.126	0.005
100.796	0.117	0.135	0.168	0.134	0.014
100.996	0.125	0.14	0.171	0.138	0.018
101.196	0.126	0.144	0.174	0.143	0.02
101.396	0.138	0.149	0.185	0.15	0.03
101.596	0.142	0.157	0.185	0.156	0.033
101.796	0.139	0.165	0.194	0.156	0.037
101.996	0.158	0.168	0.199	0.162	0.044
102.196	0.161	0.172	0.202	0.171	0.052
102.396	0.159	0.175	0.204	0.182	0.055
102.596	0.17	0.186	0.218	0.185	0.067
102.796	0.18	0.192	0.222	0.186	0.072
102.996	0.182	0.197	0.228	0.191	0.078
103.196	0.187	0.203	0.231	0.2	0.083
103.396	0.197	0.214	0.237	0.21	0.089
103.596	0.203	0.216	0.239	0.216	0.094
103.796	0.203	0.224	0.255	0.218	0.104
103.996	0.212	0.226	0.259	0.225	0.107
104.196	0.212	0.231	0.258	0.228	0.109
104.396	0.219	0.234	0.265	0.238	0.123
104.596	0.23	0.249	0.276	0.246	0.123
104.796	0.238	0.25	0.276	0.254	0.129
104.996	0.236	0.256	0.284	0.255	0.141
105.196	0.243	0.261	0.294	0.258	0.139
105.396	0.25	0.266	0.296	0.262	0.15
105.596	0.255	0.273	0.302	0.274	0.16
105.796	0.267	0.281	0.311	0.274	0.161
105.996	0.272	0.284	0.313	0.286	0.162
106.196	0.276	0.287	0.32	0.288	0.175
106.396	0.283	0.297	0.324	0.295	0.178
106.596	0.285	0.302	0.327	0.3	0.179
106.796	0.291	0.31	0.335	0.302	0.187
106.996	0.295	0.31	0.345	0.315	0.196
107.196	0.298	0.321	0.348	0.316	0.197
107.396	0.309	0.327	0.354	0.324	0.215
107.596	0.313	0.332	0.359	0.331	0.214
107.796	0.325	0.336	0.366	0.335	0.214
107.996	0.326	0.343	0.366	0.337	0.224
108.196	0.335	0.351	0.371	0.347	0.231
108.396	0.334	0.353	0.38	0.351	0.235
108.596	0.339	0.363	0.389	0.356	0.246
108.796	0.35	0.361	0.393	0.363	0.254
108.996	0.356	0.37	0.393	0.377	0.253
109.196	0.359	0.373	0.403	0.377	0.262
109.396	0.364	0.377	0.409	0.377	0.265
109.596	0.376	0.387	0.413	0.387	0.269
109.796	0.374	0.388	0.416	0.388	0.278
109.996	0.379	0.396	0.426	0.395	0.285
110.196	0.398	0.404	0.433	0.403	0.291
110.396	0.391	0.406	0.432	0.409	0.296
110.596	0.395	0.416	0.436	0.415	0.301
110.796	0.408	0.422	0.449	0.421	0.305
110.996	0.409	0.426	0.449	0.422	0.312
111.196	0.415	0.434	0.46	0.429	0.321
111.396	0.421	0.433	0.462	0.434	0.32
111.596	0.423	0.443	0.463	0.444	0.327
111.796	0.427	0.447	0.474	0.449	0.335
111.996	0.435	0.453	0.476	0.455	0.336
112.196	0.448	0.458	0.484	0.453	0.346
112.396	0.451	0.468	0.486	0.46	0.355
112.596	0.453	0.463	0.494	0.47	0.359
112.796	0.457	0.473	0.5	0.474	0.36
112.996	0.469	0.478	0.505	0.484	0.368
113.196	0.472	0.487	0.505	0.489	0.371
113.396	0.477	0.491	0.516	0.488	0.378
113.596	0.483	0.499	0.519	0.492	0.39
113.796	0.487	0.5	0.523	0.498	0.391
113.996	0.486	0.51	0.526	0.505	0.395
114.196	0.494	0.518	0.539	0.509	0.4
114.396	0.499	0.519	0.539	0.52	0.404
114.596	0.503	0.523	0.544	0.519	0.409
114.796	0.512	0.533	0.552	0.521	0.417
114.996	0.517	0.529	0.558	0.529	0.428
115.196	0.515	0.534	0.557	0.537	0.426
115.396	0.524	0.549	0.569	0.545	0.429
115.596	0.532	0.551	0.574	0.549	0.438
115.796	0.537	0.551	0.573	0.552	0.443
115.996	0.543	0.562	0.579	0.559	0.45
116.196	0.552	0.566	0.588	0.564	0.452
116.396	0.549	0.573	0.592	0.57	0.455
116.596	0.561	0.577	0.592	0.57	0.466
116.796	0.561	0.579	0.604	0.575	0.47
116.996	0.574	0.582	0.603	0.588	0.471
117.196	0.572	0.592	0.61	0.587	0.486
117.396	0.575	0.597	0.618	0.591	0.484
117.596	0.58	0.599	0.621	0.598	0.492
117.796	0.584	0.6	0.622	0.606	0.499
117.996	0.589	0.608	0.633	0.609	0.501
118.196	0.593	0.613	0.635	0.613	0.505
118.396	0.6	0.619	0.637	0.617	0.518
118.596	0.61	0.625	0.642	0.626	0.517
118.796	0.604	0.632	0.648	0.632	0.517
118.996	0.618	0.633	0.646	0.628	0.525
119.196	0.625	0.639	0.658	0.642	0.537
119.396	0.627	0.645	0.662	0.641	0.535
119.596	0.626	0.651	0.669	0.647	0.543
119.796	0.64	0.655	0.674	0.653	0.54
119.996	0.64	0.656	0.678	0.659	0.554
120.196	0.644	0.665	0.685	0.658	0.556
120.396	0.651	0.67	0.687	0.669	0.561
120.596	0.653	0.674	0.687	0.67	0.565
120.796	0.656	0.678	0.697	0.675	0.573
120.996	0.673	0.682	0.703	0.681	0.575
121.196	0.671	0.691	0.708	0.685	0.581
121.396	0.672	0.692	0.706	0.685	0.587
121.596	0.682	0.693	0.716	0.689	0.588
121.796	0.689	0.703	0.719	0.699	0.589
121.996	0.684	0.704	0.723	0.706	0.603
122.196	0.687	0.711	0.728	0.706	0.611
122.396	0.697	0.713	0.738	0.716	0.611
122.596	0.697	0.72	0.737	0.716	0.619
122.796	0.703	0.725	0.741	0.723	0.625
122.996	0.71	0.728	0.745	0.727	0.625
123.196	0.712	0.732	0.748	0.728	0.634
123.396	0.717	0.741	0.752	0.74	0.641
123.596	0.727	0.743	0.761	0.74	0.639
123.796	0.725	0.743	0.763	0.745	0.644
123.996	0.73	0.751	0.767	0.751	0.652
124.196	0.732	0.755	0.773	0.754	0.65
124.396	0.746	0.758	0.777	0.758	0.658
124.596	0.745	0.766	0.778	0.76	0.663
124.796	0.752	0.768	0.785	0.768	0.665
124.996	0.755	0.775	0.787	0.775	0.667
125.196	0.761	0.777	0.789	0.776	0.682
125.396	0.766	0.784	0.794	0.778	0.676
125.596	0.769	0.789	0.8	0.785	0.684
125.796	0.77	0.786	0.807	0.786	0.686
125.996	0.778	0.797	0.809	0.794	0.693
126.196	0.78	0.8	0.812	0.797	0.694
126.396	0.784	0.8	0.819	0.801	0.704
126.596	0.79	0.806	0.82	0.805	0.708
126.796	0.796	0.812	0.828	0.813	0.708
126.996	0.793	0.811	0.833	0.811	0.718
127.196	0.802	0.821	0.832	0.819	0.717
127.396	0.799	0.826	0.84	0.824	0.725
127.596	0.809	0.829	0.841	0.827	0.731
127.796	0.817	0.833	0.845	0.835	0.74
127.996	0.816	0.836	0.846	0.838	0.743
128.196	0.825	0.841	0.856	0.829	0.74
128.396	0.829	0.845	0.859	0.846	0.742
128.596	0.831	0.85	0.86	0.852	0.751
128.796	0.835	0.854	0.863	0.852	0.759
128.996	0.836	0.859	0.868	0.853	0.77
129.196	0.844	0.857	0.874	0.859	0.764
129.396	0.845	0.864	0.877	0.862	0.769
129.596	0.851	0.866	0.88	0.867	0.773
129.796	0.857	0.869	0.89	0.871	0.776
129.996	0.861	0.875	0.887	0.873	0.777
130.196	0.861	0.88	0.892	0.88	0.792
130.396	0.871	0.882	0.901	0.882	0.785
130.596	0.87	0.89	0.896	0.89	0.789
130.796	0.875	0.89	0.905	0.896	0.802
130.996	0.883	0.893	0.911	0.898	0.798
131.196	0.88	0.898	0.905	0.894	0.802
131.396	0.885	0.903	0.913	0.903	0.811
131.596	0.883	0.903	0.921	0.909	0.81
131.796	0.892	0.916	0.921	0.909	0.815
131.996	0.9	0.912	0.925	0.917	0.821
132.196	0.9	0.913	0.927	0.918	0.821
132.396	0.903	0.924	0.933	0.921	0.822
132.596	0.906	0.921	0.935	0.923	0.838
132.796	0.91	0.926	0.936	0.933	0.839
132.996	0.913	0.933	0.943	0.93	0.839
133.196	0.919	0.936	0.952	0.938	0.848
133.396	0.924	0.941	0.948	0.945	0.848
133.596	0.925	0.939	0.956	0.942	0.852
133.796	0.933	0.947	0.957	0.946	0.857
133.996	0.934	0.956	0.958	0.955	0.861
134.196	0.936	0.952	0.966	0.952	0.864
134.396	0.948	0.959	0.97	0.956	0.872
134.596	0.947	0.961	0.971	0.962	0.87
134.796	0.946	0.964	0.974	0.968	0.872
134.996	0.951	0.969	0.983	0.967	0.883
135.196	0.956	0.97	0.98	0.974	0.886
135.396	0.957	0.977	0.981	0.977	0.888
135.596	0.958	0.979	0.987	0.984	0.89
135.796	0.971	0.978	0.997	0.983	0.895
135.996	0.975	0.986	0.994	0.989	0.895
136.196	0.964	0.99	1	0.986	0.901
136.396	0.985	0.997	1.008	0.993	0.898
136.596	0.981	0.996	1.005	0.999	0.904
136.796	0.979	0.999	1.007	1.001	0.916
136.996	0.99	1.002	1.014	1.009	0.912
137.196	0.99	1.013	1.014	1.01	0.918
137.396	0.995	1.013	1.025	1.009	0.925
137.596	0.999	1.017	1.031	1.013	0.927
137.796	1	1.015	1.024	1.016	0.927
137.996	1.001	1.024	1.028	1.023	0.93
138.196	1.012	1.024	1.038	1.028	0.937
138.396	1.013	1.026	1.031	1.025	0.937
138.596	1.014	1.029	1.039	1.025	0.944
138.796	1.018	1.037	1.044	1.038	0.948
138.996	1.017	1.043	1.044	1.037	0.942
139.196	1.018	1.038	1.046	1.04	0.951
139.396	1.031	1.041	1.055	1.048	0.96
139.596	1.029	1.05	1.056	1.047	0.958
139.796	1.036	1.051	1.06	1.049	0.962
139.996	1.038	1.056	1.065	1.054	0.968
140.196	1.037	1.054	1.068	1.055	0.969
140.396	1.044	1.059	1.069	1.057	0.978
140.596	1.051	1.063	1.073	1.067	0.977
140.796	1.052	1.07	1.079	1.066	0.975
140.996	1.057	1.069	1.079	1.072	0.983
141.196	1.057	1.074	1.084	1.075	0.991
141.396	1.06	1.077	1.087	1.078	0.985
141.596	1.056	1.083	1.085	1.078	0.99
141.796	1.07	1.083	1.092	1.086	0.995
141.996	1.067	1.083	1.089	1.08	0.996
142.196	1.066	1.089	1.099	1.086	1.007
142.396	1.075	1.096	1.102	1.087	1.008
142.596	1.084	1.094	1.102	1.097	1.01
142.796	1.077	1.097	1.104	1.102	1.019
142.996	1.082	1.1	1.109	1.102	1.019
143.196	1.088	1.104	1.111	1.108	1.015
143.396	1.088	1.108	1.111	1.105	1.025
143.596	1.089	1.111	1.121	1.108	1.025
143.796	1.1	1.111	1.114	1.116	1.024
143.996	1.094	1.119	1.121	1.115	1.025
144.196	1.1	1.12	1.13	1.119	1.036
144.396	1.106	1.126	1.126	1.124	1.031
144.596	1.108	1.12	1.131	1.124	1.037
144.796	1.111	1.128	1.142	1.126	1.052
144.996	1.116	1.132	1.143	1.135	1.046
145.196	1.115	1.129	1.141	1.134	1.045
145.396	1.12	1.139	1.141	1.14	1.057
145.596	1.12	1.141	1.151	1.142	1.059
145.796	1.128	1.146	1.152	1.14	1.052
145.996	1.129	1.146	1.151	1.143	1.06
146.196	1.13	1.148	1.157	1.152	1.062
146.396	1.133	1.149	1.159	1.147	1.068
146.596	1.137	1.156	1.159	1.151	1.073
146.796	1.138	1.16	1.164	1.159	1.071
146.996	1.145	1.153	1.167	1.159	1.074
147.196	1.146	1.163	1.168	1.163	1.081
147.396	1.15	1.166	1.174	1.168	1.086
147.596	1.15	1.17	1.171	1.169	1.087
147.796	1.15	1.17	1.177	1.17	1.091
147.996	1.16	1.175	1.175	1.175	1.098
148.196	1.155	1.172	1.18	1.175	1.09
148.396	1.16	1.176	1.18	1.175	1.095
148.596	1.165	1.181	1.189	1.181	1.102
148.796	1.172	1.183	1.189	1.187	1.101
148.996	1.164	1.188	1.188	1.187	1.104
149.196	1.175	1.189	1.19	1.186	1.106
149.396	1.18	1.191	1.196	1.191	1.112
149.596	1.177	1.197	1.197	1.197	1.122
149.796	1.185	1.2	1.203	1.198	1.115
149.996	1.181	1.199	1.199	1.205	1.116
150.196	1.176	1.206	1.209	1.203	1.119
150.396	1.192	1.2	1.215	1.205	1.124
150.596	1.192	1.206	1.211	1.215	1.125
150.796	1.189	1.209	1.21	1.207	1.13
150.996	1.201	1.213	1.218	1.213	1.132
151.196	1.205	1.22	1.217	1.216	1.131
151.396	1.197	1.214	1.215	1.218	1.136
151.596	1.204	1.218	1.225	1.222	1.142
151.796	1.208	1.219	1.224	1.223	1.138
151.996	1.206	1.222	1.231	1.225	1.141
152.196	1.21	1.223	1.233	1.226	1.149
152.396	1.209	1.231	1.232	1.237	1.15
152.596	1.213	1.23	1.236	1.241	1.154
152.796	1.215	1.231	1.237	1.231	1.156
152.996	1.222	1.234	1.24	1.235	1.153
153.196	1.223	1.239	1.24	1.244	1.157
153.396	1.227	1.239	1.244	1.243	1.164
153.596	1.23	1.246	1.251	1.244	1.164
153.796	1.228	1.246	1.247	1.249	1.163
153.996	1.234	1.245	1.249	1.25	1.172
154.196	1.233	1.25	1.252	1.254	1.169
154.396	1.235	1.253	1.266	1.252	1.172
154.596	1.237	1.256	1.254	1.257	1.181
154.796	1.244	1.259	1.26	1.265	1.182
154.996	1.245	1.26	1.258	1.264	1.183
155.196	1.241	1.263	1.271	1.261	1.187
155.396	1.249	1.263	1.269	1.268	1.182
155.596	1.247	1.268	1.266	1.271	1.183
155.796	1.249	1.269	1.272	1.274	1.191
155.996	1.26	1.271	1.273	1.274	1.196
156.196	1.255	1.272	1.272	1.272	1.192
156.396	1.255	1.273	1.278	1.275	1.198
156.596	1.267	1.277	1.278	1.281	1.197
156.796	1.263	1.28	1.279	1.283	1.2
156.996	1.263	1.287	1.289	1.283	1.206
157.196	1.271	1.281	1.289	1.29	1.208
157.396	1.268	1.285	1.289	1.287	1.213
157.596	1.279	1.286	1.289	1.292	1.215
157.796	1.279	1.29	1.297	1.293	1.213
157.996	1.279	1.292	1.294	1.29	1.219
158.196	1.278	1.298	1.295	1.298	1.223
158.396	1.281	1.296	1.295	1.3	1.226
158.596	1.285	1.3	1.304	1.298	1.223
158.796	1.286	1.301	1.3	1.305	1.23
158.996	1.29	1.304	1.309	1.307	1.234
159.196	1.292	1.302	1.31	1.306	1.23
159.396	1.289	1.303	1.307	1.305	1.234
159.596	1.293	1.309	1.309	1.313	1.237
159.796	1.299	1.313	1.318	1.309	1.23
159.996	1.294	1.318	1.307	1.314	1.242
160.196	1.3	1.315	1.316	1.321	1.242
160.396	1.301	1.317	1.321	1.32	1.24
160.596	1.307	1.315	1.322	1.323	1.247
160.796	1.303	1.326	1.324	1.329	1.248
160.996	1.309	1.328	1.328	1.327	1.244
161.196	1.306	1.325	1.328	1.329	1.254
161.396	1.317	1.329	1.331	1.334	1.258
161.596	1.316	1.332	1.332	1.34	1.255
161.796	1.313	1.33	1.332	1.335	1.258
161.996	1.325	1.337	1.337	1.337	1.262
162.196	1.322	1.339	1.333	1.339	1.258
162.396	1.318	1.334	1.34	1.34	1.266
162.596	1.325	1.338	1.34	1.343	1.272
162.796	1.328	1.339	1.345	1.345	1.266
162.996	1.326	1.342	1.348	1.344	1.271
163.196	1.331	1.348	1.35	1.35	1.272
163.396	1.332	1.352	1.347	1.356	1.272
163.596	1.332	1.347	1.351	1.348	1.28
163.796	1.337	1.349	1.354	1.355	1.276
163.996	1.34	1.353	1.359	1.36	1.277
164.196	1.337	1.359	1.354	1.356	1.279
164.396	1.339	1.366	1.364	1.361	1.286
164.596	1.351	1.36	1.363	1.363	1.291
164.796	1.347	1.361	1.363	1.368	1.286
164.996	1.344	1.364	1.365	1.365	1.292
165.196	1.348	1.371	1.37	1.371	1.288
165.396	1.351	1.365	1.371	1.373	1.294
165.596	1.356	1.373	1.373	1.372	1.296
165.796	1.357	1.371	1.377	1.375	1.295
165.996	1.357	1.376	1.371	1.375	1.302
166.196	1.356	1.378	1.38	1.378	1.304
166.396	1.36	1.376	1.382	1.383	1.304
166.596	1.362	1.38	1.375	1.381	1.3
166.796	1.362	1.386	1.386	1.379	1.311
166.996	1.37	1.39	1.39	1.385	1.309
167.196	1.367	1.386	1.384	1.384	1.307
167.396	1.373	1.387	1.386	1.39	1.316
167.596	1.374	1.392	1.39	1.392	1.316
167.796	1.376	1.385	1.392	1.392	1.313
167.996	1.373	1.392	1.394	1.391	1.322
168.196	1.379	1.395	1.397	1.399	1.326
168.396	1.377	1.397	1.393	1.402	1.317
168.596	1.382	1.394	1.4	1.398	1.326
168.796	1.386	1.4	1.4	1.403	1.33
168.996	1.384	1.401	1.401	1.406	1.324
169.196	1.385	1.402	1.4	1.403	1.331
169.396	1.389	1.407	1.407	1.412	1.33
169.596	1.383	1.408	1.404	1.41	1.333
169.796	1.391	1.408	1.41	1.411	1.337
169.996	1.399	1.408	1.406	1.417	1.338
170.196	1.394	1.415	1.413	1.418	1.336
170.396	1.392	1.41	1.417	1.415	1.338
170.596	1.403	1.414	1.421	1.419	1.341
170.796	1.4	1.416	1.411	1.422	1.336
170.996	1.4	1.416	1.417	1.424	1.343
171.196	1.407	1.424	1.423	1.427	1.346
171.396	1.407	1.423	1.425	1.425	1.351
171.596	1.406	1.42	1.421	1.426	1.353
171.796	1.408	1.427	1.433	1.429	1.351
171.996	1.412	1.425	1.428	1.428	1.347
172.196	1.41	1.429	1.423	1.432	1.355
172.396	1.412	1.43	1.429	1.442	1.359
172.596	1.418	1.426	1.432	1.437	1.359
172.796	1.416	1.431	1.43	1.436	1.362
172.996	1.422	1.432	1.435	1.439	1.36
173.196	1.425	1.437	1.44	1.441	1.361
173.396	1.425	1.434	1.437	1.439	1.37
173.596	1.421	1.439	1.438	1.444	1.371
173.796	1.427	1.439	1.443	1.447	1.377
173.996	1.422	1.442	1.444	1.442	1.37
174.196	1.432	1.443	1.448	1.445	1.378
174.396	1.431	1.444	1.442	1.451	1.376
174.596	1.43	1.453	1.453	1.45	1.373
174.796	1.433	1.443	1.452	1.456	1.386
174.996	1.432	1.453	1.45	1.456	1.38
175.196	1.429	1.449	1.446	1.459	1.38
175.396	1.441	1.454	1.451	1.459	1.384
175.596	1.441	1.46	1.449	1.459	1.383
175.796	1.44	1.455	1.459	1.465	1.383
175.996	1.443	1.455	1.464	1.458	1.39
176.196	1.448	1.463	1.463	1.466	1.391
176.396	1.44	1.46	1.457	1.463	1.393
176.596	1.442	1.465	1.467	1.46	1.394
176.796	1.453	1.463	1.462	1.468	1.392
176.996	1.452	1.465	1.461	1.474	1.393
177.196	1.447	1.469	1.464	1.472	1.401
177.396	1.456	1.471	1.471	1.473	1.396
177.596	1.453	1.474	1.467	1.474	1.401
177.796	1.452	1.474	1.469	1.478	1.405
177.996	1.455	1.471	1.476	1.481	1.405
178.196	1.462	1.478	1.47	1.483	1.405
178.396	1.457	1.478	1.474	1.482	1.408
178.596	1.461	1.475	1.48	1.483	1.41
178.796	1.461	1.473	1.477	1.484	1.413
178.996	1.463	1.476	1.478	1.487	1.414
179.196	1.46	1.481	1.479	1.489	1.414
179.396	1.467	1.484	1.481	1.49	1.407
179.596	1.473	1.487	1.481	1.487	1.419
179.796	1.47	1.484	1.482	1.496	1.419
179.996	1.467	1.489	1.486	1.491	1.412
180.196	1.473	1.484	1.486	1.487	1.419
180.396	1.472	1.486	1.486	1.492	1.427
180.596	1.474	1.49	1.488	1.497	1.427
180.796	1.475	1.492	1.493	1.497	1.426
180.996	1.485	1.495	1.486	1.504	1.43
181.196	1.478	1.496	1.489	1.507	1.425
181.396	1.482	1.496	1.494	1.505	1.43
181.596	1.482	1.493	1.499	1.501	1.437
181.796	1.484	1.496	1.488	1.508	1.43
181.996	1.48	1.504	1.5	1.511	1.432
182.196	1.485	1.503	1.5	1.513	1.434
182.396	1.484	1.502	1.498	1.51	1.444
182.596	1.489	1.501	1.508	1.512	1.439
182.796	1.487	1.504	1.507	1.514	1.442
182.996	1.491	1.505	1.503	1.519	1.44
183.196	1.491	1.508	1.511	1.513	1.444
183.396	1.488	1.514	1.513	1.518	1.444
183.596	1.499	1.509	1.512	1.522	1.443
183.796	1.499	1.513	1.507	1.516	1.447
183.996	1.492	1.516	1.518	1.524	1.458
184.196	1.501	1.517	1.518	1.526	1.454
184.396	1.501	1.515	1.508	1.526	1.452
184.596	1.5	1.517	1.52	1.524	1.457
184.796	1.506	1.521	1.521	1.524	1.451
184.996	1.508	1.521	1.517	1.529	1.458
185.196	1.506	1.522	1.525	1.529	1.462
185.396	1.509	1.522	1.52	1.526	1.455
185.596	1.505	1.525	1.514	1.527	1.46
185.796	1.504	1.524	1.523	1.535	1.466
185.996	1.51	1.521	1.526	1.534	1.466
186.196	1.512	1.528	1.521	1.533	1.462
186.396	1.515	1.529	1.529	1.537	1.472
186.596	1.517	1.532	1.526	1.539	1.462
186.796	1.51	1.531	1.527	1.539	1.464
186.996	1.517	1.535	1.527	1.536	1.468
187.196	1.525	1.539	1.531	1.542	1.477
187.396	1.518	1.537	1.532	1.542	1.467
187.596	1.521	1.532	1.534	1.544	1.481
187.796	1.524	1.541	1.53	1.544	1.479
187.996	1.526	1.538	1.543	1.547	1.477
188.196	1.525	1.545	1.541	1.545	1.472
188.396	1.529	1.543	1.534	1.548	1.479
188.596	1.523	1.545	1.539	1.552	1.478
188.796	1.528	1.545	1.548	1.551	1.482
188.996	1.536	1.545	1.542	1.554	1.48
189.196	1.529	1.545	1.539	1.556	1.484
189.396	1.53	1.548	1.546	1.554	1.486
189.596	1.536	1.546	1.548	1.554	1.486
189.796	1.539	1.554	1.548	1.557	1.487
189.996	1.537	1.554	1.549	1.561	1.492
190.196	1.541	1.558	1.555	1.555	1.487
190.396	1.543	1.552	1.548	1.563	1.495
190.596	1.54	1.561	1.55	1.561	1.494
190.796	1.549	1.557	1.558	1.566	1.495
190.996	1.545	1.558	1.554	1.564	1.496
191.196	1.545	1.558	1.559	1.567	1.499
191.396	1.54	1.559	1.562	1.568	1.501
191.596	1.547	1.564	1.559	1.568	1.495
191.796	1.547	1.567	1.556	1.568	1.496
191.996	1.546	1.567	1.57	1.569	1.499
192.196	1.553	1.569	1.569	1.572	1.501
192.396	1.549	1.565	1.564	1.571	1.502
192.596	1.557	1.569	1.56	1.571	1.508
192.796	1.554	1.574	1.566	1.575	1.504
192.996	1.554	1.567	1.569	1.572	1.507
193.196	1.559	1.565	1.564	1.577	1.514
193.396	1.562	1.571	1.57	1.581	1.507
193.596	1.559	1.569	1.574	1.58	1.505
193.796	1.563	1.572	1.569	1.582	1.516
193.996	1.562	1.58	1.571	1.584	1.512
194.196	1.56	1.58	1.573	1.582	1.511
194.396	1.565	1.582	1.578	1.588	1.524
194.596	1.562	1.581	1.575	1.587	1.511
194.796	1.56	1.582	1.574	1.588	1.512
194.996	1.564	1.581	1.581	1.583	1.519
195.196	1.574	1.578	1.58	1.592	1.517
195.396	1.565	1.584	1.579	1.593	1.517
195.596	1.574	1.586	1.588	1.59	1.523
195.796	1.578	1.585	1.588	1.592	1.521
195.996	1.58	1.585	1.578	1.594	1.525
196.196	1.575	1.587	1.591	1.594	1.529
196.396	1.576	1.589	1.589	1.596	1.522
196.596	1.576	1.592	1.582	1.593	1.523
196.796	1.577	1.592	1.59	1.6	1.53
196.996	1.585	1.594	1.592	1.602	1.531
197.196	1.579	1.596	1.589	1.603	1.53
197.396	1.576	1.598	1.597	1.598	1.537
197.596	1.582	1.598	1.597	1.603	1.532
197.796	1.58	1.6	1.595	1.602	1.537
197.996	1.587	1.596	1.601	1.603	1.541
198.196	1.584	1.602	1.597	1.604	1.542
198.396	1.587	1.598	1.599	1.605	1.539
198.596	1.591	1.603	1.597	1.605	1.539
198.796	1.589	1.603	1.598	1.612	1.541
198.996	1.587	1.609	1.606	1.609	1.539
199.196	1.585	1.61	1.597	1.613	1.545
199.396	1.593	1.607	1.602	1.611	1.542
199.596	1.587	1.608	1.604	1.617	1.538
199.796	1.589	1.607	1.602	1.61	1.547
199.996	1.593	1.616	1.604	1.616	1.546
200.196	1.592	1.616	1.606	1.614	1.549
200.396	1.595	1.611	1.608	1.615	1.546
200.596	1.602	1.617	1.611	1.621	1.549
200.796	1.597	1.614	1.613	1.622	1.549
200.996	1.601	1.613	1.612	1.62	1.551
201.196	1.603	1.618	1.612	1.619	1.556
201.396	1.602	1.62	1.614	1.632	1.553
201.596	1.597	1.618	1.615	1.621	1.552
201.796	1.606	1.621	1.623	1.623	1.553
201.996	1.608	1.617	1.617	1.625	1.556
202.196	1.599	1.618	1.613	1.628	1.557
202.396	1.603	1.624	1.622	1.627	1.555
202.596	1.612	1.618	1.616	1.631	1.559
202.796	1.604	1.619	1.616	1.629	1.562
202.996	1.608	1.624	1.618	1.627	1.566
203.196	1.614	1.627	1.618	1.635	1.566
203.396	1.606	1.625	1.622	1.633	1.565
203.596	1.614	1.626	1.627	1.63	1.567
203.796	1.613	1.629	1.621	1.635	1.567
203.996	1.607	1.634	1.619	1.634	1.571
204.196	1.611	1.632	1.624	1.637	1.575
204.396	1.614	1.632	1.627	1.635	1.571
204.596	1.614	1.632	1.625	1.638	1.576
204.796	1.62	1.636	1.628	1.64	1.577
204.996	1.621	1.631	1.632	1.646	1.571
205.196	1.615	1.63	1.631	1.642	1.578
205.396	1.619	1.634	1.632	1.638	1.577
205.596	1.621	1.635	1.633	1.643	1.574
205.796	1.622	1.637	1.635	1.644	1.573
205.996	1.626	1.64	1.632	1.644	1.584
206.196	1.626	1.644	1.635	1.65	1.585
206.396	1.623	1.643	1.632	1.65	1.577
206.596	1.632	1.645	1.635	1.644	1.585
206.796	1.625	1.646	1.631	1.652	1.586
206.996	1.626	1.643	1.633	1.651	1.581
207.196	1.63	1.646	1.638	1.649	1.584
207.396	1.634	1.643	1.638	1.654	1.592
207.596	1.627	1.647	1.637	1.656	1.589
207.796	1.634	1.646	1.644	1.653	1.589
207.996	1.635	1.648	1.641	1.658	1.587
208.196	1.633	1.648	1.641	1.656	1.588
208.396	1.629	1.652	1.643	1.656	1.596
208.596	1.635	1.653	1.649	1.66	1.589
208.796	1.634	1.654	1.644	1.661	1.591
208.996	1.638	1.652	1.646	1.657	1.6
209.196	1.639	1.658	1.645	1.66	1.594
209.396	1.638	1.658	1.64	1.66	1.593
209.596	1.638	1.655	1.652	1.662	1.597
209.796	1.645	1.654	1.65	1.663	1.601
209.996	1.639	1.657	1.647	1.663	1.596
210.196	1.639	1.66	1.652	1.667	1.604
210.396	1.645	1.657	1.654	1.667	1.6
210.596	1.648	1.661	1.652	1.665	1.6
210.796	1.645	1.663	1.654	1.664	1.605
210.996	1.642	1.664	1.658	1.671	1.608
211.196	1.65	1.665	1.655	1.669	1.602
211.396	1.647	1.662	1.654	1.667	1.607
211.596	1.651	1.662	1.656	1.674	1.612
211.796	1.646	1.667	1.659	1.673	1.602
211.996	1.654	1.667	1.652	1.67	1.615
212.196	1.652	1.664	1.66	1.678	1.613
212.396	1.652	1.666	1.662	1.676	1.608
212.596	1.657	1.668	1.657	1.673	1.612
212.796	1.658	1.672	1.665	1.676	1.618
212.996	1.652	1.672	1.666	1.679	1.61
213.196	1.662	1.674	1.663	1.673	1.611
213.396	1.66	1.675	1.667	1.683	1.616
213.596	1.657	1.677	1.668	1.685	1.612
213.796	1.657	1.675	1.672	1.681	1.615
213.996	1.657	1.673	1.671	1.68	1.622
214.196	1.663	1.675	1.662	1.686	1.617
214.396	1.658	1.679	1.669	1.682	1.623
214.596	1.664	1.681	1.677	1.687	1.625
214.796	1.662	1.682	1.672	1.686	1.625
214.996	1.66	1.677	1.672	1.687	1.627
215.196	1.659	1.681	1.674	1.686	1.62
215.396	1.662	1.68	1.668	1.689	1.62
215.596	1.664	1.682	1.677	1.69	1.623
215.796	1.671	1.68	1.681	1.693	1.626
215.996	1.672	1.682	1.677	1.692	1.632
216.196	1.669	1.683	1.674	1.691	1.627
216.396	1.662	1.692	1.679	1.691	1.628
216.596	1.669	1.692	1.683	1.693	1.629
216.796	1.669	1.688	1.677	1.695	1.628
216.996	1.672	1.689	1.683	1.694	1.634
217.196	1.674	1.69	1.684	1.695	1.628
217.396	1.679	1.689	1.68	1.7	1.631
217.596	1.673	1.689	1.682	1.693	1.632
217.796	1.674	1.692	1.688	1.699	1.632
217.996	1.681	1.695	1.688	1.699	1.631
218.196	1.671	1.697	1.687	1.697	1.643
218.396	1.677	1.69	1.692	1.702	1.64
218.596	1.677	1.693	1.687	1.705	1.633
218.796	1.685	1.702	1.683	1.705	1.642
218.996	1.684	1.696	1.691	1.708	1.641
219.196	1.687	1.698	1.692	1.705	1.635
219.396	1.687	1.699	1.687	1.704	1.643
219.596	1.686	1.701	1.691	1.71	1.643
219.796	1.686	1.698	1.691	1.704	1.639
219.996	1.693	1.715	1.716	1.735	1.735
220.196	1.696	1.706	1.722	1.74	1.72
220.396	1.692	1.713	1.722	1.747	1.731
220.596	1.694	1.712	1.721	1.736	1.737
220.796	1.699	1.715	1.719	1.746	1.73
220.996	1.686	1.713	1.717	1.746	1.73
221.196	1.691	1.711	1.725	1.743	1.734
221.396	1.696	1.712	1.718	1.737	1.725
221.596	1.686	1.711	1.721	1.741	1.727
221.796	1.684	1.709	1.717	1.735	1.734
221.996	1.689	1.705	1.718	1.742	1.73
222.196	1.698	1.711	1.725	1.745	1.725
222.396	1.687	1.709	1.718	1.74	1.73
222.596	1.687	1.701	1.72	1.741	1.728
222.796	1.689	1.712	1.721	1.737	1.72
222.996	1.685	1.707	1.711	1.734	1.72
223.196	1.683	1.704	1.712	1.733	1.725
223.396	1.689	1.707	1.721	1.737	1.725
223.596	1.682	1.707	1.709	1.73	1.729
223.796	1.677	1.708	1.715	1.734	1.727
223.996	1.69	1.703	1.721	1.738	1.729
224.196	1.683	1.704	1.715	1.731	1.725
224.396	1.681	1.704	1.715	1.734	1.73
224.596	1.688	1.702	1.72	1.738	1.725
224.796	1.69	1.707	1.71	1.735	1.724
224.996	1.687	1.703	1.711	1.734	1.716
225.196	1.686	1.709	1.723	1.734	1.729
225.396	1.683	1.701	1.715	1.732	1.727
225.596	1.682	1.706	1.712	1.73	1.726
225.796	1.685	1.702	1.714	1.736	1.721
225.996	1.677	1.702	1.717	1.735	1.73
226.196	1.69	1.704	1.718	1.732	1.724
226.396	1.689	1.701	1.721	1.735	1.723
226.596	1.681	1.7	1.708	1.733	1.726
226.796	1.681	1.697	1.711	1.728	1.729
226.996	1.686	1.699	1.715	1.733	1.716
227.196	1.678	1.705	1.713	1.733	1.726
227.396	1.68	1.7	1.713	1.729	1.72
227.596	1.687	1.701	1.713	1.732	1.722
227.796	1.679	1.704	1.714	1.736	1.722
227.996	1.682	1.695	1.71	1.733	1.728
228.196	1.686	1.704	1.713	1.735	1.719
228.396	1.683	1.704	1.707	1.732	1.72
228.596	1.679	1.702	1.714	1.726	1.721
228.796	1.683	1.7	1.714	1.737	1.724
228.996	1.685	1.702	1.717	1.739	1.723
229.196	1.684	1.7	1.71	1.73	1.722
229.396	1.679	1.693	1.711	1.73	1.725
229.596	1.68	1.703	1.712	1.736	1.725
229.796	1.678	1.698	1.707	1.729	1.717
229.996	1.676	1.692	1.711	1.73	1.721
230.196	1.683	1.704	1.714	1.737	1.721
230.396	1.684	1.696	1.709	1.728	1.721
230.596	1.677	1.697	1.708	1.735	1.719
230.796	1.684	1.702	1.709	1.734	1.724
230.996	1.678	1.702	1.705	1.727	1.72
231.196	1.675	1.698	1.711	1.727	1.716
231.396	1.681	1.699	1.714	1.732	1.719
231.596	1.677	1.695	1.711	1.726	1.721
231.796	1.684	1.696	1.712	1.728	1.715
231.996	1.679	1.701	1.715	1.731	1.726
232.196	1.675	1.696	1.712	1.73	1.724
232.396	1.68	1.696	1.711	1.726	1.724
232.596	1.686	1.698	1.709	1.734	1.721
232.796	1.673	1.7	1.704	1.726	1.727
232.996	1.682	1.698	1.71	1.726	1.717
233.196	1.679	1.699	1.709	1.726	1.718
233.396	1.673	1.695	1.714	1.737	1.724
233.596	1.674	1.697	1.702	1.726	1.718
233.796	1.688	1.704	1.709	1.732	1.714
233.996	1.675	1.698	1.704	1.726	1.72
234.196	1.677	1.694	1.713	1.721	1.721
234.396	1.685	1.695	1.711	1.727	1.718
234.596	1.673	1.701	1.704	1.729	1.716
234.796	1.67	1.697	1.702	1.726	1.715
234.996	1.682	1.694	1.713	1.733	1.719
235.196	1.683	1.702	1.703	1.729	1.72
235.396	1.671	1.693	1.709	1.726	1.72
235.596	1.679	1.7	1.715	1.727	1.718
235.796	1.676	1.701	1.704	1.728	1.713
235.996	1.675	1.694	1.701	1.726	1.725
236.196	1.68	1.696	1.707	1.729	1.72
236.396	1.672	1.7	1.704	1.719	1.716
236.596	1.67	1.693	1.707	1.724	1.72
236.796	1.672	1.693	1.713	1.732	1.72
236.996	1.679	1.697	1.709	1.731	1.719
237.196	1.671	1.69	1.706	1.726	1.717
237.396	1.67	1.695	1.713	1.726	1.717
237.596	1.673	1.696	1.707	1.725	1.718
237.796	1.677	1.695	1.705	1.716	1.718
237.996	1.675	1.692	1.711	1.725	1.711
238.196	1.674	1.692	1.704	1.726	1.719
238.396	1.678	1.693	1.704	1.719	1.712
238.596	1.671	1.692	1.707	1.728	1.714
238.796	1.665	1.696	1.711	1.722	1.721
238.996	1.674	1.693	1.705	1.713	1.717
239.196	1.676	1.692	1.708	1.726	1.715
239.396	1.672	1.693	1.71	1.722	1.715
239.596	1.677	1.691	1.708	1.721	1.717
239.796	1.68	1.697	1.705	1.725	1.71
239.996	1.668	1.7	1.704	1.724	1.713
240.196	1.667	1.698	1.702	1.713	1.719
240.396	1.678	1.688	1.709	1.722	1.708
240.596	1.676	1.697	1.707	1.721	1.715
240.796	1.666	1.695	1.702	1.719	1.717
240.996	1.672	1.695	1.708	1.719	1.716
241.196	1.676	1.694	1.707	1.727	1.716
241.396	1.672	1.69	1.702	1.722	1.714
241.596	1.673	1.691	1.71	1.719	1.709
241.796	1.671	1.699	1.706	1.723	1.711
241.996	1.667	1.689	1.703	1.72	1.715
242.196	1.667	1.689	1.706	1.72	1.714
242.396	1.679	1.69	1.706	1.722	1.706
242.596	1.668	1.69	1.699	1.72	1.715
242.796	1.664	1.69	1.708	1.719	1.711
242.996	1.671	1.687	1.703	1.724	1.707
243.196	1.669	1.688	1.7	1.72	1.714
243.396	1.668	1.694	1.705	1.722	1.714
243.596	1.672	1.693	1.706	1.722	1.712
243.796	1.671	1.696	1.703	1.72	1.716
243.996	1.67	1.684	1.702	1.719	1.708
244.196	1.67	1.694	1.707	1.721	1.71
244.396	1.671	1.693	1.703	1.714	1.707
244.596	1.662	1.69	1.705	1.716	1.712
244.796	1.672	1.693	1.707	1.723	1.715
244.996	1.674	1.691	1.705	1.718	1.707
245.196	1.666	1.687	1.702	1.722	1.708
245.396	1.671	1.691	1.701	1.723	1.711
245.596	1.669	1.692	1.708	1.723	1.711
245.796	1.668	1.688	1.708	1.72	1.713
245.996	1.663	1.691	1.703	1.724	1.711
246.196	1.666	1.694	1.701	1.721	1.711
246.396	1.667	1.687	1.704	1.716	1.706
246.596	1.673	1.691	1.705	1.724	1.706
246.796	1.665	1.69	1.702	1.721	1.713
246.996	1.664	1.687	1.696	1.717	1.716
247.196	1.667	1.687	1.706	1.723	1.705
247.396	1.666	1.688	1.702	1.717	1.709
247.596	1.663	1.689	1.702	1.715	1.709
247.796	1.674	1.692	1.703	1.72	1.705
247.996	1.664	1.689	1.699	1.718	1.709
248.196	1.663	1.689	1.699	1.713	1.71
248.396	1.67	1.688	1.701	1.718	1.708
248.596	1.666	1.688	1.698	1.713	1.705
248.796	1.663	1.683	1.701	1.714	1.711
248.996	1.666	1.686	1.704	1.716	1.708
249.196	1.669	1.691	1.703	1.716	1.714
249.396	1.666	1.691	1.701	1.709	1.706
249.596	1.666	1.687	1.703	1.718	1.709
249.796	1.668	1.686	1.703	1.72	1.704
249.996	1.667	1.689	1.696	1.711	1.703
250.196	1.661	1.688	1.701	1.717	1.707
250.396	1.664	1.686	1.701	1.716	1.711
250.596	1.668	1.685	1.699	1.709	1.706
250.796	1.664	1.687	1.706	1.718	1.711
250.996	1.664	1.688	1.699	1.712	1.709
251.196	1.666	1.691	1.693	1.715	1.703
251.396	1.663	1.685	1.696	1.713	1.704
251.596	1.666	1.688	1.7	1.714	1.712
251.796	1.666	1.686	1.686	1.708	1.711
251.996	1.668	1.686	1.695	1.716	1.702
252.196	1.664	1.685	1.695	1.712	1.709
252.396	1.665	1.687	1.692	1.711	1.711
252.596	1.668	1.685	1.692	1.707	1.7
252.796	1.667	1.681	1.696	1.711	1.708
252.996	1.662	1.681	1.693	1.714	1.706
253.196	1.664	1.681	1.696	1.712	1.705
253.396	1.662	1.685	1.691	1.712	1.707
253.596	1.663	1.679	1.699	1.708	1.705
253.796	1.667	1.678	1.694	1.713	1.708
253.996	1.664	1.685	1.696	1.716	1.707
254.196	1.665	1.683	1.69	1.71	1.713
254.396	1.662	1.681	1.697	1.71	1.699
254.596	1.665	1.678	1.695	1.708	1.701
254.796	1.656	1.685	1.692	1.708	1.71
254.996	1.657	1.675	1.692	1.712	1.707
255.196	1.657	1.681	1.696	1.709	1.702
255.396	1.661	1.684	1.688	1.704	1.702
255.596	1.656	1.684	1.686	1.706	1.701
255.796	1.656	1.684	1.695	1.713	1.707
255.996	1.66	1.683	1.698	1.713	1.703
256.196	1.658	1.675	1.687	1.711	1.699
256.396	1.659	1.68	1.699	1.715	1.704
256.596	1.664	1.684	1.693	1.713	1.704
256.796	1.658	1.68	1.688	1.705	1.704
256.996	1.657	1.679	1.699	1.712	1.709
257.196	1.666	1.68	1.697	1.713	1.702
257.396	1.659	1.682	1.686	1.706	1.698
257.596	1.656	1.678	1.694	1.717	1.706
257.796	1.656	1.682	1.692	1.703	1.701
257.996	1.664	1.68	1.689	1.704	1.701
258.196	1.658	1.679	1.69	1.711	1.698
258.396	1.66	1.682	1.687	1.708	1.704
258.596	1.662	1.674	1.69	1.708	1.706
258.796	1.668	1.675	1.695	1.711	1.698
258.996	1.657	1.68	1.695	1.713	1.703
259.196	1.659	1.682	1.691	1.702	1.699
259.396	1.662	1.678	1.692	1.713	1.692
259.596	1.656	1.677	1.689	1.709	1.71
259.796	1.658	1.678	1.69	1.707	1.701
259.996	1.664	1.677	1.691	1.711	1.698
260.196	1.659	1.68	1.689	1.711	1.705
260.396	1.653	1.676	1.691	1.709	1.702
260.596	1.661	1.677	1.692	1.705	1.694
260.796	1.659	1.68	1.691	1.711	1.696
260.996	1.652	1.681	1.692	1.703	1.702
261.196	1.658	1.679	1.692	1.712	1.701
261.396	1.665	1.681	1.69	1.717	1.697
261.596	1.656	1.679	1.69	1.705	1.703
261.796	1.654	1.677	1.69	1.705	1.7
261.996	1.662	1.681	1.688	1.708	1.696
262.196	1.652	1.677	1.686	1.704	1.7
262.396	1.659	1.672	1.689	1.704	1.704
262.596	1.661	1.677	1.692	1.709	1.696
262.796	1.658	1.677	1.686	1.709	1.698
262.996	1.653	1.672	1.691	1.706	1.702
263.196	1.655	1.678	1.689	1.705	1.695
263.396	1.654	1.684	1.684	1.706	1.701
263.596	1.654	1.677	1.684	1.703	1.699
263.796	1.658	1.68	1.697	1.709	1.694
263.996	1.656	1.682	1.691	1.699	1.702
264.196	1.658	1.673	1.687	1.699	1.695
264.396	1.652	1.675	1.692	1.711	1.7
264.596	1.654	1.683	1.689	1.702	1.699
264.796	1.659	1.678	1.688	1.7	1.699
264.996	1.654	1.675	1.693	1.712	1.699
265.196	1.656	1.675	1.686	1.702	1.699
265.396	1.655	1.67	1.687	1.706	1.696
265.596	1.654	1.678	1.689	1.707	1.702
265.796	1.655	1.684	1.687	1.704	1.699
265.996	1.654	1.682	1.684	1.703	1.694
266.196	1.654	1.678	1.699	1.713	1.697
266.396	1.647	1.676	1.683	1.7	1.701
266.596	1.653	1.675	1.686	1.702	1.696
266.796	1.656	1.676	1.686	1.699	1.691
266.996	1.653	1.674	1.687	1.705	1.701
267.196	1.649	1.672	1.687	1.702	1.696
267.396	1.66	1.678	1.686	1.707	1.695
267.596	1.653	1.674	1.685	1.701	1.694
267.796	1.647	1.673	1.683	1.705	1.695
267.996	1.655	1.671	1.692	1.707	1.693
268.196	1.651	1.676	1.687	1.704	1.698
268.396	1.651	1.675	1.686	1.702	1.697
268.596	1.656	1.678	1.69	1.705	1.69
268.796	1.652	1.675	1.683	1.701	1.694
268.996	1.642	1.675	1.689	1.703	1.694
269.196	1.657	1.678	1.691	1.704	1.698
269.396	1.654	1.678	1.684	1.702	1.693
269.596	1.645	1.67	1.684	1.701	1.694
269.796	1.645	1.671	1.689	1.702	1.699
269.996	1.656	1.672	1.684	1.7	1.692
270.196	1.658	1.68	1.684	1.697	1.693
270.396	1.649	1.671	1.684	1.703	1.692
270.596	1.653	1.677	1.686	1.704	1.695
270.796	1.653	1.672	1.681	1.697	1.691
270.996	1.649	1.67	1.687	1.705	1.691
271.196	1.648	1.672	1.692	1.706	1.692
271.396	1.65	1.68	1.683	1.696	1.688
271.596	1.65	1.669	1.683	1.698	1.688
271.796	1.643	1.675	1.687	1.702	1.694
271.996	1.651	1.675	1.682	1.699	1.688
272.196	1.65	1.672	1.688	1.704	1.686
272.396	1.647	1.671	1.686	1.706	1.694
272.596	1.646	1.673	1.681	1.697	1.693
272.796	1.649	1.674	1.689	1.701	1.688
272.996	1.651	1.674	1.684	1.704	1.687
273.196	1.646	1.671	1.678	1.7	1.689
273.396	1.651	1.67	1.688	1.705	1.691
273.596	1.654	1.674	1.684	1.699	1.686
273.796	1.645	1.672	1.679	1.697	1.695
273.996	1.647	1.666	1.682	1.701	1.69
274.196	1.653	1.669	1.679	1.703	1.683
274.396	1.643	1.671	1.681	1.702	1.69
274.596	1.646	1.673	1.689	1.701	1.686
274.796	1.654	1.67	1.683	1.702	1.689
274.996	1.649	1.672	1.686	1.701	1.691
275.196	1.641	1.666	1.683	1.694	1.691
275.396	1.647	1.668	1.687	1.703	1.69
275.596	1.645	1.671	1.68	1.695	1.69
275.796	1.64	1.663	1.682	1.694	1.688
275.996	1.642	1.672	1.684	1.702	1.689
276.196	1.646	1.673	1.678	1.698	1.687
276.396	1.646	1.663	1.679	1.699	1.683
276.596	1.644	1.671	1.684	1.702	1.694
276.796	1.65	1.672	1.68	1.694	1.688
276.996	1.642	1.673	1.682	1.694	1.687
277.196	1.642	1.666	1.684	1.699	1.692
277.396	1.642	1.667	1.678	1.698	1.696
277.596	1.645	1.666	1.679	1.696	1.686
277.796	1.645	1.665	1.684	1.701	1.69
277.996	1.643	1.67	1.682	1.703	1.69
278.196	1.648	1.667	1.674	1.691	1.687
278.396	1.643	1.666	1.681	1.699	1.683
278.596	1.641	1.666	1.681	1.699	1.691
278.796	1.634	1.661	1.679	1.694	1.692
278.996	1.646	1.666	1.682	1.693	1.684
279.196	1.644	1.667	1.684	1.698	1.69
279.396	1.642	1.668	1.678	1.692	1.685
279.596	1.646	1.668	1.685	1.697	1.681
279.796	1.639	1.668	1.678	1.693	1.689
279.996	1.68	1.68	1.68	1.68	1.68
280.196	1.667	1.667	1.669	1.672	1.67
280.396	1.556	1.612	1.648	1.67	1.669
280.596	1.441	1.548	1.605	1.648	1.672
280.796	1.35	1.507	1.585	1.631	1.673
280.996	1.282	1.478	1.575	1.624	1.662
281.196	1.227	1.454	1.56	1.618	1.67
281.396	1.192	1.438	1.553	1.602	1.67
281.596	1.159	1.428	1.553	1.613	1.673
281.796	1.146	1.425	1.544	1.608	1.67
281.996	1.139	1.416	1.541	1.61	1.665
282.196	1.128	1.416	1.543	1.607	1.665
282.396	1.112	1.413	1.54	1.61	1.66
282.596	1.107	1.412	1.543	1.603	1.665
282.796	1.1	1.41	1.549	1.612	1.673
282.996	1.094	1.406	1.544	1.611	1.666
283.196	1.094	1.401	1.54	1.608	1.662
283.396	1.098	1.407	1.538	1.609	1.661
283.596	1.089	1.405	1.543	1.609	1.663
283.796	1.087	1.402	1.54	1.61	1.661
283.996	1.08	1.406	1.546	1.607	1.661
284.196	1.075	1.404	1.547	1.612	1.67
284.396	1.079	1.402	1.539	1.608	1.662
284.596	1.082	1.397	1.541	1.605	1.657
284.796	1.072	1.399	1.541	1.611	1.671
284.996	1.073	1.395	1.538	1.606	1.664
285.196	1.074	1.393	1.541	1.609	1.66
285.396	1.068	1.403	1.543	1.607	1.672
285.596	1.069	1.401	1.541	1.606	1.671
285.796	1.073	1.393	1.537	1.601	1.658
285.996	1.064	1.395	1.538	1.609	1.664
286.196	1.059	1.394	1.532	1.598	1.669
286.396	1.065	1.39	1.536	1.601	1.66
286.596	1.055	1.391	1.545	1.61	1.661
286.796	1.059	1.392	1.528	1.603	1.665
286.996	1.054	1.386	1.533	1.602	1.662
287.196	1.053	1.392	1.543	1.608	1.666
287.396	1.054	1.383	1.532	1.602	1.658
287.596	1.059	1.383	1.533	1.605	1.661
287.796	1.057	1.386	1.539	1.603	1.657
287.996	1.046	1.381	1.53	1.6	1.66
288.196	1.049	1.383	1.532	1.597	1.662
288.396	1.042	1.384	1.533	1.603	1.664
288.596	1.045	1.379	1.526	1.598	1.663
288.796	1.046	1.378	1.529	1.599	1.657
288.996	1.048	1.379	1.533	1.598	1.66
289.196	1.044	1.376	1.521	1.597	1.663
289.396	1.04	1.368	1.52	1.593	1.657
289.596	1.034	1.373	1.533	1.601	1.661
289.796	1.037	1.371	1.52	1.595	1.665
289.996	1.037	1.371	1.52	1.596	1.656
290.196	1.036	1.367	1.524	1.594	1.655
290.396	1.036	1.365	1.521	1.595	1.664
290.596	1.034	1.368	1.515	1.593	1.661
290.796	1.03	1.37	1.519	1.593	1.663
290.996	1.023	1.369	1.516	1.595	1.664
291.196	1.037	1.362	1.516	1.591	1.656
291.396	1.025	1.364	1.515	1.591	1.656
291.596	1.026	1.366	1.516	1.592	1.663
291.796	1.023	1.364	1.513	1.587	1.659
291.996	1.022	1.363	1.513	1.593	1.656
292.196	1.015	1.359	1.513	1.59	1.662
292.396	1.021	1.36	1.507	1.584	1.668
292.596	1.022	1.359	1.516	1.591	1.657
292.796	1.018	1.36	1.514	1.591	1.659
292.996	1.018	1.356	1.508	1.584	1.658
293.196	1.014	1.358	1.514	1.583	1.663
293.396	1.017	1.356	1.519	1.59	1.654
293.596	1.015	1.35	1.502	1.582	1.661
293.796	1.011	1.351	1.506	1.582	1.66
293.996	1.01	1.355	1.501	1.586	1.657
294.196	1.013	1.352	1.503	1.582	1.653
294.396	1.009	1.354	1.502	1.575	1.658
294.596	1.005	1.351	1.51	1.586	1.656
294.796	1.002	1.345	1.499	1.574	1.658
294.996	1.006	1.345	1.501	1.578	1.655
295.196	1.007	1.348	1.503	1.578	1.664
295.396	1.003	1.341	1.496	1.576	1.659
295.596	1.003	1.341	1.497	1.577	1.654
295.796	1.002	1.344	1.503	1.577	1.653
295.996	0.998	1.339	1.49	1.576	1.657
296.196	0.997	1.342	1.495	1.578	1.647
296.396	0.996	1.34	1.501	1.579	1.656
296.596	0.994	1.339	1.493	1.576	1.657
296.796	0.999	1.334	1.496	1.571	1.655
296.996	0.987	1.339	1.5	1.577	1.658
297.196	0.992	1.344	1.499	1.575	1.656
297.396	0.997	1.336	1.493	1.572	1.652
297.596	0.987	1.343	1.494	1.571	1.654
297.796	0.991	1.338	1.491	1.568	1.662
297.996	0.993	1.335	1.484	1.568	1.656
298.196	0.983	1.336	1.494	1.575	1.649
298.396	0.985	1.327	1.487	1.568	1.654
298.596	0.989	1.327	1.487	1.564	1.651
298.796	0.991	1.328	1.489	1.57	1.654
298.996	0.98	1.331	1.488	1.568	1.653
299.196	0.979	1.323	1.487	1.562	1.65
299.396	0.982	1.327	1.487	1.57	1.653
299.596	0.979	1.328	1.485	1.563	1.653
299.796	0.981	1.326	1.487	1.564	1.659
299.996	0.982	1.327	1.488	1.56	1.655
300.196	0.976	1.326	1.483	1.561	1.652
300.396	0.975	1.324	1.479	1.56	1.645
300.596	0.974	1.321	1.492	1.563	1.658
300.796	0.968	1.322	1.478	1.562	1.656
300.996	0.973	1.316	1.479	1.555	1.644
301.196	0.977	1.321	1.482	1.554	1.654
301.396	0.973	1.323	1.479	1.561	1.658
301.596	0.973	1.317	1.472	1.556	1.648
301.796	0.968	1.317	1.484	1.557	1.652
301.996	0.966	1.321	1.474	1.55	1.658
302.196	0.968	1.315	1.479	1.554	1.655
302.396	0.971	1.314	1.472	1.557	1.652
302.596	0.967	1.309	1.479	1.559	1.654
302.796	0.968	1.312	1.474	1.556	1.647
302.996	0.961	1.315	1.474	1.556	1.654
303.196	0.961	1.316	1.472	1.555	1.659
303.396	0.959	1.308	1.465	1.553	1.653
303.596	0.966	1.312	1.468	1.549	1.645
303.796	0.963	1.311	1.475	1.552	1.652
303.996	0.961	1.31	1.464	1.549	1.658
304.196	0.96	1.312	1.473	1.555	1.653
304.396	0.961	1.312	1.464	1.557	1.652
304.596	0.959	1.308	1.461	1.547	1.656
304.796	0.962	1.304	1.466	1.547	1.654
304.996	0.957	1.314	1.471	1.551	1.65
305.196	0.95	1.305	1.458	1.542	1.651
305.396	0.956	1.303	1.467	1.552	1.652
305.596	0.957	1.305	1.465	1.549	1.648
305.796	0.954	1.3	1.463	1.545	1.653
305.996	0.954	1.302	1.461	1.544	1.652
306.196	0.952	1.305	1.464	1.551	1.651
306.396	0.952	1.299	1.461	1.542	1.647
306.596	0.954	1.302	1.467	1.544	1.651
306.796	0.949	1.308	1.466	1.551	1.653
306.996	0.953	1.303	1.46	1.547	1.649
307.196	0.95	1.298	1.463	1.541	1.649
307.396	0.947	1.301	1.46	1.545	1.653
307.596	0.951	1.297	1.45	1.537	1.647
307.796	0.944	1.297	1.461	1.545	1.646
307.996	0.944	1.306	1.462	1.546	1.649
308.196	0.945	1.298	1.452	1.542	1.654
308.396	0.949	1.296	1.463	1.539	1.649
308.596	0.944	1.296	1.457	1.546	1.647
308.796	0.942	1.294	1.452	1.539	1.646
308.996	0.938	1.294	1.451	1.531	1.643
309.196	0.941	1.299	1.45	1.539	1.648
309.396	0.939	1.295	1.454	1.537	1.653
309.596	0.941	1.293	1.451	1.536	1.643
309.796	0.934	1.296	1.456	1.538	1.645
309.996	0.937	1.291	1.451	1.531	1.65
310.196	0.941	1.285	1.442	1.532	1.653
310.396	0.945	1.288	1.455	1.541	1.644
310.596	0.939	1.293	1.45	1.532	1.654
310.796	0.933	1.29	1.446	1.533	1.647
310.996	0.934	1.292	1.451	1.536	1.645
311.196	0.939	1.29	1.449	1.537	1.651
311.396	0.932	1.285	1.446	1.535	1.647
311.596	0.938	1.281	1.453	1.533	1.64
311.796	0.935	1.284	1.445	1.531	1.648
311.996	0.932	1.281	1.442	1.53	1.649
312.196	0.936	1.288	1.452	1.532	1.645
312.396	0.928	1.285	1.451	1.529	1.647
312.596	0.934	1.285	1.443	1.524	1.648
312.796	0.935	1.284	1.45	1.533	1.644
312.996	0.929	1.288	1.447	1.534	1.647
313.196	0.93	1.282	1.443	1.524	1.641
313.396	0.93	1.277	1.447	1.525	1.646
313.596	0.925	1.28	1.447	1.535	1.648
313.796	0.925	1.281	1.441	1.525	1.644
313.996	0.936	1.283	1.447	1.527	1.651
314.196	0.922	1.285	1.446	1.526	1.646
314.396	0.926	1.272	1.439	1.519	1.646
314.596	0.931	1.276	1.444	1.52	1.649
314.796	0.922	1.28	1.444	1.528	1.646
314.996	0.926	1.274	1.436	1.524	1.643
315.196	0.922	1.276	1.441	1.523	1.645
315.396	0.919	1.278	1.444	1.525	1.653
315.596	0.913	1.274	1.434	1.517	1.642
315.796	0.923	1.273	1.44	1.516	1.639
315.996	0.917	1.276	1.436	1.519	1.649
316.196	0.916	1.271	1.433	1.516	1.643
316.396	0.918	1.272	1.437	1.514	1.643
316.596	0.919	1.278	1.438	1.52	1.65
316.796	0.917	1.273	1.434	1.52	1.636
316.996	0.917	1.268	1.44	1.518	1.641
317.196	0.916	1.272	1.442	1.522	1.645
317.396	0.917	1.272	1.428	1.516	1.644
317.596	0.914	1.267	1.434	1.513	1.634
317.796	0.912	1.268	1.437	1.52	1.647
317.996	0.914	1.269	1.429	1.518	1.646
318.196	0.911	1.271	1.433	1.516	1.641
318.396	0.914	1.273	1.44	1.519	1.639
318.596	0.908	1.265	1.425	1.513	1.641
318.796	0.92	1.267	1.432	1.513	1.644
318.996	0.915	1.264	1.439	1.512	1.636
319.196	0.91	1.269	1.431	1.512	1.645
319.396	0.911	1.261	1.432	1.513	1.642
319.596	0.91	1.261	1.43	1.514	1.635
319.796	0.909	1.262	1.428	1.508	1.645
319.996	0.91	1.259	1.422	1.508	1.643
320.196	0.908	1.262	1.434	1.515	1.639
320.396	0.903	1.265	1.426	1.509	1.643
320.596	0.91	1.26	1.423	1.509	1.636
320.796	0.905	1.266	1.427	1.513	1.642
320.996	0.904	1.264	1.425	1.508	1.643
321.196	0.906	1.26	1.42	1.508	1.637
321.396	0.907	1.262	1.433	1.51	1.638
321.596	0.902	1.256	1.426	1.509	1.643
321.796	0.906	1.257	1.416	1.505	1.637
321.996	0.901	1.258	1.423	1.51	1.644
322.196	0.903	1.257	1.418	1.505	1.642
322.396	0.906	1.258	1.415	1.503	1.635
322.596	0.901	1.257	1.417	1.505	1.644
322.796	0.899	1.257	1.422	1.505	1.647
322.996	0.908	1.255	1.419	1.503	1.639
323.196	0.901	1.255	1.418	1.505	1.639
323.396	0.897	1.254	1.418	1.496	1.643
323.596	0.896	1.252	1.413	1.502	1.637
323.796	0.902	1.254	1.417	1.501	1.633
323.996	0.9	1.258	1.424	1.501	1.635
324.196	0.899	1.254	1.417	1.497	1.64
324.396	0.896	1.258	1.425	1.504	1.636
324.596	0.894	1.252	1.423	1.504	1.633
324.796	0.902	1.249	1.412	1.501	1.635
324.996	0.899	1.246	1.413	1.505	1.633
325.196	0.888	1.252	1.421	1.502	1.641
325.396	0.899	1.25	1.407	1.499	1.639
325.596	0.894	1.249	1.413	1.499	1.632
325.796	0.888	1.251	1.417	1.505	1.636
325.996	0.893	1.247	1.409	1.497	1.641
326.196	0.892	1.249	1.42	1.5	1.635
326.396	0.892	1.246	1.416	1.502	1.644
326.596	0.895	1.244	1.409	1.496	1.638
326.796	0.893	1.248	1.409	1.495	1.639
326.996	0.894	1.251	1.417	1.499	1.641
327.196	0.885	1.248	1.409	1.491	1.638
327.396	0.892	1.245	1.414	1.492	1.634
327.596	0.881	1.245	1.409	1.498	1.643
327.796	0.888	1.241	1.403	1.495	1.63
327.996	0.891	1.243	1.406	1.49	1.637
328.196	0.885	1.247	1.415	1.502	1.629
328.396	0.883	1.236	1.404	1.485	1.634
328.596	0.885	1.241	1.412	1.492	1.635
328.796	0.889	1.247	1.414	1.492	1.636
328.996	0.882	1.24	1.41	1.497	1.637
329.196	0.889	1.239	1.403	1.491	1.634
329.396	0.883	1.245	1.41	1.494	1.636
329.596	0.879	1.245	1.402	1.496	1.639
329.796	0.884	1.238	1.405	1.486	1.633
329.996	0.883	1.233	1.409	1.491	1.633
330.196	0.878	1.24	1.41	1.49	1.638
330.396	0.883	1.237	1.402	1.488	1.632
330.596	0.88	1.236	1.403	1.489	1.636
330.796	0.879	1.237	1.399	1.486	1.633
330.996	0.884	1.236	1.398	1.486	1.633
331.196	0.885	1.234	1.407	1.486	1.637
331.396	0.878	1.236	1.403	1.488	1.636
331.596	0.882	1.237	1.4	1.487	1.631
331.796	0.878	1.234	1.404	1.49	1.635
331.996	0.875	1.239	1.401	1.487	1.639
332.196	0.879	1.239	1.397	1.484	1.639
332.396	0.884	1.233	1.404	1.49	1.628
332.596	0.875	1.236	1.401	1.488	1.635
332.796	0.876	1.234	1.395	1.48	1.637
332.996	0.869	1.234	1.404	1.49	1.635
333.196	0.872	1.236	1.396	1.486	1.635
333.396	0.873	1.231	1.392	1.477	1.633
333.596	0.871	1.232	1.402	1.486	1.626
333.796	0.871	1.233	1.394	1.485	1.636
333.996	0.878	1.23	1.392	1.479	1.637
334.196	0.87	1.231	1.399	1.485	1.628
334.396	0.868	1.232	1.394	1.485	1.63
334.596	0.869	1.228	1.39	1.481	1.632
334.796	0.877	1.228	1.396	1.478	1.633
334.996	0.867	1.233	1.398	1.482	1.634
335.196	0.872	1.23	1.397	1.483	1.632
335.396	0.872	1.228	1.396	1.484	1.628
335.596	0.866	1.226	1.393	1.477	1.633
335.796	0.867	1.231	1.389	1.48	1.633
335.996	0.869	1.226	1.395	1.475	1.628
336.196	0.867	1.229	1.393	1.482	1.638
336.396	0.872	1.223	1.385	1.482	1.632
336.596	0.864	1.221	1.395	1.478	1.631
336.796	0.864	1.232	1.396	1.483	1.636
336.996	0.862	1.23	1.391	1.474	1.632
337.196	0.865	1.225	1.389	1.474	1.627
337.396	0.867	1.226	1.396	1.474	1.628
337.596	0.867	1.222	1.389	1.476	1.636
337.796	0.872	1.227	1.394	1.475	1.628
337.996	0.866	1.224	1.393	1.483	1.628
338.196	0.871	1.223	1.386	1.477	1.639
338.396	0.866	1.221	1.39	1.475	1.632
338.596	0.868	1.221	1.396	1.479	1.632
338.796	0.862	1.224	1.391	1.477	1.629
338.996	0.863	1.225	1.388	1.474	1.632
339.196	0.863	1.223	1.39	1.471	1.626
339.396	0.864	1.225	1.389	1.474	1.636
339.596	0.863	1.221	1.389	1.475	1.631
339.796	0.864	1.222	1.391	1.48	1.628
339.996	0.858	1.225	1.389	1.472	1.636
340.196	0.861	1.221	1.382	1.469	1.629
340.396	0.862	1.218	1.389	1.479	1.626
340.596	0.865	1.222	1.385	1.467	1.621
340.796	0.863	1.218	1.386	1.467	1.626
340.996	0.854	1.219	1.385	1.469	1.631
341.196	0.86	1.22	1.385	1.474	1.629
341.396	0.859	1.215	1.383	1.468	1.623
341.596	0.858	1.22	1.39	1.472	1.632
341.796	0.858	1.219	1.387	1.468	1.624
341.996	0.859	1.218	1.38	1.467	1.629
342.196	0.855	1.219	1.388	1.468	1.629
342.396	0.854	1.217	1.375	1.472	1.622
342.596	0.856	1.215	1.38	1.47	1.627
342.796	0.86	1.218	1.387	1.471	1.633
342.996	0.86	1.215	1.382	1.468	1.632
343.196	0.856	1.214	1.375	1.464	1.622
343.396	0.853	1.212	1.388	1.465	1.625
343.596	0.852	1.216	1.382	1.466	1.633
343.796	0.86	1.21	1.381	1.468	1.628
343.996	0.854	1.214	1.381	1.475	1.628
344.196	0.849	1.212	1.382	1.468	1.63
344.396	0.854	1.215	1.376	1.463	1.628
344.596	0.856	1.208	1.381	1.467	1.62
344.796	0.851	1.212	1.384	1.467	1.623
344.996	0.852	1.207	1.381	1.465	1.622
345.196	0.85	1.21	1.382	1.465	1.617
345.396	0.848	1.211	1.382	1.469	1.627
345.596	0.849	1.209	1.376	1.462	1.633
345.796	0.857	1.208	1.379	1.466	1.618
345.996	0.848	1.21	1.378	1.465	1.629
346.196	0.85	1.206	1.377	1.463	1.629
346.396	0.85	1.208	1.376	1.458	1.626
346.596	0.845	1.214	1.382	1.467	1.621
346.796	0.845	1.207	1.375	1.458	1.624
346.996	0.845	1.21	1.377	1.463	1.624
347.196	0.848	1.21	1.379	1.464	1.624
347.396	0.846	1.208	1.376	1.464	1.625
347.596	0.855	1.208	1.374	1.461	1.627
347.796	0.845	1.214	1.378	1.468	1.623
347.996	0.845	1.204	1.37	1.459	1.624
348.196	0.846	1.209	1.373	1.465	1.623
348.396	0.838	1.207	1.377	1.462	1.619
348.596	0.844	1.205	1.372	1.459	1.624
348.796	0.842	1.203	1.372	1.455	1.621
348.996	0.841	1.208	1.376	1.464	1.63
349.196	0.845	1.204	1.368	1.457	1.62
349.396	0.844	1.2	1.371	1.456	1.619
349.596	0.838	1.203	1.38	1.461	1.625
349.796	0.84	1.202	1.372	1.461	1.631
349.996	0.839	1.202	1.372	1.458	1.621
350.196	0.84	1.207	1.378	1.458	1.627
350.396	0.836	1.203	1.371	1.466	1.623
350.596	0.845	1.196	1.365	1.459	1.62
350.796	0.845	1.204	1.372	1.462	1.628
350.996	0.841	1.202	1.37	1.451	1.628
351.196	0.836	1.198	1.369	1.456	1.613
351.396	0.838	1.204	1.375	1.455	1.619
351.596	0.838	1.201	1.366	1.46	1.632
351.796	0.845	1.199	1.365	1.451	1.618
351.996	0.837	1.199	1.37	1.456	1.616
352.196	0.835	1.202	1.366	1.454	1.627
352.396	0.834	1.198	1.364	1.455	1.622
352.596	0.838	1.198	1.37	1.458	1.619
352.796	0.837	1.199	1.366	1.453	1.627
352.996	0.837	1.193	1.364	1.448	1.623
353.196	0.841	1.196	1.366	1.456	1.621
353.396	0.832	1.198	1.364	1.455	1.622
353.596	0.838	1.192	1.368	1.448	1.622
353.796	0.834	1.197	1.366	1.452	1.618
353.996	0.833	1.197	1.363	1.456	1.623
354.196	0.835	1.189	1.355	1.449	1.623
354.396	0.832	1.196	1.37	1.447	1.623
354.596	0.83	1.195	1.371	1.458	1.619
354.796	0.829	1.191	1.357	1.441	1.618
354.996	0.835	1.188	1.36	1.452	1.618
355.196	0.834	1.195	1.364	1.452	1.62
355.396	0.838	1.195	1.359	1.446	1.616
355.596	0.836	1.193	1.367	1.453	1.623
355.796	0.831	1.195	1.361	1.45	1.619
355.996	0.829	1.19	1.359	1.443	1.62
356.196	0.833	1.192	1.359	1.447	1.62
356.396	0.828	1.193	1.361	1.448	1.625
356.596	0.831	1.189	1.356	1.448	1.616
356.796	0.83	1.19	1.362	1.447	1.617
356.996	0.826	1.188	1.36	1.446	1.62
357.196	0.825	1.186	1.355	1.445	1.616
357.396	0.833	1.187	1.354	1.443	1.614
357.596	0.822	1.192	1.359	1.45	1.62
357.796	0.827	1.19	1.355	1.441	1.617
357.996	0.831	1.192	1.361	1.447	1.613
358.196	0.82	1.189	1.361	1.45	1.619
358.396	0.822	1.192	1.355	1.447	1.619
358.596	0.827	1.185	1.363	1.445	1.614
358.796	0.823	1.192	1.361	1.443	1.622
358.996	0.827	1.191	1.354	1.436	1.621
359.196	0.828	1.188	1.352	1.443	1.615
359.396	0.818	1.19	1.362	1.45	1.613
359.596	0.828	1.189	1.352	1.444	1.623
359.796	0.826	1.186	1.354	1.446	1.619
359.996	0.825	1.185	1.361	1.45	1.619
360.196	0.825	1.189	1.355	1.451	1.622
360.396	0.825	1.183	1.349	1.44	1.618
360.596	0.823	1.188	1.357	1.447	1.615
360.796	0.82	1.189	1.359	1.451	1.617
360.996	0.821	1.186	1.354	1.442	1.614
361.196	0.822	1.188	1.353	1.444	1.616
361.396	0.821	1.184	1.354	1.446	1.615
361.596	0.823	1.181	1.346	1.443	1.618
361.796	0.817	1.187	1.357	1.444	1.617
361.996	0.819	1.184	1.349	1.442	1.615
362.196	0.821	1.181	1.35	1.446	1.611
362.396	0.818	1.184	1.357	1.443	1.617
362.596	0.819	1.186	1.353	1.444	1.616
362.796	0.823	1.178	1.344	1.44	1.612
362.996	0.822	1.178	1.353	1.439	1.62
363.196	0.815	1.189	1.35	1.437	1.624
363.396	0.823	1.182	1.35	1.441	1.612
363.596	0.816	1.184	1.351	1.439	1.614
363.796	0.819	1.186	1.356	1.445	1.618
363.996	0.818	1.182	1.346	1.43	1.614
364.196	0.818	1.18	1.358	1.443	1.614
364.396	0.824	1.185	1.345	1.434	1.618
364.596	0.82	1.178	1.348	1.432	1.608
364.796	0.818	1.18	1.357	1.432	1.612
364.996	0.811	1.183	1.349	1.435	1.616
365.196	0.814	1.186	1.345	1.435	1.61
365.396	0.82	1.175	1.35	1.44	1.612
365.596	0.811	1.18	1.349	1.435	1.614
365.796	0.814	1.179	1.345	1.428	1.615
365.996	0.817	1.179	1.346	1.433	1.611
366.196	0.822	1.181	1.347	1.44	1.615
366.396	0.811	1.173	1.341	1.433	1.614
366.596	0.811	1.179	1.345	1.439	1.613
366.796	0.812	1.174	1.343	1.44	1.615
366.996	0.812	1.182	1.339	1.436	1.615
367.196	0.816	1.18	1.347	1.435	1.615
367.396	0.812	1.18	1.353	1.442	1.615
367.596	0.811	1.179	1.35	1.437	1.613
367.796	0.812	1.177	1.35	1.43	1.614
367.996	0.812	1.181	1.348	1.437	1.618
368.196	0.813	1.174	1.343	1.436	1.616
368.396	0.814	1.172	1.343	1.425	1.611
368.596	0.808	1.182	1.348	1.433	1.616
368.796	0.814	1.173	1.338	1.427	1.609
368.996	0.812	1.172	1.344	1.432	1.608
369.196	0.807	1.173	1.346	1.44	1.614
369.396	0.814	1.175	1.346	1.433	1.614
369.596	0.807	1.176	1.342	1.434	1.61
369.796	0.804	1.173	1.347	1.433	1.616
369.996	0.811	1.175	1.34	1.43	1.614
370.196	0.811	1.172	1.344	1.43	1.607
370.396	0.807	1.172	1.351	1.431	1.609
370.596	0.809	1.178	1.339	1.424	1.621
370.796	0.806	1.172	1.346	1.425	1.612
370.996	0.805	1.172	1.348	1.434	1.608
371.196	0.804	1.176	1.344	1.434	1.615
371.396	0.807	1.166	1.345	1.424	1.61
371.596	0.809	1.171	1.345	1.434	1.605
371.796	0.805	1.166	1.341	1.43	1.616
371.996	0.805	1.167	1.342	1.422	1.615
372.196	0.804	1.176	1.343	1.434	1.61
372.396	0.8	1.169	1.339	1.427	1.611
372.596	0.806	1.166	1.343	1.424	1.612
372.796	0.811	1.169	1.342	1.428	1.605
372.996	0.802	1.169	1.339	1.433	1.608
373.196	0.799	1.166	1.333	1.428	1.614
373.396	0.809	1.165	1.335	1.425	1.61
373.596	0.805	1.165	1.345	1.43	1.607
373.796	0.8	1.167	1.334	1.421	1.608
373.996	0.805	1.167	1.337	1.426	1.607
374.196	0.8	1.167	1.339	1.432	1.611
374.396	0.799	1.165	1.335	1.423	1.604
374.596	0.8	1.161	1.335	1.429	1.604
374.796	0.8	1.168	1.344	1.428	1.61
374.996	0.804	1.164	1.33	1.421	1.602
375.196	0.798	1.164	1.338	1.425	1.607
375.396	0.798	1.171	1.332	1.426	1.616
375.596	0.799	1.166	1.331	1.423	1.608
375.796	0.8	1.165	1.338	1.427	1.6
375.996	0.8	1.169	1.345	1.426	1.611
376.196	0.803	1.16	1.332	1.422	1.605
376.396	0.806	1.162	1.336	1.421	1.602
376.596	0.793	1.165	1.334	1.423	1.608
376.796	0.797	1.162	1.327	1.42	1.612
376.996	0.8	1.161	1.335	1.428	1.613
377.196	0.797	1.161	1.336	1.427	1.608
377.396	0.796	1.156	1.331	1.414	1.61
377.596	0.797	1.166	1.334	1.422	1.603
377.796	0.798	1.161	1.339	1.425	1.604
377.996	0.799	1.163	1.333	1.412	1.608
378.196	0.8	1.157	1.336	1.418	1.601
378.396	0.795	1.162	1.333	1.422	1.605
378.596	0.79	1.161	1.331	1.415	1.602
378.796	0.793	1.159	1.325	1.419	1.608
378.996	0.794	1.16	1.335	1.428	1.612
379.196	0.795	1.153	1.326	1.41	1.603
379.396	0.787	1.159	1.332	1.42	1.608
379.596	0.798	1.16	1.336	1.42	1.605
379.796	0.792	1.158	1.327	1.42	1.605
379.996	0.789	1.155	1.323	1.412	1.604
380.196	0.79	1.159	1.335	1.421	1.606
380.396	0.792	1.161	1.332	1.418	1.612
380.596	0.793	1.156	1.326	1.412	1.602
380.796	0.798	1.159	1.332	1.421	1.608
380.996	0.788	1.159	1.323	1.418	1.606
381.196	0.795	1.155	1.33	1.419	1.602
381.396	0.792	1.156	1.33	1.421	1.608
381.596	0.789	1.156	1.329	1.418	1.613
381.796	0.794	1.154	1.322	1.415	1.605
381.996	0.795	1.154	1.33	1.417	1.602
382.196	0.79	1.159	1.328	1.415	1.608
382.396	0.788	1.159	1.321	1.41	1.602
382.596	0.792	1.16	1.322	1.412	1.597
382.796	0.786	1.158	1.33	1.416	1.605
382.996	0.791	1.155	1.318	1.411	1.603
383.196	0.795	1.158	1.329	1.418	1.6
383.396	0.79	1.158	1.321	1.414	1.61
383.596	0.793	1.152	1.321	1.408	1.605
383.796	0.791	1.149	1.326	1.413	1.596
383.996	0.789	1.153	1.328	1.415	1.607
384.196	0.788	1.154	1.323	1.408	1.607
384.396	0.79	1.154	1.326	1.419	1.61
384.596	0.784	1.156	1.326	1.416	1.609
384.796	0.788	1.154	1.318	1.405	1.604
384.996	0.791	1.151	1.326	1.407	1.599
385.196	0.783	1.157	1.327	1.42	1.601
385.396	0.791	1.152	1.317	1.407	1.604
385.596	0.785	1.15	1.317	1.411	1.599
385.796	0.782	1.154	1.325	1.412	1.605
385.996	0.781	1.149	1.323	1.414	1.6
386.196	0.782	1.15	1.321	1.408	1.602
386.396	0.78	1.152	1.325	1.418	1.603
386.596	0.787	1.153	1.318	1.406	1.6
386.796	0.781	1.154	1.324	1.407	1.604
386.996	0.783	1.153	1.325	1.41	1.607
387.196	0.783	1.153	1.316	1.411	1.601
387.396	0.786	1.152	1.322	1.405	1.605
387.596	0.779	1.154	1.321	1.409	1.606
387.796	0.782	1.15	1.316	1.403	1.602
387.996	0.784	1.149	1.32	1.412	1.598
388.196	0.787	1.146	1.329	1.408	1.6
388.396	0.78	1.149	1.318	1.41	1.612
388.596	0.783	1.147	1.315	1.404	1.597
388.796	0.78	1.153	1.321	1.409	1.601
388.996	0.778	1.15	1.31	1.403	1.603
389.196	0.784	1.148	1.318	1.405	1.597
389.396	0.786	1.146	1.325	1.408	1.598
389.596	0.78	1.151	1.313	1.408	1.61
389.796	0.781	1.145	1.315	1.405	1.599
389.996	0.775	1.151	1.323	1.41	1.6
390.196	0.778	1.149	1.315	1.405	1.604
390.396	0.779	1.142	1.31	1.397	1.6
390.596	0.778	1.15	1.321	1.408	1.593
390.796	0.781	1.147	1.313	1.41	1.601
390.996	0.782	1.149	1.317	1.403	1.596
391.196	0.779	1.147	1.323	1.406	1.599
391.396	0.778	1.148	1.318	1.405	1.597
391.596	0.785	1.141	1.313	1.402	1.597
391.796	0.784	1.145	1.323	1.405	1.602
391.996	0.776	1.147	1.315	1.404	1.594
392.196	0.781	1.143	1.314	1.405	1.599
392.396	0.784	1.146	1.315	1.404	1.602
392.596	0.777	1.147	1.316	1.402	1.601
392.796	0.775	1.145	1.314	1.403	1.598
392.996	0.779	1.146	1.31	1.4	1.602
393.196	0.775	1.15	1.318	1.402	1.604
393.396	0.779	1.142	1.314	1.399	1.597
393.596	0.779	1.144	1.319	1.406	1.596
393.796	0.776	1.145	1.319	1.408	1.602
393.996	0.777	1.138	1.311	1.399	1.595
394.196	0.778	1.141	1.313	1.398	1.599
394.396	0.772	1.142	1.315	1.403	1.607
394.596	0.78	1.141	1.314	1.399	1.595
394.796	0.778	1.136	1.318	1.399	1.592
394.996	0.773	1.148	1.317	1.404	1.603
395.196	0.777	1.141	1.308	1.397	1.603
395.396	0.776	1.14	1.315	1.4	1.595
395.596	0.774	1.142	1.318	1.401	1.598
395.796	0.774	1.144	1.313	1.401	1.601
395.996	0.78	1.135	1.311	1.392	1.595
396.196	0.772	1.144	1.319	1.407	1.596
396.396	0.763	1.143	1.31	1.396	1.597
396.596	0.773	1.144	1.311	1.396	1.601
396.796	0.772	1.142	1.317	1.404	1.598
396.996	0.774	1.142	1.306	1.399	1.592
397.196	0.774	1.138	1.312	1.399	1.597
397.396	0.769	1.141	1.317	1.405	1.595
397.596	0.768	1.142	1.309	1.396	1.593
397.796	0.773	1.139	1.31	1.397	1.598
397.996	0.763	1.143	1.315	1.405	1.6
398.196	0.767	1.136	1.308	1.401	1.595
398.396	0.767	1.134	1.309	1.401	1.591
398.596	0.77	1.138	1.314	1.408	1.599
398.796	0.764	1.136	1.309	1.4	1.592
398.996	0.772	1.134	1.312	1.39	1.59
399.196	0.768	1.142	1.312	1.395	1.591
399.396	0.773	1.137	1.309	1.396	1.595
399.596	0.768	1.142	1.308	1.398	1.588
[truncated: 1,007 more rows]

## Sheet: FceRIa-IgE-Omalizumab
Omalizumab	(100 uM)	(50 uM)	(25 uM)	(12.5 uM)	(0 uM)
0	0	0.034	0.064	0.168	0.125
0.2	-0.005	0.043	0.071	0.172	0.122
0.4	-0.005	0.04	0.069	0.17	0.123
0.6	-0.002	0.046	0.063	0.173	0.121
0.8	-0.007	0.046	0.064	0.174	0.124
1	-0.005	0.038	0.06	0.17	0.124
1.2	-0.009	0.034	0.062	0.166	0.121
1.4	-0.003	0.043	0.065	0.177	0.119
1.6	-0.004	0.041	0.065	0.174	0.126
1.8	-0.003	0.04	0.066	0.173	0.121
2	-0.009	0.045	0.067	0.17	0.12
2.2	-0.014	0.043	0.063	0.173	0.124
2.4	-0.008	0.043	0.066	0.173	0.127
2.6	-0.016	0.045	0.066	0.17	0.118
2.8	-0.008	0.043	0.065	0.169	0.123
3	-0.003	0.042	0.062	0.171	0.127
3.2	-0.01	0.046	0.066	0.173	0.122
3.4	-0.005	0.042	0.066	0.175	0.126
3.6	-0.001	0.041	0.066	0.174	0.13
3.8	0	0.045	0.069	0.177	0.128
4	-0.006	0.045	0.064	0.171	0.124
4.2	-0.003	0.041	0.064	0.174	0.129
4.4	0	0.046	0.07	0.177	0.127
4.6	-0.007	0.046	0.068	0.175	0.129
4.8	-0.005	0.037	0.066	0.174	0.127
5	-0.003	0.048	0.066	0.174	0.122
5.2	-0.004	0.05	0.065	0.173	0.13
5.4	-0.004	0.037	0.069	0.176	0.135
5.6	0.003	0.044	0.072	0.178	0.13
5.8	0.001	0.049	0.073	0.178	0.127
6	-0.006	0.043	0.065	0.177	0.133
6.2	0.002	0.048	0.071	0.175	0.129
6.4	-0.001	0.047	0.064	0.176	0.131
6.6	-0.001	0.049	0.067	0.176	0.131
6.8	0.005	0.049	0.073	0.178	0.131
7	-0.003	0.049	0.072	0.174	0.125
7.2	-0.004	0.045	0.072	0.176	0.129
7.4	0.005	0.042	0.068	0.181	0.129
7.6	-0.004	0.052	0.067	0.173	0.132
7.8	-0.002	0.043	0.067	0.178	0.133
8	0.002	0.045	0.074	0.18	0.131
8.2	-0.007	0.049	0.068	0.177	0.131
8.4	0.002	0.05	0.072	0.183	0.135
8.6	0.005	0.047	0.076	0.183	0.131
8.8	-0.004	0.051	0.065	0.175	0.136
9	-0.002	0.039	0.073	0.182	0.137
9.2	-0.002	0.044	0.076	0.181	0.133
9.4	-0.002	0.05	0.071	0.181	0.139
9.6	0.005	0.046	0.07	0.178	0.136
9.8	0.004	0.052	0.077	0.184	0.131
10	0	0.051	0.067	0.178	0.137
10.2	0.005	0.044	0.071	0.18	0.138
10.4	0.008	0.052	0.074	0.183	0.136
10.6	-0.004	0.049	0.072	0.18	0.14
10.8	0.004	0.047	0.076	0.184	0.136
11	0.007	0.051	0.072	0.181	0.133
11.2	0.003	0.051	0.074	0.186	0.131
11.4	0.002	0.044	0.078	0.182	0.138
11.6	0.003	0.048	0.076	0.181	0.136
11.8	0.001	0.054	0.071	0.185	0.137
12	-0.001	0.047	0.071	0.183	0.138
12.2	0.006	0.052	0.079	0.18	0.137
12.4	0.003	0.05	0.075	0.185	0.136
12.6	0.001	0.053	0.076	0.186	0.133
12.8	0.007	0.049	0.076	0.184	0.139
13	-0.004	0.054	0.073	0.183	0.139
13.2	0.008	0.052	0.072	0.185	0.14
13.4	0.008	0.051	0.078	0.186	0.139
13.6	0.007	0.058	0.074	0.184	0.14
13.8	0.007	0.05	0.07	0.184	0.14
14	0.007	0.055	0.079	0.18	0.133
14.2	0.008	0.057	0.079	0.187	0.136
14.4	0.001	0.054	0.073	0.186	0.141
14.6	0.006	0.052	0.078	0.187	0.136
14.8	0.009	0.051	0.078	0.187	0.136
15	0.003	0.051	0.074	0.187	0.14
15.2	0.009	0.053	0.077	0.188	0.135
15.4	0.009	0.059	0.079	0.184	0.136
15.6	0.004	0.057	0.074	0.189	0.142
15.8	0.004	0.049	0.079	0.186	0.142
16	0.008	0.057	0.077	0.19	0.14
16.2	0.002	0.058	0.076	0.183	0.14
16.4	0.012	0.056	0.083	0.187	0.14
16.6	0.013	0.056	0.081	0.189	0.14
16.8	0.017	0.062	0.081	0.184	0.144
17	0.009	0.052	0.079	0.187	0.144
17.2	0.01	0.06	0.083	0.188	0.146
17.4	0.009	0.055	0.084	0.186	0.135
17.6	0.006	0.053	0.079	0.189	0.146
17.8	0.015	0.061	0.078	0.189	0.138
18	0.015	0.06	0.085	0.185	0.136
18.2	0.01	0.052	0.082	0.188	0.144
18.4	0.01	0.054	0.08	0.187	0.142
18.6	0.008	0.057	0.072	0.184	0.143
18.8	0.008	0.056	0.081	0.187	0.143
19	0.01	0.056	0.082	0.188	0.139
19.2	0.008	0.063	0.077	0.186	0.14
19.4	0.015	0.059	0.083	0.187	0.14
19.6	0.014	0.053	0.083	0.188	0.135
19.796	0.007	0.059	0.078	0.19	0.144
19.996	0.009	0.055	0.079	0.19	0.148
20.196	0.012	0.056	0.08	0.188	0.147
20.396	0.006	0.062	0.081	0.188	0.143
20.596	0.014	0.056	0.085	0.189	0.144
20.796	0.015	0.061	0.08	0.186	0.141
20.996	0.008	0.056	0.075	0.187	0.146
21.196	0.01	0.056	0.078	0.19	0.145
21.396	0.012	0.057	0.084	0.193	0.146
21.596	0.005	0.063	0.085	0.188	0.147
21.796	0.012	0.059	0.084	0.192	0.146
21.996	0.018	0.06	0.08	0.192	0.144
22.196	0.012	0.063	0.084	0.188	0.15
22.396	0.009	0.059	0.081	0.19	0.147
22.596	0.009	0.062	0.084	0.191	0.146
22.796	0.011	0.063	0.081	0.188	0.147
22.996	0.013	0.06	0.081	0.189	0.145
23.196	0.017	0.055	0.085	0.188	0.145
23.396	0.014	0.063	0.083	0.188	0.142
23.596	0.013	0.061	0.085	0.193	0.146
23.796	0.01	0.06	0.082	0.192	0.144
23.996	0.009	0.062	0.082	0.191	0.143
24.196	0.017	0.06	0.083	0.192	0.146
24.396	0.015	0.058	0.084	0.195	0.148
24.596	0.016	0.067	0.083	0.194	0.146
24.796	0.009	0.06	0.081	0.191	0.147
24.996	0.016	0.059	0.089	0.196	0.148
25.196	0.012	0.059	0.087	0.196	0.145
25.396	0.012	0.059	0.083	0.194	0.145
25.596	0.015	0.06	0.084	0.196	0.149
25.796	0.016	0.062	0.09	0.191	0.146
25.996	0.015	0.062	0.086	0.194	0.148
26.196	0.017	0.06	0.082	0.192	0.145
26.396	0.018	0.061	0.091	0.195	0.146
26.596	0.011	0.06	0.084	0.193	0.149
26.796	0.013	0.06	0.08	0.193	0.152
26.996	0.022	0.058	0.088	0.196	0.147
27.196	0.009	0.064	0.084	0.194	0.151
27.396	0.017	0.061	0.089	0.196	0.146
27.596	0.019	0.07	0.088	0.197	0.148
27.796	0.013	0.066	0.086	0.195	0.149
27.996	0.015	0.066	0.088	0.197	0.148
28.196	0.021	0.062	0.091	0.195	0.149
28.396	0.017	0.062	0.08	0.193	0.153
28.596	0.018	0.064	0.085	0.193	0.148
28.796	0.022	0.065	0.09	0.197	0.146
28.996	0.014	0.069	0.083	0.197	0.148
29.196	0.017	0.062	0.081	0.194	0.152
29.396	0.019	0.062	0.089	0.196	0.153
29.596	0.014	0.06	0.086	0.195	0.154
29.796	0.016	0.06	0.079	0.194	0.152
29.996	0.025	0.067	0.086	0.197	0.151
30.196	0.015	0.066	0.091	0.196	0.15
30.396	0.013	0.064	0.087	0.194	0.153
30.596	0.021	0.065	0.089	0.197	0.149
30.796	0.017	0.064	0.086	0.197	0.152
30.996	0.016	0.063	0.088	0.194	0.153
31.196	0.025	0.07	0.093	0.197	0.148
31.396	0.017	0.073	0.088	0.198	0.154
31.596	0.022	0.061	0.091	0.194	0.15
31.796	0.022	0.067	0.091	0.195	0.146
31.996	0.019	0.072	0.086	0.196	0.15
32.196	0.017	0.062	0.085	0.195	0.153
32.396	0.025	0.067	0.089	0.199	0.15
32.596	0.021	0.068	0.087	0.197	0.15
32.796	0.018	0.063	0.088	0.197	0.154
32.996	0.024	0.068	0.09	0.201	0.149
33.196	0.019	0.07	0.089	0.201	0.149
33.396	0.02	0.065	0.082	0.194	0.155
33.596	0.024	0.07	0.092	0.192	0.149
33.796	0.024	0.063	0.09	0.201	0.152
33.996	0.018	0.062	0.089	0.197	0.154
34.196	0.024	0.069	0.091	0.198	0.149
34.396	0.023	0.07	0.09	0.197	0.152
34.596	0.019	0.066	0.09	0.199	0.154
34.796	0.019	0.069	0.093	0.2	0.154
34.996	0.022	0.071	0.094	0.202	0.152
35.196	0.023	0.064	0.091	0.198	0.154
35.396	0.025	0.069	0.093	0.198	0.146
35.596	0.023	0.071	0.089	0.201	0.155
35.796	0.013	0.063	0.083	0.196	0.153
35.996	0.02	0.067	0.092	0.2	0.152
36.196	0.027	0.068	0.09	0.199	0.151
36.396	0.023	0.065	0.087	0.195	0.156
36.596	0.024	0.064	0.091	0.197	0.15
36.796	0.02	0.072	0.091	0.199	0.153
36.996	0.02	0.066	0.085	0.202	0.158
37.196	0.019	0.064	0.091	0.195	0.158
37.396	0.019	0.072	0.09	0.2	0.15
37.596	0.02	0.068	0.088	0.196	0.153
37.796	0.027	0.067	0.094	0.196	0.154
37.996	0.02	0.073	0.091	0.199	0.15
38.196	0.017	0.072	0.095	0.201	0.154
38.396	0.021	0.065	0.091	0.202	0.154
38.596	0.024	0.068	0.083	0.201	0.155
38.796	0.015	0.069	0.084	0.197	0.154
38.996	0.024	0.068	0.091	0.199	0.154
39.196	0.022	0.073	0.09	0.203	0.156
39.396	0.018	0.07	0.085	0.198	0.152
39.596	0.025	0.069	0.093	0.2	0.153
39.796	0.02	0.07	0.092	0.199	0.151
39.996	0.018	0.074	0.091	0.201	0.152
40.196	0.023	0.066	0.093	0.201	0.156
40.396	0.025	0.072	0.092	0.2	0.15
40.596	0.019	0.067	0.091	0.204	0.155
40.796	0.023	0.069	0.088	0.198	0.153
40.996	0.022	0.074	0.09	0.2	0.154
41.196	0.016	0.071	0.092	0.204	0.153
41.396	0.022	0.067	0.092	0.202	0.154
41.596	0.025	0.068	0.094	0.203	0.152
41.796	0.022	0.073	0.092	0.2	0.154
41.996	0.027	0.068	0.094	0.201	0.157
42.196	0.025	0.073	0.093	0.203	0.158
42.396	0.024	0.072	0.089	0.197	0.152
42.596	0.025	0.065	0.09	0.2	0.157
42.796	0.025	0.07	0.096	0.2	0.158
42.996	0.024	0.074	0.092	0.2	0.156
43.196	0.024	0.067	0.091	0.199	0.156
43.396	0.023	0.071	0.095	0.202	0.152
43.596	0.027	0.07	0.096	0.201	0.154
43.796	0.024	0.067	0.089	0.198	0.157
43.996	0.02	0.068	0.094	0.201	0.156
44.196	0.026	0.077	0.095	0.201	0.155
44.396	0.025	0.069	0.094	0.2	0.156
44.596	0.025	0.071	0.09	0.204	0.156
44.796	0.022	0.073	0.096	0.196	0.155
44.996	0.023	0.072	0.093	0.2	0.159
45.196	0.026	0.07	0.096	0.203	0.157
45.396	0.021	0.068	0.089	0.197	0.158
45.596	0.018	0.069	0.087	0.205	0.155
45.796	0.029	0.067	0.098	0.203	0.153
45.996	0.022	0.074	0.091	0.199	0.156
46.196	0.025	0.072	0.087	0.202	0.155
46.396	0.026	0.07	0.098	0.203	0.154
46.596	0.026	0.074	0.091	0.2	0.155
46.796	0.024	0.072	0.09	0.199	0.158
46.996	0.024	0.075	0.1	0.204	0.156
47.196	0.021	0.075	0.09	0.201	0.154
47.396	0.019	0.069	0.086	0.196	0.158
47.596	0.026	0.075	0.093	0.205	0.156
47.796	0.029	0.074	0.092	0.203	0.157
47.996	0.023	0.074	0.089	0.201	0.157
48.196	0.027	0.068	0.092	0.204	0.155
48.396	0.027	0.073	0.095	0.201	0.157
48.596	0.024	0.072	0.095	0.205	0.162
48.796	0.026	0.075	0.097	0.202	0.154
48.996	0.026	0.074	0.093	0.203	0.154
49.196	0.024	0.076	0.092	0.205	0.158
49.396	0.029	0.071	0.089	0.206	0.158
49.596	0.024	0.079	0.09	0.205	0.157
49.796	0.024	0.077	0.094	0.204	0.158
49.996	0.026	0.072	0.095	0.206	0.151
50.196	0.028	0.069	0.094	0.202	0.159
50.396	0.027	0.07	0.093	0.202	0.157
50.596	0.03	0.069	0.092	0.202	0.159
50.796	0.03	0.074	0.095	0.205	0.159
50.996	0.023	0.072	0.092	0.204	0.162
51.196	0.026	0.063	0.091	0.2	0.16
51.396	0.028	0.069	0.09	0.204	0.159
51.596	0.03	0.075	0.091	0.207	0.159
51.796	0.031	0.071	0.097	0.202	0.16
51.996	0.022	0.076	0.091	0.206	0.154
52.196	0.023	0.08	0.092	0.202	0.158
52.396	0.022	0.074	0.093	0.204	0.159
52.596	0.03	0.071	0.095	0.205	0.159
52.796	0.023	0.072	0.09	0.201	0.159
52.996	0.022	0.072	0.09	0.203	0.166
53.196	0.024	0.079	0.091	0.199	0.161
53.396	0.025	0.074	0.091	0.202	0.158
53.596	0.025	0.076	0.09	0.204	0.157
53.796	0.024	0.075	0.099	0.204	0.157
53.996	0.018	0.072	0.089	0.205	0.156
54.196	0.022	0.069	0.091	0.202	0.158
54.396	0.021	0.077	0.094	0.207	0.157
54.596	0.026	0.077	0.102	0.203	0.159
54.796	0.023	0.07	0.09	0.203	0.159
54.996	0.032	0.072	0.096	0.208	0.157
55.196	0.025	0.08	0.094	0.205	0.155
55.396	0.026	0.067	0.094	0.202	0.161
55.596	0.024	0.08	0.096	0.202	0.16
55.796	0.023	0.075	0.091	0.203	0.16
55.996	0.025	0.072	0.094	0.201	0.162
56.196	0.027	0.072	0.094	0.204	0.155
56.396	0.024	0.076	0.097	0.201	0.16
56.596	0.028	0.071	0.097	0.207	0.158
56.796	0.027	0.071	0.098	0.207	0.158
56.996	0.031	0.076	0.095	0.209	0.157
57.196	0.027	0.073	0.096	0.207	0.159
57.396	0.029	0.077	0.095	0.205	0.159
57.596	0.028	0.076	0.098	0.205	0.161
57.796	0.026	0.073	0.099	0.203	0.164
57.996	0.023	0.073	0.094	0.207	0.16
58.196	0.029	0.079	0.097	0.202	0.16
58.396	0.025	0.068	0.094	0.205	0.158
58.596	0.027	0.071	0.093	0.209	0.157
58.796	0.025	0.079	0.091	0.205	0.164
58.996	0.029	0.072	0.088	0.205	0.158
59.196	0.023	0.074	0.093	0.204	0.159
59.396	0.027	0.08	0.095	0.209	0.158
59.596	0.025	0.069	0.098	0.203	0.164
59.796	0.029	0.069	0.095	0.205	0.161
59.996	0.027	0.076	0.093	0.203	0.157
60.196	0.021	0.071	0.091	0.203	0.164
60.396	0.024	0.074	0.09	0.205	0.161
60.596	0.026	0.078	0.096	0.208	0.161
60.796	0.027	0.074	0.099	0.204	0.163
60.996	0.025	0.073	0.095	0.204	0.157
61.196	0.027	0.077	0.093	0.205	0.157
61.396	0.023	0.071	0.096	0.205	0.16
61.596	0.025	0.075	0.098	0.205	0.156
61.796	0.025	0.077	0.097	0.202	0.159
61.996	0.024	0.071	0.092	0.207	0.158
62.196	0.027	0.071	0.097	0.206	0.165
62.396	0.029	0.075	0.092	0.205	0.16
62.596	0.025	0.071	0.093	0.201	0.156
62.796	0.022	0.07	0.096	0.212	0.163
62.996	0.024	0.083	0.094	0.208	0.159
63.196	0.024	0.068	0.09	0.205	0.159
63.396	0.025	0.075	0.098	0.208	0.162
63.596	0.028	0.078	0.097	0.207	0.16
63.796	0.024	0.072	0.089	0.203	0.158
63.996	0.028	0.071	0.093	0.2	0.156
64.196	0.027	0.077	0.091	0.205	0.16
64.396	0.022	0.071	0.094	0.204	0.163
64.596	0.024	0.072	0.095	0.205	0.16
64.796	0.028	0.076	0.095	0.204	0.157
64.996	0.021	0.074	0.093	0.202	0.16
65.196	0.023	0.069	0.091	0.206	0.155
65.396	0.025	0.073	0.1	0.202	0.159
65.596	0.023	0.074	0.094	0.207	0.158
65.796	0.024	0.071	0.095	0.205	0.159
65.996	0.03	0.068	0.095	0.204	0.155
66.196	0.024	0.074	0.099	0.207	0.157
66.396	0.025	0.073	0.096	0.208	0.163
66.596	0.031	0.071	0.1	0.208	0.159
66.796	0.022	0.076	0.096	0.203	0.16
66.996	0.025	0.071	0.089	0.202	0.158
67.196	0.032	0.074	0.095	0.207	0.158
67.396	0.029	0.076	0.099	0.209	0.161
67.596	0.027	0.072	0.097	0.206	0.158
67.796	0.031	0.073	0.103	0.206	0.156
67.996	0.027	0.079	0.092	0.207	0.162
68.196	0.026	0.071	0.094	0.202	0.159
68.396	0.026	0.075	0.097	0.208	0.16
68.596	0.023	0.076	0.096	0.202	0.161
68.796	0.028	0.072	0.094	0.206	0.157
68.996	0.031	0.073	0.093	0.209	0.162
69.196	0.024	0.079	0.094	0.206	0.159
69.396	0.018	0.072	0.098	0.206	0.163
69.596	0.026	0.074	0.095	0.205	0.159
69.796	0.021	0.073	0.095	0.203	0.16
69.996	0.028	0.073	0.094	0.208	0.16
70.196	0.033	0.068	0.098	0.204	0.159
70.396	0.021	0.073	0.092	0.207	0.16
70.596	0.026	0.072	0.095	0.205	0.16
70.796	0.028	0.077	0.101	0.211	0.161
70.996	0.026	0.078	0.101	0.206	0.16
71.196	0.026	0.072	0.091	0.206	0.162
71.396	0.03	0.071	0.097	0.209	0.155
71.596	0.034	0.078	0.098	0.209	0.156
71.796	0.025	0.078	0.091	0.202	0.158
71.996	0.033	0.076	0.095	0.203	0.154
72.196	0.032	0.081	0.093	0.207	0.157
72.396	0.021	0.074	0.094	0.206	0.16
72.596	0.035	0.073	0.095	0.207	0.158
72.796	0.031	0.073	0.098	0.207	0.159
72.996	0.021	0.072	0.094	0.205	0.161
73.196	0.032	0.076	0.096	0.21	0.16
73.396	0.026	0.077	0.1	0.209	0.158
73.596	0.022	0.074	0.094	0.208	0.161
73.796	0.028	0.07	0.097	0.212	0.158
73.996	0.031	0.075	0.098	0.209	0.155
74.196	0.021	0.073	0.094	0.206	0.159
74.396	0.026	0.076	0.096	0.207	0.159
74.596	0.032	0.079	0.1	0.205	0.161
74.796	0.022	0.078	0.09	0.2	0.162
74.996	0.027	0.074	0.1	0.209	0.162
75.196	0.029	0.078	0.1	0.213	0.161
75.396	0.021	0.076	0.095	0.21	0.163
75.596	0.027	0.073	0.095	0.208	0.156
75.796	0.032	0.078	0.098	0.208	0.157
75.996	0.022	0.079	0.099	0.205	0.159
76.196	0.025	0.071	0.099	0.206	0.16
76.396	0.033	0.076	0.101	0.207	0.158
76.596	0.029	0.07	0.095	0.204	0.164
76.796	0.033	0.071	0.098	0.207	0.16
76.996	0.032	0.08	0.097	0.207	0.159
77.196	0.023	0.076	0.091	0.207	0.159
77.396	0.03	0.071	0.094	0.207	0.157
77.596	0.029	0.075	0.095	0.208	0.158
77.796	0.028	0.079	0.093	0.208	0.159
77.996	0.024	0.068	0.095	0.205	0.164
78.196	0.028	0.079	0.094	0.211	0.159
78.396	0.026	0.078	0.097	0.209	0.161
78.596	0.03	0.073	0.092	0.209	0.161
78.796	0.03	0.082	0.095	0.212	0.16
78.996	0.023	0.076	0.093	0.209	0.157
79.196	0.03	0.071	0.098	0.208	0.163
79.396	0.035	0.078	0.098	0.208	0.159
79.596	0.03	0.08	0.096	0.208	0.163
79.796	0.025	0.071	0.096	0.208	0.158
79.996	0.031	0.078	0.097	0.208	0.158
80.196	0.029	0.077	0.095	0.209	0.159
80.396	0.027	0.07	0.095	0.209	0.161
80.596	0.031	0.08	0.096	0.211	0.158
80.796	0.032	0.08	0.097	0.215	0.159
80.996	0.031	0.072	0.094	0.207	0.161
81.196	0.03	0.08	0.098	0.207	0.158
81.396	0.03	0.08	0.097	0.203	0.16
81.596	0.025	0.075	0.092	0.206	0.16
81.796	0.035	0.074	0.096	0.208	0.16
81.996	0.033	0.079	0.097	0.208	0.156
82.196	0.028	0.071	0.094	0.211	0.159
82.396	0.03	0.072	0.095	0.207	0.161
82.596	0.028	0.071	0.096	0.207	0.16
82.796	0.027	0.072	0.094	0.207	0.161
82.996	0.029	0.077	0.097	0.209	0.159
83.196	0.029	0.082	0.097	0.21	0.158
83.396	0.032	0.074	0.097	0.209	0.159
83.596	0.028	0.07	0.098	0.206	0.16
83.796	0.03	0.08	0.094	0.206	0.16
83.996	0.03	0.074	0.094	0.205	0.161
84.196	0.033	0.075	0.094	0.207	0.159
84.396	0.028	0.079	0.098	0.208	0.16
84.596	0.026	0.076	0.09	0.208	0.162
84.796	0.024	0.075	0.089	0.207	0.159
84.996	0.028	0.079	0.098	0.209	0.162
85.196	0.028	0.082	0.093	0.209	0.16
85.396	0.027	0.077	0.092	0.207	0.159
85.596	0.024	0.079	0.094	0.205	0.154
85.796	0.024	0.078	0.095	0.202	0.162
85.996	0.027	0.071	0.095	0.208	0.157
86.196	0.029	0.077	0.096	0.204	0.158
86.396	0.025	0.077	0.099	0.205	0.164
86.596	0.033	0.076	0.095	0.21	0.158
86.796	0.033	0.08	0.097	0.206	0.158
86.996	0.026	0.081	0.094	0.207	0.16
87.196	0.034	0.073	0.094	0.209	0.158
87.396	0.027	0.076	0.09	0.204	0.16
87.596	0.022	0.077	0.092	0.206	0.153
87.796	0.03	0.075	0.096	0.207	0.159
87.996	0.028	0.077	0.098	0.208	0.158
88.196	0.029	0.073	0.097	0.204	0.156
88.396	0.032	0.07	0.097	0.204	0.152
88.596	0.033	0.081	0.097	0.206	0.158
88.796	0.03	0.077	0.095	0.208	0.16
88.996	0.032	0.069	0.096	0.206	0.16
89.196	0.03	0.079	0.099	0.207	0.159
89.396	0.032	0.081	0.098	0.203	0.162
89.596	0.03	0.072	0.089	0.204	0.158
89.796	0.029	0.077	0.098	0.206	0.156
89.996	0.029	0.071	0.089	0.204	0.161
90.196	0.03	0.075	0.088	0.2	0.161
90.396	0.032	0.074	0.1	0.205	0.157
90.596	0.026	0.076	0.088	0.207	0.157
90.796	0.024	0.068	0.093	0.203	0.16
90.996	0.031	0.074	0.095	0.207	0.157
91.196	0.024	0.075	0.093	0.204	0.159
91.396	0.022	0.078	0.094	0.205	0.16
91.596	0.032	0.076	0.093	0.207	0.156
91.796	0.029	0.072	0.094	0.206	0.16
91.996	0.03	0.074	0.091	0.204	0.157
92.196	0.028	0.076	0.095	0.203	0.16
92.396	0.024	0.078	0.094	0.206	0.159
92.596	0.025	0.079	0.094	0.201	0.157
92.796	0.03	0.08	0.095	0.204	0.157
92.996	0.022	0.075	0.094	0.204	0.164
93.196	0.028	0.073	0.092	0.206	0.159
93.396	0.027	0.076	0.094	0.204	0.158
93.596	0.025	0.083	0.097	0.207	0.157
93.796	0.032	0.077	0.093	0.206	0.16
93.996	0.032	0.075	0.101	0.21	0.159
94.196	0.024	0.078	0.092	0.204	0.159
94.396	0.02	0.076	0.096	0.205	0.158
94.596	0.031	0.071	0.097	0.209	0.161
94.796	0.029	0.074	0.095	0.204	0.156
94.996	0.025	0.078	0.096	0.208	0.159
95.196	0.029	0.075	0.1	0.211	0.157
95.396	0.026	0.075	0.095	0.207	0.157
95.596	0.026	0.075	0.091	0.204	0.158
95.796	0.032	0.077	0.098	0.207	0.16
95.996	0.03	0.078	0.094	0.208	0.158
96.196	0.029	0.073	0.096	0.208	0.157
96.396	0.031	0.071	0.096	0.204	0.154
96.596	0.03	0.076	0.092	0.202	0.161
96.796	0.025	0.073	0.09	0.205	0.158
96.996	0.032	0.071	0.098	0.207	0.157
97.196	0.036	0.081	0.093	0.205	0.155
97.396	0.019	0.072	0.09	0.206	0.157
97.596	0.031	0.069	0.087	0.207	0.156
97.796	0.027	0.079	0.094	0.209	0.162
97.996	0.023	0.073	0.094	0.207	0.162
98.196	0.027	0.074	0.094	0.208	0.161
98.396	0.032	0.076	0.091	0.21	0.159
98.596	0.021	0.071	0.088	0.206	0.161
98.796	0.028	0.07	0.096	0.209	0.162
98.996	0.024	0.075	0.087	0.206	0.16
99.196	0.022	0.073	0.088	0.205	0.158
99.396	0.03	0.07	0.085	0.205	0.163
99.596	0.026	0.076	0.09	0.207	0.16
99.796	0.042	0.089	0.108	0.2	0.16
99.996	0.04	0.09	0.101	0.19	0.155
100.196	0.042	0.08	0.106	0.193	0.159
100.396	0.047	0.097	0.109	0.196	0.167
100.596	0.051	0.1	0.112	0.2	0.168
100.796	0.06	0.104	0.121	0.211	0.175
100.996	0.07	0.108	0.131	0.211	0.182
101.196	0.068	0.123	0.138	0.219	0.185
101.396	0.078	0.121	0.14	0.229	0.196
101.596	0.089	0.132	0.151	0.232	0.199
101.796	0.088	0.142	0.152	0.241	0.211
101.996	0.098	0.14	0.155	0.256	0.217
102.196	0.11	0.152	0.171	0.253	0.222
102.396	0.114	0.163	0.175	0.256	0.226
102.596	0.124	0.163	0.184	0.267	0.237
102.796	0.126	0.175	0.192	0.274	0.243
102.996	0.131	0.187	0.195	0.28	0.244
103.196	0.139	0.188	0.201	0.29	0.256
103.396	0.151	0.195	0.209	0.297	0.264
103.596	0.151	0.202	0.218	0.302	0.269
103.796	0.161	0.211	0.224	0.315	0.279
103.996	0.173	0.22	0.234	0.317	0.286
104.196	0.183	0.227	0.24	0.321	0.288
104.396	0.182	0.23	0.241	0.331	0.299
104.596	0.197	0.235	0.256	0.332	0.304
104.796	0.195	0.245	0.259	0.342	0.313
104.996	0.204	0.247	0.268	0.356	0.314
105.196	0.211	0.258	0.276	0.354	0.322
105.396	0.222	0.264	0.279	0.363	0.331
105.596	0.225	0.276	0.289	0.368	0.335
105.796	0.239	0.273	0.301	0.378	0.345
105.996	0.241	0.282	0.302	0.385	0.349
106.196	0.247	0.29	0.305	0.392	0.357
106.396	0.259	0.294	0.311	0.391	0.364
106.596	0.266	0.306	0.325	0.405	0.368
106.796	0.273	0.315	0.327	0.41	0.378
106.996	0.286	0.313	0.338	0.413	0.379
107.196	0.281	0.324	0.342	0.423	0.39
107.396	0.291	0.333	0.348	0.43	0.397
107.596	0.301	0.336	0.355	0.436	0.408
107.796	0.306	0.345	0.359	0.444	0.411
107.996	0.304	0.356	0.367	0.452	0.416
108.196	0.319	0.354	0.376	0.455	0.424
108.396	0.325	0.364	0.382	0.46	0.429
108.596	0.329	0.369	0.386	0.472	0.441
108.796	0.341	0.371	0.39	0.471	0.445
108.996	0.346	0.388	0.404	0.481	0.449
109.196	0.349	0.392	0.407	0.491	0.456
109.396	0.367	0.395	0.414	0.495	0.463
109.596	0.367	0.405	0.418	0.504	0.465
109.796	0.369	0.412	0.424	0.508	0.477
109.996	0.378	0.417	0.429	0.515	0.483
110.196	0.384	0.423	0.443	0.518	0.489
110.396	0.389	0.428	0.446	0.529	0.496
110.596	0.396	0.441	0.45	0.535	0.501
110.796	0.407	0.448	0.458	0.537	0.506
110.996	0.412	0.454	0.462	0.546	0.508
111.196	0.418	0.456	0.466	0.55	0.521
111.396	0.428	0.46	0.482	0.558	0.525
111.596	0.431	0.462	0.482	0.566	0.531
111.796	0.438	0.474	0.487	0.57	0.538
111.996	0.452	0.477	0.499	0.573	0.542
112.196	0.455	0.484	0.5	0.584	0.55
112.396	0.457	0.492	0.508	0.593	0.556
112.596	0.464	0.499	0.513	0.596	0.561
112.796	0.473	0.502	0.517	0.598	0.568
112.996	0.475	0.499	0.521	0.604	0.574
113.196	0.484	0.516	0.535	0.608	0.579
113.396	0.489	0.523	0.538	0.614	0.585
113.596	0.49	0.524	0.544	0.628	0.588
113.796	0.502	0.535	0.556	0.631	0.597
113.996	0.503	0.537	0.559	0.635	0.607
114.196	0.511	0.538	0.562	0.64	0.612
114.396	0.523	0.547	0.57	0.647	0.617
114.596	0.524	0.557	0.574	0.651	0.621
114.796	0.528	0.566	0.577	0.657	0.628
114.996	0.538	0.568	0.587	0.659	0.632
115.196	0.54	0.574	0.59	0.667	0.639
115.396	0.55	0.576	0.592	0.68	0.644
115.596	0.56	0.578	0.604	0.68	0.647
115.796	0.56	0.597	0.611	0.688	0.654
115.996	0.562	0.593	0.611	0.694	0.658
116.196	0.577	0.597	0.619	0.699	0.667
116.396	0.576	0.615	0.623	0.702	0.675
116.596	0.584	0.608	0.625	0.708	0.681
116.796	0.587	0.615	0.631	0.713	0.686
116.996	0.598	0.631	0.64	0.714	0.687
117.196	0.597	0.624	0.643	0.725	0.7
117.396	0.608	0.632	0.647	0.733	0.702
117.596	0.608	0.644	0.656	0.739	0.706
117.796	0.617	0.642	0.657	0.743	0.71
117.996	0.627	0.651	0.662	0.746	0.712
118.196	0.626	0.664	0.677	0.754	0.721
118.396	0.635	0.659	0.679	0.757	0.729
118.596	0.644	0.662	0.687	0.759	0.735
118.796	0.649	0.68	0.691	0.765	0.734
118.996	0.651	0.675	0.69	0.771	0.74
119.196	0.66	0.685	0.702	0.78	0.747
119.396	0.661	0.691	0.703	0.782	0.75
119.596	0.666	0.691	0.711	0.791	0.757
119.796	0.679	0.699	0.72	0.793	0.765
119.996	0.676	0.709	0.719	0.796	0.763
120.196	0.684	0.708	0.724	0.803	0.775
120.396	0.689	0.711	0.732	0.807	0.779
120.596	0.693	0.723	0.738	0.814	0.783
120.796	0.699	0.721	0.741	0.819	0.786
120.996	0.711	0.727	0.749	0.821	0.793
121.196	0.713	0.744	0.753	0.828	0.797
121.396	0.714	0.744	0.75	0.835	0.805
121.596	0.715	0.741	0.762	0.843	0.812
121.796	0.723	0.755	0.766	0.842	0.815
121.996	0.731	0.755	0.765	0.846	0.821
122.196	0.739	0.757	0.774	0.853	0.822
122.396	0.744	0.763	0.784	0.856	0.826
122.596	0.75	0.77	0.789	0.855	0.84
122.796	0.752	0.777	0.794	0.865	0.835
122.996	0.756	0.772	0.797	0.869	0.838
123.196	0.759	0.786	0.8	0.877	0.846
123.396	0.768	0.786	0.808	0.881	0.856
123.596	0.774	0.788	0.815	0.887	0.86
123.796	0.771	0.799	0.813	0.892	0.862
123.996	0.782	0.799	0.82	0.892	0.863
124.196	0.789	0.804	0.828	0.896	0.872
124.396	0.786	0.816	0.827	0.906	0.875
124.596	0.797	0.814	0.833	0.906	0.88
124.796	0.802	0.815	0.841	0.904	0.886
124.996	0.803	0.83	0.845	0.919	0.89
125.196	0.811	0.829	0.848	0.922	0.897
125.396	0.823	0.837	0.859	0.925	0.899
125.596	0.818	0.841	0.859	0.931	0.903
125.796	0.825	0.842	0.864	0.934	0.907
125.996	0.83	0.848	0.866	0.936	0.915
126.196	0.832	0.854	0.869	0.945	0.918
126.396	0.838	0.859	0.882	0.949	0.923
126.596	0.847	0.869	0.883	0.954	0.925
126.796	0.849	0.866	0.882	0.958	0.929
126.996	0.852	0.87	0.886	0.958	0.934
127.196	0.86	0.875	0.894	0.964	0.936
127.396	0.858	0.885	0.895	0.97	0.945
127.596	0.864	0.879	0.899	0.971	0.951
127.796	0.87	0.89	0.912	0.975	0.948
127.996	0.872	0.899	0.911	0.984	0.954
128.196	0.879	0.893	0.913	0.988	0.965
128.396	0.887	0.9	0.921	0.992	0.962
128.596	0.887	0.909	0.92	0.996	0.969
128.796	0.891	0.913	0.925	1.002	0.98
128.996	0.898	0.911	0.93	1.003	0.983
129.196	0.899	0.926	0.937	1.006	0.983
129.396	0.908	0.923	0.939	1.013	0.989
129.596	0.915	0.928	0.944	1.014	0.988
129.796	0.916	0.937	0.951	1.019	0.996
129.996	0.918	0.936	0.947	1.026	0.998
130.196	0.926	0.939	0.961	1.026	1.003
130.396	0.933	0.944	0.962	1.032	1.003
130.596	0.929	0.942	0.965	1.041	1.014
130.796	0.94	0.953	0.971	1.04	1.017
130.996	0.947	0.956	0.977	1.046	1.015
131.196	0.94	0.963	0.974	1.047	1.021
131.396	0.949	0.964	0.983	1.055	1.027
131.596	0.956	0.964	0.99	1.055	1.028
131.796	0.951	0.969	0.987	1.064	1.035
131.996	0.966	0.979	1.001	1.063	1.034
132.196	0.964	0.985	1.002	1.066	1.042
132.396	0.969	0.986	0.996	1.076	1.046
132.596	0.975	0.987	1.01	1.071	1.045
132.796	0.989	0.99	1.01	1.081	1.05
132.996	0.982	0.989	1.013	1.083	1.06
133.196	0.989	1	1.019	1.086	1.062
133.396	0.99	1.001	1.02	1.088	1.065
133.596	0.992	1.011	1.017	1.093	1.069
133.796	1.001	1.013	1.029	1.094	1.073
133.996	1.005	1.018	1.034	1.095	1.076
134.196	1.006	1.015	1.034	1.104	1.087
134.396	1.005	1.019	1.043	1.105	1.084
134.596	1.014	1.029	1.044	1.111	1.091
134.796	1.013	1.034	1.04	1.116	1.093
134.996	1.023	1.026	1.053	1.123	1.093
135.196	1.028	1.039	1.059	1.122	1.098
135.396	1.028	1.043	1.057	1.124	1.106
135.596	1.03	1.038	1.06	1.13	1.105
135.796	1.042	1.043	1.064	1.129	1.106
135.996	1.034	1.053	1.062	1.136	1.113
136.196	1.047	1.05	1.075	1.14	1.115
136.396	1.048	1.062	1.076	1.14	1.117
136.596	1.047	1.065	1.076	1.14	1.125
136.796	1.049	1.059	1.081	1.151	1.127
136.996	1.062	1.069	1.086	1.149	1.127
137.196	1.06	1.073	1.088	1.154	1.133
137.396	1.068	1.071	1.091	1.158	1.132
137.596	1.065	1.085	1.092	1.162	1.137
137.796	1.073	1.083	1.1	1.164	1.137
137.996	1.069	1.082	1.1	1.172	1.144
138.196	1.079	1.094	1.106	1.169	1.147
138.396	1.077	1.092	1.107	1.175	1.155
138.596	1.089	1.092	1.114	1.176	1.156
138.796	1.087	1.095	1.116	1.176	1.153
138.996	1.09	1.102	1.119	1.184	1.159
139.196	1.09	1.102	1.119	1.185	1.165
139.396	1.102	1.115	1.129	1.19	1.168
139.596	1.103	1.114	1.125	1.193	1.169
139.796	1.103	1.108	1.133	1.194	1.172
139.996	1.112	1.118	1.133	1.202	1.172
140.196	1.112	1.123	1.139	1.203	1.176
140.396	1.113	1.118	1.137	1.208	1.185
140.596	1.117	1.131	1.143	1.205	1.186
140.796	1.124	1.133	1.148	1.214	1.188
140.996	1.124	1.129	1.152	1.216	1.191
141.196	1.125	1.136	1.158	1.218	1.201
141.396	1.127	1.14	1.159	1.22	1.195
141.596	1.131	1.134	1.156	1.225	1.201
141.796	1.137	1.146	1.165	1.223	1.205
141.996	1.138	1.15	1.158	1.229	1.204
142.196	1.136	1.155	1.163	1.235	1.208
142.396	1.15	1.148	1.173	1.234	1.21
142.596	1.144	1.158	1.17	1.234	1.214
142.796	1.146	1.159	1.17	1.244	1.222
142.996	1.156	1.162	1.181	1.244	1.224
143.196	1.158	1.172	1.176	1.243	1.225
143.396	1.158	1.169	1.186	1.249	1.223
143.596	1.164	1.17	1.187	1.251	1.234
143.796	1.161	1.177	1.187	1.251	1.238
143.996	1.172	1.179	1.19	1.259	1.237
144.196	1.181	1.179	1.198	1.257	1.237
144.396	1.182	1.183	1.196	1.261	1.243
144.596	1.174	1.189	1.198	1.268	1.243
144.796	1.18	1.188	1.205	1.267	1.247
144.996	1.176	1.196	1.202	1.274	1.25
145.196	1.188	1.194	1.207	1.277	1.252
145.396	1.191	1.194	1.212	1.276	1.255
145.596	1.192	1.205	1.213	1.277	1.256
145.796	1.191	1.207	1.215	1.283	1.257
145.996	1.197	1.199	1.221	1.28	1.261
146.196	1.204	1.209	1.219	1.288	1.266
146.396	1.194	1.21	1.223	1.289	1.27
146.596	1.202	1.203	1.228	1.292	1.272
146.796	1.213	1.219	1.233	1.295	1.271
146.996	1.209	1.222	1.229	1.297	1.274
147.196	1.22	1.216	1.238	1.3	1.28
147.396	1.216	1.228	1.236	1.303	1.282
147.596	1.216	1.227	1.238	1.308	1.281
147.796	1.221	1.218	1.241	1.31	1.289
147.996	1.227	1.227	1.244	1.308	1.29
148.196	1.233	1.237	1.251	1.311	1.294
148.396	1.233	1.233	1.255	1.317	1.296
148.596	1.232	1.244	1.253	1.317	1.293
148.796	1.234	1.242	1.25	1.323	1.297
148.996	1.237	1.237	1.259	1.321	1.298
149.196	1.246	1.247	1.263	1.321	1.306
149.396	1.239	1.25	1.26	1.333	1.309
149.596	1.243	1.249	1.263	1.331	1.313
149.796	1.249	1.258	1.27	1.334	1.305
149.996	1.246	1.258	1.269	1.336	1.315
150.196	1.252	1.262	1.268	1.341	1.319
150.396	1.261	1.261	1.279	1.339	1.318
150.596	1.263	1.263	1.278	1.34	1.321
150.796	1.259	1.261	1.279	1.344	1.32
150.996	1.262	1.27	1.283	1.348	1.32
151.196	1.265	1.275	1.289	1.347	1.322
151.396	1.264	1.276	1.284	1.352	1.33
151.596	1.272	1.276	1.291	1.351	1.333
151.796	1.269	1.275	1.287	1.353	1.337
151.996	1.279	1.276	1.289	1.36	1.341
152.196	1.281	1.278	1.299	1.356	1.341
152.396	1.276	1.286	1.3	1.36	1.341
152.596	1.278	1.283	1.302	1.362	1.345
152.796	1.289	1.291	1.306	1.368	1.35
152.996	1.282	1.291	1.304	1.369	1.346
153.196	1.285	1.281	1.31	1.373	1.354
153.396	1.296	1.289	1.313	1.369	1.35
153.596	1.297	1.3	1.313	1.377	1.355
153.796	1.295	1.303	1.31	1.382	1.357
153.996	1.3	1.297	1.323	1.377	1.362
154.196	1.296	1.304	1.316	1.378	1.36
154.396	1.299	1.303	1.323	1.386	1.366
154.596	1.309	1.303	1.322	1.384	1.369
154.796	1.304	1.318	1.327	1.385	1.369
154.996	1.314	1.311	1.329	1.387	1.372
155.196	1.317	1.311	1.333	1.387	1.374
155.396	1.311	1.319	1.331	1.397	1.37
155.596	1.311	1.311	1.327	1.394	1.379
155.796	1.322	1.321	1.342	1.393	1.376
155.996	1.317	1.324	1.34	1.398	1.383
156.196	1.317	1.322	1.344	1.403	1.382
156.396	1.324	1.321	1.341	1.403	1.386
156.596	1.327	1.334	1.345	1.406	1.383
156.796	1.323	1.326	1.345	1.41	1.393
156.996	1.33	1.33	1.348	1.41	1.394
157.196	1.333	1.343	1.352	1.414	1.391
157.396	1.326	1.334	1.35	1.413	1.398
157.596	1.339	1.337	1.349	1.414	1.397
157.796	1.343	1.343	1.356	1.418	1.395
157.996	1.336	1.344	1.354	1.423	1.405
158.196	1.342	1.341	1.354	1.429	1.409
158.396	1.346	1.35	1.366	1.423	1.399
158.596	1.346	1.347	1.361	1.427	1.407
158.796	1.349	1.35	1.369	1.429	1.413
158.996	1.358	1.36	1.374	1.428	1.409
159.196	1.356	1.35	1.366	1.434	1.41
159.396	1.351	1.352	1.371	1.439	1.415
159.596	1.358	1.365	1.372	1.439	1.418
159.796	1.358	1.362	1.377	1.445	1.419
159.996	1.362	1.36	1.384	1.445	1.423
160.196	1.368	1.371	1.379	1.445	1.422
160.396	1.366	1.372	1.376	1.444	1.426
160.596	1.368	1.363	1.381	1.445	1.424
160.796	1.371	1.378	1.39	1.446	1.427
160.996	1.372	1.366	1.386	1.451	1.431
161.196	1.371	1.369	1.388	1.453	1.434
161.396	1.373	1.372	1.394	1.45	1.432
161.596	1.372	1.373	1.389	1.455	1.437
161.796	1.373	1.377	1.395	1.457	1.436
161.996	1.378	1.385	1.399	1.461	1.44
162.196	1.381	1.381	1.397	1.455	1.445
162.396	1.385	1.377	1.401	1.461	1.445
162.596	1.384	1.386	1.402	1.458	1.449
162.796	1.385	1.391	1.402	1.465	1.449
162.996	1.393	1.385	1.412	1.467	1.449
163.196	1.395	1.387	1.409	1.465	1.452
163.396	1.39	1.402	1.409	1.47	1.451
163.596	1.396	1.394	1.414	1.476	1.453
163.796	1.403	1.392	1.416	1.47	1.458
163.996	1.394	1.4	1.408	1.473	1.455
164.196	1.4	1.394	1.416	1.477	1.46
164.396	1.401	1.397	1.42	1.479	1.457
164.596	1.407	1.413	1.42	1.481	1.459
164.796	1.404	1.405	1.415	1.486	1.462
164.996	1.411	1.405	1.42	1.481	1.467
165.196	1.408	1.413	1.426	1.49	1.467
165.396	1.41	1.411	1.424	1.488	1.474
165.596	1.415	1.41	1.432	1.487	1.469
165.796	1.419	1.421	1.431	1.49	1.477
165.996	1.419	1.416	1.426	1.496	1.474
166.196	1.42	1.414	1.434	1.494	1.472
166.396	1.417	1.424	1.432	1.497	1.475
166.596	1.425	1.418	1.439	1.496	1.483
166.796	1.426	1.424	1.437	1.498	1.48
166.996	1.427	1.43	1.439	1.5	1.482
167.196	1.424	1.432	1.442	1.506	1.483
167.396	1.429	1.424	1.445	1.504	1.487
167.596	1.431	1.431	1.442	1.506	1.486
167.796	1.429	1.43	1.443	1.508	1.49
167.996	1.432	1.429	1.449	1.51	1.489
168.196	1.433	1.438	1.455	1.508	1.486
168.396	1.434	1.435	1.448	1.511	1.496
168.596	1.439	1.438	1.453	1.507	1.502
168.796	1.437	1.445	1.455	1.519	1.498
168.996	1.44	1.441	1.452	1.525	1.498
169.196	1.449	1.443	1.457	1.514	1.5
169.396	1.448	1.443	1.459	1.518	1.5
169.596	1.441	1.44	1.461	1.525	1.505
169.796	1.447	1.449	1.466	1.52	1.503
169.996	1.455	1.453	1.467	1.521	1.506
170.196	1.448	1.452	1.459	1.528	1.508
170.396	1.455	1.444	1.472	1.528	1.509
170.596	1.46	1.454	1.469	1.527	1.51
170.796	1.453	1.453	1.466	1.53	1.513
170.996	1.46	1.454	1.473	1.531	1.514
171.196	1.462	1.453	1.472	1.529	1.512
171.396	1.455	1.461	1.472	1.531	1.52
171.596	1.469	1.459	1.478	1.535	1.518
171.796	1.467	1.455	1.483	1.537	1.519
171.996	1.462	1.464	1.471	1.54	1.519
172.196	1.468	1.46	1.485	1.536	1.525
172.396	1.473	1.462	1.484	1.541	1.524
172.596	1.47	1.471	1.479	1.54	1.525
172.796	1.471	1.466	1.485	1.545	1.529
172.996	1.474	1.466	1.488	1.537	1.527
173.196	1.475	1.473	1.485	1.546	1.531
173.396	1.475	1.469	1.49	1.547	1.531
173.596	1.481	1.475	1.494	1.549	1.534
173.796	1.477	1.483	1.49	1.554	1.533
173.996	1.482	1.474	1.496	1.553	1.539
174.196	1.485	1.482	1.498	1.553	1.537
174.396	1.478	1.485	1.493	1.552	1.538
174.596	1.485	1.478	1.499	1.557	1.544
174.796	1.487	1.482	1.502	1.557	1.542
174.996	1.487	1.488	1.499	1.563	1.541
175.196	1.488	1.484	1.504	1.561	1.54
175.396	1.493	1.491	1.511	1.559	1.545
175.596	1.488	1.49	1.507	1.567	1.548
175.796	1.489	1.49	1.507	1.564	1.55
175.996	1.498	1.494	1.508	1.566	1.547
176.196	1.503	1.492	1.512	1.566	1.549
176.396	1.497	1.484	1.511	1.572	1.551
176.596	1.507	1.499	1.514	1.569	1.553
176.796	1.507	1.499	1.517	1.571	1.557
176.996	1.499	1.496	1.516	1.572	1.558
177.196	1.511	1.498	1.515	1.57	1.549
177.396	1.512	1.504	1.521	1.574	1.56
177.596	1.51	1.494	1.518	1.574	1.56
177.796	1.505	1.502	1.52	1.58	1.56
177.996	1.511	1.503	1.527	1.586	1.564
178.196	1.513	1.505	1.521	1.583	1.565
178.396	1.517	1.508	1.527	1.578	1.566
178.596	1.513	1.516	1.534	1.584	1.566
178.796	1.51	1.506	1.525	1.582	1.567
178.996	1.519	1.509	1.529	1.585	1.574
179.196	1.52	1.509	1.532	1.587	1.574
179.396	1.522	1.516	1.525	1.586	1.575
179.596	1.527	1.517	1.539	1.584	1.572
179.796	1.526	1.521	1.537	1.591	1.571
179.996	1.52	1.517	1.532	1.594	1.582
180.196	1.52	1.521	1.533	1.596	1.579
180.396	1.531	1.523	1.545	1.597	1.578
180.596	1.527	1.526	1.538	1.596	1.583
180.796	1.524	1.519	1.535	1.597	1.584
180.996	1.536	1.526	1.547	1.6	1.58
181.196	1.528	1.533	1.541	1.596	1.584
181.396	1.533	1.529	1.541	1.604	1.585
181.596	1.539	1.525	1.546	1.598	1.584
181.796	1.532	1.528	1.546	1.606	1.588
181.996	1.539	1.529	1.55	1.603	1.591
182.196	1.538	1.539	1.552	1.608	1.589
182.396	1.534	1.541	1.55	1.606	1.594
182.596	1.539	1.525	1.552	1.614	1.598
182.796	1.546	1.537	1.553	1.606	1.591
182.996	1.539	1.539	1.551	1.608	1.598
183.196	1.543	1.536	1.558	1.61	1.595
183.396	1.553	1.542	1.563	1.615	1.598
183.596	1.546	1.546	1.563	1.61	1.598
183.796	1.547	1.54	1.56	1.616	1.602
183.996	1.553	1.55	1.562	1.617	1.603
184.196	1.55	1.551	1.561	1.612	1.604
184.396	1.557	1.541	1.57	1.618	1.603
184.596	1.559	1.55	1.562	1.621	1.606
184.796	1.553	1.554	1.568	1.618	1.6
184.996	1.554	1.545	1.568	1.623	1.607
185.196	1.557	1.557	1.565	1.622	1.605
185.396	1.55	1.554	1.566	1.626	1.607
185.596	1.558	1.545	1.562	1.63	1.615
185.796	1.566	1.558	1.573	1.625	1.611
185.996	1.564	1.56	1.576	1.625	1.612
186.196	1.559	1.553	1.568	1.632	1.617
186.396	1.567	1.563	1.577	1.634	1.617
186.596	1.565	1.564	1.576	1.627	1.619
186.796	1.561	1.561	1.571	1.63	1.622
186.996	1.568	1.559	1.577	1.632	1.616
187.196	1.572	1.561	1.581	1.638	1.617
187.396	1.567	1.56	1.578	1.638	1.622
187.596	1.572	1.562	1.577	1.643	1.622
187.796	1.571	1.572	1.583	1.636	1.625
187.996	1.571	1.565	1.584	1.639	1.629
188.196	1.568	1.563	1.582	1.642	1.63
188.396	1.576	1.57	1.591	1.637	1.627
188.596	1.567	1.577	1.584	1.646	1.629
188.796	1.581	1.568	1.585	1.642	1.63
188.996	1.581	1.578	1.589	1.643	1.629
189.196	1.58	1.578	1.587	1.647	1.634
189.396	1.582	1.572	1.591	1.649	1.634
189.596	1.588	1.577	1.594	1.647	1.634
189.796	1.582	1.587	1.592	1.651	1.641
189.996	1.587	1.58	1.596	1.648	1.636
190.196	1.587	1.586	1.595	1.651	1.639
190.396	1.587	1.589	1.594	1.655	1.637
190.596	1.591	1.58	1.599	1.653	1.638
190.796	1.589	1.589	1.596	1.656	1.64
190.996	1.59	1.59	1.6	1.655	1.641
191.196	1.59	1.581	1.601	1.655	1.646
191.396	1.595	1.591	1.604	1.658	1.636
191.596	1.589	1.59	1.599	1.66	1.645
191.796	1.595	1.589	1.606	1.66	1.644
191.996	1.595	1.596	1.605	1.661	1.648
192.196	1.6	1.591	1.609	1.669	1.645
192.396	1.596	1.588	1.611	1.665	1.649
192.596	1.605	1.597	1.608	1.666	1.644
192.796	1.602	1.598	1.61	1.666	1.652
192.996	1.601	1.59	1.612	1.659	1.652
193.196	1.604	1.601	1.613	1.668	1.654
193.396	1.601	1.599	1.612	1.669	1.65
193.596	1.602	1.593	1.609	1.667	1.657
193.796	1.609	1.603	1.612	1.665	1.655
193.996	1.606	1.605	1.615	1.671	1.655
194.196	1.61	1.597	1.62	1.674	1.661
194.396	1.611	1.603	1.622	1.668	1.657
194.596	1.607	1.604	1.617	1.671	1.652
194.796	1.609	1.602	1.614	1.676	1.66
194.996	1.617	1.608	1.626	1.678	1.654
195.196	1.613	1.611	1.621	1.676	1.665
195.396	1.616	1.607	1.622	1.674	1.664
195.596	1.616	1.606	1.627	1.674	1.666
195.796	1.615	1.61	1.625	1.682	1.668
195.996	1.618	1.606	1.623	1.686	1.667
196.196	1.628	1.612	1.627	1.68	1.667
196.396	1.619	1.615	1.622	1.683	1.667
196.596	1.616	1.616	1.624	1.682	1.673
196.796	1.626	1.611	1.632	1.688	1.668
196.996	1.616	1.62	1.633	1.686	1.673
197.196	1.619	1.616	1.631	1.689	1.675
197.396	1.631	1.617	1.636	1.688	1.671
197.596	1.623	1.616	1.631	1.69	1.673
197.796	1.624	1.62	1.629	1.691	1.684
197.996	1.627	1.615	1.638	1.694	1.678
198.196	1.622	1.619	1.63	1.691	1.677
198.396	1.624	1.624	1.639	1.696	1.683
198.596	1.628	1.622	1.64	1.691	1.677
198.796	1.628	1.622	1.636	1.695	1.682
198.996	1.626	1.622	1.636	1.693	1.681
199.196	1.633	1.624	1.642	1.694	1.682
199.396	1.633	1.634	1.641	1.696	1.686
199.596	1.633	1.631	1.641	1.699	1.682
199.796	1.637	1.634	1.645	1.699	1.684
199.996	1.634	1.636	1.646	1.702	1.685
200.196	1.636	1.622	1.644	1.705	1.688
200.396	1.639	1.631	1.646	1.704	1.686
200.596	1.637	1.64	1.645	1.7	1.689
200.796	1.638	1.634	1.645	1.704	1.686
200.996	1.645	1.637	1.651	1.702	1.688
201.196	1.65	1.636	1.65	1.705	1.692
201.396	1.643	1.63	1.647	1.712	1.691
201.596	1.647	1.635	1.648	1.705	1.692
201.796	1.644	1.635	1.655	1.706	1.694
201.996	1.647	1.636	1.655	1.712	1.694
202.196	1.654	1.639	1.659	1.71	1.695
202.396	1.648	1.65	1.657	1.706	1.693
202.596	1.647	1.641	1.652	1.706	1.699
202.796	1.657	1.636	1.659	1.714	1.698
202.996	1.653	1.65	1.658	1.714	1.695
203.196	1.65	1.644	1.66	1.715	1.702
203.396	1.653	1.639	1.658	1.714	1.706
203.596	1.661	1.646	1.664	1.711	1.699
203.796	1.651	1.645	1.659	1.721	1.701
203.996	1.653	1.649	1.66	1.718	1.708
204.196	1.662	1.65	1.667	1.72	1.702
204.396	1.655	1.647	1.659	1.718	1.707
204.596	1.658	1.651	1.659	1.721	1.705
204.796	1.666	1.649	1.667	1.72	1.707
204.996	1.659	1.653	1.665	1.729	1.712
205.196	1.656	1.65	1.667	1.726	1.712
205.396	1.663	1.657	1.671	1.721	1.705
205.596	1.657	1.65	1.666	1.723	1.707
205.796	1.669	1.645	1.673	1.724	1.715
205.996	1.676	1.661	1.672	1.726	1.71
206.196	1.669	1.661	1.67	1.73	1.719
206.396	1.665	1.65	1.673	1.732	1.713
206.596	1.675	1.661	1.67	1.733	1.711
206.796	1.669	1.654	1.672	1.728	1.717
206.996	1.67	1.661	1.673	1.728	1.719
207.196	1.676	1.666	1.678	1.728	1.716
207.396	1.67	1.66	1.677	1.734	1.722
207.596	1.668	1.66	1.675	1.729	1.721
207.796	1.674	1.668	1.676	1.731	1.722
207.996	1.679	1.672	1.687	1.736	1.715
208.196	1.67	1.664	1.676	1.735	1.725
208.396	1.679	1.667	1.685	1.738	1.721
208.596	1.676	1.668	1.677	1.737	1.722
208.796	1.676	1.664	1.677	1.744	1.726
208.996	1.68	1.672	1.686	1.736	1.725
209.196	1.677	1.675	1.684	1.742	1.723
209.396	1.677	1.662	1.682	1.739	1.73
209.596	1.679	1.665	1.686	1.737	1.728
209.796	1.686	1.677	1.692	1.74	1.727
209.996	1.674	1.669	1.689	1.746	1.733
210.196	1.684	1.67	1.694	1.737	1.73
210.396	1.685	1.679	1.686	1.747	1.731
210.596	1.68	1.67	1.689	1.746	1.732
210.796	1.689	1.673	1.693	1.746	1.732
210.996	1.679	1.681	1.69	1.751	1.738
211.196	1.691	1.671	1.695	1.75	1.733
211.396	1.69	1.676	1.69	1.747	1.737
211.596	1.69	1.686	1.691	1.744	1.735
211.796	1.691	1.674	1.695	1.753	1.737
211.996	1.695	1.676	1.701	1.75	1.74
212.196	1.689	1.687	1.701	1.753	1.739
212.396	1.689	1.68	1.689	1.751	1.741
212.596	1.694	1.68	1.696	1.758	1.738
212.796	1.696	1.688	1.698	1.757	1.741
212.996	1.689	1.683	1.699	1.757	1.742
213.196	1.702	1.683	1.702	1.757	1.742
213.396	1.691	1.692	1.699	1.761	1.74
213.596	1.697	1.693	1.702	1.752	1.743
213.796	1.695	1.683	1.702	1.762	1.742
213.996	1.702	1.697	1.704	1.765	1.741
214.196	1.695	1.696	1.704	1.76	1.748
214.396	1.697	1.684	1.712	1.759	1.749
214.596	1.697	1.693	1.705	1.763	1.747
214.796	1.708	1.695	1.706	1.758	1.746
214.996	1.699	1.691	1.708	1.763	1.753
215.196	1.707	1.7	1.706	1.766	1.751
215.396	1.705	1.699	1.708	1.762	1.749
215.596	1.701	1.695	1.708	1.762	1.75
215.796	1.713	1.697	1.714	1.763	1.751
215.996	1.708	1.704	1.714	1.763	1.75
216.196	1.706	1.694	1.715	1.768	1.755
216.396	1.708	1.705	1.712	1.767	1.758
216.596	1.702	1.694	1.713	1.77	1.76
216.796	1.714	1.696	1.719	1.769	1.753
216.996	1.716	1.694	1.72	1.769	1.756
217.196	1.716	1.708	1.723	1.768	1.753
217.396	1.714	1.702	1.719	1.764	1.756
217.596	1.721	1.699	1.72	1.774	1.755
217.796	1.713	1.7	1.716	1.778	1.759
217.996	1.722	1.701	1.719	1.771	1.758
218.196	1.719	1.703	1.718	1.771	1.763
218.396	1.714	1.706	1.716	1.774	1.761
218.596	1.719	1.702	1.72	1.774	1.76
218.796	1.719	1.713	1.724	1.772	1.764
218.996	1.716	1.709	1.718	1.774	1.765
219.196	1.719	1.708	1.717	1.781	1.765
219.396	1.722	1.708	1.725	1.779	1.764
219.596	1.72	1.712	1.724	1.78	1.761
219.796	1.747	1.734	1.75	1.779	1.766
219.996	1.749	1.731	1.744	1.782	1.767
220.196	1.75	1.74	1.746	1.768	1.771
220.396	1.753	1.734	1.759	1.779	1.765
220.596	1.754	1.73	1.751	1.778	1.765
220.796	1.743	1.731	1.752	1.772	1.759
220.996	1.751	1.729	1.746	1.776	1.761
221.196	1.746	1.729	1.747	1.778	1.761
221.396	1.743	1.74	1.746	1.769	1.761
221.596	1.75	1.728	1.752	1.77	1.758
221.796	1.754	1.732	1.75	1.782	1.759
221.996	1.744	1.729	1.743	1.777	1.766
222.196	1.744	1.737	1.745	1.763	1.76
222.396	1.746	1.729	1.75	1.775	1.758
222.596	1.741	1.735	1.746	1.768	1.765
222.796	1.747	1.731	1.747	1.77	1.759
222.996	1.746	1.731	1.753	1.777	1.758
223.196	1.752	1.733	1.751	1.765	1.764
223.396	1.74	1.738	1.747	1.765	1.761
223.596	1.747	1.73	1.745	1.777	1.758
223.796	1.747	1.733	1.747	1.763	1.76
223.996	1.743	1.733	1.744	1.764	1.761
224.196	1.747	1.724	1.752	1.777	1.757
224.396	1.745	1.727	1.748	1.771	1.753
224.596	1.745	1.736	1.746	1.765	1.763
224.796	1.743	1.726	1.745	1.776	1.757
224.996	1.749	1.732	1.751	1.76	1.76
225.196	1.743	1.723	1.747	1.777	1.756
225.396	1.744	1.727	1.754	1.774	1.751
225.596	1.748	1.725	1.749	1.769	1.76
225.796	1.74	1.729	1.743	1.776	1.76
225.996	1.748	1.734	1.755	1.77	1.758
226.196	1.751	1.736	1.75	1.766	1.757
226.396	1.739	1.719	1.749	1.779	1.763
226.596	1.744	1.728	1.754	1.773	1.754
226.796	1.75	1.728	1.748	1.771	1.758
226.996	1.744	1.729	1.739	1.776	1.753
227.196	1.746	1.728	1.748	1.772	1.756
227.396	1.747	1.73	1.747	1.767	1.762
227.596	1.743	1.733	1.744	1.768	1.767
227.796	1.743	1.725	1.741	1.78	1.757
227.996	1.746	1.726	1.745	1.77	1.761
228.196	1.744	1.725	1.739	1.776	1.758
228.396	1.745	1.725	1.752	1.773	1.759
228.596	1.746	1.729	1.746	1.768	1.758
228.796	1.739	1.735	1.74	1.767	1.761
228.996	1.742	1.723	1.745	1.77	1.762
229.196	1.745	1.725	1.746	1.776	1.758
229.396	1.738	1.733	1.746	1.776	1.761
229.596	1.735	1.72	1.738	1.77	1.756
229.796	1.743	1.731	1.744	1.766	1.756
229.996	1.738	1.736	1.74	1.761	1.758
230.196	1.736	1.727	1.743	1.766	1.758
230.396	1.745	1.722	1.748	1.775	1.755
230.596	1.74	1.728	1.744	1.772	1.759
230.796	1.738	1.721	1.75	1.772	1.754
230.996	1.748	1.732	1.745	1.763	1.754
231.196	1.744	1.729	1.744	1.765	1.758
231.396	1.735	1.726	1.743	1.763	1.754
231.596	1.75	1.722	1.753	1.776	1.756
231.796	1.741	1.733	1.744	1.76	1.756
231.996	1.742	1.721	1.739	1.773	1.756
232.196	1.745	1.73	1.753	1.772	1.752
232.396	1.742	1.728	1.747	1.765	1.76
232.596	1.739	1.725	1.742	1.775	1.755
232.796	1.743	1.728	1.747	1.762	1.76
232.996	1.741	1.731	1.743	1.765	1.756
233.196	1.734	1.728	1.74	1.768	1.754
233.396	1.741	1.729	1.749	1.767	1.755
233.596	1.744	1.731	1.75	1.765	1.753
233.796	1.736	1.719	1.742	1.775	1.753
233.996	1.744	1.731	1.744	1.763	1.754
234.196	1.738	1.732	1.746	1.759	1.757
234.396	1.738	1.723	1.736	1.768	1.753
234.596	1.74	1.728	1.744	1.769	1.754
234.796	1.739	1.733	1.746	1.762	1.756
234.996	1.735	1.721	1.744	1.773	1.756
235.196	1.739	1.724	1.746	1.77	1.75
235.396	1.735	1.73	1.74	1.761	1.758
235.596	1.731	1.725	1.741	1.764	1.755
235.796	1.738	1.72	1.745	1.769	1.751
235.996	1.736	1.73	1.743	1.759	1.754
236.196	1.731	1.719	1.748	1.771	1.75
236.396	1.739	1.721	1.744	1.774	1.754
236.596	1.742	1.726	1.743	1.756	1.758
236.796	1.736	1.722	1.736	1.764	1.759
236.996	1.737	1.718	1.741	1.769	1.745
237.196	1.737	1.729	1.745	1.758	1.75
237.396	1.737	1.72	1.741	1.773	1.749
237.596	1.736	1.722	1.75	1.769	1.752
237.796	1.734	1.725	1.738	1.759	1.756
237.996	1.735	1.725	1.739	1.751	1.752
238.196	1.736	1.717	1.74	1.77	1.749
238.396	1.735	1.73	1.738	1.759	1.753
238.596	1.735	1.728	1.741	1.761	1.752
238.796	1.738	1.719	1.739	1.767	1.751
238.996	1.742	1.731	1.745	1.756	1.753
239.196	1.734	1.727	1.737	1.756	1.748
239.396	1.739	1.721	1.742	1.766	1.752
239.596	1.735	1.727	1.741	1.759	1.755
239.796	1.732	1.726	1.736	1.761	1.752
239.996	1.737	1.717	1.739	1.766	1.753
240.196	1.74	1.73	1.741	1.762	1.749
240.396	1.734	1.722	1.739	1.752	1.75
240.596	1.737	1.72	1.74	1.759	1.746
240.796	1.732	1.724	1.738	1.755	1.749
240.996	1.732	1.725	1.737	1.757	1.751
241.196	1.735	1.71	1.743	1.766	1.744
241.396	1.739	1.729	1.733	1.761	1.749
241.596	1.733	1.725	1.732	1.757	1.748
241.796	1.736	1.716	1.739	1.76	1.748
241.996	1.736	1.717	1.743	1.757	1.749
242.196	1.73	1.723	1.737	1.757	1.749
242.396	1.73	1.721	1.738	1.762	1.746
242.596	1.734	1.716	1.746	1.766	1.747
242.796	1.731	1.724	1.737	1.753	1.752
242.996	1.733	1.716	1.737	1.764	1.745
243.196	1.735	1.717	1.746	1.76	1.749
243.396	1.732	1.72	1.737	1.749	1.749
243.596	1.736	1.716	1.736	1.764	1.744
243.796	1.73	1.714	1.743	1.765	1.746
243.996	1.734	1.721	1.738	1.748	1.749
244.196	1.734	1.713	1.739	1.766	1.745
244.396	1.736	1.719	1.744	1.758	1.743
244.596	1.73	1.718	1.738	1.752	1.746
244.796	1.728	1.72	1.741	1.764	1.747
244.996	1.734	1.711	1.744	1.764	1.743
245.196	1.727	1.717	1.734	1.761	1.745
245.396	1.733	1.708	1.734	1.762	1.749
245.596	1.734	1.721	1.739	1.758	1.748
245.796	1.728	1.72	1.732	1.753	1.746
245.996	1.725	1.72	1.734	1.762	1.746
246.196	1.737	1.722	1.739	1.756	1.747
246.396	1.727	1.717	1.733	1.758	1.748
246.596	1.732	1.714	1.732	1.763	1.741
246.796	1.731	1.718	1.739	1.752	1.74
246.996	1.729	1.722	1.735	1.749	1.746
247.196	1.729	1.716	1.733	1.755	1.747
247.396	1.736	1.72	1.736	1.752	1.745
247.596	1.725	1.719	1.73	1.755	1.743
247.796	1.725	1.716	1.734	1.749	1.745
247.996	1.732	1.712	1.738	1.758	1.743
248.196	1.726	1.721	1.735	1.748	1.744
248.396	1.725	1.715	1.729	1.754	1.743
248.596	1.73	1.715	1.741	1.75	1.743
248.796	1.736	1.717	1.735	1.75	1.742
248.996	1.724	1.724	1.734	1.754	1.748
249.196	1.73	1.712	1.735	1.759	1.747
249.396	1.731	1.719	1.741	1.753	1.744
249.596	1.725	1.714	1.732	1.751	1.746
249.796	1.728	1.715	1.734	1.752	1.744
249.996	1.732	1.71	1.742	1.76	1.741
250.196	1.73	1.724	1.735	1.75	1.746
250.396	1.732	1.717	1.74	1.759	1.74
250.596	1.732	1.714	1.742	1.758	1.737
250.796	1.726	1.716	1.729	1.75	1.746
250.996	1.732	1.719	1.74	1.748	1.743
251.196	1.735	1.716	1.735	1.747	1.742
251.396	1.724	1.714	1.73	1.755	1.743
251.596	1.721	1.708	1.73	1.765	1.738
251.796	1.732	1.72	1.737	1.749	1.743
251.996	1.727	1.707	1.73	1.759	1.735
252.196	1.723	1.716	1.728	1.76	1.746
252.396	1.727	1.712	1.74	1.758	1.737
252.596	1.722	1.715	1.728	1.749	1.739
252.796	1.724	1.708	1.729	1.759	1.741
252.996	1.726	1.716	1.731	1.748	1.742
253.196	1.721	1.716	1.728	1.751	1.741
253.396	1.723	1.713	1.733	1.749	1.742
253.596	1.734	1.712	1.734	1.754	1.741
253.796	1.717	1.712	1.734	1.75	1.741
253.996	1.723	1.71	1.732	1.761	1.738
254.196	1.734	1.721	1.734	1.746	1.741
254.396	1.722	1.717	1.727	1.748	1.743
254.596	1.721	1.711	1.729	1.752	1.74
254.796	1.732	1.715	1.734	1.752	1.742
254.996	1.717	1.713	1.723	1.751	1.739
255.196	1.722	1.704	1.73	1.758	1.737
255.396	1.731	1.718	1.732	1.753	1.743
255.596	1.728	1.712	1.729	1.755	1.737
255.796	1.721	1.714	1.729	1.754	1.736
255.996	1.727	1.711	1.733	1.748	1.735
256.196	1.722	1.724	1.732	1.748	1.743
256.396	1.723	1.704	1.732	1.752	1.737
256.596	1.729	1.707	1.735	1.751	1.734
256.796	1.724	1.715	1.737	1.753	1.735
256.996	1.721	1.712	1.725	1.752	1.739
257.196	1.731	1.716	1.737	1.746	1.743
257.396	1.729	1.716	1.735	1.748	1.739
257.596	1.725	1.709	1.727	1.754	1.736
257.796	1.723	1.707	1.734	1.76	1.735
257.996	1.723	1.714	1.734	1.751	1.741
258.196	1.718	1.714	1.728	1.748	1.739
258.396	1.727	1.714	1.735	1.75	1.732
258.596	1.721	1.715	1.727	1.746	1.737
258.796	1.722	1.708	1.727	1.749	1.742
258.996	1.72	1.706	1.731	1.756	1.737
259.196	1.729	1.713	1.734	1.748	1.734
259.396	1.722	1.708	1.732	1.756	1.73
259.596	1.72	1.704	1.728	1.758	1.738
259.796	1.72	1.712	1.729	1.746	1.739
259.996	1.719	1.709	1.728	1.749	1.731
260.196	1.719	1.703	1.73	1.754	1.731
260.396	1.722	1.716	1.728	1.747	1.738
260.596	1.719	1.702	1.724	1.755	1.732
260.796	1.722	1.707	1.731	1.759	1.736
260.996	1.719	1.709	1.732	1.746	1.731
261.196	1.716	1.706	1.727	1.746	1.736
261.396	1.714	1.701	1.727	1.755	1.734
261.596	1.723	1.714	1.728	1.744	1.736
261.796	1.717	1.714	1.73	1.741	1.732
261.996	1.726	1.703	1.73	1.75	1.734
262.196	1.722	1.712	1.733	1.743	1.734
262.396	1.719	1.714	1.725	1.747	1.739
262.596	1.719	1.709	1.729	1.752	1.734
262.796	1.726	1.712	1.729	1.742	1.737
262.996	1.719	1.714	1.726	1.744	1.735
263.196	1.721	1.702	1.731	1.751	1.732
263.396	1.728	1.707	1.734	1.743	1.727
263.596	1.718	1.712	1.725	1.748	1.734
263.796	1.714	1.699	1.726	1.751	1.729
263.996	1.721	1.71	1.73	1.742	1.729
264.196	1.713	1.711	1.725	1.744	1.741
264.396	1.72	1.703	1.728	1.752	1.729
264.596	1.726	1.709	1.725	1.744	1.728
264.796	1.718	1.709	1.729	1.742	1.735
264.996	1.719	1.7	1.73	1.752	1.733
265.196	1.727	1.703	1.73	1.748	1.728
265.396	1.711	1.709	1.726	1.744	1.733
265.596	1.718	1.699	1.728	1.751	1.728
265.796	1.72	1.697	1.727	1.753	1.728
265.996	1.724	1.712	1.725	1.741	1.73
266.196	1.718	1.702	1.726	1.754	1.728
266.396	1.723	1.704	1.73	1.744	1.729
266.596	1.715	1.704	1.723	1.739	1.736
266.796	1.716	1.696	1.726	1.754	1.726
266.996	1.719	1.697	1.727	1.756	1.73
267.196	1.714	1.708	1.72	1.742	1.73
267.396	1.719	1.695	1.728	1.748	1.727
267.596	1.717	1.699	1.726	1.753	1.726
267.796	1.717	1.71	1.728	1.74	1.729
267.996	1.718	1.702	1.723	1.747	1.728
268.196	1.72	1.697	1.728	1.753	1.722
268.396	1.712	1.705	1.726	1.743	1.73
268.596	1.716	1.698	1.722	1.745	1.73
268.796	1.719	1.703	1.731	1.751	1.726
268.996	1.713	1.707	1.723	1.739	1.726
269.196	1.716	1.699	1.718	1.751	1.725
269.396	1.718	1.691	1.73	1.749	1.727
269.596	1.718	1.71	1.721	1.747	1.73
269.796	1.713	1.707	1.724	1.742	1.725
269.996	1.716	1.701	1.726	1.747	1.72
270.196	1.711	1.706	1.729	1.738	1.732
270.396	1.714	1.703	1.724	1.737	1.731
270.596	1.714	1.698	1.727	1.746	1.725
270.796	1.714	1.707	1.719	1.741	1.726
270.996	1.712	1.699	1.719	1.744	1.725
271.196	1.719	1.696	1.726	1.744	1.723
271.396	1.719	1.703	1.725	1.735	1.726
271.596	1.713	1.706	1.724	1.74	1.732
271.796	1.717	1.703	1.72	1.742	1.729
271.996	1.714	1.704	1.723	1.741	1.728
272.196	1.707	1.701	1.72	1.743	1.73
272.396	1.716	1.69	1.726	1.751	1.724
272.596	1.716	1.699	1.729	1.742	1.725
272.796	1.713	1.697	1.713	1.748	1.728
272.996	1.715	1.699	1.725	1.745	1.728
273.196	1.72	1.7	1.729	1.74	1.726
273.396	1.709	1.7	1.718	1.743	1.728
273.596	1.717	1.693	1.726	1.749	1.722
273.796	1.717	1.697	1.725	1.743	1.722
273.996	1.703	1.697	1.721	1.751	1.722
274.196	1.715	1.7	1.726	1.746	1.723
274.396	1.716	1.702	1.726	1.738	1.731
274.596	1.704	1.699	1.72	1.745	1.723
274.796	1.715	1.69	1.725	1.745	1.724
274.996	1.712	1.701	1.726	1.744	1.725
275.196	1.711	1.704	1.716	1.739	1.73
275.396	1.712	1.695	1.728	1.746	1.723
275.596	1.717	1.701	1.724	1.732	1.727
275.796	1.711	1.696	1.719	1.741	1.727
275.996	1.709	1.693	1.714	1.742	1.723
276.196	1.714	1.699	1.721	1.743	1.724
276.396	1.71	1.699	1.72	1.742	1.725
276.596	1.709	1.69	1.718	1.742	1.725
276.796	1.712	1.7	1.726	1.738	1.723
276.996	1.706	1.706	1.722	1.732	1.724
277.196	1.71	1.696	1.718	1.739	1.723
277.396	1.713	1.693	1.725	1.748	1.719
277.596	1.706	1.691	1.718	1.745	1.724
277.796	1.708	1.691	1.717	1.746	1.721
277.996	1.709	1.7	1.721	1.74	1.727
278.196	1.712	1.695	1.721	1.73	1.717
278.396	1.703	1.694	1.72	1.741	1.721
278.596	1.708	1.703	1.714	1.737	1.723
278.796	1.706	1.7	1.718	1.732	1.72
278.996	1.71	1.688	1.717	1.744	1.719
279.196	1.708	1.696	1.721	1.74	1.722
279.396	1.713	1.697	1.719	1.735	1.726
279.596	1.712	1.691	1.719	1.74	1.722
279.796	1.707	1.707	1.707	1.707	1.707
279.996	1.675	1.676	1.692	1.692	1.704
280.196	1.594	1.637	1.667	1.67	1.705
280.396	1.525	1.599	1.644	1.681	1.7
280.596	1.491	1.582	1.639	1.665	1.699
280.796	1.469	1.578	1.632	1.656	1.704
280.996	1.453	1.571	1.63	1.668	1.703
281.196	1.456	1.573	1.635	1.675	1.701
281.396	1.46	1.578	1.637	1.667	1.698
281.596	1.462	1.582	1.638	1.681	1.698
281.796	1.473	1.591	1.644	1.671	1.703
281.996	1.48	1.602	1.646	1.67	1.699
282.196	1.488	1.606	1.655	1.686	1.698
282.396	1.512	1.613	1.659	1.694	1.703
282.596	1.517	1.614	1.668	1.687	1.699
282.796	1.523	1.619	1.667	1.697	1.698
282.996	1.54	1.633	1.679	1.692	1.696
283.196	1.541	1.639	1.675	1.691	1.699
283.396	1.546	1.643	1.678	1.7	1.697
283.596	1.563	1.649	1.687	1.706	1.695
283.796	1.57	1.657	1.691	1.706	1.701
283.996	1.571	1.656	1.694	1.717	1.699
284.196	1.588	1.66	1.688	1.722	1.699
284.396	1.593	1.671	1.701	1.716	1.696
284.596	1.599	1.678	1.699	1.717	1.7
284.796	1.604	1.679	1.7	1.721	1.692
284.996	1.617	1.687	1.704	1.718	1.694
285.196	1.617	1.689	1.709	1.729	1.694
285.396	1.622	1.691	1.707	1.734	1.699
285.596	1.637	1.706	1.712	1.713	1.699
285.796	1.63	1.701	1.716	1.73	1.698
285.996	1.636	1.701	1.718	1.737	1.692
286.196	1.64	1.718	1.721	1.719	1.703
286.396	1.649	1.709	1.722	1.745	1.694
286.596	1.654	1.714	1.73	1.743	1.696
286.796	1.66	1.723	1.737	1.729	1.698
286.996	1.659	1.721	1.729	1.741	1.698
287.196	1.668	1.719	1.732	1.747	1.692
287.396	1.672	1.737	1.736	1.724	1.695
287.596	1.671	1.735	1.744	1.735	1.7
287.796	1.67	1.728	1.739	1.757	1.7
287.996	1.682	1.743	1.74	1.74	1.693
288.196	1.686	1.748	1.748	1.733	1.701
288.396	1.684	1.745	1.749	1.749	1.694
288.596	1.688	1.748	1.746	1.738	1.698
288.796	1.695	1.752	1.747	1.747	1.689
288.996	1.694	1.745	1.753	1.755	1.692
289.196	1.695	1.755	1.76	1.751	1.696
289.396	1.694	1.75	1.754	1.745	1.695
289.596	1.702	1.759	1.758	1.759	1.692
289.796	1.701	1.757	1.76	1.76	1.696
289.996	1.709	1.759	1.761	1.756	1.694
290.196	1.7	1.763	1.766	1.762	1.692
290.396	1.704	1.764	1.764	1.771	1.696
290.596	1.703	1.77	1.767	1.752	1.69
290.796	1.711	1.766	1.768	1.765	1.694
290.996	1.714	1.769	1.771	1.772	1.695
291.196	1.714	1.775	1.77	1.761	1.692
291.396	1.713	1.77	1.768	1.77	1.691
291.596	1.72	1.774	1.776	1.778	1.692
291.796	1.716	1.78	1.777	1.761	1.695
291.996	1.719	1.776	1.776	1.781	1.693
292.196	1.718	1.777	1.779	1.771	1.692
292.396	1.721	1.78	1.78	1.772	1.692
292.596	1.713	1.778	1.779	1.781	1.695
292.796	1.727	1.785	1.781	1.768	1.692
292.996	1.716	1.791	1.784	1.765	1.699
293.196	1.718	1.787	1.782	1.783	1.695
293.396	1.729	1.782	1.788	1.782	1.689
293.596	1.728	1.797	1.788	1.762	1.691
293.796	1.727	1.792	1.788	1.781	1.699
293.996	1.729	1.782	1.788	1.778	1.694
294.196	1.727	1.796	1.786	1.771	1.69
294.396	1.73	1.803	1.793	1.762	1.693
294.596	1.733	1.793	1.789	1.785	1.695
294.796	1.73	1.808	1.794	1.769	1.692
294.996	1.73	1.798	1.796	1.779	1.692
295.196	1.742	1.794	1.795	1.781	1.693
295.396	1.731	1.811	1.796	1.776	1.693
295.596	1.736	1.804	1.796	1.773	1.692
295.796	1.732	1.794	1.795	1.79	1.696
295.996	1.73	1.81	1.8	1.772	1.694
296.196	1.732	1.811	1.802	1.78	1.697
296.396	1.739	1.802	1.802	1.784	1.69
296.596	1.735	1.8	1.803	1.802	1.689
296.796	1.729	1.809	1.802	1.781	1.689
296.996	1.739	1.803	1.81	1.799	1.692
297.196	1.737	1.803	1.8	1.794	1.695
297.396	1.732	1.812	1.803	1.775	1.693
297.596	1.736	1.809	1.806	1.802	1.696
297.796	1.739	1.809	1.812	1.802	1.692
297.996	1.738	1.814	1.808	1.789	1.694
298.196	1.734	1.805	1.803	1.802	1.695
298.396	1.735	1.808	1.808	1.801	1.692
298.596	1.731	1.816	1.809	1.785	1.696
298.796	1.73	1.803	1.809	1.811	1.692
298.996	1.74	1.813	1.813	1.803	1.691
299.196	1.738	1.82	1.811	1.794	1.693
299.396	1.73	1.814	1.814	1.806	1.692
299.596	1.738	1.825	1.819	1.79	1.692
299.796	1.732	1.813	1.811	1.794	1.693
299.996	1.73	1.817	1.815	1.809	1.69
300.196	1.735	1.819	1.817	1.791	1.691
300.396	1.723	1.82	1.816	1.798	1.692
300.596	1.733	1.81	1.817	1.809	1.688
300.796	1.738	1.824	1.823	1.79	1.689
300.996	1.731	1.822	1.815	1.794	1.691
301.196	1.733	1.811	1.814	1.815	1.693
301.396	1.738	1.823	1.815	1.799	1.687
301.596	1.727	1.826	1.823	1.796	1.687
301.796	1.729	1.812	1.817	1.809	1.688
301.996	1.733	1.823	1.822	1.797	1.689
302.196	1.731	1.829	1.826	1.795	1.688
302.396	1.736	1.824	1.822	1.804	1.696
302.596	1.735	1.821	1.825	1.809	1.693
302.796	1.726	1.828	1.826	1.8	1.69
302.996	1.725	1.825	1.823	1.806	1.686
303.196	1.729	1.821	1.826	1.818	1.689
303.396	1.732	1.828	1.828	1.802	1.689
303.596	1.725	1.827	1.829	1.807	1.695
303.796	1.731	1.824	1.828	1.812	1.682
303.996	1.731	1.831	1.83	1.806	1.693
304.196	1.724	1.82	1.826	1.818	1.691
304.396	1.731	1.822	1.83	1.818	1.685
304.596	1.729	1.829	1.834	1.811	1.685
304.796	1.721	1.829	1.837	1.81	1.689
304.996	1.729	1.822	1.83	1.814	1.689
305.196	1.727	1.828	1.833	1.804	1.688
305.396	1.716	1.828	1.834	1.817	1.689
305.596	1.728	1.823	1.831	1.824	1.69
305.796	1.726	1.825	1.831	1.822	1.684
305.996	1.719	1.832	1.83	1.802	1.683
306.196	1.722	1.831	1.837	1.82	1.688
306.396	1.718	1.824	1.836	1.814	1.691
306.596	1.711	1.822	1.835	1.816	1.682
306.796	1.72	1.825	1.836	1.823	1.687
306.996	1.72	1.834	1.838	1.807	1.684
307.196	1.714	1.822	1.837	1.821	1.688
307.396	1.721	1.824	1.833	1.824	1.682
307.596	1.725	1.828	1.839	1.812	1.69
307.796	1.714	1.824	1.832	1.819	1.688
307.996	1.714	1.827	1.836	1.82	1.683
308.196	1.717	1.827	1.838	1.811	1.685
308.396	1.711	1.817	1.836	1.825	1.684
308.596	1.709	1.828	1.836	1.825	1.686
308.796	1.715	1.826	1.843	1.815	1.686
308.996	1.709	1.823	1.838	1.822	1.688
309.196	1.704	1.818	1.839	1.823	1.685
309.396	1.71	1.829	1.846	1.811	1.688
309.596	1.704	1.822	1.832	1.828	1.688
309.796	1.712	1.817	1.839	1.837	1.683
309.996	1.717	1.827	1.842	1.815	1.686
310.196	1.699	1.829	1.846	1.822	1.685
310.396	1.706	1.818	1.841	1.825	1.684
310.596	1.708	1.825	1.842	1.816	1.679
310.796	1.703	1.83	1.846	1.814	1.688
310.996	1.703	1.822	1.842	1.833	1.683
311.196	1.707	1.818	1.837	1.824	1.682
311.396	1.703	1.825	1.838	1.824	1.679
311.596	1.699	1.828	1.837	1.822	1.684
311.796	1.698	1.829	1.847	1.824	1.685
311.996	1.695	1.831	1.834	1.816	1.682
312.196	1.697	1.816	1.843	1.831	1.682
312.396	1.701	1.822	1.841	1.827	1.686
312.596	1.696	1.823	1.841	1.825	1.678
312.796	1.693	1.819	1.848	1.833	1.687
312.996	1.698	1.827	1.84	1.82	1.684
313.196	1.694	1.83	1.841	1.817	1.685
313.396	1.693	1.815	1.841	1.837	1.687
313.596	1.691	1.821	1.841	1.83	1.684
313.796	1.688	1.823	1.839	1.826	1.682
313.996	1.687	1.817	1.847	1.838	1.682
314.196	1.69	1.825	1.844	1.827	1.684
314.396	1.681	1.823	1.842	1.82	1.679
314.596	1.685	1.819	1.843	1.833	1.678
314.796	1.683	1.82	1.841	1.837	1.686
314.996	1.681	1.825	1.845	1.83	1.683
315.196	1.686	1.808	1.842	1.842	1.684
315.396	1.686	1.822	1.843	1.84	1.68
315.596	1.678	1.823	1.843	1.821	1.681
315.796	1.677	1.818	1.841	1.838	1.679
315.996	1.679	1.814	1.84	1.84	1.677
316.196	1.681	1.823	1.847	1.827	1.684
316.396	1.677	1.814	1.843	1.838	1.686
316.596	1.682	1.812	1.848	1.838	1.679
316.796	1.679	1.822	1.846	1.822	1.68
316.996	1.666	1.821	1.836	1.822	1.683
317.196	1.675	1.82	1.847	1.841	1.677
317.396	1.667	1.816	1.845	1.829	1.683
317.596	1.669	1.811	1.844	1.829	1.675
317.796	1.674	1.817	1.848	1.839	1.68
317.996	1.668	1.823	1.848	1.821	1.685
318.196	1.663	1.816	1.843	1.823	1.679
318.396	1.672	1.807	1.838	1.844	1.686
318.596	1.663	1.818	1.848	1.828	1.681
318.796	1.658	1.819	1.84	1.836	1.682
318.996	1.659	1.807	1.835	1.839	1.681
319.196	1.664	1.814	1.844	1.825	1.683
319.396	1.656	1.816	1.847	1.84	1.682
319.596	1.664	1.807	1.846	1.846	1.678
319.796	1.655	1.816	1.841	1.824	1.679
319.996	1.651	1.814	1.842	1.832	1.682
320.196	1.656	1.808	1.843	1.85	1.68
320.396	1.656	1.811	1.844	1.831	1.679
320.596	1.656	1.81	1.848	1.837	1.676
320.796	1.654	1.807	1.846	1.843	1.68
320.996	1.646	1.811	1.845	1.825	1.68
321.196	1.645	1.816	1.846	1.831	1.68
321.396	1.649	1.8	1.838	1.849	1.676
321.596	1.654	1.808	1.845	1.846	1.677
321.796	1.643	1.807	1.839	1.841	1.677
321.996	1.649	1.802	1.84	1.843	1.673
322.196	1.644	1.799	1.843	1.852	1.679
322.396	1.644	1.81	1.844	1.834	1.678
322.596	1.646	1.803	1.839	1.85	1.677
322.796	1.64	1.798	1.842	1.845	1.679
322.996	1.635	1.805	1.841	1.837	1.678
323.196	1.646	1.801	1.85	1.846	1.674
323.396	1.634	1.802	1.837	1.853	1.678
323.596	1.633	1.8	1.844	1.836	1.678
323.796	1.635	1.806	1.844	1.831	1.681
323.996	1.638	1.802	1.842	1.845	1.676
324.196	1.628	1.804	1.836	1.843	1.673
324.396	1.629	1.794	1.841	1.848	1.677
324.596	1.632	1.797	1.844	1.843	1.676
324.796	1.624	1.807	1.841	1.84	1.682
324.996	1.624	1.802	1.84	1.836	1.676
325.196	1.631	1.798	1.846	1.847	1.676
325.396	1.62	1.795	1.84	1.844	1.673
325.596	1.625	1.797	1.841	1.853	1.675
325.796	1.626	1.797	1.841	1.842	1.673
325.996	1.616	1.792	1.837	1.834	1.676
326.196	1.62	1.799	1.844	1.847	1.67
326.396	1.621	1.803	1.846	1.838	1.675
326.596	1.618	1.797	1.844	1.835	1.673
326.796	1.616	1.793	1.842	1.851	1.675
326.996	1.616	1.799	1.845	1.84	1.672
327.196	1.611	1.792	1.838	1.836	1.675
327.396	1.613	1.788	1.838	1.859	1.674
327.596	1.614	1.797	1.846	1.836	1.677
327.796	1.615	1.792	1.846	1.841	1.67
327.996	1.603	1.784	1.834	1.852	1.675
328.196	1.613	1.784	1.838	1.847	1.674
328.396	1.612	1.794	1.837	1.837	1.677
328.596	1.6	1.787	1.845	1.85	1.674
328.796	1.606	1.788	1.843	1.841	1.68
328.996	1.606	1.79	1.837	1.844	1.675
329.196	1.601	1.786	1.842	1.844	1.674
329.396	1.605	1.785	1.842	1.848	1.673
329.596	1.605	1.792	1.838	1.841	1.671
329.796	1.596	1.784	1.838	1.852	1.671
329.996	1.596	1.784	1.84	1.846	1.671
330.196	1.601	1.787	1.842	1.845	1.673
330.396	1.591	1.786	1.843	1.849	1.674
330.596	1.59	1.782	1.837	1.854	1.671
330.796	1.594	1.79	1.844	1.843	1.671
330.996	1.586	1.785	1.843	1.852	1.676
331.196	1.588	1.779	1.836	1.85	1.675
331.396	1.592	1.78	1.835	1.849	1.677
331.596	1.586	1.783	1.841	1.843	1.673
331.796	1.583	1.773	1.836	1.852	1.676
331.996	1.589	1.781	1.84	1.842	1.672
332.196	1.583	1.784	1.838	1.834	1.67
332.396	1.58	1.779	1.839	1.838	1.672
332.596	1.579	1.773	1.837	1.85	1.675
332.796	1.574	1.773	1.83	1.844	1.67
332.996	1.582	1.773	1.834	1.841	1.672
333.196	1.58	1.779	1.836	1.829	1.671
333.396	1.575	1.77	1.835	1.835	1.671
333.596	1.577	1.774	1.835	1.85	1.672
333.796	1.576	1.785	1.838	1.832	1.67
333.996	1.569	1.77	1.836	1.843	1.669
334.196	1.574	1.771	1.836	1.841	1.669
334.396	1.57	1.777	1.837	1.841	1.673
334.596	1.566	1.765	1.834	1.836	1.672
334.796	1.569	1.772	1.836	1.851	1.67
334.996	1.569	1.77	1.833	1.851	1.668
335.196	1.559	1.766	1.83	1.844	1.667
335.396	1.569	1.766	1.832	1.844	1.665
335.596	1.568	1.774	1.839	1.839	1.669
335.796	1.557	1.773	1.836	1.84	1.669
335.996	1.557	1.764	1.832	1.856	1.669
336.196	1.568	1.772	1.837	1.832	1.671
336.396	1.556	1.774	1.838	1.826	1.671
336.596	1.555	1.764	1.83	1.848	1.668
336.796	1.552	1.77	1.832	1.834	1.669
336.996	1.549	1.771	1.832	1.83	1.667
337.196	1.548	1.756	1.834	1.849	1.671
337.396	1.553	1.754	1.835	1.852	1.665
337.596	1.546	1.768	1.828	1.826	1.67
337.796	1.543	1.761	1.829	1.851	1.671
337.996	1.541	1.755	1.827	1.854	1.67
338.196	1.549	1.767	1.834	1.832	1.67
338.396	1.542	1.757	1.83	1.854	1.67
338.596	1.547	1.755	1.831	1.851	1.666
338.796	1.54	1.768	1.832	1.825	1.669
338.996	1.536	1.753	1.828	1.852	1.67
339.196	1.539	1.755	1.829	1.84	1.666
339.396	1.536	1.759	1.827	1.823	1.667
339.596	1.538	1.76	1.825	1.847	1.671
339.796	1.539	1.759	1.828	1.834	1.668
339.996	1.53	1.757	1.826	1.837	1.666
340.196	1.533	1.748	1.827	1.841	1.666
340.396	1.538	1.751	1.832	1.842	1.666
340.596	1.528	1.756	1.829	1.828	1.666
340.796	1.53	1.749	1.826	1.851	1.666
340.996	1.527	1.754	1.822	1.851	1.663
341.196	1.534	1.758	1.829	1.832	1.663
341.396	1.524	1.749	1.825	1.846	1.666
341.596	1.533	1.746	1.826	1.846	1.667
341.796	1.522	1.75	1.828	1.829	1.67
341.996	1.518	1.748	1.824	1.837	1.672
342.196	1.519	1.743	1.821	1.848	1.665
342.396	1.518	1.758	1.823	1.831	1.668
342.596	1.504	1.746	1.826	1.844	1.667
342.796	1.52	1.744	1.829	1.84	1.664
342.996	1.512	1.749	1.823	1.828	1.668
343.196	1.511	1.742	1.825	1.835	1.668
343.396	1.511	1.744	1.826	1.847	1.664
343.596	1.512	1.748	1.824	1.832	1.667
343.796	1.509	1.746	1.822	1.834	1.664
343.996	1.511	1.736	1.824	1.843	1.663
344.196	1.517	1.744	1.827	1.842	1.665
344.396	1.503	1.748	1.821	1.839	1.669
344.596	1.506	1.735	1.824	1.854	1.664
344.796	1.51	1.742	1.817	1.846	1.661
344.996	1.501	1.746	1.824	1.827	1.663
345.196	1.502	1.737	1.823	1.846	1.667
345.396	1.497	1.741	1.82	1.827	1.662
345.596	1.495	1.741	1.82	1.827	1.667
345.796	1.496	1.732	1.822	1.849	1.665
345.996	1.498	1.732	1.821	1.833	1.668
346.196	1.495	1.733	1.82	1.836	1.665
346.396	1.492	1.732	1.815	1.848	1.664
346.596	1.491	1.732	1.818	1.829	1.662
346.796	1.484	1.737	1.821	1.827	1.666
346.996	1.482	1.729	1.811	1.85	1.666
347.196	1.491	1.734	1.814	1.83	1.664
347.396	1.484	1.73	1.819	1.835	1.663
347.596	1.488	1.729	1.817	1.842	1.658
347.796	1.49	1.721	1.818	1.842	1.665
347.996	1.487	1.733	1.817	1.827	1.665
348.196	1.482	1.725	1.818	1.844	1.661
348.396	1.481	1.73	1.816	1.828	1.663
348.596	1.475	1.73	1.813	1.834	1.662
348.796	1.475	1.723	1.818	1.839	1.659
348.996	1.482	1.725	1.818	1.84	1.663
349.196	1.468	1.723	1.814	1.829	1.664
349.396	1.475	1.721	1.816	1.836	1.661
349.596	1.478	1.722	1.817	1.836	1.659
349.796	1.466	1.726	1.818	1.827	1.663
349.996	1.466	1.717	1.81	1.843	1.663
350.196	1.472	1.72	1.815	1.841	1.66
350.396	1.471	1.719	1.818	1.841	1.66
350.596	1.464	1.719	1.812	1.835	1.663
350.796	1.466	1.723	1.818	1.83	1.664
350.996	1.46	1.716	1.812	1.836	1.659
351.196	1.459	1.714	1.815	1.841	1.655
351.396	1.466	1.711	1.809	1.841	1.661
351.596	1.461	1.715	1.811	1.84	1.657
351.796	1.457	1.712	1.807	1.832	1.659
351.996	1.461	1.721	1.813	1.83	1.661
352.196	1.455	1.715	1.811	1.83	1.658
352.396	1.452	1.71	1.813	1.836	1.661
352.596	1.452	1.712	1.809	1.842	1.659
352.796	1.451	1.719	1.81	1.826	1.663
352.996	1.449	1.707	1.809	1.846	1.661
353.196	1.452	1.709	1.805	1.838	1.658
353.396	1.451	1.709	1.808	1.825	1.655
353.596	1.442	1.712	1.811	1.828	1.658
353.796	1.45	1.707	1.808	1.841	1.655
353.996	1.45	1.706	1.807	1.823	1.655
354.196	1.447	1.709	1.807	1.839	1.654
354.396	1.451	1.707	1.811	1.838	1.66
354.596	1.442	1.704	1.807	1.825	1.659
354.796	1.436	1.705	1.808	1.838	1.656
354.996	1.439	1.704	1.803	1.847	1.659
355.196	1.44	1.705	1.802	1.825	1.658
355.396	1.432	1.699	1.811	1.842	1.66
355.596	1.436	1.699	1.808	1.839	1.659
355.796	1.432	1.698	1.8	1.824	1.657
355.996	1.429	1.699	1.804	1.829	1.66
356.196	1.431	1.695	1.804	1.844	1.655
356.396	1.429	1.697	1.808	1.825	1.657
356.596	1.429	1.702	1.804	1.824	1.664
356.796	1.429	1.693	1.808	1.842	1.657
356.996	1.429	1.694	1.806	1.828	1.66
357.196	1.419	1.699	1.798	1.824	1.658
357.396	1.423	1.699	1.804	1.836	1.659
357.596	1.423	1.698	1.802	1.825	1.657
357.796	1.415	1.694	1.804	1.825	1.657
357.996	1.417	1.694	1.799	1.828	1.657
358.196	1.421	1.694	1.808	1.822	1.659
358.396	1.416	1.694	1.8	1.831	1.655
358.596	1.417	1.686	1.796	1.835	1.655
358.796	1.415	1.697	1.805	1.818	1.659
358.996	1.415	1.688	1.802	1.829	1.657
359.196	1.414	1.681	1.799	1.839	1.657
359.396	1.415	1.692	1.804	1.824	1.656
359.596	1.403	1.685	1.796	1.839	1.659
359.796	1.41	1.683	1.798	1.848	1.655
359.996	1.408	1.69	1.803	1.82	1.656
360.196	1.399	1.688	1.797	1.828	1.655
360.396	1.405	1.678	1.799	1.84	1.654
360.596	1.408	1.691	1.798	1.825	1.658
360.796	1.398	1.687	1.795	1.832	1.661
360.996	1.406	1.675	1.791	1.843	1.653
361.196	1.403	1.676	1.797	1.831	1.651
361.396	1.394	1.685	1.797	1.819	1.661
361.596	1.397	1.679	1.802	1.84	1.656
361.796	1.4	1.678	1.792	1.829	1.653
361.996	1.392	1.683	1.792	1.826	1.654
362.196	1.394	1.677	1.798	1.838	1.651
362.396	1.396	1.668	1.793	1.842	1.652
362.596	1.39	1.679	1.795	1.821	1.652
362.796	1.389	1.669	1.794	1.833	1.655
362.996	1.391	1.675	1.789	1.84	1.658
363.196	1.382	1.676	1.792	1.823	1.656
363.396	1.383	1.676	1.795	1.835	1.656
363.596	1.384	1.662	1.786	1.844	1.652
363.796	1.382	1.675	1.791	1.817	1.655
363.996	1.378	1.671	1.79	1.827	1.655
364.196	1.385	1.663	1.79	1.843	1.648
364.396	1.376	1.677	1.787	1.825	1.654
364.596	1.375	1.674	1.79	1.818	1.654
364.796	1.377	1.668	1.784	1.84	1.652
364.996	1.37	1.674	1.785	1.815	1.651
365.196	1.374	1.667	1.785	1.814	1.654
365.396	1.371	1.666	1.785	1.842	1.655
365.596	1.375	1.664	1.794	1.817	1.653
365.796	1.372	1.666	1.782	1.816	1.651
365.996	1.369	1.664	1.786	1.828	1.651
366.196	1.368	1.671	1.791	1.818	1.649
366.396	1.359	1.66	1.783	1.836	1.652
366.596	1.369	1.66	1.787	1.827	1.649
366.796	1.366	1.666	1.788	1.82	1.653
366.996	1.362	1.662	1.788	1.834	1.648
367.196	1.361	1.66	1.789	1.832	1.652
367.396	1.358	1.66	1.785	1.816	1.651
367.596	1.354	1.658	1.782	1.831	1.653
367.796	1.357	1.662	1.789	1.826	1.65
367.996	1.361	1.661	1.788	1.823	1.65
368.196	1.354	1.649	1.777	1.829	1.653
368.396	1.359	1.656	1.787	1.834	1.652
368.596	1.356	1.661	1.782	1.815	1.65
368.796	1.347	1.651	1.782	1.841	1.65
368.996	1.357	1.646	1.777	1.831	1.648
369.196	1.35	1.657	1.784	1.817	1.652
369.396	1.339	1.65	1.775	1.833	1.649
369.596	1.35	1.647	1.778	1.841	1.646
369.796	1.348	1.646	1.779	1.83	1.648
369.996	1.341	1.648	1.778	1.832	1.647
370.196	1.341	1.65	1.776	1.817	1.649
370.396	1.346	1.65	1.775	1.826	1.651
370.596	1.338	1.655	1.778	1.818	1.65
370.796	1.339	1.642	1.773	1.824	1.654
370.996	1.347	1.641	1.778	1.83	1.648
371.196	1.336	1.645	1.778	1.815	1.653
371.396	1.332	1.648	1.772	1.824	1.646
371.596	1.34	1.645	1.776	1.834	1.648
371.796	1.326	1.642	1.772	1.831	1.65
371.996	1.336	1.636	1.772	1.83	1.648
372.196	1.324	1.645	1.771	1.809	1.648
372.396	1.325	1.641	1.775	1.819	1.653
372.596	1.329	1.634	1.769	1.834	1.648
372.796	1.325	1.639	1.77	1.818	1.652
372.996	1.324	1.636	1.768	1.821	1.651
373.196	1.325	1.629	1.773	1.831	1.645
373.396	1.331	1.627	1.773	1.831	1.647
373.596	1.322	1.641	1.772	1.812	1.648
373.796	1.323	1.633	1.772	1.832	1.648
373.996	1.326	1.64	1.775	1.821	1.643
374.196	1.32	1.634	1.768	1.818	1.65
374.396	1.321	1.625	1.77	1.828	1.65
374.596	1.322	1.628	1.773	1.828	1.647
374.796	1.31	1.632	1.772	1.811	1.647
374.996	1.311	1.628	1.768	1.826	1.646
375.196	1.314	1.629	1.77	1.823	1.65
375.396	1.307	1.624	1.76	1.815	1.647
375.596	1.318	1.625	1.771	1.826	1.648
375.796	1.31	1.622	1.765	1.825	1.65
375.996	1.304	1.625	1.766	1.81	1.646
376.196	1.304	1.622	1.767	1.823	1.645
376.396	1.302	1.627	1.771	1.82	1.648
376.596	1.303	1.622	1.762	1.815	1.643
376.796	1.301	1.617	1.766	1.828	1.644
376.996	1.308	1.622	1.769	1.824	1.644
377.196	1.301	1.622	1.77	1.82	1.642
377.396	1.3	1.615	1.76	1.831	1.644
377.596	1.304	1.619	1.766	1.826	1.644
377.796	1.297	1.629	1.765	1.811	1.648
377.996	1.288	1.624	1.763	1.821	1.645
378.196	1.295	1.615	1.762	1.821	1.647
378.396	1.3	1.618	1.766	1.819	1.64
378.596	1.288	1.616	1.76	1.825	1.644
378.796	1.296	1.613	1.758	1.815	1.646
378.996	1.291	1.616	1.761	1.81	1.644
379.196	1.291	1.612	1.761	1.821	1.645
379.396	1.29	1.608	1.758	1.822	1.641
379.596	1.286	1.62	1.766	1.803	1.649
379.796	1.287	1.607	1.757	1.822	1.646
379.996	1.291	1.609	1.756	1.817	1.643
380.196	1.285	1.614	1.762	1.81	1.645
380.396	1.275	1.607	1.759	1.821	1.643
380.596	1.284	1.603	1.76	1.82	1.641
380.796	1.279	1.618	1.757	1.801	1.642
380.996	1.274	1.602	1.761	1.822	1.647
381.196	1.277	1.602	1.762	1.815	1.642
381.396	1.277	1.609	1.75	1.812	1.642
381.596	1.274	1.606	1.757	1.813	1.648
381.796	1.27	1.602	1.759	1.819	1.642
381.996	1.265	1.606	1.755	1.81	1.641
382.196	1.268	1.604	1.754	1.815	1.64
382.396	1.265	1.599	1.757	1.815	1.639
382.596	1.272	1.603	1.756	1.814	1.646
382.796	1.263	1.599	1.755	1.809	1.642
382.996	1.267	1.594	1.758	1.822	1.643
383.196	1.26	1.605	1.753	1.808	1.638
383.396	1.263	1.595	1.757	1.803	1.643
383.596	1.26	1.592	1.758	1.823	1.645
383.796	1.265	1.595	1.751	1.812	1.638
383.996	1.259	1.6	1.752	1.798	1.637
384.196	1.263	1.594	1.752	1.82	1.641
384.396	1.262	1.583	1.749	1.819	1.642
384.596	1.25	1.599	1.75	1.797	1.644
384.796	1.255	1.593	1.753	1.816	1.64
384.996	1.252	1.59	1.75	1.826	1.642
385.196	1.256	1.597	1.747	1.804	1.641
385.396	1.25	1.59	1.753	1.822	1.639
385.596	1.248	1.594	1.752	1.799	1.641
385.796	1.247	1.591	1.75	1.799	1.64
385.996	1.243	1.583	1.742	1.823	1.642
386.196	1.251	1.59	1.747	1.805	1.64
386.396	1.241	1.592	1.753	1.805	1.644
386.596	1.243	1.582	1.741	1.825	1.642
386.796	1.251	1.577	1.747	1.81	1.638
386.996	1.24	1.592	1.747	1.801	1.644
387.196	1.238	1.576	1.742	1.826	1.643
387.396	1.242	1.585	1.748	1.805	1.644
387.596	1.232	1.587	1.747	1.809	1.638
387.796	1.237	1.575	1.737	1.825	1.635
387.996	1.247	1.578	1.742	1.805	1.638
388.196	1.234	1.585	1.742	1.802	1.644
388.396	1.232	1.578	1.74	1.822	1.639
388.596	1.235	1.578	1.742	1.806	1.639
388.796	1.228	1.581	1.743	1.797	1.643
388.996	1.225	1.575	1.741	1.82	1.639
389.196	1.232	1.57	1.737	1.817	1.635
389.396	1.231	1.582	1.74	1.796	1.64
389.596	1.225	1.582	1.74	1.798	1.643
389.796	1.228	1.573	1.74	1.806	1.636
389.996	1.226	1.572	1.741	1.806	1.638
390.196	1.222	1.575	1.737	1.804	1.643
390.396	1.221	1.572	1.737	1.812	1.64
390.596	1.226	1.571	1.741	1.815	1.638
390.796	1.225	1.57	1.733	1.808	1.64
390.996	1.225	1.575	1.736	1.804	1.636
391.196	1.224	1.571	1.738	1.803	1.639
391.396	1.222	1.573	1.736	1.791	1.639
391.596	1.22	1.568	1.733	1.81	1.639
391.796	1.217	1.565	1.738	1.81	1.633
391.996	1.213	1.573	1.738	1.793	1.634
392.196	1.215	1.567	1.737	1.8	1.639
392.396	1.214	1.567	1.732	1.793	1.633
392.596	1.204	1.562	1.732	1.801	1.642
392.796	1.21	1.563	1.736	1.81	1.637
392.996	1.207	1.564	1.73	1.789	1.632
393.196	1.202	1.56	1.732	1.805	1.638
393.396	1.21	1.563	1.733	1.8	1.639
393.596	1.208	1.562	1.736	1.795	1.637
393.796	1.201	1.566	1.728	1.799	1.636
393.996	1.204	1.554	1.729	1.817	1.638
394.196	1.203	1.56	1.728	1.79	1.639
394.396	1.191	1.56	1.731	1.8	1.642
394.596	1.194	1.551	1.729	1.813	1.632
394.796	1.205	1.556	1.727	1.79	1.637
394.996	1.203	1.559	1.729	1.8	1.635
395.196	1.196	1.549	1.729	1.815	1.637
395.396	1.195	1.562	1.726	1.79	1.633
395.596	1.189	1.555	1.722	1.801	1.631
395.796	1.193	1.546	1.726	1.815	1.633
395.996	1.196	1.555	1.723	1.79	1.634
396.196	1.186	1.561	1.722	1.794	1.636
396.396	1.192	1.544	1.725	1.813	1.632
396.596	1.193	1.549	1.723	1.784	1.632
396.796	1.19	1.549	1.727	1.796	1.634
396.996	1.18	1.547	1.718	1.815	1.632
397.196	1.185	1.541	1.72	1.81	1.638
397.396	1.178	1.555	1.724	1.793	1.635
397.596	1.172	1.547	1.723	1.799	1.635
397.796	1.184	1.541	1.728	1.79	1.632
397.996	1.184	1.55	1.723	1.785	1.636
398.196	1.178	1.551	1.721	1.787	1.636
398.396	1.18	1.546	1.725	1.799	1.631
398.596	1.173	1.544	1.723	1.793	1.636
398.796	1.178	1.541	1.727	1.803	1.631
398.996	1.169	1.542	1.72	1.806	1.635
399.196	1.176	1.547	1.716	1.786	1.634
399.396	1.167	1.537	1.718	1.803	1.634
399.596	1.172	1.541	1.72	1.796	1.63
[truncated: 1,007 more rows]
