# Supplementary material for: Combined IgE neutralization and Bifidobacterium longum supplementation reduces the allergic response in models of food allergy
Source: Nat Commun. 2022 Sep 27;13:5669. doi: 10.1038/s41467-022-33176-1 (PMC9515155; doi:10.1038/s41467-022-33176-1)
Supplement: Supplementary file 9 — Source Data [file 41467_2022_33176_MOESM9_ESM.xlsx]

## Sheet: Figure 1
Fig 1D		(ng/mL)
	Granzyme B	Conc.	Omalizumab				IgETRAP-IgG1M2				IgETRAP
		0	5294.81	5583.22	5668.85	5772.13	5294.81	5583.22	5668.85	5772.13	5294.81	5583.22	5668.85	5772.13
		10	4955.51	5192.24	5121.92		5231.86	5458.05	5454.47		5395.34	5617.14	5656.38
		100	6239.68	6151.42	5986.91		13489.3	13169.5	13164.3		5064.12	5093.03	4993.56
		1000	20314.2	21395.1	18284.1		17883.4	16884.2	17439.7		5017.09	5327.15	5649.24
		10000	17720.3	18994.5	20009		18095.2	18381.4	17321.9		5018.9	5293.02	5112.89
		100000	20777.9	19090.7	18896.5		18269.7	17067.2	17697.1		5634.98	4751.91	4953.7
Fig 1E
		Uncropped gel picture (Figure 1e)

## Sheet: Figure 2
Fig 2C
			(ng/mL)
			Conc.	IgEtrap			Omalizumab
		Baseline	0	12.88	12.29	10.44	10.29	9.99	8.8
			0	33.12	38.75	30.47	34.12	27.17	27.44
			10	34.52	30.79	27.33	30.71	28.99	26.01
			100	14.32	11.84	10.15	33.2	30.18	23.76
			1000	12.48	10.47	9.3	29.08	22.59	19.91
			10000	11.34	9.64	8.47	14.33	11.69	10.76
			100000	10.72	9.18	9.08	8.8	9	7.8
Fig 2D
	IgEtrap	Time (hr)	10 mpk				30 mpk				60 mpk
		0	5066	14778.8	1234.6	1241.2	9587.2	7154	5479.2	9876.4	13158.5	5412.6
		3	0	0	0	0	0	0	0	0	0	0
		6	0	0	0	0	0	0	0	0	0	0
		10	0	0	0	0	0	0	0	0	0	0
		24	0	0	0	0	0	0	0	0	0	0
		72	0	0	0	0	0	0	0	0	0	0
		168	1428.6	3542.8	0	4325.6	0	0	0	0	0	0
		240	3903.8	6412.4	700	4737	4410.4	2792.8	2117.6	1873.2	0	0
		336	4073.4	7924.8	897.4	4416.4	7431.6	3564	3530.8	5396.8	5242.6	353.6
	Omalizumab	Time (hr)	10 mpk				30 mpk				60 mpk
		0	5434	2219.2	2584.4	1742.8	7461.6	2617.6	2951.2	4024.8	10598.5	4148.9
		3	2626.4	1785.8	2152.2	1450.2	5169.6	1673.6	2292.8	3232.4	5035.5	2350.3
		6	2797.2	2607.8	2589	1470.4	4051.2	1395.2	2622.4	3534.8	2746.6	1339.5
		10	2720.4	2004.4	2026	1685.4	3524.8	1463.2	2630.4	3296.4	2401.8	1204
		24	3115.8	2176	2324.4	2092.2	3382.4	1575.2	2714.8	3654.8	2019.7	1275.6
		72	3731.2	2975.8	3678.4	3260.4	4203.2	2258.4	3736.4	4278	2158.1	1826.7
		168	5932.8	4757.2	5551.6	4501	6246.8	4087.6	5679.2	6896.8	4153.1	3475.1
		240	6307.6	6637	6564.2	4886.2	7897.6	5130	6529.6	8634	6096	4486.7
		336	4427.6	7402.4	8413.8	5643.4	8867.2	6135.2	6771.6	9739.6	8008.8	5337.3
Fig 2E
	(µg/mL)	IgEtrap						Omalizumab
	Conc	P3	P9	P20	P21	P24	P25	P3	P9	P20	P21	P24	P25
	0	0	0	0	0	0	0	0	0	0	0	0	0
	0.001	11.3	9.7	11.5	14.2	11.9	2.5	1.3	1.7	9.8	2	0.8	4.5
	0.01	65	60	63.3	63.5	66.7	61.4	3.9	4	7.3	5.8	2.1	4.2
	0.1	99.7	99.5	99.4	99.8	99.6	99.8	8.6	14.8	11.4	15.8	14.2	17.4
	1	99.7	99.5	99.4	99.8	99.6	99.8	59.4	57.7	55.4	62.8	58.7	65.8
	10	99.7	99.5	99.4	99.8	99.6	99.8	99.7	99.5	99.4	99.7	99.5	99.8

## Sheet: Figure 3
									Figure 3A : Kaplan-meier, log-rank test
Fig 3A										P value summary	P value
		Challenge	PBS	IgETRAP SAlow	IgETRAP SAhigh				PBS-SA(low)	ns	0.499
		1	0	0	0				PBS-SA(high)	**	0.0013
		2	0	0	0				SA(low)-SA(high)	*	0.0128
		3	0	0	0
		4	10.4	10	0
		5	17.2	15	5.3
		6	41.4	35	10.5
		7	65.5	55	15.8
Fig 3B									Figure 3B : Students' t-test, two-sided
		(ng/mL)
		Free IgE	PBS	IgETRAP SAlow	IgETRAP SAhigh					P value summary	P value
			9466	5209	4493				PBS-SA(low)	ns	0.2842
			11599	7116	6450				PBS-SA(high)	***	0.0001
			5497	5296	7775				SA(low)-SA(high)	*	0.0116
			4320	3586	4459
			11365	10357	4856
			5724	5174	3386
			7003	10874	2868
			5854	13111	3242
			14847	3012	4615
			12346	7575	4672
			11311	5597	2958
			13134	1284	3706
			5060	11687	1173
			7032	4411	819
			9053	4042	8571
			4570	3679	1503
			6185	2963	1087
			7042	5314	2252
			3167		0
			5539
			7391
			3302
			4951
			4356
			6488
			6847
			6632
			2497
			5666
Fig 3C									Figure 3C : Students' t-test, two-sided
		(ng/mL)
		MCPT-1	Mock	IgETRAP SAlow	IgETRAP SAhigh					P value summary	P value
			6201.9	11004.7	2996.05				PBS-SA(low)	ns	0.8527
			4429.66	3339.38	3970.94				PBS-SA(high)	**	0.0019
			1361.56	4051.26	3048.36				SA(low)-SA(high)	*	0.0205
			3229.47	1529.74	4058.23
			4061.46	6827	1365.42
			3288.19	1635.52	1279.11
			4872.73	5128.24	4318.12
			5398.32	3245.71	2263.77
			2060.82	2896.78	2565.59
			2100.99	5385.81	1445.88
			1877.84	1423.8	137.291
			9854.86	980.526	3045.03
			2685.96	816.614	514.516
			4715.8	3950.41	793.787
			7227.13	2645.52	2814.67
			3994.5	2775.44	573.865
			3928.78	2461.31	703.98
			4296.71	3800.94	1415.75
			4599.85		333.297
			3848.67
			2282.43
			1792.81
			2660.01
			4341.75
			1145.95
			2561.82
			1170.82
			2805.45
Fig 3D
		(min)
		Time	Normal					Vehicle							10.3 mol/mol							14.9 mol/mol							21.4 mol/mol
		0	0	0	0	0	0	0	0	0	0	0	0	0	0	0	0	0	0	0	0	0	0	0	0	0	0	0	0	0	0	0	0	0	0
		10	0.4	-0.1	0.91	0.09	0.31	-2.74	-2.23	-1.98	-2.7	-2.72	-2.11	-2.44	-0.29	-1.44	-1.45	-2.26	-0.95	-1.8	-1.85	0.3	-0.58	0.6	-0.44	-0.33	0.32	0.45	1.14	-0.41	0.8	1.11	-0.93	-0.75	1.29
		20	0.4	0.4	0.3	-0.1	0.48	-4.09	-2.83	-2.83	-4.52	-3.12	-2.65	-3.39	0.25	-0.94	-1.55	-1.29	-0.15	-0.63	-1.4	0.3	-0.29	0.44	-0.7	-0.02	0.02	0.8	1.16	0.43	1.2	1.18	-1.16	-0.38	1.24
		30	0.9	0.9	0.35	0.72	0.44	-2.59	-2.02	-1.48	-3.37	-2.53	-2.01	-2.69	0.1	-0.51	-0.7	-0.72	0.29	0.46	-0.6	0.3	-0.17	0.83	0.21	0.41	0.9	0.86	1.09	0.37	0.82	1.66	-0.93	-0.78	1.29
		40	1.1	0	0.6	0.15	0.66	-2.09	-1.57	-0.74	-2.73	-1.64	-1.05	-1.95	-0.31	-0.73	-0.94	-0.4	0.34	0.03	-0.55	0.25	0.41	0.54	0.19	0.57	0.87	0.92	0.41	1.04	0.9	1.72	-0.44	0.13	1.33
		50	0.4	-0.1	0.32	0.13	0.62	-1.09	-1.22	-0.2	-1.81	-1.14	-0.1	-1.3	0.45	-0.49	-0.56	-1.89	0.11	-0.15	-0.38	0.3	0.69	0.67	-0.12	0.63	0.96	0.96	1.2	0.54	0.65	1.49	-0.13	0.25	1.29
		60	0.9	0.3	-0.09	0.02	0.37	-0.58	-0.59	-0.52	-1.26	-0.83	0.09	-0.9	-0.07	-0.11	-0.68	-1.7	0.02	0.2	0	0.3	0.43	0.58	-0.38	0.54	1.14	1.22	1.27	0.37	0.39	1.12	-0.08	-0.18	1.11
			Figure 3D : two-way ANOVA, Dunnett's multiple comparisons test
					0		10		20		30		40		50		60
					P value summary	P value	P value summary	P value	P value summary	P value	P value summary	P value	P value summary	P value	P value summary	P value	P value summary	P value
			Vehicle vs. Normal		ns	>0.9999	****	<0.0001	****	<0.0001	****	<0.0001	****	<0.0001	***	0.0006	*	0.0132
			Vehicle vs. 10.3 mol/mol		ns	>0.9999	**	0.0041	****	<0.0001	****	<0.0001	****	<0.0001	ns	0.1804	ns	0.6571
			Vehicle vs. 14.9 mol/mol		ns	>0.9999	****	<0.0001	****	<0.0001	****	<0.0001	****	<0.0001	****	<0.0001	***	0.0003
			Vehicle vs. 21.4 mol/mol		ns	>0.9999	****	<0.0001	****	<0.0001	****	<0.0001	****	<0.0001	****	<0.0001	***	0.0002
Fig 3E
		(hr)
		Time	10.3 mol/mol			14.9 mol/mol			21.4 mol/mol
		3	2292.78	597.12	1547.92	2179	2225.7	1200.2	5399.7	2864.1	6308.4
		10	875.48	858.04	1357.94	2116.5	2743.8	2922	11201.1	11777.1	13399.8
		24	538.82	609.1	786.86	2177.5	2019.9	2593.2	8796.9	10669.8	9881.4
		72	260.14	174.82	260.52	850.4	951	934.2	4182.9	5568	5246.1
		168	78.44	76.52	83.86	346.6	218.56	292.02	1711.2	1756.8	1252.2
		240	20.96	0	9.94	29.38	26.32	14.78	54.3	200.94	324.1

## Sheet: Figure 4
Fig 4B										Figure 4B : Kaplan-meier, log-rank test
		Challenge	OVA	OVA + IgEtrap 10 µg	OVA + IgEtrap 10 µg + B. longum	OVA + IgEtrap 100 µg	OVA + IgEtrap 100 µg + B. longum				P value summary	P value
		1	0	0	0	0	0			OVA-OVA+IgEtrap 10	ns	0.8669
		2	0	0	0	0	0			OVA-OVA+IgEtrap 100	*	0.0134
		3	30	0	0	0	0			OVA-OVA+IgEtrap 10+B.longum	*	0.0221
		4	40	10	10	20	0			OVA-OVA+IgEtrap 100+B.longum	***	0.0004
		5	80	80	30	20	0			OVA+trap 10-OVA+IgEtrap 100	*	0.0352
										OVA+trap 10-OVA+IgEtrap 10+B.longum	ns	0.0527
										OVA+trap 10-OVA+IgEtrap 100+B.longum	***	0.0004
										OVA+trap 100-OVA+IgEtrap 10+B.longum	ns	0.6792
										OVA+trap 100-OVA+IgEtrap 100+B.longum	ns	0.1462
										OVA+trap 10+B.longum-OVA+IgEtrap 100+B.longum	ns	0.0675
Fig 4C										Figure 4C Free IgE : Students' t-test, two-sided
		(ng/mL)
		Free IgE	OVA	OVA + IgEtrap 10 µg	OVA + IgEtrap 10 µg + B. longum	OVA + IgEtrap 100 µg	OVA + IgEtrap 100 µg + B. longum				P value summary	P value
			6960	9780	3768	3494	0			OVA-OVA+IgEtrap 10	ns	0.5376
			6231	2123	5055	1856	769			OVA-OVA+IgEtrap 100	***	0.0001
			8576	3992	2265	2872	3959			OVA-OVA+IgEtrap 10+B.longum	*	0.0261
			14593	5894	2811	2477	0			OVA-OVA+IgEtrap 100+B.longum	****	<0.0001
			10338	10560	9731	295	0			OVA+trap 10-OVA+IgEtrap 100	***	0.0005
			5878	7720	6385	4235	1864			OVA+trap 10-OVA+IgEtrap 10+B.longum	ns	0.0976
			3251	12760	7490	262	0			OVA+trap 10-OVA+IgEtrap 100+B.longum	****	<0.0001
			7237	7712	2373	0	0			OVA+trap 100-OVA+IgEtrap 10+B.longum	**	0.0075
			13247	2608	3601	0	0			OVA+trap 100-OVA+IgEtrap 100+B.longum	ns	0.1832
				11030						OVA+trap 10+B.longum-OVA+IgEtrap 100+B.longum	***	0.0006
Fig 4D										Figure 4D MCPT-1 : Students' t-test, two-sided
		(ng/mL)
		MCPT-1	OVA	OVA + IgEtrap 10 µg	OVA + IgEtrap 10 µg + B. longum	OVA + IgEtrap 100 µg	OVA + IgEtrap 100 µg + B. longum				P value summary	P value
			4924	4382	3366	3242	578			OVA-OVA+IgEtrap 10	ns	0.0797
			3579	1563	3047	1953	1116			OVA-OVA+IgEtrap 100	**	0.0021
			5620	2541	1667	830	721			OVA-OVA+IgEtrap 10+B.longum	**	0.0062
			8626	1315	2764	3594	534			OVA-OVA+IgEtrap 100+B.longum	***	0.0003
			2268	3930	2699	1108	1284			OVA+trap 10-OVA+IgEtrap 100	ns	0.0683
			6803	4228	1648	4344	564			OVA+trap 10-OVA+IgEtrap 10+B.longum	ns	0.2197
			3716	5427	5300	2698	3442			OVA+trap 10-OVA+IgEtrap 100+B.longum	**	0.007
			3877	4975	1922	1382	3804			OVA+trap 100-OVA+IgEtrap 10+B.longum	ns	0.3888
			7231	1476	1923	443	772			OVA+trap 100-OVA+IgEtrap 100+B.longum	ns	0.2428
				5860						OVA+trap 10+B.longum-OVA+IgEtrap 100+B.longum	*	0.0404

## Sheet: Figure 5
Fig 5B											Figure 5B : Kaplan-meier, log-rank test
		Challenge	OVA	OVA + B. longum	OVA + IgEtrap	OVA + IgEtrap + B. longum	PBS					P value summary	P value
		1	0	0	0	0	0				OVA-OVA+B.longum	ns	0.137
		2	0	0	0	0	0				OVA-OVA+IgEtrap	*	0.0106
		3	11.765	11.111	11.765	5.556	0				OVA-OVA+IgEtrap+B.longum	****	<0.0001
		4	76.471	50	23.529	11.111	0				OVA-PBS	****	<0.0001
		5	88.235	66.667	52.941	22.222	0				OVA+B.longum-OVA+IgEtrap	ns	0.302
											OVA+B.longum-OVA+IgEtrap+B.longum	**	0.0073
											OVA+B.longum-PBS	****	<0.0001
Fig 5C		(ng/mL)									OVA+IgEtrap-OVA+IgEtrap+B.longum	ns	0.0713
		Free IgE	OVA	OVA + B. longum	OVA + IgEtrap	OVA + IgEtrap + B. longum	PBS				OVA+IgEtrap-PBS	***	0.0008
			5229.31	4617.24	187.293	56.169	1823.27				OVA+IgEtrap+B.longum-PBS	*	0.0486
			2538.95	4420.82	525.311	405.585	2591.34
			5084.83	3805.85	27.831	3.131	810.266
			6650.79	3113.05	5.407	0	1161.06				Figure 5C Free IgE : Students' t-test, two-sided
			2943.85	6299.57	66.294	0	1492.43
			3743.08	4906.39	5427.54	0	498.174					P value summary	P value
			3463.22	3517.31	4674.45	465.473	1695.17				OVA-OVA+B.longum	ns	0.1679
			3604.39	3003.44	70.341	3409.71	642.264				OVA-OVA+IgEtrap	****	<0.0001
			3280.51	6046.25	582.958	533.063	530.692				OVA-OVA+IgEtrap+B.longum	****	<0.0001
			3257.17	3319.78	913.718	158.351	1655.6				OVA-PBS	****	<0.0001
			2393.21	5836.94	0	159.006	757.939				OVA+B.longum-OVA+IgEtrap	****	<0.0001
			1529.19	3556.53	0	122.818	2356.62				OVA+B.longum-OVA+IgEtrap+B.longum	****	<0.0001
			5067.58	7313.25	211.757	1069.85	1011.5				OVA+B.longum-PBS	****	<0.0001
			5925.75	3447.15	168.724	2056.24	1252.74				OVA+IgEtrap-OVA+IgEtrap+B.longum	ns	0.2424
			2910.83	5274.16	2208.49	35.489	2586.74				OVA+IgEtrap-PBS	ns	0.1679
			4307.51		1754.55	271.137	2110.82				OVA+IgEtrap+B.longum-PBS	**	0.0022
						74.76
						326.767
		(ng/mL)
		Total IgE	OVA	OVA + B. longum	OVA + IgEtrap	OVA + IgEtrap + B. longum	PBS				Figure 5C Total IgE : Students' t-test, two-sided
			4187.68	4091.27	5657.6	6856.43	2143.82
			2288.74	3659.56	6298.97	6918.97	2963.72					P value summary	P value
			4539.84	3630.9	6151.06	3935.54	999.422				OVA-OVA+B.longum	ns	0.1094
			6062.44	2789.56	5008.74	4557.84	1379.46				OVA-OVA+IgEtrap	****	<0.0001
			2845.82	5757.2	5865.03	4639.09	1776.27				OVA-OVA+IgEtrap+B.longum	****	<0.0001
			3357.94	5243.52	6483.11	4889.76	622.793				OVA-PBS	****	<0.0001
			3430.7	4162.78	5020.56	7407.71	2208.55				OVA+B.longum-OVA+IgEtrap	**	0.0039
			3538.05	3148.16	3877.8	3642.38	722.69				OVA+B.longum-OVA+IgEtrap+B.longum	**	0.0023
			3503.94	6215.43	6980.7	7461.81	579.872				OVA+B.longum-PBS	****	<0.0001
			3069.33	3144.42	6202.72	5647.25	1999.81				OVA+IgEtrap-OVA+IgEtrap+B.longum	ns	0.788
			2267.01	5912	3721.93	6182.58	1046.92				OVA+IgEtrap-PBS	****	<0.0001
			1554.25	3436.6	3509.08	7508.06	2702.93				OVA+IgEtrap+B.longum-PBS	****	<0.0001
			4757.85	5917.26	5620.21	7752.17	1047.6
			5303.41	3331.72	5302.97	5878.78	1331.03
			2757.24	4166.39	7166.28	4298.94	2634.06
			4197.71		7873.7	6180.57	2176.91
						4332.35
						6177
Fig 5D											Figure 5D MCPT-1 : Students' t-test, two-sided
		(ng/mL)
		MCPT-1	OVA	OVA + B. longum	OVA + IgEtrap	OVA + IgEtrap + B. longum	PBS					P value summary	P value
			2983.59	4487.78	1076.29	793.927	0				OVA-OVA+B.longum	ns	0.8669
			2530.93	2371.41	3896.9	1576.95	0				OVA-OVA+IgEtrap	*	0.0107
			4152.29	1260.42	3086.91	628.704	1.75				OVA-OVA+IgEtrap+B.longum	****	<0.0001
			5436.18	1787.16	840.961	363.899	0				OVA-PBS	****	<0.0001
			2473.97	2294.06	1156.17	1326.5	0.22				OVA+B.longum-OVA+IgEtrap	*	0.019
			3947.01	5597.89	6140.34	659.705	1.206				OVA+B.longum-OVA+IgEtrap+B.longum	****	<0.0001
			3811.18	2873.67	3900.14	1090.29	14.376				OVA+B.longum-PBS	****	<0.0001
			2754.18	3834.67	1505.97	3687.53	6.052				OVA+IgEtrap-OVA+IgEtrap+B.longum	*	0.0261
			2208.36	3545.36	2314.62	1473.52	6.204				OVA+IgEtrap-PBS	****	<0.0001
			4940.72	4582.33	2335.56	1012.65	0				OVA+IgEtrap+B.longum-PBS	****	<0.0001
			2076.72	6862.88	1455.61	1688.31	3.617
			3043.9	3893.97	742.493	933.688	0
			3411.45	1853.19	3051.22	578.011	0
			6966.23	6711.69	597.899	2283.78	0
			3820.56	3949.53	1610.35	2048.68	0
			3601.09		2926.41	1904.23	14.28
						257.136
						1724.68

## Sheet: Figure 6
Fig 6B
	(hr)
	Time	PBS									PE													PE + IgEtrap													PE + IgEtrap + B. longum
	0	37.1	37.1	37.2	36.7	36.9	36.5	36.9	37.2	37	36.2	36.4	36.9	36.2	36.6	36.8	37.5	37	37.1	36.9	37.2	37.4	37.4	36.6	36.8	36.7	37.2	36.6	36.7	36.8	36.7	37.3	37.6	37.5	37.3	37.2	36.9	37.2	36.6	37	37	37.3	37.5	37.6	37.3	37.4	37.4	37.4	37.5
	10	36.7	37.1	36.8	36.5	37	37.7	37.1	36.5	37.4	36	36.3	36.2	36.6	35.5	36.1	35.4	36	36.2	35.5	35.9	36.6	36.5	35.4	36.4	35.4	36.2	35.2	36	36.3	37.3	36.2	36.7	36.7	35.7	35.9	37.2	37.1	37.3	36.6	35	37.6	37.7	37.3	37.2	37.3	37.4	36.7	36.1
	20	36.8	37.2	37.3	37.6	37.3	37.4	37.2	37.1	37.4	35.3	35.4	35.5	35.7	34.6	34.1	35.2	35.5	33.3	34.8	36	35.6	34.6	35.9	35.3	36.4	37.2	34.5	36.2	35.5	36.2	36	35.1	36	35.8	35.9	37.5	37.8	37.6	36.8	36.3	37.2	37.8	37	37.3	36.7	37.4	37.3	37.1
	30	36.8	37.8	37.1	37.3	37.3	37.4	37	37	37.2	36.6	36.2	36.2	36.2	34.8	35.8	35.4	34.6	33.8	34.8	35.7	35.8	35.6	35.1	35.3	36.8	36.8	36.1	37	35.8	36.6	35.7	34.6	35.5	34.5	36	38	37.8	37.8	36.8	37.7	37.2	37.5	37.2	36.7	37.4	37.3	36.9	37.1
	40	36.6	37.1	36.9	37.2	37.6	37.3	37.4	37.5	37.6	36.1	36.6	36	36.6	35.8	35.8	35.8	34.6	35.5	36	35.8	35.8	35.8	36.6	36.6	36.9	37	36.5	36.8	36.2	36.2	34.7	36.3	36.3	35.8	36.3	37.4	37.7	38	37.2	37.6	37.6	37.3	36.1	37.6	37.5	37.5	37.5	37.3
	50	37	37.3	37.6	37.5	37.9	37.6	37	37.4	37.3	36.4	36.6	37.8	36.5	36.3	36.5	36.5	35.7	36.2	36	36.8	36.6	35.9	36.4	36.6	37.2	37.5	36.9	37.1	37	36.4	36.6	37.5	36.7	35.9	36.7	37.3	37.5	37.8	37.3	37.4	37.5	38	37.8	37.3	37.3	37.3	37.3	37.2
	60	37.1	37.3	37.2	37.1	37.5	37.4	37.2	37.3	37.1	36.5	36.4	36.9	36.7	36.8	36.2	36.7	35.7	36.3	36.4	36.6	36.8	36.5	36.4	36.6	37.1	37.4	36.6	36.9	36.8	36.8	35.8	37.3	36.5	35.8	36.2	37.6	37.4	37.5	37.5	37.2	37.2	37.3	37.6	37.4	37.4	37.2	37.3	37.1
						Figure 6B : two-way ANOVA, Dunnett's multiple comparisons test
								0		10		20		30		40		50		60
								P value summary	P value	P value summary	P value	P value summary	P value	P value summary	P value	P value summary	P value	P value summary	P value	P value summary	P value
						PE vs. PBS		ns	0.9827	****	<0.0001	****	<0.0001	****	<0.0001	****	<0.0001	****	<0.0001	**	0.0015
						PE vs. PE + IgETRAP		ns	0.9013	ns	0.9907	***	0.0001	ns	0.2083	*	0.0451	ns	0.1513	ns	0.8396
						PE vs. PE + IgETRAP+ B. longum		ns	0.1716	****	<0.0001	****	<0.0001	****	<0.0001	****	<0.0001	****	<0.0001	****	<0.0001
Fig 6C
	(hr)
	Time	PBS					PE							PE + IgEtrap						PE + IgEtrap + B. longum
	0	0	0	0	0	0	0	0	0	0	0	0	0	0	0	0	0	0	0	0	0	0	0	0	0	0
	10	0	0	0	0	0	2	1	1	2	2	1	1	1	1	1	1	0	2	0	0	1	0	0	1	1
	20	0	0	0	0	0	2	2	2	3	2	1	3	1	2	2	1	1	2	0	1	1	1	0	1	1
	30	0	0	0	0	0	2	2	3	3	2	3	3	1	2	3	2	2	2	0	1	2	1	0	1	1
	40	0	0	0	0	0	2	2	3	3	2	3	3	1	2	3	2	2	2	0	1	2	1	0	1	1
	50	0	0	0	0	0	2	2	3	3	2	3	3	1	2	3	2	2	2	0	1	2	1	0	1	1
	60	0	0	0	0	0	2	2	3	3	2	3	3	1	2	3	2	2	2	0	1	2	1	0	1	1
						Figure 6C : two-way ANOVA, Dunnett's multiple comparisons test
								0		10		20		30		40		50		60
								P value summary	P value	P value summary	P value	P value summary	P value	P value summary	P value	P value summary	P value	P value summary	P value	P value summary	P value
						PE vs. PBS		ns	0.9999	****	0.0001	****	0.0001	****	0.0001	****	0.0001	****	0.0001	****	0.0001
						PE vs. PE + IgETRAP		ns	0.9999	ns	0.2965	ns	0.0617	ns	0.1105	ns	0.1105	ns	0.1105	ns	0.1105
						PE vs. PE + IgETRAP+ B. longum		ns	0.9999	***	0.0009	****	0.0001	****	0.0001	****	0.0001	****	0.0001	****	0.0001
Fig 6D										Figure 6D Free IgE : Students' t-test, two-sided
	(ng/mL)
	Free IgE		PBS	PE	PE + IgEtrap	PE + IgEtrap + B. longum					P value summary	P value
			422.369	2824.16	21.277	14.944				PE-PBS	****	<0.0001
			692.157	1701.28	17.641	13.493				PE-PE+IgEtrap	****	<0.0001
			186.006	3316.31	27.809	24.797				PE-PE+IgEtrap+B.longum	****	<0.0001
			463.461	5381.78	11.93	17.667				PE+IgEtrap-PE+IgEtrap+B.longum	ns	0.6029
			2634.79	3543.93	16.845	6.351				PBS-PE+IgEtrap	*	0.0122
			365.276	1494.72	26.391	22.882				PBS-PE+IgEtrap+B.longum	**	0.0096
			290.819	2058.89	0.173	32.591
			0	1933.05	0	21.322
			410.689	7064.58	0.099	10.542
			297.438	2647.64	40.925	0.71
				4170.82	9.695	11.861
				5446.53	0	39.484
					2.747	0
						7.251
	(ng/mL)									Figure 6D Total IgE : Students' t-test, two-sided
	Total IgE		PBS	PE	PE + IgEtrap	PE + IgEtrap + B. longum
			346.4	2683	3325	3037					P value summary	P value
			490	1615	3532	3619				PE-PBS	****	<0.0001
			152.8	3564	4313	2950				PE-PE+IgEtrap	ns	0.266
			404.9	3712	3932	3628				PE-PE+IgEtrap+B.longum	ns	0.4013
			1039	3240	3940	1766				PE+IgEtrap-PE+IgEtrap+B.longum	ns	0.7696
			241.9	1390	4940	3812				PBS-PE+IgEtrap	****	<0.0001
			235.3	2171	2442	3854				PBS-PE+IgEtrap+B.longum	****	<0.0001
			8.4	2242	1968	4258
			346.7	3994	3112	3873
			264	2496	5926	2357
				3132	3308	3903
				4221	784	5813
					2591	844
						1740
	(OD450)									Figure 6D Peanut IgE : Students' t-test, two-sided
	Peanut IgE		PBS	PE	PE + IgEtrap	PE + IgEtrap + B. longum
			0.068	0.171	0.729	0.227					P value summary	P value
			0.038	0.165	1.081	0.273				PE-PBS	**	0.005
			0.123	1.381	0.721	1.218				PE-PE+IgEtrap	**	0.0061
			0.008	0.134	1.184	1.037				PE-PE+IgEtrap+B.longum	ns	0.617
			0.19	0.2	0.552	1.126				PE+IgEtrap-PE+IgEtrap+B.longum	*	0.011
			0.014	0.624	0.501	0.766				PBS-PE+IgEtrap	****	<0.0001
			0.001	0.46	0.679	0.432				PBS-PE+IgEtrap+B.longum	***	0.0005
			0.001	0.956	0.58	0.526
			0.002	0.265	1.481	0.399
			0	0.181	0.766	0.076
				0.125	1.124	0.227
				0.774	1.667	0.195
					0.862	0.548
						0.366
										Figure 6E MCPT-1 : Students' t-test, two-sided
Fig 6E
	(ng/mL)										P value summary	P value
	MCPT-1		PBS	PE	PE + IgEtrap	PE + IgEtrap + B. longum				PE-PBS	****	<0.0001
			5.50464	306.837	801.355	137.382				PE-PE+IgEtrap	**	0.009
			4.73022	1657.72	869.221	341.91				PE-PE+IgEtrap+B.longum	****	<0.0001
			3.68411	1363.31	472.34	447.282				PE+IgEtrap-PE+IgEtrap+B.longum	**	0.0025
			9.20265	825.387	229.455	373.933				PBS-PE+IgEtrap	****	<0.0001
			205.615	1775.23	798.177	384.735				PBS-PE+IgEtrap+B.longum	***	0.0003
			0	485.382	741.714	778.421
			0	1025.24	363.837	369.212
			0	1094.36	949.491	0
			0	1281.25	415.822	196.161
			0	598.477	622.197	528.628
				613.019	716.302	239.996
				1247.09	207.81	124.771
					657.312	406.627
						66.3184
[truncated: 1 more columns]

## Sheet: Figure 7
Fig 7B
	(/HPF)
	Mast cell	OVA	OVA + IgEtrap	OVA + IgEtrap + B. longum	PBS				Figure 7B : Students' t-test, two-sided
		126	92	41	3					P value summary	P value
		119.5	152.5	79	4				OVA-OVA+IgEtrap	**	0.007
		138	135	41.5	3.5				OVA-OVA+IgEtrap+B.longum	****	<0.0001
		155	61.5	51	0.5				OVA-Normal	****	<0.0001
		123.5	83.5	84	0.5				OVA+IgEtrap-OVA+IgEtrap+B.longum	*	0.0476
		147	110	56.5	1.5				OVA+IgEtrap-Normal	****	<0.0001
		92.5	94.5	89	4				OVA+IgEtrap+B.longum-Normal	****	<0.0001
		122	50	73	1.5
		145	88	142	4
		133.5	93	48.5	2
			113.5	98	2
				58
Fig 7D
	(%)								Figure 7B : Students' t-test, two-sided (Mann-Whitney)
	Mast cell	OVA	OVA + IgEtrap	OVA + IgEtrap + B. longum						P value summary	P value
		21.4	19.3	3.84					OVA-OVA+IgEtrap	ns	0.3429
		20	18.2	4.76					OVA-OVA+IgEtrap+B.longum	*	0.0159
		21.8	14.6	15					OVA+IgEtrap-OVA+IgEtrap+B.longum	*	0.0317
		25.4	25.8	8.29
				9.63

## Sheet: Figure 8
Fig 8B
	(/10 VCU)								Figure 8B : Students' t-test, two-sided (Mann-Whitney)
	Goblet cell	OVA	OVA + IgEtrap	OVA + IgEtrap + B. longum	PBS					P value summary	P value
		167	160	140	127				OVA-OVA+IgEtrap	ns	0.0823
		191	157	158	136				OVA-OVA+IgEtrap+B.longum	**	0.0043
		183	170	124	135				OVA-PBS	**	0.0022
		212	169	140	141				OVA+IgEtrap-OVA+IgEtrap+B.longum	*	0.0173
		158	153	150	136				OVA+IgEtrap-PBS	**	0.0043
		222		152	114				OVA+IgEtrap+B.longum-PBS	ns	0.0866
Fig 8C
	(Relative gene expression)								Figure 8C : Students' t-test, two-sided
	IL-33	OVA	OVA + IgEtrap	OVA + IgEtrap + B. longum						P value summary	P value
		1.581	0.0130106	0.0951161					OVA-OVA+IgEtrap	*	0.0147
		1.66536	0.0601969	0.500289					OVA-OVA+IgEtrap+B.longum	***	0.0001
		1.97361	0.959818	0.0500958					OVA+IgEtrap-OVA+IgEtrap+B.longum	ns	0.3495
		0.648794	1.38112	0.107756
		0.509034	0.0160782	0.0218055
		0.582703	0.031604	0.0199265
		0.930611	0.0231355	0.505664
		0.880412	0.0948144	0.0672767
		0.856337	0.324491	0.0797291
		1.42528	0.0364295	1.16979
		1.4381	1.35582	0.283467
		1.26942	1.27382	1.00087
		1.22618	1.27382	1.4183
		0.600471	1.27382	0.286016
		1.10509	0.36708	0.333132
		0.673228	1.17623	0.501446
				0.96873
				0.433519
Fig 8D									Figure 8D : Students' t-test, two-sided
	(Relative gene expression)									P value summary	P value
	MUC2	OVA	OVA + IgEtrap	OVA + IgEtrap + B. longum					OVA-OVA+IgEtrap	ns	0.3212
		3.67862	0.11778	0.143504					OVA-OVA+IgEtrap+B.longum	*	0.0141
		3.92901	0.111813	0.14202					OVA+IgEtrap-OVA+IgEtrap+B.longum	ns	0.2116
		3.10408	0.989085	0.175454
		0.213775	4.22563	0.176675
		0.456652	0.0303955	0.310823
		0.228326	0.0459115	0.238022
		1.27015	0.0367783	0.268874
		0.976032	0.0679209	0.0836205
		0.986233	0.327598	0.0483614
		0.817902	0.033843	1.26576
		2.26315	2.25532	0.267016
		1.11987	2.13367	0.955945
		1.69741	2.13367	3.08086
		1.2086	0.442372	0.41851
		1.49312	1.63959	0.404254
		0.128811	2.04675	0.794618
				1.38351
				0.65444

## Sheet: Supplemental figure 1
Fig S1A			Day 5					Day 6					Day 7					Day 8
			IgETRAP	Xolair	Herceptin	Bydureon	KLH	IgETRAP	Xolair	Herceptin	Bydureon	KLH	IgETRAP	Xolair	Herceptin	Bydureon	KLH	IgETRAP	Xolair	Herceptin	Bydureon	KLH
		Donor 1	0.81	1.23	1.72	2.71	16.29	0.91	0.74	0.88	1.21	24.07	1.01	1.18	1.4	2.64	39.4	1.22	0.88	1.13	2.16	29.15
		Donor 2	1.04	1.31	0.88	1.45	8.23	0.77	0.97	0.57	0.71	6.21	1.19	1.49	1.07	1.47	10.23	0.75	1.03	0.74	1.04	5.56
		Donor 3	1	1.27	0.91	0.94	0.98	0.96	1.16	0.88	0.83	0.65	1.11	1.1	1.19	1.3	0.47	1.12	1.1	0.98	1.7	0.37
		Donor 4	0.79	1.22	1.21	2.68	13.05	0.93	1.23	1.55	4.44	17.96	0.76	1.62	1.64	6.48	24.23	0.7	1.52	1.52	9.89	19.16
		Donor 5	1.03	0.94	0.88	0.88	1.97	0.94	0.92	0.98	0.97	2.38	0.88	0.72	1.17	0.88	2.28	0.85	0.87	0.91	0.9	3.57
		Donor 6	1.08	1.18	1.14	1.21	2.33	1.02	1.08	0.96	0.93	2.17	1.16	1.11	1.15	1.56	1.38	1.19	1.08	1.18	1.46	1.6
		Donor 7	1.07	1.13	1.08	1.5	9.21	1.01	1.2	1.09	1.85	18.09	1.25	1.36	0.81	1.93	14.29	1.46	1.34	1.09	0.79	3.94
		Donor 8	0.94	1.14	1.22	1.19	10.44	0.85	1.16	1.06	1.33	15.34	1.33	1.69	1.08	2.54	5.28	0.85	1.42	1.08	1.11	8.49
		Donor 9	3.05	1.01	0.96	1.03	5.19	3.35	0.92	0.88	1.37	4.99	3.17	0.73	1.09	1.45	5.07	3.51	0.6	0.96	1.19	2.98
		Donor 10	0.94	1.49	1.3	1.63	5.36	0.88	1.68	1.44	2.21	3.98	0.93	1.41	1.15	1.68	1	1.07	1.69	1.3	1.84	0.46
		Donor 11	0.78	1.52	1.07	1.3	2.85	0.99	2.13	1.35	1.46	3.14	1.12	2.17	1.3	1.42	1.69	0.91	0.83	1.1	1.26	1.06
		Donor 12	1.16	1.56	1.37	1.8	12.82	0.7	1.15	0.78	1.67	5.89	1.04	1.69	0.97	1.71	3.92	0.89	1.32	0.93	1.42	1.32
		Donor 13	0.82	1.21	1.08	1.56	14.25	0.95	1.39	1.27	1.49	20.96	1.17	1.69	1.07	2.04	29.29	0.77	0.98	0.78	2.46	10.66
		Donor 14	0.96	1.06	1.09	1.44	11.63	0.57	0.77	0.82	0.96	11.36	0.66	0.78	0.93	1.3	9.67	0.81	0.87	0.99	1.48	10.62
		Donor 15	1.08	1.23	1.02	1.34	8.02	1.13	1.43	1.15	0.62	11.49	1.07	1.22	0.94	1.38	11.43	1.42	1.44	1.03	1.73	7.75
		Donor 16	1.24	1.41	1.4	1.59	7.37	1.13	1.38	1.18	1.53	3.69	1.1	1.29	1.18	1.49	1.64	1.21	1.88	1.64	1.16	0.37
		Donor 17	1.34	1.41	1.27	1.55	6.97	1.06	1.29	1.09	1.44	5.21	1.59	1.23	1.49	1.65	3.3	2.2	1.15	1.33	1.54	1.1
		Donor 18	0.99	1.14	1.03	1.1	3.58	1.34	0.95	0.88	1.17	2.66	1.36	1.35	0.98	0.93	1.66	1.4	1.07	1.01	0.62	0.63
		Donor 19	1.02	0.99	0.9	1.49	6.31	0.97	0.87	0.62	1.49	6.32	0.88	0.72	0.71	2.12	10.28	0.84	0.78	0.81	1.55	14.39
		Donor 20	1.05	1.32	0.93	1.52	3.5	1.04	1.2	0.84	1.47	3.12	1.08	1.47	0.76	1.27	2.36	1.29	1.29	0.79	0.84	1.39
		Donor 21	0.6	0.63	0.9	0.9	2.38	0.92	0.86	1.06	1.33	7.49	1.07	1.27	0.99	1.83	17.26	1.09	1	1.51	2.42	18.68
		Donor 22	1	0.95	1.5	1.96	3.37	0.91	0.92	0.94	1.36	4.25	0.81	0.82	0.99	0.6	3.05	1.71	1.71	0.99	1.44	10.37
		Donor 23	1.62	1.11	1.53	2.08	11.92	1.7	1.41	1.33	1.55	13.98	1.53	1.27	1.23	1.34	36.5	2.07	2.05	1.28	1.45	32.05
		Donor 24	1.56	1.66	1.39	1.44	12.35	0.92	1.26	1	1.22	11.84	0.84	1.27	1.06	1.26	12.39	1.13	1.36	1.31	1.43	15.56
		Donor 25	0.95	1.1	0.98	1.09	20.14	0.91	1.12	0.88	1.06	26.69	0.89	1.3	1.25	1.25	26.37	0.96	1.14	0.88	1.18	25.33
		Donor 26	0.94	1.14	1.33	1.21	18.53	0.86	0.98	1.02	0.95	15.16	0.76	0.99	0.82	0.8	5.92	1.22	1.17	1.26	1.31	29.68
		Donor 27	0.81	0.96	1.08	1.73	7.43	0.73	0.91	0.88	2.25	11.82	0.66	0.54	0.96	1.19	9.38	0.74	0.46	0.64	1.19	4.66
		Donor 28	0.85	0.97	1	0.96	5.61	1.01	1.17	1.17	0.95	11.16	0.97	1.23	0.9	0.84	4.99	0.73	1.14	0.87	0.91	5.79
		Donor 29	0.68	1.61	0.91	1.33	10.42	0.49	0.66	0.69	1.44	11.09	0.66	0.71	0.97	1.61	13.1	0.77	0.81	1.19	2	12.87
		Donor 30	0.96	1.25	1.34	1.21	3.03	0.92	0.8	1.25	1	1.79	0.94	1.1	1.25	0.89	1.02	1.03	1.51	1.48	1.11	0.89
		Donor 31	0.82	0.89	1.09	1.38	14.86	0.75	0.76	1.34	1.4	28.08	1.34	1.77	2.75	4.36	69.88	1.59	1.84	2.86	3.25	31.21
		Donor 32	0.84	0.85	1.06	0.87	6.85	1.17	1.21	1.02	1.21	12.752	0.98	0.73	0.51	0.84	8.46	1.65	1.36	0.94	2.53	15.08
		Donor 33	0.18	0.2	0.83	1.09	1.39	1.09	0.93	0.67	1.64	2.25	1.16	0.99	1.42	3.18	7.8	1.44	1	0.83	1.69	4.14
		Donor 34	1.07	1.38	0.85	0.88	20.98	0.71	0.91	0.82	1.04	22.14	0.96	1.21	0.9	1.12	14.31	0.94	1.1	0.89	0.96	11.78
		Donor 35	0.85	1.06	1.39	1.22	15.85	1.07	1.15	1.47	1.09	12.14	0.85	1.01	1.99	1.27	19.05	1.19	1.44	3.23	2.54	20.46
		Donor 36	1.1	1.28	1.29	1.23	17.59	0.81	1.11	1.06	1.58	25.06	0.84	1.12	1.2	1.48	28.86	0.74	1	1.33	1.98	16.39
		Donor 37	0.99	1.4	0.99	1.07	31.89	0.98	1.35	0.96	1.29	28.72	1.18	1.84	1.06	1.3	24.26	1.33	1.69	1.25	1.5	6.94
		Donor 38	1.43	1.24	1.14	1.34	7.47	1.52	1.53	0.89	1.34	7.06	1.8	1.55	0.78	1.21	8.27	2.09	1.31	0.93	1.48	5.51
		Donor 39	0.84	1.11	0.97	0.9	6.13	0.63	0.91	1.12	1.02	7.65	0.52	0.81	1.04	1.47	4.14	0.53	0.79	1.02	1.32	1.36
		Donor 40	0.98	1.2	0.85	0.73	3.16	0.86	1.08	0.93	0.75	7.19	0.84	1.12	1.22	0.93	13.4	1.05	1.13	1.43	0.83	12.3
		Donor 41	0.95	1.12	1.05	0.99	11.56	0.9	1.09	1.14	0.97	9.14	0.81	1.23	1.43	1.63	9.76	1.34	1.45	1.76	1.93	4.11
		Donor 42	0.9	0.81	0.93	1.12	10.26	0.97	0.59	1.05	1.18	7.93	1.04	0.78	1.5	1.69	8.78	1.21	0.98	2.76	1.83	6.53
		Donor 43	0.85	0.96	1.03	1	4.44	0.7	0.86	0.79	0.61	2.53	1.02	1.13	1.09	0.92	3.23	1.15	1.02	1.3	1.27	1.86
		Donor 44	0.94	1.03	1.23	1.13	13.11	0.74	0.81	1.16	1	11.24	1.19	1.37	1.76	1.84	8.38	1.44	1.18	1.44	3.83	2.67
		Donor 45	1	1.07	0.87	1.26	2.11	0.79	0.63	0.78	1.12	0.98	0.97	1.1	1.13	2.89	1.62	0.73	0.67	1.43	2.8	0.8
		Donor 46	0.98	0.93	1.2	2.74	12.4	1.02	1.17	1.02	2.42	10.91	1.22	0.99	1.03	2.29	8.79	1.42	0.98	1.67	3.47	4.57
		Donor 47	0.94	0.41	0.86	0.77	1.2	0.82	0.35	0.93	0.79	1.21	0.92	0.48	1.12	0.94	1.65	0.73	0.35	0.86	0.89	0.99
		Donor 48	1.38	1.19	1.26	1.19	11.55	1.64	1.11	1.54	1.29	11.35	2.09	1.29	1.93	1.45	14.67	3.19	1.25	2.42	1.72	5.24
		Donor 49	0.89	0.85	1.37	1.48	3.06	0.82	0.86	1.38	1.78	5.16	0.86	0.87	1.33	1.99	4.47	0.81	0.77	1.47	2.72	4.4
		Donor 50	0.99	0.97	1.26	1.48	11.15	1.16	1.1	1.01	1.42	10.3	1.05	0.83	0.89	1.23	4.95	1.08	0.94	1.1	1.4	2.47
		Donor 51	0.93	0.99	1.63	1.38	11.6	0.74	0.91	1.23	1.45	16.01	0.64	1.22	1.06	1.19	19.34	0.97	1.15	1.44	1.65	47.37
		Donor 52	0.98	1	1.36	1.36	11.69	0.82	0.84	1.05	1.02	16.84	0.85	0.64	1.13	0.91	15.91	0.92	0.7	1.43	1.02	10.28
		Donor 53	0.97	1.06	1.32	1.41	9.31	0.93	1.23	1.42	1.44	11.12	0.95	1.3	1.15	1.51	5.59	0.85	1.18	0.98	1.39	1.14
		Donor 54	0.83	1.31	1.48	2.66	5.63	1.03	1.37	1.69	3.61	7.33	0.99	1.39	2.18	4.44	4.78	1.02	0.96	1.88	4.89	2.44
Fig S1B			Day 5					Day 6					Day 7					Day 8
			IgETRAP	Buffer	Herceptin	Bydureon	KLH	IgETRAP	Buffer	Herceptin	Bydureon	KLH	IgETRAP	Buffer	Herceptin	Bydureon	KLH	IgETRAP	Buffer	Herceptin	Bydureon	KLH
		Donor 1	1.1	0.81	0.99	1.42	4.26	0.91	0.79	0.99	1.27	4.5	1.02	0.92	1.18	1.42	8.08	0.94	0.66	1.24	1.25	10.85
		Donor 2	1.04	1.15	1.15	0.9	2.27	0.88	0.86	1.14	0.6	1.69	1.04	1.08	1.02	0.59	1.1	0.73	0.76	0.82	0.41	0.56
		Donor 3	0.73	0.67	0.65	1.63	3.28	0.65	0.7	0.78	1.42	4.56	0.96	1.11	0.73	2.53	11	0.83	0.98	0.78	1.5	16.1
		Donor 4	0.99	0.88	0.85	1	9.42	0.85	0.8	0.82	1.14	11.04	0.93	0.99	0.96	1.46	15.51	0.59	0.69	0.76	1.07	6.15
		Donor 5	0.85	1.02	1.19	1.8	6.48	0.83	1.38	1.11	2.11	7.24	0.97	1.83	1.36	3.36	3.74	0.74	1.26	1.59	3.46	2.29
		Donor 6	0.96	0.93	0.83	0.24	6.19	1.03	1.07	0.91	0.33	6.75	1.64	1.75	1.03	0.65	5.75	1.43	1.44	0.9	0.38	1.88
		Donor 7	0.84	0.92	0.92	1.45	4.03	0.85	1.04	1.02	1.41	5.47	0.9	1.34	1.05	1.77	10.04	0.82	1.04	1.37	1.89	10.62
		Donor 8	0.93	0.73	0.92	1.7	7.31	0.88	0.82	0.97	2.13	9.12	0.88	0.85	0.7	2.24	4.82	0.65	0.54	0.6	1.45	2.96
		Donor 9	1.21	1.51	1.87	1.91	11.45	0.74	1.13	1.1	1.4	14.3	1.38	1.71	2.12	2.1	49.57	1.64	1.55	2.07	2.02	56.93
		Donor 10	0.67	0.63	0.68	0.83	8.77	0.62	0.72	0.54	0.48	12.9	1.64	1.52	0.9	1.18	28.28	1.88	1.38	0.98	0.97	23.44
		Donor 11	1.02	0.78	0.76	0.73	2.37	1.08	0.8	0.59	0.88	2.26	1.25	1.03	0.81	0.95	2.56	1.2	1.13	1.02	0.98	2.48
		Donor 12	0.63	0.64	0.73	1	3.4	0.94	0.75	0.8	1.2	6.26	1.02	0.96	0.79	1.12	12.11	0.98	0.83	0.86	0.9	20.42
		Donor 13	0.87	0.79	0.77	1.12	9.8	0.91	0.73	0.84	1.58	7.49	1.14	1.17	0.96	1.91	4.7	1.03	0.92	0.95	1.28	3.95
		Donor 14	0.72	0.81	1.03	1.18	4.88	1.02	0.93	1.23	1.03	7.76	0.93	0.85	0.92	1.1	9.13	1.25	0.83	1.18	1.62	22
		Donor 15	0.49	0.78	0.86	1.05	3.63	0.71	1.2	1.01	1.35	5.41	0.71	0.6	1.17	1.57	1.27	0.51	0.83	0.72	1.06	2.5
		Donor 16	0.51	0.73	0.63	0.74	0.83	0.81	0.85	0.98	0.91	0.81	0.96	0.53	0.79	0.19	0.28	0.9	0.86	1.08	0.64	0.36
		Donor 17	1.15		2.84	1.94	36.55	0.8		0.72	2.19	23.78	0.74		0.83	3.29	19.55	0.66		0.66	3.72	26.39
		Donor 18	0.75		0.92	1.41	9.02	0.62		0.73	0.95	10.44	0.55		0.82	1.04	8.54	0.43		0.71	1.12	7.6
		Donor 19	0.95		0.56	0.46	1.43	0.82		0.81	0.92	4.84	1.1		0.85	1.33	6.14	0.8		0.85	0.93	10.69
		Donor 20	0.71		0.95	0.89	1.31	0.75		0.9	0.72	1.48	0.81		0.95	0.68	1.1	0.79		0.86	0.66	1.21
		Donor 21	0.84		0.93	1	1.61	0.8		0.7	0.83	2.9	0.76		1	0.99	5	0.87		1.07	1.07	11.42
		Donor 22	0.39		0.59	0.64	2.3	1.09		0.59	0.65	1.65	0.98		0.56	0.72	1.36	0.95		0.46	0.67	1.43
		Donor 23	0.73		0.79	1	1.92	0.78		0.73	1.01	5.05	0.85		1.13	1.37	5.36	1.28		1.69	2.12	8.76
		Donor 24	0.8		0.95	1.12	1.93	0.69		0.73	0.98	3.99	0.5		0.48	0.77	4.08	0.76		0.83	1.17	16.69
		Donor 25	1.04		0.75	0.99	2.73	1.06		0.91	1.17	3.19	0.99		0.92	0.81	1.53	0.88		0.9	0.66	1.38
		Donor 26	0.38		0.63	0.59	1.69	0.62		0.38	0.61	3.86	0.83		0.67	0.83	2.39	0.61		0.42	0.84	4.36
		Donor 27	1.39		1.25	1.31	3.52	1.36		1.54	1.41	3.76	1.05		1.81	1.07	1.8	0.96		1.61	0.7	1.04
		Donor 28	0.9		1.52	1.4	9.51	0.97		1.61	1.67	12.26	0.67		1.7	1.26	6.04	0.95		1.07	0.91	8.01
		Donor 29	0.72		1.21	1.06	0.61	0.73		1.04	1.24	0.43	0.67		1.06	1.01	0.31	0.66		1.14	1.13	0.25
		Donor 30	0.85		0.85	1.7	4.99	0.74		0.69	1.32	4.96	0.95		0.78	1.31	4.85	0.72		0.48	0.79	6.86
		Donor 31	0.73		1.04	1.25	2.3	0.79		0.88	1.15	2.5	0.76		0.95	0.83	1.54	0.64		1.09	0.81	1.34
		Donor 32	0.91		0.82	1.06	0.88	0.95		1.19	1.64	1.17	0.93		1.26	1.36	0.78	0.9		0.97	0.91	0.58
		Donor 33	0.5		0.81	0.99	4.14	0.79		0.87	1.09	9	0.62		0.91	1.53	18.02	0.83		1.02	0.72	24.94
		Donor 34	0.5		0.55	0.7	1.64	0.67		0.82	0.75	3.65	0.76		1.5	1.93*	14.17	0.67		0.84	0.93	17.91
		Donor 35	0.48		0.46	0.66	2.91	0.78		0.67	0.8	4.85	0.62		0.59	0.73	3.4	1.02		0.85	0.83	3.39
		Donor 36	0.68		0.77	0.96	1.69	0.78		0.85	1.11	4.67	0.76		0.77	1.08	10.07	0.47		0.64	0.59	6.43
		Donor 37	0.79		0.95	1.01	0.82	1.13		1.06	1.09	0.81	0.96		0.87	0.76	0.46	0.7		0.71	0.78	0.35
		Donor 38	0.75		1.04	1.01	6.43	0.88		1.11	1.14	12.18	0.69		0.72	1	18.05	0.66		0.95	0.83	20.73
		Donor 39	1		0.88	1.07	2.43	1.22		1.08	1.21	6.1	1.07		0.88	1.12	12.31	1.14		0.93	0.93	21.76
		Donor 40	0.74		0.7	0.83	1.72	1.35		1.24	1.3	4.02	1.3		1.06	0.95	4.15	1.51		1.21	1.24	4.92
		Donor 41	0.6		0.81	0.79	3.21	0.95		1.03	1.31	4.8	0.77		0.94	0.83	2.68	0.68		0.88	0.83	1.93
		Donor 42	0.93		0.59	1.13	8.29	1.23		0.67	0.99	10.08	0.97		0.49	0.85	4.96	0.91		0.35	0.73	2.55
		Donor 43	0.94		0.96	1.22	11.48	1		1.49	1.39	31.6	1.18		1.01	1.32	40.89	1.11		1.11	1.26	33.97
		Donor 44	1.22		1.09	1.21	3.9	1.13		0.98	1.35	5.7	1.11		0.88	1.07	5.85	0.822		0.62	0.63	4.21
		Donor 45	0.76		0.91	0.92	3.28	0.89		1.17	1.18	6.16	0.77		1.11	0.95	5.67	0.74		1.61	0.9	13.29
		Donor 46	0.65		0.53	0.67	1.58	0.69		0.56	0.74	2.49	0.69		0.53	0.79	2.51	0.86		0.64	0.64	2.07
		Donor 47	0.59		0.8	0.92	2.76	0.68		1.05	1.61	4.77	0.7		0.97	1.26	4.31	0.72		0.79	1.12	1.69
		Donor 48	0.4		1.38	0.93	3.17	0.63		1.88	1.15	11.36	0.64		1.71	1.15	20.1	0.65		1.06	0.64	9.59
		Donor 49	0.8		0.78	0.76	2.58	0.75		0.81	0.87	7.58	1.01		0.72	0.72	12.38	1.06		0.53	0.65	14.38
		Donor 50	0.63		0.46	1.08	5.6	0.88		0.76	1.44	14.19	0.89		0.43	1.01	13.16	0.84		0.81	0.96	9.63

## Sheet: Supplemental figure 2
Fig S2
		Uncropped gel picture (Supplementary figure 2)

[truncated: 7 more sheets: Supplemental figure 3, Supplemental figure 4, Supplemental figure 5, Supplemental figure 6, Supplementary Figure 7, Supplementary Figure 8, Supplemental figure 9]
